# Supplementary material for: Systematic interrogation of mutation groupings reveals divergent downstream expression programs within key cancer genes
Source: BMC Bioinformatics. 2021 May 6;22:233. doi: 10.1186/s12859-021-04147-y (PMC8101181; doi:10.1186/s12859-021-04147-y)
Supplement: Supplementary file 2 — Additional file 2: Table S1. Inventories of subgrouping task information. For each cohort and sub-cohort in which subgroupings were enumerated, we list here information for the subgroupings of point mutations (Base), the subgroupings constructed by adding CNAs (Copy), as well as the cohort-specific and gene-specific randomly-chosen subgroupings (RandCoh and RandGene). We include here these files for the METABRIC(LumA) cohort: mtype-tbl for an inventory of the subgroupings tested, auc-mat for subgrouping perfomances and Delong divergence relative to the corresponding gene-wide task, coef-means for averaged logistic ridge regression model coefficients, and trnsf-aucs for transfer performances when applied to the remaining cohorts, as well as a README describing the format of each file. These files for the remaining cohorts can be found at our data portal under Datasets/Output Summaries/Ridge. [file 12859_2021_4147_MOESM2_ESM.gz]

Archive with 17 entries (17 files):
- ._microarray__METABRIC_LumA__auc-mat_Base.csv
- microarray__METABRIC_LumA__auc-mat_Base.csv
- microarray__METABRIC_LumA__auc-mat_Copy.csv
- microarray__METABRIC_LumA__auc-mat_RandCoh.csv
- microarray__METABRIC_LumA__auc-mat_RandGene.csv
- microarray__METABRIC_LumA__coef-means_Base.csv
- microarray__METABRIC_LumA__coef-means_Copy.csv
- microarray__METABRIC_LumA__coef-means_RandCoh.csv
- microarray__METABRIC_LumA__coef-means_RandGene.csv
- microarray__METABRIC_LumA__mtype-tbl_Base.csv
- microarray__METABRIC_LumA__mtype-tbl_Copy.csv
- microarray__METABRIC_LumA__mtype-tbl_RandCoh.csv
- microarray__METABRIC_LumA__mtype-tbl_RandGene.csv
- microarray__METABRIC_LumA__trnsf-aucs_Base.csv
- microarray__METABRIC_LumA__trnsf-aucs_Copy.csv
- ._README.txt
- README.txt
