# Supplementary material for: Systematic interrogation of mutation groupings reveals divergent downstream expression programs within key cancer genes
Source: BMC Bioinformatics. 2021 May 6;22:233. doi: 10.1186/s12859-021-04147-y (PMC8101181; doi:10.1186/s12859-021-04147-y)
Supplement: Supplementary file 2 — Additional file 2: Table S1. Inventories of subgrouping task information. For each cohort and sub-cohort in which subgroupings were enumerated, we list here information for the subgroupings of point mutations (Base), the subgroupings constructed by adding CNAs (Copy), as well as the cohort-specific and gene-specific randomly-chosen subgroupings (RandCoh and RandGene). We include here these files for the METABRIC(LumA) cohort: mtype-tbl for an inventory of the subgroupings tested, auc-mat for subgrouping perfomances and Delong divergence relative to the corresponding gene-wide task, coef-means for averaged logistic ridge regression model coefficients, and trnsf-aucs for transfer performances when applied to the remaining cohorts, as well as a README describing the format of each file. These files for the remaining cohorts can be found at our data portal under Datasets/Output Summaries/Ridge. [file 12859_2021_4147_MOESM2_ESM.gz › microarray__METABRIC_LumA__auc-mat_Base.csv]

Subgrouping	AUC_mean	AUC_cv1	AUC_cv2	AUC_cv3	AUC_cv4	AUC_cv5	AUC_cv6	AUC_cv7	AUC_cv8	AUC_cv9	AUC_cv10	pDivg
AKT1:Point	0.8422	0.8087782004197271	0.8116146379853095	0.8339946222455404	0.8195828961175237	0.7878246327387198	0.8280430220356768	0.8044497639034628	0.7735276757607555	0.8119917366211962	0.7998753934942288	1.0
AKT1:Point:missense_variant	0.8851	0.8673062865497077	0.8745796783625731	0.8821454678362574	0.8572368421052632	0.8472770467836257	0.8427448830409356	0.8505665204678362	0.8728618421052632	0.8153326023391813	0.8789473684210526	1.522e-01
AKT1:Point:2/13	0.8955	0.8555201275408529	0.8518333997608609	0.8885013949780789	0.8565962534874452	0.8545037863690713	0.8553009166998804	0.8272020725388601	0.8916102032682344	0.8420884814667198	0.8658429653248306	2.570e-01
AKT1:Point:PF00169	0.8925	0.8618998067489223	0.8804073138100194	0.8904415043853129	0.840753679203211	0.8451947376244983	0.8364426936227144	0.8694811951835886	0.8583878400475695	0.8557120558941579	0.8547272186710272	4.121e-01
AKT1:Point:SM00233	0.8925	0.8618998067489223	0.8804073138100194	0.8904415043853129	0.840753679203211	0.8451947376244983	0.8364426936227144	0.8694811951835886	0.8583878400475695	0.8557120558941579	0.8547458005054259	4.121e-01
AKT1:Point:missense_variant:2/13	0.8958	0.8952421548329477	0.8943896399139366	0.8952421548329477	0.8703974343360532	0.8132180408395242	0.8959931798806479	0.8153696261113141	0.8921771607193603	0.8770957658425689	0.8501806519709333	4.745e-01
AKT1:Point:PF00169:missense_variant	0.908	0.8732548748125072	0.9197723164493673	0.8956001692242606	0.8788508134302527	0.8402946040536903	0.8910618822352987	0.8527941233029499	0.8725818237760086	0.8772931810314988	0.8593707934310219	2.236e-01
AKT1:Point:SM00233:missense_variant	0.908	0.8732741048421214	0.9197723164493673	0.8956001692242606	0.8788508134302527	0.8402946040536903	0.8910618822352987	0.8528133533325641	0.8725818237760086	0.8772931810314988	0.8593707934310219	2.236e-01
AKT1:Point:2/13:17:ENSP00000451828.1:p.Glu17Lys	0.8826	0.8700335397316822	0.8948013415892673	0.9090342277261781	0.8772359821121432	0.860358617131063	0.8888888888888888	0.7812392500859993	0.8227984176126591	0.853672170622635	0.8325378396972825	8.136e-01
ALK:Point	0.5009	0.5171699078812692	0.5401995905834186	0.5285568065506653	0.43721852610030704	0.5230040941658137	0.5100818833162744	0.45588536335721597	0.5879222108495394	0.47671443193449337	0.5711617195496418	1.0
ALK:Point:missense_variant	0.4769	0.44712182061579653	0.5838592465098489	0.5466150315547906	0.35197934595524955	0.5132912602792121	0.5342321667622872	0.5525913176515587	0.4504685408299866	0.6346815834767642	0.5233792312105565	5.142e-01
ALK:Point:(missense_variant|synonymous_variant)	0.5315	0.5653811303658398	0.5588968173066032	0.52353041114509	0.4154774040095141	0.5487597689432552	0.5246630422471401	0.46998527579567334	0.6367935213500963	0.5109582059123343	0.4500792841771435	2.192e-01
ALK:Point:none	0.5094	0.5633622658748287	0.5037916857012334	0.5366377341251714	0.5371859296482412	0.46238008222932847	0.397396071265418	0.5555961626313385	0.6500685244403838	0.4740063956144358	0.5311100959342165	8.255e-01
ALK:Point:none	0.4939	0.5574771108850458	0.5240260905990066	0.5552330800071809	0.420621147746993	0.5030518819938963	0.4621506791933457	0.49778588953384	0.5745616659685238	0.5112201543893244	0.5287834360600802	5.562e-01
ALK:Point:none:(missense_variant|synonymous_variant)	0.5382	0.5470784531832755	0.5232938559183407	0.5388012824707191	0.4691160112543349	0.5206111365569587	0.519727802133089	0.5266308970751816	0.639632271150952	0.48020676568736503	0.4627690898383825	2.808e-01
APC:Point	0.5366	0.5120564516129033	0.5292338709677419	0.5575806451612904	0.6275806451612903	0.5424596774193549	0.592741935483871	0.5988709677419355	0.5654838709677419	0.5093548387096775	0.5904435483870968	1.0
APC:Point:16/16	0.6108	0.572567703109328	0.6661985957873621	0.6746238716148445	0.6769307923771314	0.5170511534603811	0.5857071213640923	0.6112337011033099	0.6335506519558676	0.5931293881644935	0.6227181544633902	3.972e-01
APC:Point:none	0.658	0.5391173520561685	0.6555667001003009	0.6246238716148446	0.6418254764292879	0.7071213640922769	0.5923269809428285	0.6417753259779339	0.6720661985957873	0.5914744232698095	0.669358074222668	1.180e-01
APC:Point:none	0.5692	0.5349110439744881	0.5481285666330984	0.5872776099362202	0.6317556226921786	0.48246055723397113	0.6049429338704263	0.5928163813360188	0.5870678079892582	0.527693856998993	0.5734726418261161	4.142e-01
ARID1A:Point	0.6479	0.6469503502138474	0.6231637017293745	0.5944492654806918	0.6332052315130478	0.659765697638381	0.6582625674084175	0.6058079712390751	0.5891805615818508	0.5947127006756338	0.5542986425339367	1.0
ARID1A:Point:missense_variant	0.3003	0.4028197381671702	0.530547163477677	0.3412638469284995	0.3447465592480698	0.4436471970459886	0.39803625377643503	0.4910204766700235	0.4056101040617657	0.4266112789526687	0.40882007385028535	9.959e-01
ARID1A:Point:(frameshift_variant|missense_variant)	0.5332	0.4999475643647423	0.4985318022127838	0.5615856536101935	0.5339782916470033	0.5433773792669498	0.5227046300665933	0.5785747994336952	0.4678831734046458	0.5182213832520581	0.5148917204131928	9.920e-01
ARID1A:Point:(frameshift_variant|stop_gained)	0.8782	0.876736784910347	0.8576030427695412	0.8029961965380734	0.8253900489016534	0.8065667934487308	0.8305907009236979	0.7630986571450749	0.816114259101141	0.8334238919506326	0.8229061553985872	3.953e-02
ARID1A:Point:(frameshift_variant|synonymous_variant)	0.5564	0.6163305607085153	0.5255221111842499	0.48001316498115015	0.522619831248878	0.564747770929328	0.572527077972593	0.5172341571420023	0.5098138950391957	0.5309377057028305	0.5446711746753635	9.912e-01
ARID1A:Point:(missense_variant|stop_gained)	0.5123	0.4460576083794006	0.47401803898748907	0.5285714285714286	0.49278440500436427	0.4790224032586558	0.4416060517893512	0.5200756473668897	0.5178062263601978	0.49461739889438466	0.48978760546988653	9.777e-01
ARID1A:Point:(missense_variant|synonymous_variant)	0.49	0.5118925518925519	0.4520879120879121	0.429010989010989	0.5842490842490843	0.55008547008547	0.49894993894993894	0.563907203907204	0.46153846153846156	0.45882783882783884	0.5367277167277167	8.434e-01
ARID1A:Point:(stop_gained|synonymous_variant)	0.5328	0.5238578680203045	0.548984771573604	0.5207804568527918	0.5701459390862944	0.5579314720812183	0.48968908629441626	0.583248730964467	0.5667829949238579	0.49508248730964466	0.560247461928934	9.880e-01
ARID1A:Point:20/20	0.6954	0.658491107286288	0.5631095811818704	0.5601453432778734	0.5537865748709122	0.6734557276725951	0.5538343851596864	0.6342512908777969	0.7222222222222222	0.6909542933639319	0.5951902849493211	8.505e-01
ARID1A:Point:none	0.614	0.6247213071112442	0.6202455825097335	0.5834248444311337	0.6185318292236531	0.5880336760839906	0.6059199361086154	0.5188013710026289	0.5896309607001431	0.5545905294332967	0.5168047652324382	9.762e-01
ARID1A:Point:none	0.6396	0.6470700697830035	0.6242073734187299	0.5759806264538125	0.6654398878373642	0.6455565114871109	0.6141860242806615	0.5918172258866266	0.5936653602268744	0.5829589268075073	0.6008667112768059	7.383e-01
ARID1A:Point:none:missense_variant	0.3797	0.44057181105373877	0.4443966341556703	0.33844903423216677	0.4107381908586728	0.44712182061579653	0.412794033275961	0.48799961751768983	0.38668961560527826	0.3577165806081469	0.43220501051826354	9.286e-01
ARID1A:Point:none:(frameshift_variant|missense_variant)	0.4815	0.5257144616900714	0.531380881990638	0.48303153486080314	0.4737312145848731	0.5509053954175905	0.4883284060113328	0.5607908351810791	0.5192781473269278	0.4274759793052476	0.5132421778763242	9.987e-01
ARID1A:Point:none:(frameshift_variant|stop_gained)	0.8713	0.894889224572004	0.7979607250755287	0.7789526686807654	0.7232292715676402	0.823766364551863	0.8629154078549849	0.7269217858341726	0.7692598187311178	0.8097935548841894	0.7792883517959047	1.140e-02
ARID1A:Point:none:(frameshift_variant|synonymous_variant)	0.4167	0.5437352245862884	0.4631205673758865	0.39361702127659576	0.47193515704154004	0.5307666328942925	0.4818642350557244	0.3868625464370145	0.4521783181357649	0.457919621749409	0.5043228638973319	9.998e-01
ARID1A:Point:none:(missense_variant|stop_gained)	0.4701	0.4905149051490515	0.4775190933727519	0.47185267307218526	0.4377309682187731	0.47397758068489776	0.529379157427938	0.4581793545208179	0.4941180093619118	0.5174919931017492	0.5143816210889381	9.986e-01
ARID1A:Point:none:(missense_variant|synonymous_variant)	0.4857	0.44183108435030377	0.5052685339497877	0.450809096285146	0.5362077307671631	0.5226600720391377	0.4893016504489006	0.4462394494919628	0.5291919789258642	0.4728240417181872	0.4492500403204129	9.180e-01
ARID1A:Point:none:(stop_gained|synonymous_variant)	0.4968	0.5770300333704115	0.5527710528037689	0.5333049793888635	0.577079107505071	0.5761957730812013	0.42547274749721914	0.5095203821239286	0.5260747235490414	0.4650265000327161	0.5440031407446182	9.949e-01
ARID1A:Point:none:missense_variant	0.2827	0.4404689003586738	0.4691190621992827	0.3755139532849269	0.46872539585338113	0.4199107689615957	0.48937100866065963	0.5620243198320357	0.451579039454116	0.4305835010060362	0.32048814626891786	9.976e-01
ARID1A:Point:none:(frameshift_variant|missense_variant)	0.5324	0.5097904026475455	0.5194429123000551	0.5724489795918367	0.4530612244897959	0.554853833425262	0.5461114175399889	0.552592388306674	0.5396856039713183	0.5279371207942637	0.4471869829012686	9.880e-01
ARID1A:Point:none:(frameshift_variant|stop_gained)	0.8845	0.8969758064516129	0.8454032258064517	0.8479435483870967	0.81125	0.8370967741935483	0.8453225806451613	0.7771370967741935	0.7404838709677419	0.801733870967742	0.7956854838709677	1.001e-02
ARID1A:Point:none:(frameshift_variant|synonymous_variant)	0.5262	0.5521372259177137	0.5640243902439024	0.4934712983493471	0.5399113082039911	0.5720312884947031	0.5021557033752155	0.49916851441241683	0.5538925843803892	0.5055124414880512	0.525160137965016	9.942e-01
ARID1A:Point:none:(missense_variant|stop_gained)	0.484	0.4832744898569804	0.4595176829633176	0.49225061336843995	0.45631619891089703	0.4378253844772904	0.5245048171862845	0.4351624678355574	0.520375800371013	0.4757046256956496	0.49910238764885406	9.920e-01
ARID1A:Point:none:(missense_variant|synonymous_variant)	0.4779	0.453093762495002	0.4848310675729708	0.4338764494202319	0.5584516193522591	0.5449320271891244	0.4632147141143543	0.44097361055577766	0.47071171531387446	0.5261145541783286	0.508546581367453	9.531e-01
ARID1A:Point:none:(stop_gained|synonymous_variant)	0.5328	0.5238578680203045	0.548984771573604	0.5207804568527918	0.5701459390862944	0.5579314720812183	0.48968908629441626	0.583248730964467	0.5667829949238579	0.49508248730964466	0.560247461928934	9.880e-01
ARID1B:Point	0.6131	0.6126583978865356	0.6153002283616174	0.5010970312989746	0.607621009268795	0.5979492231227331	0.581314646487261	0.5615233063180047	0.6174719025657099	0.5660457618770429	0.5783369901043299	1.0
ARID1B:Point:(missense_variant|synonymous_variant)	0.5737	0.49671814671814674	0.6113899613899614	0.47280750137892996	0.5706012134583563	0.6442636514065085	0.6206563706563707	0.656784335355764	0.5442912300055157	0.5912024269167127	0.6664092664092665	9.036e-01
ARID1B:Point:none	0.4842	0.6044677330391616	0.6263099834528406	0.42868174296745726	0.5808328736900166	0.4719249862107005	0.5448979591836735	0.5373965802537232	0.5626585769442912	0.5112520683949255	0.5274407060121346	9.944e-01
ARID1B:Point:none	0.4941	0.4781136130056993	0.618144445482575	0.43490142950574606	0.5994347379239465	0.566850415771279	0.5648416331869569	0.5443100065402223	0.5616649537512847	0.5841352891712603	0.5249462767448378	9.925e-01
ARID1B:Point:none:(missense_variant|synonymous_variant)	0.6274	0.583100656149658	0.5745497696495881	0.5180092140164736	0.5776211084741031	0.6379659360603099	0.6270068407092001	0.5268742147145051	0.617513611615245	0.5612522686025408	0.5372050816696915	6.594e-01
ARID1B:Point:none:(missense_variant|synonymous_variant)	0.574	0.4842281119039529	0.5553290293351455	0.5561501868841319	0.6392569939970552	0.6334239438214974	0.5757163891720467	0.61470721486012	0.6356608902480462	0.5818892286782195	0.5658341828066599	8.823e-01
ARID2:Point	0.5132	0.5425450230350412	0.4664944855507469	0.5629973474801061	0.42286751361161523	0.4843291916794639	0.527432639955326	0.4533714923914561	0.5316208292614826	0.5488971101493787	0.5041881893061566	1.0
ARID2:Point:(missense_variant|synonymous_variant)	0.4933	0.5492121400294963	0.5120313591554763	0.42012729954203215	0.44419001785298456	0.41645967554141117	0.4788092835519677	0.44818753395948147	0.5421873787161375	0.5036870294186137	0.4418225568578747	4.079e-01
ARID2:Point:none	0.5313	0.6028099045253434	0.5055111387099278	0.4635566250097027	0.5253822867344563	0.566638205386944	0.49751610649693395	0.46794224947605373	0.5442055421873787	0.5034929752386866	0.4220678413413025	4.666e-01
ARID2:Point:none	0.5343	0.6139169472502806	0.49117096894874673	0.4918443696221474	0.518294051627385	0.4698092031425365	0.5199401421623644	0.49783015338570896	0.5506546950991396	0.5394687616909839	0.5304900860456416	3.955e-01
ARID2:Point:missense_variant:15/21|synonymous_variant	0.4893	0.4674890036335819	0.48976859820233315	0.4639510422642953	0.4376075731497418	0.4265633964429145	0.5328934786766112	0.2989099254159495	0.5761617900172117	0.42288200420730543	0.5730063109581182	4.370e-01
ASXL1:Point	0.6433	0.5948973893619992	0.6868630462096886	0.6576155242216948	0.6445274326399554	0.5156010051654335	0.5788426636883988	0.5812857741169901	0.6160826469356415	0.5953511098701662	0.6169551863744241	1.0
ASXL1:Point:13/13	0.7376	0.6331994645247657	0.7022375215146299	0.592847580799388	0.6396538535092752	0.6946834958883151	0.6313826735513483	0.6033658443296998	0.6592560719066743	0.7205488621151271	0.6459648116274622	8.290e-02
ASXL1:Point:none	0.679	0.5663673774784886	0.7033670033670034	0.6890759446315002	0.6794986906098017	0.6229330340441451	0.703030303030303	0.5603067714178825	0.5325851103628881	0.5774784885895997	0.6976430976430976	1.033e-01
ATR:Point	0.5362	0.5067838676318511	0.49569803516028954	0.5124715615305068	0.6020062047569803	0.475511892450879	0.5394208893485005	0.5118924508790073	0.4906514994829369	0.5495553257497414	0.5332988624612203	1.0
ATR:Point:missense_variant	0.5369	0.4846561538964863	0.575116142118694	0.525027808676307	0.5598377281947262	0.5423346201661977	0.5404698030491396	0.4404567166132304	0.5571550088333442	0.4582215533599424	0.5385722698423084	4.902e-01
ATR:Point:(missense_variant|synonymous_variant)	0.513	0.4752405867513781	0.4914042791740634	0.5297580117724002	0.4946276744837896	0.47533401849948614	0.5348033261702326	0.4705456414089508	0.48614874334298797	0.5258805942259179	0.5058161263197234	5.500e-01
ATR:Point:none	0.557	0.5495516753185464	0.5281841539510251	0.5115358397566987	0.5541922290388548	0.566567038959677	0.5115358397566987	0.5267683917990666	0.5158879974830896	0.5473493786377222	0.5211315610088616	1.682e-01
ATR:Point:(PF02259|none)	0.5756	0.5355245403946702	0.520471411705178	0.5100565019396188	0.5744012481025468	0.5835511890706696	0.5717237308146399	0.5083487940630798	0.4992410187215382	0.5476471580367684	0.5520323832012144	9.363e-02
ATR:Point:none	0.5756	0.5355456232079608	0.520471411705178	0.5100565019396188	0.5744012481025468	0.583530106257379	0.5717237308146399	0.5083487940630798	0.4992410187215382	0.5476471580367684	0.5520323832012144	9.363e-02
ATR:Point:none:missense_variant	0.5603	0.5069985128160266	0.56578602047065	0.4857405301373458	0.554194733619106	0.5143469512728546	0.5225702038316857	0.45254133496631965	0.49317645000437405	0.5706412387367684	0.592380369171551	3.999e-01
ATR:Point:none:(missense_variant|synonymous_variant)	0.4917	0.5082281132188379	0.5160971814972174	0.5015558614086529	0.5085572377475914	0.41768894739991624	0.5362036981628867	0.4647238345999641	0.4814493447429837	0.47310154987732633	0.5810843157201843	6.757e-01
ATR:Point:PF02259|none:missense_variant	0.559	0.5510901699926091	0.5769894062576989	0.4991069228874107	0.5580808080808081	0.44983370288248337	0.536369795516137	0.5419746242916975	0.527469820152747	0.4866038433111604	0.5320583887657059	5.783e-01
ATR:Point:PF02259|none:synonymous_variant	0.5629	0.5448938611589214	0.49842226047045324	0.5331325301204819	0.6169917766303309	0.43449990437942243	0.5590457066360681	0.5005259131765156	0.5266303308471983	0.48589596481162745	0.5312679288582903	3.289e-01
ATR:Point:none:missense_variant	0.5335	0.49783856805133403	0.5678149273893954	0.41914893617021276	0.5830462681526511	0.5416751097602162	0.5242485646740966	0.44484971293481934	0.5542722053360352	0.4585950692333671	0.5515366430260047	6.425e-01
ATR:Point:none:(missense_variant|synonymous_variant)	0.5211	0.4524616780478487	0.458168186810563	0.5239243589131369	0.5184804928131417	0.5029606991070149	0.525165942409627	0.5053006064657848	0.47430877226493484	0.4698916002101141	0.5185759992359487	5.941e-01
BRCA2:Point	0.494	0.5350845134764732	0.5370945637277296	0.5400182731841023	0.48560986751941526	0.5260849703060758	0.5808588396528095	0.4220648698035633	0.4927820922795797	0.5784376427592508	0.5248515303791685	1.0
CBFB:Point	0.9109	0.909137799074906	0.8720508468936142	0.9086053708695219	0.9057102925027454	0.9038967089281554	0.8738977072310405	0.9140461215932913	0.8805530597983429	0.9030814282386609	0.9032478120528435	1.0
CBFB:Point:missense_variant	0.8248	0.7543630892678034	0.8229689067201604	0.795235707121364	0.7939317953861584	0.8337011033099297	0.7834503510531595	0.7921263791374122	0.6320461384152457	0.7913741223671013	0.7804914744232698	9.194e-01
CBFB:Point:(frameshift_variant|missense_variant)	0.8762	0.840374603554545	0.8606606426904434	0.8633534797438813	0.8530608581174077	0.8180240560110107	0.8417210220812639	0.8706241397881634	0.8699658907306564	0.848542875949973	0.8624558673927353	6.639e-01
CBFB:Point:(2/6|3/6)	0.8486	0.7258308157099698	0.8277945619335347	0.8801191675058745	0.7871769050016784	0.8593487747566297	0.8137378314870762	0.8196122860020141	0.831277274253105	0.7922541121181604	0.8165911379657603	5.827e-01
CBFB:Point:(2/6|4/6)	0.9084	0.8925729442970822	0.85802038252129	0.9092907999441575	0.8348806366047745	0.9058355437665783	0.8766927265112383	0.9151891665503281	0.8842663688398715	0.8811252268602541	0.8955046768113919	9.685e-01
CBFB:Point:(3/6|4/6)	0.8785	0.8868548387096774	0.8494354838709678	0.8148790322580645	0.8936290322580646	0.8854435483870968	0.8746774193548387	0.9233467741935484	0.8591129032258065	0.8851209677419355	0.8694758064516129	8.837e-01
CBFB:Point:PF02312	0.9032	0.8912454452022798	0.8932542277866019	0.9083200971690181	0.9051667756703728	0.9097682892646921	0.8891665888068766	0.8992338596655144	0.8909651499579557	0.8777679155376997	0.8217322246099225	4.868e-01
CBFB:Point:frameshift_variant|splice_donor_variant:-	0.8789	0.8303778526000748	0.8819678264122709	0.8647586980920314	0.871455293677516	0.8655443322109989	0.7760568649457539	0.8145529367751589	0.8769921436588103	0.887467265245043	0.8480359147025813	9.401e-01
CBFB:Point:missense_variant|splice_donor_variant:-	0.8599	0.7842756836659276	0.8563377679231338	0.782119980290712	0.8213229859571323	0.8624969204237497	0.8031842818428184	0.8283136240453314	0.8155641783690564	0.8272049765952205	0.8538125153978813	9.196e-01
CBFB:Point:PF02312:missense_variant	0.8248	0.7543630892678034	0.8229689067201604	0.795235707121364	0.7939317953861584	0.8337011033099297	0.7834503510531595	0.7921263791374122	0.6320461384152457	0.7913741223671013	0.7804914744232698	9.194e-01
CBFB:Point:PF02312:(frameshift_variant|missense_variant)	0.8762	0.840374603554545	0.8606606426904434	0.8633534797438813	0.8530608581174077	0.8180240560110107	0.8417210220812639	0.8706241397881634	0.8699658907306564	0.848542875949973	0.8624558673927353	6.639e-01
CBFB:Point:PF02312:frameshift_variant|none:splice_donor_variant	0.8789	0.8303778526000748	0.8819678264122709	0.8647586980920314	0.871455293677516	0.8655443322109989	0.7760568649457539	0.8145529367751589	0.8769921436588103	0.887467265245043	0.8480359147025813	9.401e-01
CBFB:Point:PF02312:frameshift_variant|none	0.8395	0.7474439517122444	0.8359509731460951	0.8268354274451836	0.8418329637841833	0.7155087459965509	0.7654594727765459	0.8300689825080069	0.8360125646711013	0.8039849716678985	0.8216001478196601	9.860e-01
CBFB:Point:PF02312:missense_variant|none:splice_donor_variant	0.8599	0.7843064794284307	0.8563377679231338	0.782119980290712	0.8213229859571323	0.8624969204237497	0.8031842818428184	0.8283136240453314	0.8155641783690564	0.8272049765952205	0.8538125153978813	9.196e-01
CBFB:Point:PF02312:missense_variant|none	0.8542	0.789969062975198	0.8626972890776572	0.8367940852603429	0.8513711918619894	0.8391799066645692	0.8221383252058099	0.8082953174977715	0.7853547270725185	0.7647999580514918	0.7947931414189083	9.726e-01
CBFB:Point:PF02312|none:splice_donor_variant	0.9148	0.8963998538011696	0.9050804093567252	0.9154239766081871	0.9131030701754386	0.9147112573099415	0.8995431286549708	0.9002375730994152	0.8761330409356726	0.8976608187134503	0.9067251461988304	3.664e-01
CBFB:Point:none:missense_variant	0.8248	0.7543630892678034	0.8229689067201604	0.795235707121364	0.7939317953861584	0.8337011033099297	0.7834503510531595	0.7921263791374122	0.6320461384152457	0.7913741223671013	0.7804914744232698	9.194e-01
CBFB:Point:none:(frameshift_variant|missense_variant)	0.8762	0.840374603554545	0.8606606426904434	0.8633534797438813	0.8530608581174077	0.8180240560110107	0.8417210220812639	0.8706241397881634	0.8699658907306564	0.848542875949973	0.8624558673927353	6.639e-01
CBFB:Point:none:(frameshift_variant|splice_donor_variant)	0.8789	0.8303778526000748	0.8819678264122709	0.8647586980920314	0.871455293677516	0.8655443322109989	0.7760568649457539	0.8145529367751589	0.8769921436588103	0.887467265245043	0.8480359147025813	9.401e-01
CBFB:Point:none:(missense_variant|splice_donor_variant)	0.8599	0.7843064794284307	0.8563377679231338	0.782119980290712	0.8213229859571323	0.8624969204237497	0.8031842818428184	0.8283136240453314	0.8155641783690564	0.8272049765952205	0.8538125153978813	9.196e-01
CBFB:Point:-:-:-|2/6	0.849	0.8103426395939086	0.7079314720812183	0.773984771573604	0.8257931472081218	0.7830583756345177	0.8560596446700508	0.8301078680203046	0.7995241116751269	0.8583121827411168	0.8059010152284264	9.584e-01
CBFB:Point:-:-:-|3/6	0.8329	0.7615556839520439	0.7613390148779431	0.7620612451249459	0.764480716452405	0.7615556839520439	0.7322331359237325	0.8267008522316914	0.7879531994799942	0.8279647551639463	0.8350426115845732	9.599e-01
CBFB:Point:-:-:-|4/6	0.8957	0.9225178615422518	0.912170485341217	0.9068120226656812	0.8154717910815472	0.8957871396895787	0.8340724316334073	0.907119980290712	0.8851318058635131	0.8716432618871643	0.8635747721113575	9.646e-01
CDH1:Point	0.7705	0.7072925060435133	0.7838436744560838	0.7388427446848075	0.7702690138225996	0.7552842000867787	0.7274065579867353	0.7197514411454782	0.7435535858178888	0.7396485464575714	0.744870761792599	1.0
CDH1:Point:frameshift_variant	0.7848	0.748869277440706	0.7865968008825152	0.7694980694980695	0.7821014892443464	0.7935466078323221	0.7636789851075565	0.774765581908439	0.699834528405957	0.7469939327082185	0.7083563154991727	8.430e-01
CDH1:Point:(frameshift_variant|stop_gained)	0.7951	0.7448308448308448	0.7878661878661879	0.7497070497070497	0.7544887544887545	0.7353241353241353	0.7457002457002457	0.7729351729351729	0.7717255717255718	0.7624645624645625	0.7185976185976186	3.549e-01
CDH1:Point:(12/16|2/16)	0.694	0.554012036108325	0.5912738214643932	0.5207121364092276	0.6211634904714143	0.5917251755265798	0.49473420260782347	0.6393681043129388	0.6559679037111334	0.705667001003009	0.6993480441323972	7.898e-01
CDH1:Point:PF00028	0.7119	0.6723788915258969	0.6847689515566103	0.6802317464749407	0.6737749546279492	0.6133254223090884	0.6003420354600028	0.6447717436828144	0.5960491414211923	0.6780329470892085	0.6811042859137233	9.760e-01
CDH1:Point:none	0.6689	0.6332258064516129	0.7424193548387097	0.5043951612903226	0.574516129032258	0.6900806451612903	0.736008064516129	0.584516129032258	0.7344758064516129	0.6459677419354839	0.6761290322580645	9.977e-01
CDH1:Point:(PF00028|none)	0.7719	0.685800546132841	0.7170878043152187	0.7496250144225222	0.7813353332564132	0.763470635744779	0.7287219722318372	0.6921464559055421	0.7148955809391947	0.7234914041767624	0.7429906542056075	8.535e-01
CDH1:Point:none	0.723	0.6480893207511913	0.6558675137811828	0.6773100999719704	0.6665420910025227	0.7311501448192096	0.7033775576941045	0.6871437914603382	0.644328692889844	0.6342380640941792	0.6877043819489863	8.978e-01
CDH1:Point:(SM00112|none)	0.7671	0.7243295019157088	0.7594392197840474	0.7352838732149077	0.7253570184604667	0.734204110066179	0.7065134099616859	0.7537095088819227	0.7522814350400557	0.7322361546499477	0.7089341692789969	5.842e-01
CDH1:Point:PF00028:frameshift_variant	0.7364	0.66843564735131	0.6598297953719641	0.6208644100210365	0.6218684260852936	0.723799961751769	0.7051061388410786	0.7044846050870147	0.7455536431440046	0.6845955249569707	0.6512239433926181	9.395e-01
CDH1:Point:PF00028:frameshift_variant|none	0.812	0.7524291407334438	0.805153808265795	0.7710786728160122	0.7973626472036897	0.7976313079299691	0.7517351005238884	0.7420185375901133	0.754802310482246	0.7443917073389155	0.7460708368781623	5.057e-01
CDH1:Point:none:(frameshift_variant|stop_gained)	0.7418	0.6892091648189209	0.6670054200542005	0.6392584380389258	0.6662355259916235	0.7471667898497166	0.6500061591525006	0.6653424488790343	0.6588137472283814	0.6482508006898251	0.698509485094851	6.304e-01
CDH1:Point:(SM00112|none):frameshift_variant	0.729	0.7072017766497461	0.7530774111675127	0.7199238578680203	0.6887373096446701	0.7632931472081218	0.6861675126903554	0.6443210659898477	0.7145304568527919	0.6997779187817259	0.711484771573604	9.534e-01
CDH1:Point:SM00112:frameshift_variant|none:stop_gained	0.7349	0.587219042300712	0.713527851458886	0.6519265670808321	0.724277537344688	0.7635069105123552	0.6620480245707105	0.6905975150076783	0.6835124947647634	0.7285006282283959	0.6608962725115175	8.856e-01
CDH1:Point:SM00112:frameshift_variant|none	0.7398	0.6505665204678363	0.783296783625731	0.6225146198830409	0.7384868421052632	0.774031432748538	0.7004020467836257	0.6374451754385965	0.7544407894736842	0.724031432748538	0.7398574561403509	9.869e-01
CDH1:Point:SM00112|none:frameshift_variant	0.7301	0.6876054698865289	0.7317718940936864	0.6956648239743963	0.6346814082048298	0.7242362525458248	0.6302880418970032	0.6731160896130346	0.6960139656677334	0.6389874890893221	0.668722723305208	9.576e-01
CDH1:Point:SM00112|none:stop_gained	0.7207	0.6194479695431472	0.7114213197969543	0.6818845177664975	0.6756027918781726	0.6995875634517766	0.7137373096446701	0.7053299492385787	0.6051078680203046	0.7346129441624365	0.6688451776649746	9.837e-01
CTCF:Point	0.8253	0.810078129096534	0.8159771380630276	0.8290073934245713	0.8316816108227151	0.8066435949871533	0.8001415762151959	0.8321010959047769	0.8023963085312779	0.807063080069215	0.8076923076923077	1.0
CTCF:Point:missense_variant	0.8789	0.8133870967741935	0.8218951612903226	0.8613306451612903	0.8392338709677419	0.9055645161290322	0.8488709677419355	0.8321774193548387	0.8460483870967742	0.8770161290322581	0.805241935483871	8.582e-01
CTCF:Point:none	0.6521	0.5576939900271193	0.6432070684979442	0.5868690403289301	0.6003849182048815	0.6962208030793456	0.6416761438194384	0.7167789344764237	0.5030618493570116	0.6163940162715423	0.5611932464351326	8.157e-01
CTCF:Point:(PF13465|none)	0.797	0.7939051296194153	0.7616105901820187	0.8062879205736349	0.7944015444015444	0.7948428019856592	0.7261169332597904	0.8388582460011031	0.7569773855488141	0.7918091560948703	0.7697738554881413	8.980e-01
CTCF:Point:none	0.6681	0.6797392176529589	0.6988966900702106	0.6634904714142428	0.639468405215647	0.6715646940822467	0.5924774322968906	0.7236208625877633	0.6555667001003009	0.6392678034102307	0.5952858575727181	6.752e-01
CTCF:Point:(PF13465|none):missense_variant	0.8374	0.768961595660922	0.8209255533199196	0.7539147931064649	0.8469512728545184	0.8875426471874727	0.8072347126235675	0.7991864228851369	0.8502318257370309	0.810777709736681	0.7758726270667483	9.131e-01
CTCF:Point:PF13465:missense_variant|none	0.7891	0.8006286102616378	0.7745780949144864	0.8018461886963416	0.7808925133084155	0.7995526107146902	0.7173235927058557	0.832398912674142	0.7501415788877562	0.790972930116661	0.8036583984596217	8.475e-01
CTCF:Point:PF13465|none:missense_variant	0.8696	0.7221383014434374	0.8087025847599866	0.792212151728768	0.8848606915072171	0.9022742531050688	0.8101711983887211	0.8793219201074186	0.8681604565290366	0.7983383685800605	0.809751594494797	8.840e-01
CTCF:Point:SM00355:missense_variant|none	0.7995	0.7519254728734851	0.7785423037716616	0.7904349303431872	0.7964661909616038	0.822261864310794	0.7955600860799638	0.8218371276475253	0.8155793408086986	0.7801279873145317	0.7805810397553516	9.771e-01
EGFR:Point	0.4627	0.4442517830268926	0.6006346921415953	0.5855198586664921	0.5111561866125761	0.4706863835634365	0.5871556631551397	0.5972322188052084	0.6192174311326311	0.5556173526140156	0.4668586010600013	1.0
EGFR:Point:(missense_variant|synonymous_variant)	0.4625	0.46477541371158393	0.62661263086795	0.5668693009118541	0.5439716312056737	0.4986153326578858	0.529111786558595	0.5260722728807835	0.5775751435325903	0.5966903073286052	0.5262749071259709	3.623e-01
EGFR:Point:none	0.5294	0.4905335628227194	0.6045611015490534	0.49885255306942056	0.5273474851788105	0.5502964237903997	0.5640657869573532	0.5888793268311341	0.5424555364314401	0.5680818512143814	0.5625358577165807	5.666e-02
EP300:Point	0.4837	0.5104408861592454	0.45286246983987716	0.5784601886378592	0.5234481245887256	0.47808729984645754	0.5930247861373108	0.5284930905900417	0.4193024786137311	0.5119982452292169	0.5416538714630401	1.0
EP300:Point:missense_variant	0.4775	0.4546758462421113	0.5233792312105565	0.5518263530311723	0.5156817747179193	0.5178810480015299	0.5188850640657869	0.46782367565500094	0.3921877988143048	0.5252916427615223	0.4262287244214955	5.076e-01
EP300:Point:synonymous_variant	0.4329	0.47550520514390693	0.5847257457790219	0.4729682442480973	0.43950660484647014	0.4388067535648675	0.4556031843233313	0.47519902020820576	0.4693377657247835	0.5538448079783046	0.4940512641063774	6.284e-01
EP300:Point:(missense_variant|synonymous_variant)	0.4532	0.5788405520271238	0.5369609856262834	0.47297168234563775	0.5366505897521608	0.5931903920538656	0.6133661238718304	0.5434554223771548	0.45912325103863233	0.5970225872689938	0.5145408528723556	6.837e-01
EP300:Point:31/31	0.4946	0.5128131573914706	0.4519028494932109	0.4822623828647925	0.5610537387645821	0.4587397207879136	0.5605278255880666	0.5602887741441959	0.5309332568368713	0.5517785427423981	0.5015299292407727	2.989e-01
EP300:Point:none	0.5419	0.4583333333333333	0.5380943582163095	0.4971359940872136	0.5820707070707071	0.5458548903670855	0.602180339985218	0.4875277161862528	0.5566334072431633	0.5881990638088199	0.5296563192904656	2.734e-01
EP300:Point:none	0.4552	0.46276744837895917	0.486966271138933	0.5298280855834813	0.5324792114360459	0.6003456974679996	0.5035270484910773	0.5339390825002336	0.45202279734653833	0.5017051294029712	0.4801691114640755	7.183e-01
EP300:Point:missense_variant|synonymous_variant:31/31	0.4486	0.5054116962467268	0.5996799534477742	0.407972068664533	0.5225196392202502	0.5913878382310154	0.588943846377655	0.5496072155949956	0.49144602851323826	0.5615071283095723	0.4853942391620599	7.494e-01
EP300:Point:none:(missense_variant|synonymous_variant)	0.514	0.45593274111675125	0.4499682741116751	0.5450507614213198	0.5759200507614213	0.5646256345177665	0.5768083756345178	0.54375	0.5653236040609138	0.5886421319796954	0.5329314720812183	3.159e-01
EP300:Point:none:missense_variant	0.4775	0.4546758462421113	0.5233792312105565	0.5518263530311723	0.5156817747179193	0.5178810480015299	0.5188850640657869	0.46782367565500094	0.3921877988143048	0.5252916427615223	0.4262287244214955	5.076e-01
EP300:Point:none:synonymous_variant	0.4897	0.4576518958428506	0.5402466879853814	0.46258565555047965	0.42800365463682044	0.4191411603471905	0.4571037003197807	0.4700776610324349	0.4499771585198721	0.5259022384650526	0.5343992690726359	2.899e-01
EP300:Point:none:(missense_variant|synonymous_variant)	0.4794	0.5441514041514042	0.5274481074481074	0.46786324786324784	0.5536996336996337	0.533015873015873	0.4930891330891331	0.5803907203907204	0.46175824175824176	0.548034188034188	0.5158485958485959	4.764e-01
ERBB2:Point	0.6921	0.6978925864200849	0.6220095693779905	0.7073544433094995	0.6545347024353529	0.6173861620342992	0.6630826299661309	0.6161765496478684	0.7039137680769851	0.6650180097844202	0.7154454061609591	1.0
ERBB2:Point:missense_variant	0.6774	0.6407492005481955	0.588259479214253	0.6244403837368662	0.7014618547281863	0.664595705801736	0.7245317496573778	0.6220191868433075	0.6626313385107355	0.6436272270443125	0.6753312014618548	8.084e-01
ERBB2:Point:(missense_variant|synonymous_variant)	0.6388	0.5823170731707317	0.7096267553584626	0.5504126632175412	0.5879834934712983	0.5325819167282582	0.6302660753880266	0.6295885686129589	0.6304508499630451	0.6059374230105937	0.5795146587829515	6.686e-01
ERBB2:Point:none	0.5278	0.5795386158475426	0.6436308926780341	0.47683049147442325	0.5221163490471414	0.4972668004012036	0.366950852557673	0.5536609829488466	0.6275827482447343	0.5687562688064193	0.4992978936810431	5.560e-01
ERBB2:Point:(SM00219|none)	0.6223	0.6437396580253724	0.609542195256481	0.5148372862658577	0.6058190843905129	0.5307777164920022	0.6674020959735245	0.6709597352454495	0.6808052950910094	0.6224489795918368	0.6160783232211804	9.658e-01
ERBB2:Point:(SM00219|none):missense_variant	0.5888	0.6260757314974182	0.5940906483075158	0.6706349206349206	0.6385542168674698	0.6443392618091414	0.6349206349206349	0.5793172690763052	0.5820424555364314	0.5926563396442914	0.5346146490724804	9.854e-01
ERBB2:Point:SM00219:missense_variant|none	0.5924	0.5375907871491199	0.6581168618726689	0.6020087679120592	0.590885297389256	0.5374272067002552	0.5143950795000981	0.5174703919387554	0.6424785709611988	0.6111692730484852	0.5808087417391873	8.817e-01
ERBB2:Point:SM00219|none:missense_variant	0.6785	0.5585858585858586	0.6290310512532735	0.7532360643471755	0.6561541339319117	0.7408529741863075	0.5934904601571268	0.5904227459783016	0.7076692854470632	0.6960718294051628	0.7144032921810699	8.993e-01
ERBB3:Point	0.4816	0.4124844598573578	0.44595301969508605	0.4414381993064189	0.5306549761172544	0.4537067329712753	0.3904992475299352	0.5242753386115292	0.5099784073807498	0.48360923902375186	0.53359942419682	1.0
ERBB3:Point:missense_variant	0.4419	0.5362722704431248	0.5197807217907721	0.4990406578346277	0.39305619004111464	0.38780264961169486	0.49392416628597535	0.5335769757880311	0.48647784376427594	0.4009136592051165	0.4968478757423481	7.234e-01
ERBB3:Point:none	0.5907	0.47331816988889863	0.5709911643775698	0.4905520076983641	0.5069985128160266	0.48832123173825565	0.5192021695389729	0.43858805003936663	0.6064648762138045	0.4451054150992914	0.5793893797568017	5.550e-02
ERBB4:Point	0.5385	0.5095792144169364	0.4279153179949261	0.49409500481147756	0.5447030006123699	0.5143469512728546	0.4933951535298749	0.5441781121511678	0.43705712536086083	0.5737905695039804	0.5101478435832386	1.0
FANCA:Point	0.4884	0.43239805462027686	0.4655069210624766	0.5005237560793117	0.5269360269360269	0.4961840628507295	0.5907594463150019	0.5004489337822671	0.49876543209876545	0.49809203142536473	0.5181069958847737	1.0
FANCA:Point:(missense_variant|synonymous_variant)	0.4466	0.4691841962275867	0.5013583792594892	0.529457424512924	0.49848637739656915	0.5078785997050377	0.577505239462858	0.46819451990995886	0.4269191958394784	0.3758053248466972	0.4493518590390437	7.659e-01
FANCA:Point:none:(missense_variant|synonymous_variant)	0.4466	0.4691841962275867	0.5013583792594892	0.529457424512924	0.49856399906853993	0.5078785997050377	0.577505239462858	0.46819451990995886	0.4269191958394784	0.3758053248466972	0.4493518590390437	7.661e-01
FANCA:Point:none:(missense_variant|synonymous_variant)	0.4466	0.4691841962275867	0.5013583792594892	0.529457424512924	0.49856399906853993	0.5078785997050377	0.577505239462858	0.46819451990995886	0.4269191958394784	0.3758053248466972	0.4493518590390437	7.661e-01
FANCD2:Point	0.6404	0.6135028533064787	0.5814870762000671	0.45019301779120513	0.5105740181268882	0.5659617321248741	0.6921785834172541	0.618705941591138	0.5793470963410541	0.597306143001007	0.5839627391742196	1.0
FANCD2:Point:PF14631	0.6769	0.544750430292599	0.5680818512143814	0.5984413845859629	0.663798049340218	0.6021705871103461	0.6671925798431823	0.6565308854465481	0.6636068081851214	0.4759992350353796	0.6524192006119717	4.960e-01
GATA3:Point	0.8395	0.8215294592413237	0.8283696529459241	0.797094430992736	0.826439332795265	0.8238431530804412	0.8063828356201238	0.8071832122679581	0.8069747107882701	0.8230360505784234	0.8245426419155233	1.0
GATA3:Point:frameshift_variant	0.8479	0.8276308054085831	0.8414902998236331	0.8162404467960024	0.8060699588477366	0.8119929453262786	0.8224279835390946	0.8461493239271017	0.820708406819518	0.8325102880658436	0.7714726631393298	9.948e-02
GATA3:Point:missense_variant	0.7065	0.6890220955862588	0.6278963496586205	0.6877318423740659	0.5749422074082039	0.6846943712703618	0.6716843180474168	0.6369550024192248	0.6685662061179507	0.699478522660072	0.6660394602440729	6.356e-01
GATA3:Point:splice_acceptor_variant	0.9162	0.8975213862689186	0.901996051765738	0.8926518973459092	0.8933538056591358	0.8724939679754332	0.8912919499890327	0.8736126343496381	0.9133143233165167	0.9208598376837026	0.9006799736784382	1.834e-02
GATA3:Point:(frameshift_variant|missense_variant)	0.8063	0.7768567705723163	0.785837426079984	0.7744311917410043	0.7622431592663125	0.7650395910594368	0.7777287761852261	0.7774080384885236	0.7737295780294677	0.7832013631352109	0.7911195750225519	4.461e-01
GATA3:Point:(frameshift_variant|splice_acceptor_variant)	0.8852	0.8661076902921525	0.8442290056334337	0.8472328797888866	0.8664539312384196	0.8738092118807433	0.8624113342441654	0.8922535606670285	0.866145121745803	0.8688682599988771	0.8725084688663884	6.389e-02
GATA3:Point:(frameshift_variant|synonymous_variant)	0.776	0.7592812362942133	0.7483424060266763	0.7587652537344238	0.7203503521580971	0.7313020819896288	0.7581589742266711	0.7618740486571554	0.7714842238332345	0.7148164392043549	0.7531281442687238	5.495e-01
GATA3:Point:(missense_variant|splice_acceptor_variant)	0.8255	0.7937894471093159	0.7932971471850543	0.8056551375915173	0.8276571572835143	0.7954430699318354	0.823744004039384	0.7709921736935117	0.7875662711436506	0.8367457712698814	0.7811032567533451	5.941e-01
GATA3:Point:(missense_variant|synonymous_variant)	0.6859	0.6218375780064092	0.6448600101197504	0.6718881767583066	0.6762944847360431	0.6685360094451004	0.5844155844155844	0.6834837240681396	0.6735115533816832	0.6394417271040648	0.6213105076741441	3.729e-01
GATA3:Point:(splice_acceptor_variant|synonymous_variant)	0.8422	0.8121246988601633	0.8128618172665492	0.8438207903347597	0.8233073244399698	0.7940563086548488	0.7954586314767538	0.7854625867462515	0.8538527920606954	0.8617093955629067	0.7835388874905613	9.002e-02
GATA3:Point:4/6	0.8852	0.886359077231695	0.8861083249749248	0.8229187562688064	0.8330992978936811	0.8251755265797392	0.8689568706118355	0.9035606820461384	0.8987963891675025	0.8343530591775326	0.8665997993981945	8.547e-03
GATA3:Point:5/6	0.8398	0.752861929359207	0.8140443948066453	0.8317394946251571	0.8062962445902555	0.8351598492251849	0.7624947647633673	0.7357252547815161	0.7942552003350551	0.7933128577411699	0.8873377076643865	6.743e-01
GATA3:Point:6/6	0.8397	0.7802069814648431	0.826411766663339	0.7578949119829623	0.7741173338657615	0.7743502712056172	0.8097401084822469	0.8256630394995175	0.7854480716115936	0.8062460483844132	0.7426541546038401	1.157e-01
GATA3:Point:(3/6|4/6)	0.7481	0.7180881186997395	0.7661116774266621	0.6719617170687507	0.7222788537773247	0.7508211575489863	0.7090837014384415	0.6922358137954469	0.7684335711858647	0.7257050628610262	0.7532846301959452	3.893e-02
GATA3:Point:(3/6|5/6)	0.6998	0.5857567443987197	0.7328532235939643	0.6380201188843164	0.6047553726566072	0.6767489711934156	0.6294924554183814	0.6826931870141747	0.6478966620941929	0.710745313214449	0.7203246456332876	8.626e-01
GATA3:Point:(3/6|6/6)	0.7768	0.7297181541862393	0.7432578060237635	0.7069494335451783	0.7638159712627798	0.7480243161094224	0.7413373860182371	0.7391130146449295	0.7215529151699365	0.7550566454821774	0.6950124343741365	1.889e-01
GATA3:Point:(4/6|5/6)	0.7883	0.7662548490470569	0.7649477146230393	0.7372659807724743	0.7440968122786304	0.7430637544273908	0.7136110642604149	0.7507378984651711	0.7901205936920223	0.74930426716141	0.8357859672794737	7.512e-01
GATA3:Point:(4/6|6/6)	0.8368	0.787686076210624	0.7986507056061505	0.7867186089110189	0.8130982172802559	0.8263718686308402	0.7976574391785558	0.8446505508113826	0.8042878150718505	0.8209282526250613	0.7985217099662032	3.509e-02
GATA3:Point:(5/6|6/6)	0.8617	0.8540305522914219	0.8316333725029377	0.8313513513513513	0.7985546415981198	0.8504582843713279	0.8439835487661574	0.8521974148061104	0.8258871915393654	0.8432784958871915	0.8464159811985899	1.582e-01
GATA3:Point:PF00320	0.8232	0.7587268993839835	0.7766582302659853	0.7979800391576334	0.746955732773029	0.7850866720786973	0.7248937491046273	0.7943985483023733	0.8084618690606943	0.7736975311589704	0.8255575187431354	5.661e-01
GATA3:Point:none	0.805	0.7927605610145293	0.7839674141261442	0.7565549676660788	0.772915091962711	0.7862937767699673	0.7754934072394389	0.7863441672965482	0.7799949609473419	0.8058285042412027	0.7555303602922651	6.565e-01
GATA3:Point:SM00401	0.8337	0.788895431723796	0.7832393231265109	0.8152389512180004	0.8062666584020332	0.7961941362424844	0.7819841319035518	0.8115043699249984	0.793559784293064	0.8040816959028079	0.8382043017417715	5.238e-01
GATA3:Point:none	0.7762	0.7714707189912299	0.7582043406215899	0.7392393808349836	0.749110859637069	0.7570524996968839	0.7951036656832235	0.741603685890959	0.7453320130946126	0.7819888453299924	0.7552135957644587	8.271e-01
GATA3:Point:frameshift_variant:5/6	0.9003	0.8110523665659617	0.8781889895938234	0.8494461228600202	0.8401309164149043	0.8540198053037932	0.7941003692514267	0.8844410876132931	0.8358509566968781	0.9129321920107418	0.8954766700234978	3.370e-01
GATA3:Point:frameshift_variant:6/6	0.8613	0.8226862026862027	0.8373137973137973	0.7882783882783883	0.7968742368742369	0.843980463980464	0.8097191697191697	0.8486446886446887	0.8257631257631257	0.7849084249084249	0.7555799755799756	1.047e-01
GATA3:Point:frameshift_variant:(5/6|6/6)	0.8836	0.8214479176624288	0.87810279450658	0.8835356721792053	0.8600994168817513	0.8780549979288149	0.8717936462415957	0.854762132364656	0.8676990727463914	0.8738966956632572	0.8617245005257623	1.322e-01
GATA3:Point:missense_variant:(4/6|6/6)	0.8675	0.7879893109923444	0.8579011989022101	0.8570345226058067	0.7939838220424671	0.8330564784053156	0.7374331937021522	0.7283692041022678	0.7719557995088834	0.8455871731908132	0.8521955799508883	6.964e-02
GATA3:Point:splice_acceptor_variant:-	0.9255	0.9088106138465851	0.9267261515462955	0.9029477716528076	0.9053536391665888	0.8894001681771466	0.9265860039241334	0.8601560310193404	0.8980893207511913	0.9197888442492759	0.9034149303933476	5.958e-05
GATA3:Point:frameshift_variant:5/6|missense_variant:4/6	0.8857	0.823638514058384	0.8460566636202355	0.8894414278802215	0.8576958228052255	0.8124563195527122	0.8137734530401591	0.832267082414924	0.8604644911563895	0.8947906026557712	0.898903284769636	3.164e-01
GATA3:Point:frameshift_variant:5/6|missense_variant:6/6	0.8243	0.7901456910918768	0.790414493844417	0.7111983226708242	0.7395570130638138	0.7131068222138595	0.7004462125692167	0.7522982635342186	0.7621633245524434	0.7868931777861405	0.75719047363045	6.581e-01
GATA3:Point:frameshift_variant:5/6|missense_variant	0.7497	0.6330856274277994	0.7450937341665259	0.7362438777233575	0.6857794291504813	0.7458537409221415	0.6767775713561899	0.6839723019760175	0.6998817767269042	0.7258571187299443	0.7147947981759838	9.351e-01
GATA3:Point:frameshift_variant:6/6|missense_variant:4/6	0.8781	0.8369815668202765	0.8603389326594322	0.8365541846291066	0.8268916307417868	0.8645012635647391	0.8595956592834845	0.8168946038352907	0.8357737475843615	0.8506020514345176	0.8130295822803627	2.113e-02
GATA3:Point:(frameshift_variant|missense_variant):6/6	0.8373	0.7591422625241564	0.7848223576631485	0.7869964322877955	0.8102608889549576	0.7813661364649919	0.8099635796045785	0.8298461424111788	0.7921436004162331	0.7866805411030177	0.7764605321837372	1.189e-01
GATA3:Point:frameshift_variant:6/6|missense_variant	0.8075	0.7582710779082177	0.8066969050160085	0.7750933831376734	0.7806029882604055	0.7957177161152614	0.7606990394877268	0.7758671291355389	0.7637273212379936	0.7893676627534685	0.7270544290288153	2.476e-01
GATA3:Point:frameshift_variant|missense_variant:4/6	0.8537	0.8075962331076861	0.819186670996428	0.8349111982614343	0.8187620213324007	0.8043239327554768	0.8381210501336398	0.817625458996328	0.8185247171083856	0.8402942572377788	0.8217220792845902	1.336e-01
GATA3:Point:frameshift_variant|missense_variant:6/6	0.8334	0.7944196038268428	0.7986661004671146	0.7966053006269828	0.8035745509954287	0.8099442959558364	0.7810681188019883	0.8102565383558564	0.8189868358604152	0.8022131741313416	0.794906701970874	1.723e-01
GATA3:Point:frameshift_variant:5/6|splice_acceptor_variant:-	0.9359	0.9042800471084114	0.880989276637947	0.9221626479885948	0.9221161594247815	0.9053492840761173	0.9270284510010537	0.9096417281348789	0.9247040228103887	0.9204735635033782	0.9274623442633112	1.353e-04
GATA3:Point:frameshift_variant:5/6|splice_acceptor_variant	0.9322	0.9243367179823124	0.876872227019623	0.9110561891433165	0.9131108001071971	0.8917756007503796	0.912961915254742	0.8996962749009916	0.9262722210642289	0.9289223714379299	0.8992049548878897	7.942e-04
GATA3:Point:frameshift_variant:6/6|splice_acceptor_variant:-	0.877	0.8786750930482352	0.8877925711288187	0.86437439112732	0.8607648689830889	0.872592611095846	0.8704818524717108	0.8392076536857093	0.8609147453350986	0.879811655384308	0.8608023380710913	3.701e-01
GATA3:Point:frameshift_variant:6/6|splice_acceptor_variant	0.8716	0.8794193142192949	0.8535572452537776	0.8330709996125533	0.8558213870592793	0.8665003874467261	0.852491766757071	0.8447428322355676	0.8483024990313832	0.8788623595505618	0.8622021503293297	6.301e-01
GATA3:Point:frameshift_variant|splice_acceptor_variant:-	0.8836	0.8659344023881511	0.8639251406483218	0.8499177159477974	0.8794347276971947	0.8691300853457844	0.8699816296069501	0.8609877913429522	0.8861226989169122	0.8851085001339508	0.8835872019595086	6.129e-02
GATA3:Point:frameshift_variant:5/6|synonymous_variant	0.6558	0.5927844050043642	0.6417806226360198	0.5559208612161769	0.6459412278149549	0.6330811754437009	0.6148094268257202	0.6324701774803608	0.7006982833866744	0.6651149258073902	0.6418679080593541	9.759e-01
GATA3:Point:frameshift_variant:6/6|synonymous_variant	0.7637	0.7287637986377515	0.7041806936506694	0.7345376967039849	0.7251233069756517	0.7582791826509042	0.7353010256008768	0.7367885383230252	0.6640374226884835	0.6925741799107492	0.6649573318719173	4.152e-01
GATA3:Point:missense_variant:4/6|splice_acceptor_variant:-	0.9087	0.8887130991334364	0.8527561036999748	0.8981158534392866	0.8843802811837043	0.8847218726403222	0.8842724101974039	0.819819495882924	0.912984071051023	0.9052533170328287	0.886339937434828	4.537e-03
GATA3:Point:missense_variant:4/6|splice_acceptor_variant	0.9217	0.8990157075245215	0.8889155634817203	0.888023869949928	0.9086014129912888	0.8962548871664723	0.8866691816997051	0.843593524933123	0.8799814802112628	0.9055319294876192	0.914071609849784	1.645e-04
GATA3:Point:missense_variant:6/6|splice_acceptor_variant:-	0.8625	0.8439825968142102	0.8368271547229513	0.8695839775628349	0.8820970119736795	0.8756427312933731	0.8284491747869548	0.7741720901801445	0.8626622559418935	0.8821509474668296	0.8041602243716515	3.774e-01
GATA3:Point:missense_variant:6/6|splice_acceptor_variant	0.8626	0.8651142053638795	0.8487893545510666	0.8476232937787228	0.8383633994101104	0.8536422251183209	0.8076171205158104	0.831778585636875	0.8425989436861239	0.888246793332876	0.8615302832841759	5.030e-01
GATA3:Point:missense_variant|splice_acceptor_variant:-	0.8321	0.8009130037824442	0.805856267118821	0.7986826659710448	0.8458327898787009	0.8142819877396635	0.8203208556149733	0.7591626451023868	0.7528498760923438	0.8247554454154167	0.7560193035085431	3.181e-01
GATA3:Point:missense_variant:4/6|synonymous_variant	0.8162	0.7765322580645161	0.8280241935483871	0.7673790322580645	0.6745564516129032	0.7979838709677419	0.8561693548387097	0.7253225806451613	0.7721774193548387	0.7678629032258064	0.7848387096774193	9.039e-04
GATA3:Point:missense_variant:6/6|synonymous_variant	0.5863	0.6122580645161291	0.575	0.5378225806451613	0.545483870967742	0.6597983870967742	0.4712903225806452	0.5882661290322581	0.6829435483870968	0.5583467741935484	0.5597580645161291	7.301e-01
GATA3:Point:splice_acceptor_variant:-|synonymous_variant	0.837	0.8125874125874126	0.7916839916839917	0.7954072954072954	0.8289359289359289	0.8418635418635418	0.8221697221697222	0.7794556794556795	0.8586845586845587	0.8306936306936307	0.8096201096201097	8.262e-02
GATA3:Point:3/6|4/6:294	0.7637	0.662431941923775	0.7681837219042301	0.7712899623062962	0.7003699567220438	0.7211712969426218	0.7387267904509284	0.6949602122015915	0.7847619712411001	0.7512564567918469	0.6994625157057099	1.037e-01
GATA3:Point:4/6:294|5/6	0.8486	0.8026373626373626	0.7946275946275946	0.79003663003663	0.8186080586080586	0.8030525030525031	0.8194139194139194	0.8021978021978022	0.8554334554334554	0.857997557997558	0.874993894993895	7.441e-01
GATA3:Point:4/6:294|6/6	0.8491	0.8160131998433917	0.8177470775770457	0.8177051289221993	0.8285558476424856	0.8400218133005202	0.7854326304603165	0.8122238380222607	0.81448906538397	0.8271995078024498	0.8134962805526036	1.880e-01
GATA3:Point:PF00320:frameshift_variant	0.8228	0.7807258064516129	0.8269354838709677	0.7837096774193548	0.7882258064516129	0.7356048387096774	0.7063306451612903	0.8109274193548387	0.7633467741935483	0.7791935483870968	0.8278225806451613	6.644e-01
GATA3:Point:PF00320:(frameshift_variant|missense_variant)	0.8457	0.7827853809448901	0.8188086623669446	0.8480153112054952	0.8310786010172513	0.796733259923444	0.7988831209690105	0.7896806669812805	0.796733259923444	0.8005610612972576	0.833779036233024	4.887e-01
GATA3:Point:none:frameshift_variant	0.824	0.7884843167361263	0.7479271770125028	0.7156613292388682	0.794165387146304	0.8127220881772318	0.7761351173502962	0.7577100241280983	0.7667032243913139	0.7595305988155298	0.7355341083570959	1.162e-01
GATA3:Point:none:missense_variant	0.5068	0.4941935483870968	0.6391129032258065	0.5707661290322581	0.6153225806451613	0.5582258064516129	0.6116129032258064	0.525483870967742	0.5083064516129032	0.5954838709677419	0.48502016129032255	9.735e-01
GATA3:Point:none:splice_acceptor_variant	0.9162	0.8975213862689186	0.901996051765738	0.8926518973459092	0.8933538056591358	0.8724939679754332	0.8912919499890327	0.8736126343496381	0.9133143233165167	0.9208598376837026	0.9006799736784382	1.834e-02
GATA3:Point:none:(frameshift_variant|missense_variant)	0.7647	0.7058788947677836	0.7249412110523221	0.7107436801881246	0.7481628453850676	0.7028365667254556	0.7245149911816579	0.7656084656084656	0.7407407407407407	0.7317313345091123	0.688506760728983	3.832e-01
GATA3:Point:none:(frameshift_variant|splice_acceptor_variant)	0.8407	0.80829164841751	0.8238168783568843	0.8025979115280883	0.8302713169359858	0.8157603559161845	0.8379244369654918	0.8423964408381549	0.844136834097877	0.8451856803669809	0.850418385929324	8.953e-01
GATA3:Point:none:(missense_variant|splice_acceptor_variant)	0.7981	0.7764550264550265	0.7759553203997649	0.7652851263962375	0.8238683127572016	0.7930776014109348	0.7857142857142857	0.752336860670194	0.7879482657260435	0.7777630805408583	0.7780570252792475	8.268e-01
GATA3:Point:(PF00320|none):frameshift_variant	0.8479	0.8276455026455026	0.8414902998236331	0.8162404467960024	0.8060699588477366	0.8120076425631981	0.8224279835390946	0.8461493239271017	0.820708406819518	0.8325102880658436	0.7714579659024103	9.936e-02
GATA3:Point:PF00320:frameshift_variant|none:missense_variant	0.6575	0.5652119958634954	0.6155532574974146	0.576670113753878	0.6074663908996898	0.6188624612202689	0.6268045501551189	0.5980558428128232	0.5786763185108583	0.6439917269906928	0.6629989658738366	9.890e-01
GATA3:Point:PF00320:frameshift_variant|none:splice_acceptor_variant	0.9202	0.9062022339800118	0.8967519106407995	0.9087007642563198	0.901984126984127	0.8957671957671958	0.9118165784832452	0.9075837742504409	0.8976043503821282	0.9065255731922398	0.9087154614932392	2.778e-04
GATA3:Point:PF00320:frameshift_variant|none	0.8365	0.8249416569428238	0.8244603267211202	0.7938156359393232	0.8098380980163361	0.8173497666277713	0.8134553675612602	0.8352829638273046	0.8167955075845974	0.813367852975496	0.798782088681447	2.248e-01
GATA3:Point:PF00320:missense_variant|none:frameshift_variant	0.8338	0.8067082790314837	0.8250051443857603	0.802061183894643	0.7702174360381371	0.8134131284724604	0.7960251046025104	0.8240277110912957	0.7827525893408327	0.7638041017902463	0.7805919473214898	1.185e-01
GATA3:Point:(PF00320|none):missense_variant	0.7065	0.6890220955862588	0.6278963496586205	0.6877318423740659	0.5749422074082039	0.6846943712703618	0.6716843180474168	0.6369550024192248	0.6685662061179507	0.699478522660072	0.6660394602440729	6.356e-01
GATA3:Point:PF00320:missense_variant|none:splice_acceptor_variant	0.9142	0.8703443308868921	0.8805302146923657	0.9044344605254133	0.9048460113862404	0.8971122847931957	0.8986384525687633	0.8479834007819467	0.881456204129227	0.9039543178544481	0.893562658618561	2.144e-03
GATA3:Point:PF00320:missense_variant|none	0.8257	0.789195409448574	0.8141619755543806	0.7787842503032376	0.8142708300936149	0.807482972039934	0.7848567785276646	0.79792709856001	0.8027244736105495	0.8118915808789227	0.8010372282524181	3.142e-01
GATA3:Point:PF00320|none:frameshift_variant	0.8398	0.794654201126693	0.8306005034160374	0.8121898597626753	0.7811099125014983	0.8230492628550881	0.8069639218506532	0.7905789284430061	0.8161452714850773	0.8035598705501618	0.8234687762195853	2.721e-01
GATA3:Point:PF00320|none:missense_variant	0.7016	0.6275726630007855	0.666064414768264	0.5977219167321288	0.6209583660644148	0.6983189316575019	0.6341241162608012	0.7440219952867243	0.6837234878240377	0.7192615868028279	0.7336213668499607	9.760e-01
GATA3:Point:PF00320|none:splice_acceptor_variant	0.9075	0.8835311039194534	0.8538295577130529	0.8753805585520796	0.900047944384514	0.8799712333692916	0.8837588397458948	0.8983099604458827	0.8865995445283471	0.8906868033081625	0.8910224139997602	4.913e-04
GATA3:Point:SM00401:frameshift_variant	0.8792	0.8335032279986408	0.8823196284969985	0.8185241816740287	0.8619322686600974	0.8856042586929437	0.8051025031147355	0.8419979612640163	0.8811020500622947	0.8575150073621022	0.8686147921621927	3.785e-01
GATA3:Point:SM00401:missense_variant	0.7995	0.7679118187385181	0.7512466100953548	0.7669932639314145	0.7841833610357799	0.7556206806053714	0.8636602222027819	0.8197882949873152	0.7716735193771324	0.7634502668183011	0.7175662671682268	3.599e-01
GATA3:Point:SM00401:(frameshift_variant|missense_variant)	0.8346	0.7793248646544708	0.8112239481971621	0.8005909203495983	0.8392661264640318	0.7691695269098758	0.8064824316195464	0.798432468773221	0.8106931814160858	0.853207600580305	0.8369838293054032	6.338e-01
GATA3:Point:none:frameshift_variant	0.8076	0.7396647411937932	0.7653471514327783	0.786810510816627	0.7463189489183373	0.8064050288820931	0.7995809264922414	0.7688866236266848	0.7776361988900216	0.6975025484199796	0.744818212708121	1.499e-02
GATA3:Point:none:splice_acceptor_variant	0.9163	0.8974336477297653	0.901996051765738	0.8926518973459092	0.8933538056591358	0.8724939679754332	0.8912919499890327	0.8736126343496381	0.9133143233165167	0.9208598376837026	0.9006799736784382	1.820e-02
GATA3:Point:none:(frameshift_variant|missense_variant)	0.7168	0.7105508870214753	0.692708967645029	0.6688994438355053	0.7009702431697317	0.7168635570170097	0.7157065724840661	0.6690821256038647	0.6929728413104372	0.6604351885681808	0.6425729712174725	5.639e-01
GATA3:Point:none:(frameshift_variant|splice_acceptor_variant)	0.8451	0.8423157297283351	0.8170196847346559	0.8131240164082454	0.8178581563943139	0.7962642862671242	0.8439668739196615	0.847178865354351	0.8427285157761668	0.8140656845798612	0.8157684270271665	4.265e-01
GATA3:Point:none:(missense_variant|splice_acceptor_variant)	0.7954	0.7686201655125824	0.776980239824354	0.7832967404154704	0.755227157574734	0.7676743793278162	0.8157068062827225	0.7857794291504814	0.7719135281202499	0.7901030231379834	0.7333220739739909	9.355e-01
GATA3:Point:(SM00401|none):frameshift_variant	0.8479	0.8276308054085831	0.8414902998236331	0.8162404467960024	0.8060699588477366	0.8119929453262786	0.8224279835390946	0.8461493239271017	0.820708406819518	0.8325102880658436	0.7714579659024103	9.948e-02
GATA3:Point:SM00401:frameshift_variant|none:missense_variant	0.7882	0.7441643323996265	0.7409572524662039	0.6777290626395486	0.7198067632850241	0.786952462144278	0.7133723054439167	0.7715057037307677	0.7237242723176227	0.7748751674582877	0.7276214833759591	7.764e-01
GATA3:Point:SM00401:frameshift_variant|none:splice_acceptor_variant	0.9193	0.8769252599262145	0.8768220634142566	0.8809112252005882	0.9202677949485307	0.8915920641882304	0.9107221175924254	0.892004850236062	0.9216867469879518	0.8973323701658884	0.9167849126699518	1.859e-02
GATA3:Point:SM00401:frameshift_variant|none	0.8294	0.8433407149636191	0.8259095223030687	0.7965042708003797	0.8137061056627649	0.8056706738373932	0.8186333438785195	0.8072682695349573	0.8206659285036381	0.8247073710850996	0.8182853527364758	6.059e-01
GATA3:Point:SM00401:missense_variant|none:frameshift_variant	0.7726	0.7332543080570397	0.7477619334064612	0.7665156930044938	0.7272035667527689	0.7586249601924914	0.7686741445808711	0.7338735359682955	0.7640918580375783	0.7333604614132551	0.7212235943526415	4.047e-01
GATA3:Point:(SM00401|none):missense_variant	0.7065	0.6890220955862588	0.6279232299338745	0.6877318423740659	0.5749422074082039	0.6846943712703618	0.6716843180474168	0.6369550024192248	0.6685662061179507	0.699478522660072	0.6660394602440729	6.356e-01
GATA3:Point:SM00401:missense_variant|none:splice_acceptor_variant	0.886	0.852722884296274	0.840730125207422	0.8378035902851109	0.8971187207723639	0.8672801327500377	0.8640066375018857	0.8542464926836627	0.872001810227787	0.8761502489063208	0.8538542766631467	7.368e-02
GATA3:Point:SM00401:missense_variant|none	0.7971	0.7659989727786338	0.7582177709296354	0.7651429549734634	0.7712121212121212	0.7811932888204075	0.7853107344632768	0.7588597842835131	0.7793870912514981	0.7823574730354391	0.7553501112823147	5.970e-01
GATA3:Point:SM00401|none:frameshift_variant	0.8196	0.790683713876485	0.779836127727694	0.7907047771505603	0.7588781700227484	0.7924424972617744	0.7950438116100766	0.8035112477883563	0.7860708568539894	0.7903045749431291	0.812189316707389	5.041e-01
GATA3:Point:SM00401|none:missense_variant	0.7919	0.7227625706251128	0.7919816310208715	0.7395707025102551	0.7135135832408864	0.7493743711462553	0.7304120120739919	0.7641185727922396	0.7484843012306184	0.7787337787982767	0.7990118933980032	7.486e-01
GATA3:Point:SM00401|none:splice_acceptor_variant	0.8902	0.8506603682637617	0.8632989491950256	0.84929142967319	0.8969054275522992	0.8614479899739709	0.8666538127831871	0.8924322761014172	0.8810083871589705	0.8829653909187313	0.8795719656801311	8.717e-02
GATA3:Point:-:-:-	0.9111	0.888617740563292	0.8733040791653607	0.9038642367796534	0.9021179420588367	0.9054762011373304	0.9146778310124032	0.8439081180316124	0.9249988805803072	0.9232301974656338	0.8956700846281288	2.147e-02
GATA3:Point:-:-:-|3/6	0.8236	0.8171761526769127	0.7868434386083432	0.7939199459550752	0.8274277993582165	0.7959804087147442	0.832207397399088	0.7880087823002871	0.8119743286606992	0.8192535044755953	0.784478973146428	1.421e-01
GATA3:Point:-:-:-|4/6:294	0.9193	0.8793567106613354	0.8845936095679559	0.8945366406001203	0.9298503237677365	0.9022858356038357	0.8887335904603517	0.8716959767877994	0.9212165174622271	0.9100173383815152	0.9111319486217756	7.424e-03
GATA3:Point:-:-:-|4/6:294:ENSP00000368632.3:p.Met294Lys	0.9016	0.8956444180169466	0.8588338040731381	0.8874684108815222	0.909915266835142	0.8957001635201427	0.9178682919577821	0.8084212873494871	0.8995280214062732	0.9007730043109856	0.908707447599227	9.793e-02
GATA3:Point:-:-:-|4/6	0.8842	0.8590638243635089	0.8479590861294332	0.83836790619125	0.9006468470190868	0.8569448427492592	0.8746773731000861	0.8310550297932001	0.8682089029092184	0.8612465347481121	0.862266195073766	1.886e-03
GATA3:Point:-:-:-|5/6	0.9304	0.9089313517338995	0.886411889596603	0.8991790516631281	0.9233970276008493	0.8983156404812456	0.9243595187544232	0.8818966737438075	0.9173956121726823	0.9098938428874734	0.9160368011323425	6.469e-05
GATA3:Point:-:-:-|6/6	0.8628	0.8406923170189549	0.8542213959503698	0.825192983874227	0.8589196944590389	0.851099300812351	0.8443297094127632	0.8392474639291921	0.8381663500788101	0.8596875884088429	0.8452087459079336	5.361e-01
GATA3:Point:3/6|4/6:294:ENSP00000368632.3:p.Met294Lys	0.7492	0.7523868664131025	0.7447023208879919	0.6900178529845533	0.7292556081657999	0.6501979352635255	0.7214158192967477	0.734883179383684	0.7128774353799581	0.698284561049445	0.6601723201117752	5.845e-02
GATA3:Point:4/6:294:ENSP00000368632.3:p.Met294Lys|5/6	0.8248	0.7336794085260343	0.7633841958995333	0.8141156730113785	0.7722458182580882	0.7766766294373656	0.7296680824288186	0.7734518378690158	0.7894709244402496	0.8223218499292119	0.8753080593571391	8.310e-01
GATA3:Point:4/6:294:ENSP00000368632.3:p.Met294Lys|6/6	0.8396	0.772361852797771	0.778195379614581	0.81485082423961	0.803473995820757	0.839607035059206	0.8129208265614116	0.7764395170652426	0.834905386579986	0.778021244485721	0.7951880659391688	2.396e-01
JAK1:Point	0.6933	0.5729594961070772	0.5753214941824862	0.6809990377044878	0.625010935176275	0.5855568191759252	0.6884349575715161	0.6729070072609571	0.5274472924503543	0.6848044790482023	0.580001749628204	1.0
MAP2K4:Point	0.6423	0.6556572923479398	0.5340558721853685	0.6321358497617491	0.5902317107353079	0.6662851536952257	0.5940156965336821	0.566850415771279	0.6071428571428571	0.6471082873960572	0.5953237410071942	1.0
MAP2K4:Point:(frameshift_variant|missense_variant)	0.5076	0.5286693548387097	0.5122177419354839	0.4651209677419355	0.4449193548387097	0.5029838709677419	0.5247782258064516	0.5934274193548387	0.5149193548387097	0.5136290322580646	0.39306451612903226	9.001e-01
MAP2K4:Point:PF00069	0.496	0.5528199932455251	0.4851401553529213	0.49277271192164807	0.5262073623775751	0.5322188449848024	0.47325227963525834	0.4870989530563999	0.5278622087132725	0.5085444106720702	0.42570077676460655	9.483e-01
MAP2K4:Point:SM00220	0.496	0.5528199932455251	0.4851401553529213	0.49277271192164807	0.5262073623775751	0.5322188449848024	0.47325227963525834	0.4870989530563999	0.5278622087132725	0.5085444106720702	0.42570077676460655	9.483e-01
MAP2K4:Point:PF00069:missense_variant|none	0.6147	0.6183314627759072	0.5384960718294052	0.6021324354657688	0.5020950243172465	0.5609801720912833	0.5336326225215114	0.5607557052001496	0.6	0.5029554807332585	0.5649457538346427	7.691e-01
MAP2K4:Point:SM00220:missense_variant|none	0.6193	0.6183314627759072	0.5384960718294052	0.6021324354657688	0.5020950243172465	0.5609801720912833	0.578825289936401	0.5607557052001496	0.6	0.5029554807332585	0.5649457538346427	7.345e-01
MAP3K1:Point	0.7788	0.7738533386942134	0.7725466241920019	0.7343348900504129	0.7554278910091856	0.7517629047722142	0.7779977113166116	0.7566031608573284	0.7812451674759534	0.7685105001082485	0.754600562892401	1.0
MAP3K1:Point:frameshift_variant	0.873	0.8349119530416222	0.8487326574172892	0.8670757737459979	0.8558964781216649	0.8673959445037354	0.8585112059765209	0.8769477054429029	0.8732790821771611	0.8447305229455709	0.8356590181430096	4.610e-01
MAP3K1:Point:missense_variant	0.5753	0.5655969797074092	0.5437837554401972	0.5891143621204971	0.5405589638718473	0.610927586387709	0.5915001835247234	0.5439934979812281	0.5581511195008128	0.5944365790991558	0.4657070945414504	9.970e-01
MAP3K1:Point:stop_gained	0.6877	0.5672757475083057	0.54210602340026	0.693160479560884	0.656326736963744	0.632637584862054	0.7199191102123357	0.7029466994077712	0.636573739708219	0.6445543839375993	0.6070345226058067	9.841e-01
MAP3K1:Point:(frameshift_variant|missense_variant)	0.8127	0.8247469179111957	0.7990879021750025	0.7733988172797434	0.8045404430189436	0.804640673549163	0.8004209682269219	0.7829307407036183	0.8020948180815877	0.7879923824797033	0.788653903979152	5.724e-01
MAP3K1:Point:(frameshift_variant|stop_gained)	0.8893	0.8856637737062037	0.8633022607950284	0.8849673202614379	0.8804671595414122	0.8482802957248473	0.8837137040608594	0.8617807778849245	0.8902925104468017	0.8721418622093646	0.8606771670416801	1.163e-02
MAP3K1:Point:(frameshift_variant|synonymous_variant)	0.7955	0.7838174086138255	0.7605297683677162	0.7769747557003257	0.7464033659066233	0.7671009771986971	0.7567521715526602	0.742671009771987	0.7783319761129207	0.7775741947158885	0.7737626673905176	6.354e-01
MAP3K1:Point:(missense_variant|stop_gained)	0.6522	0.6084276304678263	0.6319709508528965	0.6284749197770647	0.6276642459044081	0.6054044924843777	0.6458706299611552	0.6515453470697518	0.6402634690086134	0.6603107583178517	0.5856105387603445	9.884e-01
MAP3K1:Point:(missense_variant|synonymous_variant)	0.5224	0.5018767652742678	0.548777315296566	0.533893265943214	0.5116693920023785	0.5807752341311134	0.5682696595807938	0.5395978891036123	0.5134532481046529	0.5397837074475992	0.43793667310836926	9.890e-01
MAP3K1:Point:(stop_gained|synonymous_variant)	0.5588	0.501257430269776	0.49478737997256517	0.5936899862825789	0.5380429812528578	0.5720621856424326	0.5582533150434384	0.5790123456790124	0.5189986282578876	0.5625057155921354	0.5819158664837677	9.881e-01
MAP3K1:Point:14/20	0.7538	0.7194871794871794	0.7284737484737485	0.7367277167277168	0.7061538461538461	0.749035409035409	0.7581684981684982	0.7448595848595848	0.7431746031746032	0.7244444444444444	0.7495482295482295	9.491e-01
MAP3K1:Point:(13/20|14/20)	0.7755	0.7676525336091004	0.7398965873836608	0.7548293691830403	0.7568769389865564	0.7443019648397105	0.7822543950361944	0.7649844881075492	0.772574974146846	0.7539400206825233	0.7561944157187177	9.494e-01
MAP3K1:Point:(13/20|15/20)	0.6576	0.49790322580645163	0.6979435483870968	0.6683467741935484	0.6985887096774194	0.6975	0.6763709677419355	0.6021774193548387	0.588991935483871	0.6571370967741935	0.5379838709677419	9.994e-01
MAP3K1:Point:(13/20|16/20)	0.8092	0.8391658274588788	0.7827291037260826	0.81067472306143	0.680597515944948	0.7714417589795234	0.8119335347432024	0.7499580396106076	0.7466431688486069	0.7661967103054717	0.7795401141322591	9.347e-01
MAP3K1:Point:(13/20|4/20)	0.68	0.6106808185121438	0.6919104991394148	0.5661694396634156	0.6087205966724039	0.6344425320328935	0.6267928858290304	0.6758462421113024	0.6830655957161981	0.611063300822337	0.6434786766112067	9.969e-01
MAP3K1:Point:(13/20|5/20)	0.7245	0.7480972793281427	0.7443355786895285	0.6732131921966582	0.7010760213454641	0.7367684367071997	0.6790307059749803	0.6949523226314408	0.5930364797480535	0.5863878925728283	0.6791181873851806	9.937e-01
MAP3K1:Point:(14/20|15/20)	0.7881	0.779945979801143	0.7688679245283019	0.7837821968214201	0.7411336412745635	0.7613716433101072	0.7643466687544038	0.7867767948015345	0.7668323808032569	0.7706490252877163	0.7963086197447742	6.922e-01
MAP3K1:Point:(14/20|16/20)	0.783	0.7731241106111303	0.736529364255221	0.7710088073535634	0.744673281796854	0.7728548901965309	0.7922964501365332	0.8007768931964155	0.7487981231491097	0.7719703088342756	0.7292219530018076	9.194e-01
MAP3K1:Point:(14/20|4/20)	0.7645	0.7207586314882957	0.7308776325060675	0.7384717764033508	0.7108549283645189	0.7453808815470132	0.7694551006028341	0.7470249745557035	0.7636029123933297	0.7539536522351836	0.7299772958584514	9.640e-01
MAP3K1:Point:(14/20|5/20)	0.7977	0.7778162378370063	0.772701049959617	0.7615284027537402	0.7764509057343948	0.7966039767701242	0.7844698280835353	0.7869697319333872	0.7656243990615745	0.7737971616476289	0.7722972193377178	7.611e-01
MAP3K1:Point:(15/20|16/20)	0.7587	0.7278275314170157	0.7356637295969956	0.7719919110212335	0.7299219991333237	0.7385526505850065	0.7411887909865665	0.7487360970677452	0.7062689585439839	0.7368192979921999	0.6640907121190236	9.956e-01
MAP3K1:Point:(15/20|4/20)	0.6785	0.6600946984398044	0.6235348909415509	0.6236901342854925	0.6530699371264457	0.6250873243809671	0.6739113560506094	0.5803772413257782	0.6607156718155709	0.7200574400372584	0.5549173329193511	9.933e-01
MAP3K1:Point:(15/20|5/20)	0.7877	0.576457346891252	0.8482496312970581	0.7582084918109137	0.8100209578514321	0.7988046262516495	0.8458821703019483	0.7403555072576263	0.6974307226577661	0.7292167973298145	0.8346270278661803	7.672e-01
MAP3K1:Point:(16/20|4/20)	0.7452	0.5635483870967742	0.7658870967741935	0.7218145161290322	0.7088709677419355	0.7185887096774194	0.7618548387096774	0.7426612903225807	0.6918548387096775	0.7515322580645162	0.7473387096774193	9.964e-01
MAP3K1:Point:(16/20|5/20)	0.7976	0.824354657687991	0.819453797231575	0.7500561167227834	0.6472128694350917	0.8484100261878039	0.7216984661429106	0.7384960718294051	0.6574261129816685	0.7307893752338197	0.8023194912083801	9.736e-01
MAP3K1:Point:(4/20|5/20)	0.6553	0.5329830973047054	0.5313841936957515	0.6361352215623572	0.6739150296939241	0.6901781635449977	0.5551393330287803	0.6103700319780722	0.6944723618090453	0.6365920511649155	0.5989949748743718	9.985e-01
MAP3K1:Point:PF00069	0.7969	0.7886408927859705	0.7555400557991232	0.7639099242726186	0.7645675567955361	0.7437026703866082	0.7680350737345556	0.7928457552809884	0.7325627740135512	0.7804503786369071	0.7573535273017138	4.840e-01
MAP3K1:Point:none	0.7974	0.7838437282881727	0.7800313541054282	0.769983788502307	0.7990130582723175	0.7461208201948942	0.7744374966597188	0.7785438155808526	0.7909251242584576	0.7601945379723157	0.7824808935920047	9.361e-02
MAP3K1:Point:SM00220	0.7918	0.7874422610193377	0.7674391294136068	0.7656188835825569	0.7351053002426995	0.7498825647850935	0.7750724183825256	0.798735614186174	0.7069795662726063	0.7735457605887419	0.7580247396852736	6.248e-01
MAP3K1:Point:none	0.7953	0.7968161434977579	0.7859282511210762	0.7598206278026906	0.7951659192825112	0.769067264573991	0.7884035874439462	0.7782690582959642	0.7884484304932735	0.7566547085201794	0.776304932735426	6.861e-02
MAP3K1:Point:frameshift_variant:14/20	0.8221	0.8297044519266742	0.7962214739992518	0.7782641227085672	0.7912832023943135	0.7911335578002244	0.7883651328095772	0.8435091657313879	0.7790497568275346	0.8059483726150393	0.8013468013468014	9.002e-01
MAP3K1:Point:frameshift_variant:14/20|missense_variant	0.7151	0.718003715588583	0.690761695659517	0.6595169734842088	0.7255362269886844	0.680830940719473	0.7220908630298936	0.7159770309069414	0.7058098294207059	0.7316162810336092	0.6778415808140517	9.923e-01
MAP3K1:Point:(frameshift_variant|stop_gained):14/20	0.814	0.8241023898516253	0.782421565296183	0.7520953675387926	0.7572771548306716	0.7774946200022652	0.8150413410352249	0.8290010193679919	0.7875750368105108	0.7832710386227206	0.7937478763166836	9.280e-01
MAP3K1:Point:frameshift_variant:14/20|stop_gained	0.8359	0.7847198184685205	0.7822968347371255	0.8250644205992077	0.8311026498980808	0.8006038229298873	0.820699203876774	0.8199492327218184	0.8196992423368332	0.822737587015884	0.8126995115572478	4.581e-01
MAP3K1:Point:frameshift_variant|stop_gained:14/20	0.8709	0.8704693627757101	0.8400694427097645	0.8619638797991657	0.8472010591262209	0.8584168061349386	0.8549446706467164	0.8795119026802888	0.8628256688232209	0.851672370294507	0.8471011415582145	3.820e-01
MAP3K1:Point:frameshift_variant:14/20|synonymous_variant	0.5984	0.5353172007848267	0.6238671400541904	0.6248481734093245	0.5847192375969354	0.5775717088666729	0.5828856395403158	0.5500327011118378	0.5585349901896665	0.6063486872839391	0.6137297953844716	9.991e-01
MAP3K1:Point:missense_variant|stop_gained:14/20	0.5522	0.5679754332090371	0.5852818600570301	0.5673173941653872	0.6149374862908532	0.5452511515683264	0.5280763325290634	0.5694231191050669	0.548936170212766	0.5314103970168896	0.5032024566790962	1.000e+00
MAP3K1:Point:stop_gained:14/20|synonymous_variant	0.549	0.47179199401421623	0.4790497568275346	0.563262252151141	0.533295922184811	0.5784137673026561	0.5689113355780022	0.611672278338945	0.52996632996633	0.526075570520015	0.5641975308641975	6.407e-01
MAP3K1:Point:PF00069:frameshift_variant	0.7336	0.7322484100261878	0.7325851103628881	0.7086045641601197	0.739768050879162	0.7272727272727273	0.7682005237560793	0.6028058361391695	0.7061354283576505	0.6796483352038908	0.7210624766180321	9.930e-01
MAP3K1:Point:PF00069:(frameshift_variant|missense_variant)	0.7975	0.758615128218913	0.7747970539218322	0.6984570722004193	0.7097736680823612	0.7197462502016021	0.8103058975323907	0.800655878716198	0.7813289608085586	0.7935057254986291	0.6887264125584646	8.837e-01
MAP3K1:Point:none:frameshift_variant	0.8805	0.8751553388777363	0.8828665200904948	0.8667431411910907	0.8593506038300991	0.8690214447312239	0.8481662046330816	0.8790587260618806	0.868655004301692	0.8287129974827135	0.8709811044195902	5.811e-01
MAP3K1:Point:none:missense_variant	0.5086	0.47139641387875497	0.5215788248078863	0.4489249398432042	0.5997438484824963	0.5594193898936584	0.5548009004113948	0.5023286501591244	0.5922921679732982	0.528797640301172	0.45602732282853375	9.199e-01
MAP3K1:Point:none:stop_gained	0.7143	0.6265417999086341	0.6291914116034719	0.6873001370488808	0.6613065326633166	0.6258565555047967	0.6818638647784376	0.6198720877112837	0.6118775696665144	0.5522156235724075	0.7103243490178164	9.423e-01
MAP3K1:Point:none:(frameshift_variant|missense_variant)	0.8162	0.8273642574613448	0.8087738223660553	0.8032841903392065	0.7962363658156538	0.7830636461704423	0.8148507731032003	0.8113628191298095	0.7980582524271844	0.8029365935514803	0.7796116504854369	3.548e-01
MAP3K1:Point:none:(frameshift_variant|stop_gained)	0.8848	0.8595935369856097	0.8761423882857864	0.8663721282504419	0.86563998990154	0.848068669527897	0.8709038121686443	0.8796263569805605	0.880106033829841	0.8536859378944711	0.8776445342085332	1.335e-01
MAP3K1:Point:none:(frameshift_variant|synonymous_variant)	0.8123	0.7910196186791931	0.8201298701298702	0.8035368886432717	0.7937413650179608	0.7975407571152252	0.7493230174081238	0.8003592152528323	0.7970157502072396	0.7272312793589389	0.8051809892235424	7.452e-01
MAP3K1:Point:none:(missense_variant|stop_gained)	0.6128	0.5845450388660265	0.5914037494284408	0.5582533150434384	0.6798125285779607	0.599817101051669	0.6047096479195244	0.582830361225423	0.607978966620942	0.5595564700502972	0.5788523090992227	9.675e-01
MAP3K1:Point:none:(missense_variant|synonymous_variant)	0.4962	0.477992277992278	0.4745449531163817	0.4293987865416437	0.4980694980694981	0.5027854384997242	0.41665747380033097	0.5185603971318257	0.5263927192498621	0.549034749034749	0.5023441809156095	8.812e-01
MAP3K1:Point:none:(stop_gained|synonymous_variant)	0.5441	0.5178615422517862	0.5528147326927815	0.5826250307957626	0.5815471791081547	0.5652870165065287	0.4773651145602365	0.5141352549889135	0.4926090169992609	0.4757637349100764	0.5208179354520818	9.871e-01
MAP3K1:Point:(PF00069|none):frameshift_variant	0.873	0.8349119530416222	0.8487326574172892	0.8670757737459979	0.8558964781216649	0.8673959445037354	0.8585112059765209	0.8769477054429029	0.8732790821771611	0.8447305229455709	0.8356590181430096	4.610e-01
MAP3K1:Point:PF00069:frameshift_variant|none:missense_variant	0.6529	0.6431730995067722	0.6855476395521803	0.6556408048226728	0.6242268848351993	0.6913606826900494	0.6323690597353793	0.6046739215532765	0.6667580051671494	0.6613755578172708	0.6268300320989587	9.941e-01
MAP3K1:Point:PF00069:frameshift_variant|none:stop_gained	0.7967	0.7975433209037069	0.7172844922132047	0.7669445053739855	0.7506909409958324	0.7185786356657161	0.7418512831761351	0.7322877824084228	0.8236674709366089	0.7097389778460189	0.7662206624259706	8.356e-01
MAP3K1:Point:PF00069:frameshift_variant|none:synonymous_variant	0.6253	0.6057470028493092	0.6319015106714693	0.5412881027901726	0.6457179721520349	0.6163915918499006	0.5214773399279609	0.621310682221386	0.6033815386269555	0.6065802913821837	0.6007203913768077	9.822e-01
MAP3K1:Point:PF00069:frameshift_variant|none	0.8003	0.8022718167857381	0.7804299926554049	0.7674434132336249	0.789485544501569	0.7616762368965747	0.7804800694398077	0.779787340588903	0.7825332176003205	0.7625609267543567	0.78295052413701	8.558e-02
MAP3K1:Point:PF00069:missense_variant|none:frameshift_variant	0.8631	0.8383300441142326	0.8586458091478988	0.8291589273276062	0.8438588344555374	0.8300441142326446	0.8570931042488972	0.865886928256327	0.8462096586951474	0.8514482238216856	0.8403761318783376	8.436e-01
MAP3K1:Point:(PF00069|none):missense_variant	0.5753	0.5655969797074092	0.5437837554401972	0.5891143621204971	0.5405589638718473	0.610927586387709	0.5915001835247234	0.5439934979812281	0.5581511195008128	0.5944365790991558	0.4657070945414504	9.970e-01
MAP3K1:Point:PF00069:missense_variant|none:stop_gained	0.7354	0.6771312190864126	0.6285132382892057	0.7102123945301134	0.6922897876054699	0.6211521675880128	0.7060226942100669	0.6668897294151876	0.6359906895548444	0.6829793424498108	0.6789933081175443	9.780e-01
MAP3K1:Point:PF00069:missense_variant|none:synonymous_variant	0.5068	0.48115978516280633	0.5568563276267203	0.5574437730782141	0.46454347096341053	0.5542128230949983	0.49236320913058074	0.5713326619671031	0.47255790533736153	0.5282393420610944	0.5111195031889896	9.930e-01
MAP3K1:Point:PF00069:missense_variant|none	0.7966	0.7684397645697956	0.7835198856870683	0.789227026843126	0.7785782329125982	0.7738747320790664	0.7881128159765931	0.7931225121627599	0.7990082672745211	0.7426853332426088	0.7484350015309768	1.809e-01
MAP3K1:Point:PF00069|none:frameshift_variant	0.8413	0.849450325732899	0.8326886536373507	0.8392372421281216	0.8388187658342382	0.8290920195439739	0.8064377488237423	0.8014273434672458	0.8489979189287007	0.8278252804922186	0.8130994390155628	6.385e-01
MAP3K1:Point:PF00069|none:missense_variant	0.7259	0.7116272084323203	0.7248027088282679	0.7144398022992272	0.7251850031402747	0.7356161765107452	0.7109855001228803	0.7084732803582644	0.7037355615630376	0.7281341306900412	0.6726331886076296	8.181e-01
MAP3K1:Point:PF00069|none:stop_gained	0.8019	0.7375293944738389	0.7572163433274545	0.8047325102880658	0.8263815402704292	0.7582010582010582	0.7796002351557907	0.8070252792475014	0.7850235155790711	0.7621546149323927	0.7513815402704291	4.860e-01
MAP3K1:Point:PF00069|none:synonymous_variant	0.7071	0.6484143622508403	0.7051013277428372	0.6911084489700842	0.6860670194003528	0.6474659745099997	0.6652690426275332	0.6978137166816412	0.6368673255465709	0.6855345911949685	0.6849522478453296	8.856e-01
MAP3K1:Point:SM00220:frameshift_variant	0.7336	0.7322484100261878	0.7325851103628881	0.7086045641601197	0.739768050879162	0.7272727272727273	0.7682005237560793	0.6028058361391695	0.7061354283576505	0.6796483352038908	0.7210624766180321	9.930e-01
MAP3K1:Point:SM00220:(frameshift_variant|missense_variant)	0.7924	0.7404698232919091	0.7871899743065387	0.6996486812437732	0.7289864191704682	0.7265743799486131	0.7815531435163336	0.7963662104766399	0.7448481988359289	0.7792197577473651	0.6780189816999633	8.933e-01
MAP3K1:Point:none:frameshift_variant	0.8805	0.8751553388777363	0.8828665200904948	0.8667431411910907	0.8593506038300991	0.8690214447312239	0.8481662046330816	0.8790587260618806	0.868655004301692	0.8287129974827135	0.8709811044195902	5.811e-01
MAP3K1:Point:none:missense_variant	0.4174	0.44721774193548386	0.49044354838709675	0.4436290322580645	0.606008064516129	0.4614516129032258	0.521774193548387	0.3843548387096774	0.5347177419354838	0.4675	0.41092741935483873	9.955e-01
MAP3K1:Point:none:stop_gained	0.7143	0.6265417999086341	0.6291914116034719	0.6873001370488808	0.6613065326633166	0.6258565555047967	0.6818638647784376	0.6198720877112837	0.6118775696665144	0.5522156235724075	0.7103243490178164	9.423e-01
MAP3K1:Point:none:(frameshift_variant|missense_variant)	0.8106	0.8216292134831461	0.786383669120496	0.7989999031383185	0.7632095118171252	0.7909845989926385	0.8104053661371562	0.8059739442076714	0.7974016853932584	0.7949801433552887	0.7845675125920186	4.711e-01
MAP3K1:Point:none:(frameshift_variant|stop_gained)	0.8848	0.8595935369856097	0.8761423882857864	0.8663721282504419	0.86563998990154	0.848068669527897	0.8709038121686443	0.8796263569805605	0.880106033829841	0.8536859378944711	0.8776445342085332	1.335e-01
MAP3K1:Point:none:(frameshift_variant|synonymous_variant)	0.8123	0.7910196186791931	0.8201298701298702	0.8035368886432717	0.7937413650179608	0.7975407571152252	0.7493230174081238	0.8003592152528323	0.7970157502072396	0.7272312793589389	0.8051809892235424	7.452e-01
MAP3K1:Point:none:(missense_variant|stop_gained)	0.5555	0.5679715967485751	0.5884565075212557	0.48217789404839767	0.6530879192749697	0.5935485377931421	0.5766373913855928	0.5753527048491077	0.6082173222460993	0.5423712977669812	0.5475334018499486	9.932e-01
MAP3K1:Point:none:(missense_variant|synonymous_variant)	0.4945	0.5384528259145996	0.5031996828632914	0.46030127987314534	0.47604485219164117	0.5165647298674821	0.4260958205912334	0.4929493713897384	0.5023502095367539	0.5257107260165365	0.39435383395628043	8.202e-01
MAP3K1:Point:none:(stop_gained|synonymous_variant)	0.5441	0.5178615422517862	0.5528147326927815	0.5826250307957626	0.5815471791081547	0.5652870165065287	0.4773651145602365	0.5141352549889135	0.4926090169992609	0.4757637349100764	0.5208487312145849	9.871e-01
MAP3K1:Point:(SM00220|none):frameshift_variant	0.873	0.8349119530416222	0.8487193169690501	0.8670757737459979	0.8558964781216649	0.8673959445037354	0.8585112059765209	0.8769477054429029	0.8732790821771611	0.8447305229455709	0.8356590181430096	4.610e-01
MAP3K1:Point:SM00220:frameshift_variant|none:missense_variant	0.6472	0.641311279394181	0.6672977281785571	0.6004782781984854	0.6091470705460342	0.6861897170187325	0.6231367078517338	0.5783579115185333	0.6660023913909924	0.6694898365882822	0.6310681546432841	9.958e-01
MAP3K1:Point:SM00220:frameshift_variant|none:stop_gained	0.7967	0.7975433209037069	0.7172844922132047	0.7669445053739855	0.7506909409958324	0.7185786356657161	0.7418512831761351	0.7322877824084228	0.8236674709366089	0.7097389778460189	0.7662206624259706	8.356e-01
MAP3K1:Point:SM00220:frameshift_variant|none:synonymous_variant	0.6227	0.6057470028493092	0.6326003978280738	0.5412881027901726	0.6457179721520349	0.6163915918499006	0.5214773399279609	0.621310682221386	0.6033815386269555	0.6065802913821837	0.6007203913768077	9.863e-01
MAP3K1:Point:SM00220:frameshift_variant|none	0.7957	0.7915763836398757	0.7742924330225918	0.783169564121945	0.7855715125556395	0.7652053413958176	0.7992189468379944	0.7625850340136054	0.7987402368354749	0.7655580750818846	0.7397497270513144	1.398e-01
MAP3K1:Point:SM00220:missense_variant|none:frameshift_variant	0.8543	0.8522971539938666	0.8669714252959216	0.7984867157719756	0.8412054684589149	0.8380098019546588	0.859562637929552	0.8647788828064544	0.8527557249720559	0.8638904015362128	0.8440715370725975	9.449e-01
MAP3K1:Point:(SM00220|none):missense_variant	0.5753	0.5655969797074092	0.5437837554401972	0.5891143621204971	0.5405589638718473	0.610927586387709	0.5915001835247234	0.5439934979812281	0.5581511195008128	0.5944365790991558	0.4657070945414504	9.970e-01
MAP3K1:Point:SM00220:missense_variant|none:stop_gained	0.7134	0.5967550118926266	0.6271661569826708	0.6802865556688187	0.7202118020160834	0.6894042360403216	0.7655170460980859	0.6365669951296863	0.5815494393476045	0.6994280212934647	0.6845905538566089	9.937e-01
MAP3K1:Point:SM00220:missense_variant|none:synonymous_variant	0.529	0.5548790322580646	0.585	0.5364516129032258	0.4875	0.5360483870967742	0.4940322580645161	0.5262903225806451	0.4612096774193548	0.5291935483870968	0.583508064516129	9.833e-01
MAP3K1:Point:SM00220:missense_variant|none	0.7966	0.7684482699962576	0.7835198856870683	0.789227026843126	0.7785782329125982	0.7738832375055286	0.7881128159765931	0.7931225121627599	0.7990082672745211	0.7426853332426088	0.7484350015309768	1.802e-01
MAP3K1:Point:SM00220|none:frameshift_variant	0.8521	0.853686687584043	0.8365531151949799	0.8517256835499776	0.8412034961900493	0.8400156880322726	0.8231510533393097	0.840676826535186	0.8492716270730614	0.8282496638278799	0.8165956969968624	3.561e-01
MAP3K1:Point:SM00220|none:missense_variant	0.7259	0.7116272084323203	0.7248027088282679	0.7144398022992272	0.7251850031402747	0.7356161765107452	0.7109855001228803	0.7084732803582644	0.7037355615630376	0.7281341306900412	0.6726331886076296	8.181e-01
MAP3K1:Point:SM00220|none:stop_gained	0.7947	0.7191055258880892	0.7499854887392616	0.7703883213373578	0.7847254469468308	0.7500145112607384	0.7717814023682378	0.7787322962618992	0.786611910842814	0.7833033433944742	0.7569654051543998	7.185e-01
MAP3K1:Point:SM00220|none:synonymous_variant	0.7086	0.6089159233997902	0.7148150577124869	0.659332371458552	0.720881427072403	0.6846307712486883	0.6717274396642182	0.7012395068205667	0.6999934417628542	0.663906741867786	0.700993572927597	9.218e-01
NCOR1:Point	0.6486	0.63345721577934	0.5867326378005642	0.6251287332646756	0.5770160748667891	0.5920162987507276	0.6622263018851028	0.5544709622531679	0.6722115255451574	0.6219271929431782	0.5888147584292303	1.0
NCOR1:Point:missense_variant	0.672	0.5597096341054045	0.6038100033568311	0.5599194360523666	0.5698640483383686	0.5465340718361866	0.5323934206109433	0.6396441758979523	0.6871013763007721	0.5718361866398121	0.622860020140987	3.231e-01
NCOR1:Point:none	0.6747	0.682533150434385	0.594238683127572	0.6336991312299954	0.6176954732510288	0.6594878829446731	0.6631229995427527	0.5569501600365798	0.6558756287151349	0.65413808870599	0.6146776406035666	2.775e-01
NCOR1:Point:none	0.6622	0.6282173726183086	0.5683109689126594	0.6353087245117234	0.5850962227209779	0.6257342056253283	0.6166610954586697	0.6181653216178788	0.6819158588415071	0.6155627715963898	0.5823981662766821	3.032e-01
NCOR1:Point:none:missense_variant	0.672	0.5597096341054045	0.6037680429674387	0.5599194360523666	0.5698640483383686	0.5465340718361866	0.5323934206109433	0.6396441758979523	0.6871013763007721	0.5718361866398121	0.622860020140987	3.234e-01
NCOR1:Point:none:missense_variant	0.672	0.5597096341054045	0.6038100033568311	0.5599194360523666	0.5698640483383686	0.5465340718361866	0.5323934206109433	0.6396441758979523	0.6871013763007721	0.5718361866398121	0.622860020140987	3.231e-01
NF1:Point	0.652	0.5865368077055384	0.589890780873753	0.594233746130031	0.634545923632611	0.5757868937048504	0.6237100103199175	0.6402863777089783	0.6101006191950464	0.5771843825249398	0.5150068799449604	1.0
NF1:Point:missense_variant	0.4909	0.4238214643931795	0.45722166499498496	0.5658976930792378	0.488716148445336	0.40576730190571714	0.4876629889669007	0.4848545636910732	0.4501504513540622	0.5213139418254764	0.48691073219658976	8.330e-01
NF1:Point:(missense_variant|stop_gained)	0.6129	0.5930772754040438	0.6466989465419093	0.641006346921416	0.6075377870836878	0.6037100045802526	0.5990316037427207	0.5624222992867892	0.6266766996008637	0.473009225937316	0.5438395602957534	8.193e-01
NF1:Point:(missense_variant|synonymous_variant)	0.4864	0.36775792265810414	0.5157057098980874	0.5018846851877705	0.48199078598352646	0.4894248220019545	0.5375889990227558	0.5182186234817814	0.4881683652101075	0.5030713388245148	0.4701242496160826	9.979e-01
NF1:Point:(stop_gained|synonymous_variant)	0.738	0.653518837253777	0.6091986995601454	0.6226333907056799	0.7104130808950087	0.6755115700898834	0.6648976859820234	0.6198125836680054	0.750669344042838	0.6083381143622107	0.5970070759227386	6.821e-01
NF1:Point:none	0.502	0.500499800079968	0.4936025589764094	0.5180177928828469	0.5242403038784487	0.49577668932427027	0.4839564174330268	0.5128948420631747	0.44677129148340666	0.4965013994402239	0.4375499800079968	9.971e-01
NF1:Point:none	0.541	0.5036127964699393	0.529288472145615	0.5879205736348594	0.5674848317705461	0.5651682294539437	0.46321014892443463	0.5421125206839492	0.46130722559293985	0.5221456150027579	0.5044401544401544	9.888e-01
NOTCH1:Point	0.558	0.5013015184381778	0.553887430071926	0.5580888229249914	0.5599040986413975	0.5610457814819043	0.5766297522548236	0.5121018381093733	0.5755109030711268	0.53222970658751	0.5474255051946569	1.0
NOTCH1:Point:missense_variant	0.4646	0.4221978646531076	0.489526245280721	0.464011691633175	0.48810538708236917	0.5022733731173629	0.5257175333901677	0.4316161247107539	0.48158973734421306	0.45189380099866033	0.5241139934234563	9.224e-01
NOTCH1:Point:synonymous_variant	0.6419	0.6033768549105972	0.6055267159561638	0.6003880237009072	0.6170363378952336	0.6365686120287347	0.5622673168685438	0.5343191232761785	0.6343400975302815	0.6082009333543076	0.5761103245765823	1.521e-01
NOTCH1:Point:(missense_variant|synonymous_variant)	0.5275	0.5013197404106935	0.5819207671445177	0.561301336691205	0.565224234792716	0.5513972297559085	0.5660415052305308	0.5093834753971329	0.5678152847733436	0.5078700116234017	0.5117323711739635	8.965e-01
NOTCH1:Point:(25/34|26/34)	0.554	0.4120838009726899	0.5909839132061354	0.5002618780396558	0.4141040029928919	0.51440329218107	0.5390198279087168	0.5072203516647961	0.6070332959221848	0.5173961840628507	0.529105873550318	4.824e-01
NOTCH1:Point:(25/34|34/34)	0.4464	0.4364447554894585	0.5713410900183711	0.5783396028343977	0.50262444230601	0.5293500131222115	0.5593998775260257	0.5743154579651824	0.580001749628204	0.4404689003586738	0.45630303560493396	8.104e-01
NOTCH1:Point:(26/34|34/34)	0.4788	0.5609718233330746	0.6054490413723511	0.662345726926958	0.6497710160676861	0.5874796243111077	0.49165567026313745	0.6295893813552744	0.6227974850578282	0.516494605293798	0.5926026546611814	9.895e-01
NOTCH1:Point:PF00008	0.4906	0.5001209677419355	0.6093145161290323	0.5167338709677419	0.39733870967741935	0.5929435483870967	0.45254032258064514	0.5048790322580645	0.4927016129032258	0.5083870967741936	0.4636693548387097	3.181e-01
NOTCH1:Point:none	0.5103	0.60564632885212	0.5994415718717684	0.6058117890382627	0.5319751809720786	0.5049431230610134	0.5449844881075491	0.5662978283350568	0.5140847983453981	0.5770837642192348	0.5515408479834539	9.300e-01
NOTCH1:Point:(PF00008|none)	0.5567	0.574007429765498	0.577751335035988	0.5306332714186208	0.5890773740422568	0.5521534710935686	0.5792169723705596	0.5409507778035756	0.5291676340840492	0.5675063849547248	0.5552153471093568	4.780e-01
NOTCH1:Point:SM00181	0.4972	0.4185532084495815	0.49990035870864885	0.44679155041849344	0.4758868074930251	0.5430051813471503	0.5070147469111199	0.4872459147070546	0.525348744519729	0.4667198086887206	0.5260462335591869	6.899e-01
NOTCH1:Point:none	0.6057	0.5573725055432373	0.6391352549889135	0.5124722838137472	0.640120719389012	0.649759793052476	0.5764966740576497	0.5856430155210643	0.47899728997289975	0.606661123429416	0.6165927568366593	6.275e-01
NOTCH1:Point:(SM00181|none)	0.5739	0.572016434068084	0.5826007564888483	0.5553802008608322	0.528329203078127	0.5622538150515195	0.5727924872831616	0.5385678883526803	0.5921742532933351	0.5509325681492109	0.5538020086083214	3.968e-01
NOTCH1:Point:missense_variant|synonymous_variant:26/34	0.5065	0.4709170725015433	0.5349989711228479	0.4569414911859524	0.5511180465052473	0.5600349818231704	0.5125008573976267	0.4943068797585568	0.4778276973729337	0.47669593250565884	0.504218396323479	8.052e-01
NOTCH1:Point:none:missense_variant	0.4987	0.5120845921450151	0.43307317891910035	0.4248489425981873	0.431310842564619	0.5529959718026183	0.5722557905337362	0.5192178583417254	0.44998321584424306	0.43982880161127896	0.5106159785162806	7.523e-01
NOTCH1:Point:none:synonymous_variant	0.5735	0.5379168570123344	0.5052535404294198	0.47555961626313387	0.5957743261763362	0.5256738236637735	0.4652809502055733	0.4938784833257195	0.6121059844677935	0.568752855185016	0.47907720420283234	7.684e-01
NOTCH1:Point:none:(missense_variant|synonymous_variant)	0.5188	0.547373841400618	0.6067702503022433	0.5399856714279317	0.576120539112524	0.5234406483678861	0.5389110285228138	0.48538037881162405	0.5399408946402185	0.5774190659562083	0.5048135046791743	9.502e-01
NOTCH1:Point:(PF00008|PF07645):missense_variant	0.4455	0.4927828130245049	0.5675142665323935	0.41259650889560257	0.3681604565290366	0.4465844243034575	0.552870090634441	0.4620678079892581	0.4420527022490769	0.5004615642833166	0.48942598187311176	8.295e-01
NOTCH1:Point:PF00008|PF07645:missense_variant	0.4447	0.3885656095432063	0.467180680826302	0.45603724178062266	0.3576956648239744	0.4970322956066337	0.5220832121035787	0.4922897876054699	0.442129764329357	0.484463194646494	0.49284259528658714	7.541e-01
NOTCH1:Point:(PF00008|none):missense_variant	0.492	0.5090048922100963	0.5177006612547713	0.4793290683296597	0.5915004569646793	0.5501854738992528	0.5294204612655234	0.4982259018332348	0.45282511692919736	0.4423955701306381	0.4877425944841675	6.444e-01
NOTCH1:Point:PF00008:missense_variant|none:synonymous_variant	0.5112	0.44322686600974065	0.6195492128213841	0.5349699852757956	0.5258239891267414	0.4753935893079624	0.48221769169781403	0.4759315890814362	0.4858421112243742	0.4663891720466644	0.4457752859893533	8.354e-01
NOTCH1:Point:PF00008:missense_variant|none	0.4889	0.5178302072402938	0.5959142182581322	0.5074108079748164	0.5964716684155299	0.539988850996852	0.5318566369359916	0.4920645330535152	0.5512362277019937	0.5224455666316894	0.4747179958027282	9.724e-01
NOTCH1:Point:PF00008|none:missense_variant	0.4582	0.5534055727554179	0.4846061231510148	0.44657292741658067	0.4921955624355005	0.5197583419332645	0.44584193326453386	0.5031819745442037	0.506922944616443	0.46345029239766083	0.5213923288613691	8.628e-01
NOTCH1:Point:PF00008|none:synonymous_variant	0.4932	0.49241033448260424	0.567120404782161	0.5484932610934492	0.550709712085255	0.5624860072538396	0.4960148658935208	0.5137688622218242	0.48791026731742265	0.4743652890341647	0.5022164509918059	8.692e-01
NOTCH1:Point:(PF07645|none):missense_variant	0.5784	0.5149302854407277	0.616390401531925	0.4742983663455209	0.4920411704865059	0.6062473819639759	0.599126323978218	0.5158877386152834	0.5677398120998145	0.4827359224462929	0.4766022380467955	3.620e-01
NOTCH1:Point:PF07645:missense_variant|none:synonymous_variant	0.6126	0.6253172588832487	0.6045685279187817	0.5502855329949239	0.6298857868020304	0.5516814720812183	0.6123413705583757	0.5243654822335025	0.5456218274111675	0.5234137055837563	0.5013007614213199	4.862e-01
NOTCH1:Point:PF07645:missense_variant|none	0.5671	0.5553814002089864	0.5638888888888889	0.4973354231974922	0.5680773249738768	0.5847614071752003	0.5256704980842912	0.5117729014280739	0.4874259839777081	0.5244165795889933	0.51010101010101	6.500e-01
NOTCH1:Point:SM00181:missense_variant	0.5096	0.5035107169253511	0.4846945060359695	0.44250431140675045	0.46510840108401086	0.5226348854397634	0.5630081300813008	0.4660630697216063	0.5500123183050012	0.507729736388273	0.5529995072678	4.826e-01
NOTCH1:Point:SM00181:(missense_variant|synonymous_variant)	0.5174	0.39283606004385224	0.48256451340866924	0.48511553381683253	0.5211038961038961	0.5366208466857818	0.5166765053128689	0.470020239500759	0.5278925619834711	0.5073789846517119	0.5062405127340193	4.346e-01
NOTCH1:Point:none:(missense_variant|synonymous_variant)	0.5133	0.5323886639676113	0.604949043696775	0.6269719391316487	0.6232374703336591	0.45982828423844757	0.5695588440597515	0.5728395923495742	0.5425101214574899	0.4836311601284378	0.5483386849085579	9.464e-01
NOTCH1:Point:(SM00181|none):missense_variant	0.4902	0.45812678218907654	0.46334722526869926	0.4352270234700592	0.5683483220004387	0.5171309497696863	0.4156832638736565	0.46896249177451194	0.5430576880894933	0.5020399210353148	0.4495722746216276	7.431e-01
NOTCH1:Point:SM00181:missense_variant|none:synonymous_variant	0.5475	0.48340213278293775	0.5596835225318197	0.5297127622979017	0.5537280701754386	0.5635534915720675	0.5176943584451325	0.536485208118335	0.5928792569659442	0.46592277261781906	0.512297901616787	6.827e-01
NOTCH1:Point:SM00181:missense_variant|none	0.5914	0.5451996303731319	0.5434152248032375	0.5518433546824714	0.5486091195870376	0.5606538571838257	0.5604148742950005	0.5835324857406876	0.562565720294427	0.5426823439441736	0.5154143963292228	1.894e-01
NOTCH1:Point:SM00181:synonymous_variant|none:missense_variant	0.573	0.5256332320162107	0.5898345153664303	0.5941911516379601	0.5089159067882472	0.5982438365417089	0.5594393785883147	0.5397838568051334	0.4724755150287065	0.4851401553529213	0.49682539682539684	2.671e-01
NOTCH1:Point:(SM00181|none):synonymous_variant	0.4926	0.5725254781516125	0.54572106659221	0.5524919726371632	0.44789194471590116	0.5685466983107637	0.531446321373726	0.47148541114058357	0.5593326818372191	0.514623760993997	0.5126343710735726	9.617e-01
NOTCH1:Point:SM00181:synonymous_variant|none	0.5568	0.634876069313446	0.5328800175477079	0.560539592015793	0.6096512393068655	0.6154200482561966	0.6179205966220662	0.49256415880675586	0.5832419390217153	0.5791620969510858	0.5506909409958324	8.139e-01
NOTCH1:Point:SM00181|none:missense_variant	0.5043	0.4680025856496445	0.4983678086619263	0.5146574014221073	0.5462508080155138	0.556447963800905	0.48096315449256627	0.4551874595992243	0.5312055591467356	0.4945216548157725	0.48036522301228185	8.181e-01
NOTCH1:Point:SM00181|none:synonymous_variant	0.5622	0.4664350355526826	0.6105688429217841	0.5348739495798319	0.6142049127343245	0.595458952811894	0.5329023917259211	0.5489495798319328	0.5449418228829993	0.5028280542986425	0.5385585003232062	4.507e-01
PBRM1:Point	0.3847	0.35919869956014533	0.49780072671638936	0.39849875693249187	0.4699273283610633	0.469162363740677	0.4497991967871486	0.32037674507554026	0.38267355134825015	0.4586441002103653	0.5595238095238095	1.0
PIK3CA:Point	0.8156	0.8012953608726642	0.8050567107750473	0.8064473643434875	0.7996412966004525	0.8036389413988658	0.8058663113204624	0.793288450215377	0.8102513248008925	0.7914213331680561	0.805304626731538	1.0
PIK3CA:Point:missense_variant	0.8097	0.7890759964515276	0.8070362473347548	0.8013711422034768	0.7771816101971892	0.7860294460959021	0.7984802266042053	0.8049040511727079	0.8029586167182855	0.7927567584392947	0.7968266073179462	4.677e-01
PIK3CA:Point:(inframe_deletion|missense_variant)	0.8154	0.7931991214658792	0.7939364071679692	0.8093223956352686	0.8083328806140426	0.7987365251336815	0.8094543309714322	0.7967109296784658	0.8075141054396163	0.8029157709292128	0.7988801018230359	2.165e-01
PIK3CA:Point:10/21	0.6779	0.6912496637072908	0.6622208770513855	0.6536588646758138	0.6580037664783428	0.6645816518697875	0.6600080710250201	0.6788135593220339	0.6755447941888619	0.6832862523540489	0.6691014258810869	6.816e-01
PIK3CA:Point:2/21	0.5983	0.5507135575942915	0.6314418393929098	0.4565352814588289	0.5341771435043606	0.472873485105901	0.536583984596217	0.5688356552270926	0.5704496545475138	0.6457129912787405	0.5769622833843018	9.252e-01
PIK3CA:Point:21/21	0.758	0.7374889886320735	0.7443265237635807	0.7469902261000881	0.7339076723016905	0.7560195477998238	0.7502097403414573	0.7425804354209489	0.7357324132723688	0.7385009857796049	0.738453794202777	9.595e-01
PIK3CA:Point:5/21	0.5306	0.493575674439872	0.5134659350708733	0.4785779606767261	0.5135802469135803	0.5718792866941015	0.5136945587562871	0.472748056698674	0.4828760859625057	0.4961819844535894	0.5556927297668038	9.046e-01
PIK3CA:Point:(10/21|14/21)	0.6889	0.6895660083160083	0.6748830561330561	0.6776897089397089	0.6702377858627858	0.660141632016632	0.6720699064449065	0.6735317047817048	0.6853495322245322	0.6655535343035343	0.6944776507276508	6.827e-01
PIK3CA:Point:(10/21|2/21)	0.6946	0.6932790343372788	0.6813020039845307	0.6768897222547756	0.6755947497949139	0.6671100433610688	0.6894820110160553	0.6800187507324504	0.6881108637056135	0.692798546818235	0.6869565217391305	4.753e-01
PIK3CA:Point:(10/21|21/21)	0.8067	0.7845154260901611	0.803318351879892	0.8128319753887567	0.7913211719181868	0.7962402159892966	0.8005704168369104	0.8021767170588282	0.7884971278871343	0.7871311718380721	0.7863180073865775	7.775e-01
PIK3CA:Point:(10/21|5/21)	0.6644	0.6634814343209259	0.6291525500807204	0.6541644875963528	0.6535846654084904	0.6357920825848701	0.651924782282453	0.623334432342709	0.6441483435275928	0.6575752063484845	0.6478546579049091	9.071e-01
PIK3CA:Point:(10/21|8/21)	0.6896	0.6839540832241562	0.6835672842972113	0.6739160272006988	0.6793374508702976	0.6632353858631231	0.6649697423420051	0.6764926071495414	0.6906856322914717	0.6869798490236446	0.69291284546759	6.247e-01
PIK3CA:Point:(14/21|2/21)	0.6696	0.6450179354324432	0.6730370665603826	0.6048624950179354	0.6150059784774811	0.663411717815863	0.6692706257473097	0.6403347947389398	0.6115384615384616	0.6694898365882822	0.6584495815065763	9.448e-01
PIK3CA:Point:(14/21|21/21)	0.771	0.7616968471366854	0.7560437540215094	0.7546445241086293	0.755747566667688	0.7677329411404235	0.7553900991716967	0.7521626783507471	0.746381918272717	0.7479343485410219	0.7446762876489873	9.183e-01
PIK3CA:Point:(14/21|5/21)	0.5595	0.4930337861372344	0.5500348310693138	0.5936433298502264	0.5863636363636363	0.5503134796238245	0.6041797283176593	0.5187565308254963	0.559508881922675	0.5242598397770811	0.5616509926854755	9.939e-01
PIK3CA:Point:(14/21|8/21)	0.7415	0.6958302537570831	0.7158167036215817	0.6953683173195369	0.7335858585858586	0.7304754865730475	0.7583456516383346	0.742670608524267	0.7476287262872628	0.617270263611727	0.6707317073170732	5.799e-01
PIK3CA:Point:(2/21|21/21)	0.7434	0.7284223203532718	0.7330690485748695	0.7271979124849458	0.730966479325572	0.7274839421918908	0.7365465676435167	0.7399638699317543	0.7234945804897631	0.7281162183861903	0.7208651144118827	9.811e-01
PIK3CA:Point:(2/21|5/21)	0.6082	0.5785268953604491	0.5719818628377101	0.612925427113978	0.6105233327035707	0.5832501147067556	0.5881487679144962	0.5863539445628998	0.5196081077433807	0.5867183071981863	0.5840867992766727	8.619e-01
PIK3CA:Point:(2/21|8/21)	0.631	0.6258028537363948	0.6667243567555095	0.6034575593246414	0.5966116687819699	0.5552286450521133	0.6226298988500443	0.6150724972116457	0.6412253374870197	0.6438598515441714	0.6182742971424176	9.684e-01
PIK3CA:Point:(21/21|5/21)	0.7451	0.7337380828155385	0.7384717544941422	0.7268747331973628	0.7332305649101172	0.7413413650808709	0.7361476070767917	0.7308969311767775	0.7243324005122611	0.7275150595266329	0.7158753498079021	9.850e-01
PIK3CA:Point:(21/21|8/21)	0.7627	0.7297297297297297	0.7549383156243314	0.7535477429936532	0.7448273754342356	0.7423773188944693	0.7543525432707491	0.7610252544289483	0.7392447102209635	0.7474455231711168	0.7399883864263811	9.095e-01
PIK3CA:Point:(5/21|8/21)	0.6188	0.5755798475924262	0.5621443545971848	0.6290805630428272	0.5885661042893747	0.5882166982795913	0.5630428271937706	0.5761871485141925	0.5602808558783402	0.5595986822401917	0.548101560680177	6.697e-01
PIK3CA:Point:PF00792	0.5785	0.48512096774193547	0.5470564516129032	0.5853629032258064	0.49588709677419357	0.5974193548387097	0.5875	0.5599596774193548	0.6140322580645161	0.5251209677419355	0.5371774193548388	8.939e-01
PIK3CA:Point:PF02192	0.5447	0.5704435483870968	0.6703225806451613	0.4838306451612903	0.5110483870967742	0.424758064516129	0.5580645161290323	0.5962903225806452	0.6204838709677419	0.48862903225806453	0.5447580645161291	9.943e-01
PIK3CA:Point:none	0.7574	0.7508448484738074	0.746135558328703	0.7316251149995902	0.736448266124992	0.7520290026689014	0.7273302788227686	0.7544610732080559	0.7391080586247415	0.7449195230591257	0.7321397666305348	9.085e-01
PIK3CA:Point:(PF00792|PF02192)	0.6141	0.5818434811941305	0.5928697925451172	0.5828554562320796	0.6376707707876539	0.5559116208466858	0.6247680890538033	0.6091878900320459	0.5763619497385731	0.6313459268004723	0.5694257041659639	9.831e-01
PIK3CA:Point:(PF00792|none)	0.7581	0.7388261449533126	0.7440684748777234	0.7248643841707425	0.735504668741663	0.7544197421076034	0.7383859493108048	0.756776345042241	0.7472254335260116	0.7316540684748777	0.7287416629613162	8.575e-01
PIK3CA:Point:(PF02192|none)	0.7509	0.7389995493465525	0.7406444344299233	0.7232447048219919	0.7297115817936007	0.7385669220369536	0.7274853537629563	0.7440964398377647	0.7262640829202344	0.7418837314105453	0.7287697160883281	9.392e-01
PIK3CA:Point:SM00142	0.5454	0.5303961481249511	0.5022899866906756	0.49876693024348234	0.4930321772488844	0.5374618335551554	0.5760001565802866	0.5410240350739842	0.5043255304157207	0.5361896187270022	0.516969388553981	9.316e-01
PIK3CA:Point:SM00143	0.5447	0.5704435483870968	0.6703225806451613	0.4838306451612903	0.5110483870967742	0.424758064516129	0.5580645161290323	0.5962903225806452	0.6204838709677419	0.48862903225806453	0.5447580645161291	9.943e-01
PIK3CA:Point:SM00146	0.7559	0.7100688784899312	0.7489825963510174	0.7445081234554919	0.7341237709658762	0.7549713444450287	0.7423366107576634	0.7563173668436827	0.7265734265734266	0.7419264945580735	0.734455018665545	9.062e-01
PIK3CA:Point:none	0.7036	0.7064920579977693	0.6758778508518903	0.6363024499057729	0.6462059151571093	0.7014345602092227	0.7374139456174762	0.7074343294488673	0.6808007384331372	0.6705895927079728	0.6929156570901119	6.275e-01
PIK3CA:Point:(SM00142|SM00143)	0.5729	0.5770240397899973	0.5945012434374136	0.5807267200884222	0.5709311964631113	0.5073500967117989	0.5934235976789168	0.5410748825642443	0.5818596297319701	0.6053053329649074	0.5757529704338215	9.949e-01
PIK3CA:Point:(SM00142|SM00146)	0.7429	0.7350278977427762	0.7296318250675097	0.7140740113472775	0.7351455104863522	0.7339505650116201	0.7282910397907434	0.7412519641328177	0.7262916231499515	0.7340634732454531	0.7253083806136562	9.532e-01
PIK3CA:Point:(SM00142|none)	0.6305	0.6466060985797828	0.5754594820384294	0.6172932330827068	0.6271198830409357	0.5897765246449457	0.6656328320802005	0.6219298245614036	0.5874582289055973	0.6039891395154553	0.6105106516290727	9.372e-01
PIK3CA:Point:(SM00143|SM00146)	0.7526	0.7313776954351294	0.7375173691523854	0.7356234882404405	0.7362873758427255	0.7352117749987134	0.7266429931552674	0.7528176624980701	0.7253409500283052	0.7404817044928208	0.7346508157068602	8.701e-01
PIK3CA:Point:(SM00143|none)	0.7193	0.7035230726720089	0.6963940315004145	0.6682647140093949	0.7092428847747997	0.7179745786128765	0.7243022934512297	0.687862669245648	0.7010500138159713	0.6966012710693562	0.7078336557059961	5.552e-01
PIK3CA:Point:(SM00146|none)	0.7653	0.7478335222796534	0.757743596641239	0.7441538727590646	0.7426983455988317	0.7573448878811752	0.7618075437618892	0.7367273216378764	0.7464548546394327	0.7484147723997464	0.7445862075591337	8.678e-01
PIK3CA:Point:missense_variant:10/21	0.6779	0.6912496637072908	0.6622208770513855	0.6536588646758138	0.6580037664783428	0.6645816518697875	0.6600080710250201	0.6788135593220339	0.6755447941888619	0.6832862523540489	0.6691014258810869	6.816e-01
PIK3CA:Point:missense_variant:2/21	0.5125	0.5027749747729566	0.5234029340992005	0.5156795777381045	0.4769463634246682	0.4204377862299154	0.5525110610882559	0.4918885352790499	0.5095474656524102	0.5688892338740976	0.5322129938678879	9.981e-01
PIK3CA:Point:missense_variant:21/21	0.7529	0.738970236386257	0.7172775704214119	0.7401133548133261	0.7417243542710095	0.7390712561542306	0.7221158856243554	0.7464084814070459	0.7275922204145001	0.7386405929328697	0.7362905541200114	9.656e-01
PIK3CA:Point:missense_variant:5/21	0.5529	0.5151855212263025	0.5706986294828327	0.5028413160785062	0.5143975932381453	0.5555608614679337	0.4754787259443198	0.4673129267943269	0.5241392483644525	0.48896900816579913	0.5318752686118141	8.872e-01
PIK3CA:Point:missense_variant:(10/21|14/21)	0.6889	0.6895660083160083	0.6748830561330561	0.6776897089397089	0.6702377858627858	0.660141632016632	0.6720699064449065	0.6735317047817048	0.6853495322245322	0.6655535343035343	0.6944776507276508	6.827e-01
PIK3CA:Point:missense_variant:(10/21|2/21)	0.6947	0.7017102189515982	0.6719962237203616	0.6728434659469142	0.6843296498468913	0.6665708476053304	0.6886082230909817	0.6680807542876508	0.6820905096767166	0.6869742559397731	0.6977463356773702	4.602e-01
PIK3CA:Point:missense_variant:(10/21|21/21)	0.8012	0.7698919114397075	0.8005826335034355	0.7976292843653313	0.7893237433198055	0.7912363884759112	0.7756338650701169	0.8006027243138988	0.7846466026439507	0.7861252862940491	0.7471491139952585	8.604e-01
PIK3CA:Point:missense_variant:(10/21|5/21)	0.6657	0.6762053535665649	0.6460042801066593	0.6510683100445177	0.6655565855277463	0.6622549524496172	0.6463075496961582	0.6256680514070565	0.660681383824859	0.6572023666472117	0.6530424234101235	9.324e-01
PIK3CA:Point:missense_variant:(10/21|8/21)	0.6843	0.6997072487748998	0.6759053013428371	0.6465474447909374	0.6528097753452555	0.6810793610386304	0.6711703684846942	0.6699039012282824	0.6661235919302488	0.6859224845669191	0.6901355565455355	6.358e-01
PIK3CA:Point:missense_variant:(14/21|2/21)	0.6703	0.5795360195360195	0.6466910866910867	0.6758974358974359	0.6582661782661783	0.6156288156288157	0.5875946275946275	0.6518681318681319	0.6913064713064713	0.5923565323565324	0.6398046398046398	9.647e-01
PIK3CA:Point:missense_variant:(14/21|21/21)	0.7673	0.7481427063717071	0.749824100324897	0.748991163628086	0.7448471742234547	0.7644496409577219	0.7561771827080273	0.7651428926184218	0.7504087080686216	0.752855782960495	0.7413343542412516	9.195e-01
PIK3CA:Point:missense_variant:(14/21|5/21)	0.5857	0.587555283880479	0.5549063320268959	0.5911689619215419	0.5928769192046313	0.6049764481679911	0.5718420768760563	0.6014346841177951	0.551957858401352	0.6212469886016324	0.5610819459925929	9.788e-01
PIK3CA:Point:missense_variant:(14/21|8/21)	0.6143	0.5516033511483461	0.6945688285425393	0.6625379170879676	0.6647407193413261	0.7250830564784053	0.6892604362270692	0.5685757619529106	0.6611295681063123	0.6270403004477828	0.6865159612884587	9.965e-01
PIK3CA:Point:missense_variant:(2/21|21/21)	0.7401	0.7074885835249082	0.7320066990523546	0.7252192275285282	0.7247563271717309	0.7206890453850395	0.7338947083727753	0.7196696243745644	0.7189362653823349	0.7311901220184536	0.7051324727200857	9.707e-01
PIK3CA:Point:missense_variant:(2/21|5/21)	0.5799	0.5547996857816182	0.6255302435192459	0.5227494108405342	0.5238648860958366	0.5804870384917518	0.5601256873527102	0.5565750196386489	0.5862058130400628	0.5926472898664572	0.520471327572663	9.758e-01
PIK3CA:Point:missense_variant:(2/21|8/21)	0.5753	0.5241466100361806	0.5891143621204971	0.5555293377379267	0.5220229668082429	0.49391746631010436	0.6136542394211106	0.5888521839442085	0.6226731686854386	0.5697918305280268	0.5043783755440198	9.841e-01
PIK3CA:Point:missense_variant:(21/21|5/21)	0.7439	0.7233706588613628	0.7354974436987898	0.7224704171922088	0.7323682614263294	0.7250026477696152	0.7390261984768104	0.7362291909378882	0.7326956220332945	0.7312513840613898	0.7263939303492167	9.844e-01
PIK3CA:Point:missense_variant:(21/21|8/21)	0.753	0.7393220338983051	0.7473689700130378	0.7384146023468058	0.7414341590612777	0.7442868318122555	0.7296010430247718	0.7514889178617992	0.7287718383311603	0.7416375488917861	0.7342737940026076	9.577e-01
PIK3CA:Point:missense_variant:(5/21|8/21)	0.533	0.5515274267875725	0.5326854467072989	0.5961981566820277	0.4970640701650067	0.5482941876022001	0.5589229968782519	0.48530176899063476	0.4940073584064219	0.5138620484614241	0.5242307120558941	9.856e-01
PIK3CA:Point:inframe_deletion|missense_variant:10/21	0.6805	0.6695475084325081	0.6692102081079361	0.6651498758989371	0.6498949914083879	0.6700502768408324	0.6617832368102845	0.6751988799083561	0.6744224527461338	0.6656653726213962	0.6865843569019283	7.460e-01
PIK3CA:Point:inframe_deletion|missense_variant:14/21	0.7198	0.6351738098562055	0.6864093257015217	0.6775443250034902	0.7064777327935222	0.6724835962585509	0.7367024989529527	0.7083275164037415	0.7056749965098422	0.6616990087951975	0.6954837358648611	7.630e-01
PIK3CA:Point:inframe_deletion|missense_variant:2/21	0.6038	0.6340779193539929	0.6721724083687274	0.43930575218918777	0.5782077499868911	0.5534319123276179	0.5918672329715274	0.6277069896701799	0.5844738084001888	0.5774998689109119	0.5856011745582298	9.546e-01
PIK3CA:Point:inframe_deletion|missense_variant:21/21	0.7558	0.732340223527105	0.7327323763428654	0.7230575535856183	0.7326240183279842	0.7494865894056821	0.7537073920805771	0.7553121226819125	0.7426806740900507	0.7317003952487591	0.7351368922921332	9.500e-01
PIK3CA:Point:inframe_deletion|missense_variant:5/21	0.5722	0.5619704177196373	0.5926676081462762	0.5486844061245726	0.5712799167533819	0.555596848520886	0.5800133789207671	0.5036420395421436	0.5865170209603092	0.5121896833655418	0.5860710569347406	9.164e-01
PIK3CA:Point:inframe_deletion|missense_variant:8/21	0.5215	0.5737793992082589	0.6135216952573158	0.6328494915780486	0.4652254909570752	0.5376465109058449	0.5504928976170147	0.6494217185438175	0.6538073430101684	0.6281533804238143	0.5376077000698595	9.866e-01
PIK3CA:Point:10/21:545	0.6741	0.6815058804510367	0.6577213757426342	0.6510730307561735	0.6150527421897102	0.6219688396718265	0.6573273248999717	0.6786161742715111	0.6758578183728732	0.6483651941963383	0.687254981206806	9.196e-01
PIK3CA:Point:10/21:(545|546)	0.6742	0.6632409782176787	0.6429668027309179	0.6319040566412599	0.6571903334176209	0.6689574829317632	0.6655980204457609	0.6660044070368096	0.6796048116172381	0.6773290467073655	0.6701766427049092	9.020e-01
PIK3CA:Point:21/21:1047	0.752	0.7348097512949889	0.7422832082163275	0.7309107995927637	0.73413848270924	0.7542094134231342	0.7359117505565935	0.7485036304442679	0.7281641922960742	0.7315764742736315	0.7314813778906504	7.833e-01
PIK3CA:Point:5/21:345	0.5395	0.5568833162743091	0.5118219037871033	0.5499744114636643	0.5505373592630501	0.5064483111566018	0.5006141248720574	0.4886386898669396	0.5561924257932446	0.512231320368475	0.5443449334698055	9.301e-01
PIK3CA:Point:10/21:545|14/21	0.7067	0.6808992939427722	0.6808900037160907	0.6758639910813824	0.6455128205128206	0.6841415830546266	0.6844946116685248	0.7080267558528428	0.6898364920104051	0.6960516536603493	0.7035395763656633	7.515e-01
PIK3CA:Point:10/21:546|14/21	0.6255	0.5584963685140352	0.5157364391807892	0.6597526663613165	0.5736439180789112	0.6768304652227966	0.6590001962965386	0.6012562978472813	0.5550284629981025	0.6270038604985932	0.6354773277497874	9.897e-01
PIK3CA:Point:10/21:545|2/21	0.6908	0.6889954817360315	0.6770157184676086	0.6542016673030419	0.6889875270459462	0.6400423189512536	0.694460353824615	0.6882875143184422	0.6654973272241314	0.6636757031946036	0.6882795596283569	7.923e-01
PIK3CA:Point:10/21:546|2/21	0.5422	0.527199285511306	0.5126050420168067	0.5620712052937117	0.4899728007144887	0.5410019080095806	0.5676734461900702	0.5633499776722283	0.5455283562700443	0.5725855559615151	0.5153046725936752	9.992e-01
PIK3CA:Point:10/21:545|21/21:1047	0.7765	0.7673945875700262	0.7566733400066733	0.7721405616142458	0.7651335546072389	0.7615861475510598	0.7568489542173753	0.7628900830655216	0.7564801643749012	0.7583109425214688	0.7560191770718087	9.696e-01
PIK3CA:Point:10/21:545|21/21	0.7944	0.758737369848481	0.7821197265641711	0.7963946852835742	0.7592036480925369	0.7788985566763345	0.7830095052317274	0.79437557215335	0.7875482319926764	0.7753009419676087	0.7608206497095386	9.205e-01
PIK3CA:Point:10/21:546|21/21:1047	0.7489	0.7050680155708603	0.7238845874149805	0.7358300894041152	0.7341992129015699	0.727670359755315	0.7400864097189546	0.7378299182957608	0.7310711382983274	0.7318143902126021	0.7150350772126449	8.258e-01
PIK3CA:Point:10/21:546|21/21	0.7573	0.7367522147215634	0.75029901275112	0.7462395345537108	0.7433558353098583	0.7493817024468366	0.7420026759107219	0.7537047173062499	0.7393267651888341	0.7430644245778345	0.7201443370025745	9.639e-01
PIK3CA:Point:10/21|21/21:1047	0.7898	0.7853620818084659	0.7850706027139942	0.7957217346244778	0.7682174434044758	0.7852851637140914	0.775172458464229	0.7737272079541406	0.7786904492016712	0.7731685396897366	0.7515667001327849	9.152e-01
PIK3CA:Point:10/21:545|5/21:345	0.6489	0.654702625800266	0.6377539974638914	0.6247796369034733	0.6149290198868029	0.6301456716048619	0.637537500386602	0.6433210651656203	0.6495530881761667	0.6364240868462562	0.6379318343488077	9.983e-01
PIK3CA:Point:10/21:545|5/21	0.6352	0.6374440208182038	0.6320881747760833	0.6394638102154442	0.6188801137739046	0.5661462115710482	0.641642459452917	0.6042498789639312	0.6383820503510046	0.6142807431614621	0.639607540547083	9.991e-01
PIK3CA:Point:10/21:546|5/21:345	0.5772	0.5425439425439426	0.5276507276507276	0.5201852201852202	0.5357021357021357	0.5676242676242677	0.5500945000945	0.5765450765450766	0.5644301644301645	0.5725949725949726	0.5027405027405027	8.621e-01
PIK3CA:Point:10/21:546|5/21	0.5756	0.5612156043190526	0.5826541274817136	0.5496865203761756	0.5439742250087077	0.5320445837687217	0.5494775339602925	0.514385231626611	0.5699233716475096	0.5498606757227447	0.5284047370254267	7.991e-01
PIK3CA:Point:10/21|5/21:345	0.6708	0.6686923963133641	0.6300115207373271	0.6706278801843318	0.6565092165898617	0.6638191244239632	0.6534331797235023	0.6536463133640553	0.6631912442396314	0.6667165898617512	0.6517223502304147	9.095e-01
PIK3CA:Point:10/21:545|8/21	0.6971	0.6873750331770326	0.6978147394497036	0.6619127665221622	0.6745731221799522	0.6865345483499956	0.6878085464036097	0.6433247810315845	0.6647438733079714	0.6796248783508803	0.7113509687693532	7.621e-01
PIK3CA:Point:10/21:546|8/21	0.5414	0.5281473269278147	0.5351687607785168	0.6167467356491747	0.5382175412663217	0.5888149790588815	0.6294345898004434	0.5635778516876078	0.5989775806848977	0.5978381374722838	0.5878911061837891	9.888e-01
PIK3CA:Point:14/21|21/21:1047	0.7604	0.7335519573683131	0.7463943215283546	0.7347385680844867	0.739927293125209	0.7461731804403404	0.7451160181659313	0.7398463878491063	0.7272413458322995	0.7386166276523446	0.7432498031304948	7.993e-01
PIK3CA:Point:14/21|5/21:345	0.5783	0.5762993762993763	0.5172746172746173	0.5538272538272538	0.6097713097713098	0.5835758835758835	0.6251370251370252	0.6184842184842185	0.6018711018711018	0.6115101115101115	0.49476469476469476	9.938e-01
PIK3CA:Point:2/21|21/21:1047	0.7371	0.7197633236485483	0.7202245880431786	0.7236549106101414	0.7191430025661145	0.7364642758679193	0.7260513647063813	0.7246993828600513	0.7043348249316056	0.6898818738998579	0.7228861366190911	8.687e-01
PIK3CA:Point:2/21|5/21:345	0.6064	0.6039773531493277	0.6043878273177636	0.520410474168436	0.5948053786270346	0.6146638358103326	0.6157820240622789	0.6236376503892428	0.5808775654635527	0.6029865534324133	0.6218400566171267	8.850e-01
PIK3CA:Point:21/21:1047|5/21:345	0.744	0.7306603773584905	0.7391860698514653	0.7329084704937776	0.6875100361300682	0.7439733038940185	0.7053392211963067	0.7234193095142513	0.740686471296668	0.7341880770774789	0.7137193898032919	8.838e-01
PIK3CA:Point:21/21:1047|5/21	0.7429	0.7296742525658189	0.7145768258218057	0.7241013436461897	0.714636323070058	0.7378402498884427	0.7324706232336754	0.7455451435371114	0.7262531607913134	0.7176756408349447	0.7302642669443205	8.136e-01
PIK3CA:Point:21/21|5/21:345	0.7524	0.7413095580481258	0.733304572907679	0.7310852267280222	0.7339085418464193	0.7449956859361518	0.742100469753619	0.7423449333716806	0.7389224427188189	0.7452497363627648	0.7333573003547119	9.758e-01
PIK3CA:Point:21/21:1047|8/21	0.7561	0.7410707543607944	0.7075382142587459	0.7496844694231993	0.7458765277612971	0.7554449250817143	0.755337051380244	0.7556067356339198	0.740763314311604	0.7217343933722398	0.7364267915124971	7.287e-01
PIK3CA:Point:5/21:345|8/21	0.55	0.5807414332458379	0.5649563122505483	0.5669699039948222	0.5422314911366006	0.5843191542914674	0.6392075078206465	0.6086800186976377	0.5812987666750566	0.49653014994067096	0.5380065441731688	9.923e-01
PIK3CA:Point:PF00613:missense_variant	0.6779	0.6912496637072908	0.6622208770513855	0.6536588646758138	0.6580037664783428	0.6645816518697875	0.6600080710250201	0.6788135593220339	0.6755447941888619	0.6832862523540489	0.6691014258810869	6.816e-01
PIK3CA:Point:PF02192:missense_variant	0.5057	0.5164458656920968	0.5784833257195067	0.46751941525810875	0.4931018730013705	0.4399725902238465	0.4926907263590681	0.5368204659661946	0.6413887619917771	0.4735038830516217	0.49881224303334853	9.985e-01
PIK3CA:Point:none:missense_variant	0.7582	0.7419145155256266	0.7388421249532361	0.7329171343060232	0.7385942760942761	0.7282500935278713	0.7275205761316872	0.7478441825664048	0.7412785260007482	0.7437570145903479	0.7342826412270856	8.256e-01
PIK3CA:Point:(PF00613|PF00792):missense_variant	0.6812	0.6892291630415869	0.649295284496259	0.6485744114941957	0.6512590419846379	0.6558204280494171	0.6710022620497651	0.6811814859926918	0.6712943399040493	0.6764958114792811	0.6792488006164707	6.366e-01
PIK3CA:Point:PF00613:missense_variant|PF00792	0.688	0.6982323999271093	0.6760918423130656	0.6759703577719736	0.6470934823543704	0.6614286582032436	0.6688695863451376	0.6574135941201482	0.6853185932090141	0.6841341189333657	0.6816497600680314	5.706e-01
PIK3CA:Point:(PF00613|PF02192):missense_variant	0.6951	0.7043714907053605	0.6834785172807805	0.6720399061321276	0.6797803196913663	0.6885159292796501	0.6772001818382868	0.6823543143590814	0.6904448894840953	0.6891118182600042	0.7000221154673121	5.594e-01
PIK3CA:Point:PF00613:missense_variant|PF02192	0.6924	0.6848539166910546	0.680909179592235	0.6566737391474002	0.6825126816895912	0.6582955321432056	0.6779338601112087	0.6845246805189737	0.6823724514681494	0.691591064286411	0.6986330601892499	6.450e-01
PIK3CA:Point:(PF00613|none):missense_variant	0.8141	0.8024869437408138	0.8035072083059699	0.8102425180598555	0.7880312412046158	0.8028504862870188	0.8073771773462176	0.7963145385746004	0.8081707164524502	0.7923390249241642	0.798100978828533	4.415e-01
PIK3CA:Point:PF00613:missense_variant|none	0.8159	0.8105296343001261	0.8118334812323883	0.7945604284402099	0.789072595083524	0.8091284853579935	0.7986977098998957	0.8105374184609158	0.8080931919729734	0.8062639141874115	0.7945331838774462	5.616e-01
PIK3CA:Point:(PF00792|PF02192):missense_variant	0.5179	0.532446264073695	0.5090583418628455	0.602482088024565	0.548439099283521	0.4685005117707267	0.5591351074718526	0.5300153531218015	0.5455475946775844	0.6050153531218014	0.5445496417604913	9.997e-01
PIK3CA:Point:PF00792:missense_variant|PF02192	0.5459	0.5651353803543289	0.5152093978320043	0.5655412826512582	0.6029320471801729	0.4920013370899193	0.5425958645718925	0.5899670502841317	0.5493290673797813	0.5582350413065279	0.5451984145933814	9.992e-01
PIK3CA:Point:PF00792|PF02192:missense_variant	0.5652	0.5772623471992119	0.5914342005104554	0.589486410244929	0.5089553575426499	0.5042090180450455	0.5736578157882953	0.5954417230107912	0.5732772130927327	0.5542023015268884	0.5500828370572695	9.980e-01
PIK3CA:Point:(PF00792|none):missense_variant	0.753	0.7278618901850473	0.7206502854306279	0.7326696266879935	0.738617247180166	0.7434939282792348	0.7368246876809795	0.7407361444343326	0.7365994686669792	0.7419725508581304	0.7273562964801485	8.868e-01
PIK3CA:Point:PF00792:missense_variant|none	0.7511	0.7399928263988522	0.7462831779053085	0.7321287661406026	0.7441310975609756	0.7130559540889526	0.7469019010043042	0.7404770444763271	0.7420731707317073	0.7440503945480631	0.723381456241033	9.460e-01
PIK3CA:Point:PF00792|none:missense_variant	0.7549	0.7315112540192926	0.7253445433263802	0.740811418889992	0.7132160717050909	0.7352550030514743	0.7384749915742874	0.7503894045526175	0.7295073007660566	0.7506490075876957	0.733629068252826	8.740e-01
PIK3CA:Point:(PF02192|none):missense_variant	0.7495	0.7356530373614952	0.727853152434158	0.7246144137790234	0.7253892982423579	0.7363676014773846	0.7355138365596986	0.7454110135674381	0.7368501642569462	0.734854952764528	0.7346368715083799	9.004e-01
PIK3CA:Point:PF02192:missense_variant|none	0.749	0.7381178492289603	0.73221182110071	0.7169538280649391	0.7185185185185186	0.7466829466829467	0.714493736715959	0.7463121240899019	0.7347668792113237	0.7342332564554787	0.730176819065708	9.372e-01
PIK3CA:Point:PF02192|none:missense_variant	0.7511	0.7273391204666685	0.7368518364441486	0.7305192704144364	0.7197307966090727	0.7175536881419234	0.7423061633894482	0.7475802202068946	0.7416081944328886	0.7406791099277995	0.7257166893159904	8.809e-01
PIK3CA:Point:SM00142:missense_variant	0.5646	0.5125847440425445	0.5131733852961474	0.5089920025981407	0.5298786181139122	0.585332683798157	0.5882758900661714	0.5596354483822514	0.515893313847278	0.5282750781472009	0.5443916697113628	8.799e-01
PIK3CA:Point:SM00143:missense_variant	0.5057	0.5164458656920968	0.5784833257195067	0.46751941525810875	0.4931018730013705	0.4399725902238465	0.4926907263590681	0.5368204659661946	0.6413887619917771	0.4735038830516217	0.49881224303334853	9.985e-01
PIK3CA:Point:SM00145:missense_variant	0.6779	0.6912496637072908	0.6622208770513855	0.6536588646758138	0.6580037664783428	0.6645816518697875	0.6600080710250201	0.6788135593220339	0.6755447941888619	0.6832862523540489	0.6691014258810869	6.816e-01
PIK3CA:Point:SM00146:missense_variant	0.7558	0.7387596489372952	0.7376810827958126	0.7483980120545628	0.7371100771914983	0.7395157026541186	0.7232367558422332	0.7476102358041662	0.7360685206725177	0.7418737443163794	0.7384159881569208	9.225e-01
PIK3CA:Point:none:missense_variant	0.6716	0.6180201608336164	0.6007758523049043	0.596132064786499	0.6338769962623174	0.6986068637444784	0.7345679012345679	0.7169271718201382	0.7093951749915053	0.6607203533809038	0.6372748895684676	8.875e-01
PIK3CA:Point:none:(inframe_deletion|missense_variant)	0.7114	0.6861811800833516	0.7037069532792279	0.6071287563062076	0.6208379030489143	0.6844483439350735	0.7313884623821013	0.7152226365431016	0.7081377495064707	0.6789646852379908	0.6723623601667033	4.689e-01
PIK3CA:Point:(SM00142|SM00143):missense_variant	0.6096	0.5802616108171663	0.5722810111699	0.6053497942386832	0.5747207524985303	0.5850676072898295	0.6270282186948853	0.56494708994709	0.5513227513227513	0.5885214579659024	0.6071428571428571	9.088e-01
PIK3CA:Point:SM00142:missense_variant|SM00143	0.5824	0.5952583156404813	0.5631139419674451	0.581585279547063	0.5837791932059448	0.5403680113234254	0.6043029016277424	0.5611606510969568	0.5230856334041047	0.5462278839348903	0.5807077140835103	9.868e-01
PIK3CA:Point:SM00142|SM00143:missense_variant	0.5515	0.5849646040526211	0.542948038176034	0.5261672064429223	0.564457883121722	0.523559084004471	0.5499412455934195	0.5471038376658737	0.5146456106159182	0.5579089163394572	0.5642142672895589	9.912e-01
PIK3CA:Point:(SM00142|SM00145):missense_variant	0.6544	0.6731316567718408	0.630834055989149	0.6637871611856002	0.6463711560269495	0.599376292442132	0.6603406488337447	0.664520934783092	0.6324683699108354	0.6337802681608965	0.6420491183599049	9.900e-01
PIK3CA:Point:SM00142|SM00145:missense_variant	0.6497	0.6370255786973096	0.6423843986520081	0.6437655378155903	0.6486989669079056	0.6542456217888515	0.6455112977183581	0.6587370863488206	0.6543505883652837	0.6686205182034142	0.5985415170432573	9.947e-01
PIK3CA:Point:(SM00142|SM00146):missense_variant	0.7438	0.7328179101645875	0.728397286913627	0.7246075036759474	0.726884219513352	0.735364986007684	0.7294550111464213	0.7406820661196224	0.7363041312906133	0.7288051985011621	0.7264715647678224	9.737e-01
PIK3CA:Point:SM00142:missense_variant|SM00146	0.7445	0.7345583372697213	0.7275814832309873	0.723538025507794	0.7276712328767123	0.7352527161076996	0.7222909777987718	0.7428814359943317	0.7314926783183751	0.734081247047709	0.7253141237600378	9.671e-01
PIK3CA:Point:SM00142|SM00146:missense_variant	0.7414	0.7282050070854984	0.7333112895606991	0.7216060462919225	0.7234624468587624	0.7200377893245158	0.719140292867265	0.739041095890411	0.7081199811053377	0.7350543221539915	0.7185545583372697	9.634e-01
PIK3CA:Point:SM00142:missense_variant|none:inframe_deletion	0.5784	0.5907279175814896	0.5864212126330012	0.5480493159939199	0.6010302313798345	0.6334909643641277	0.6162979226482013	0.5524573551764904	0.5021786860327647	0.5859145414625908	0.5498226650903564	9.214e-01
PIK3CA:Point:(SM00142|none):missense_variant	0.6116	0.5795001262307498	0.569300681646049	0.6080850795253724	0.6137591517293612	0.6399394092400909	0.6041908608937137	0.6124211057813683	0.5910123706134814	0.5822898258015653	0.5565008836152486	9.567e-01
PIK3CA:Point:SM00142:missense_variant|none	0.6127	0.649964946570075	0.6276263516815024	0.6270208833464341	0.6211042892651526	0.6317796520150412	0.6439315077223768	0.6484990758641201	0.6194472180323342	0.58580654755582	0.5142550615028362	9.929e-01
PIK3CA:Point:SM00142|none:inframe_deletion	0.5586	0.5874213011542497	0.5822075026232949	0.514624868835257	0.5659102833158447	0.5857981374606506	0.6246556925498427	0.5824698321091291	0.45043612277019934	0.5251016526757608	0.5059188090241343	9.628e-01
PIK3CA:Point:SM00142|none:missense_variant	0.6027	0.5905697688790014	0.5595723643554567	0.5828204177481152	0.6121493016932394	0.6434804103324682	0.5870349771350883	0.5941292794462983	0.5936225435669262	0.592806822395254	0.5395562971202571	9.639e-01
PIK3CA:Point:(SM00143|SM00145):missense_variant	0.6951	0.7043714907053605	0.6834785172807805	0.6720399061321276	0.6797803196913663	0.6885159292796501	0.6772001818382868	0.6823543143590814	0.6904448894840953	0.6891118182600042	0.7000221154673121	5.594e-01
PIK3CA:Point:SM00143|SM00145:missense_variant	0.6924	0.6848539166910546	0.680909179592235	0.6566737391474002	0.6825126816895912	0.6582955321432056	0.6779338601112087	0.6845246805189737	0.6823724514681494	0.691591064286411	0.6986330601892499	6.450e-01
PIK3CA:Point:(SM00143|SM00146):missense_variant	0.7447	0.7097470664928293	0.7241460234680573	0.7312073011734028	0.7177105606258148	0.7342790091264667	0.7348474576271187	0.7435619295958279	0.7198331160365059	0.7342216427640157	0.7210534550195568	9.590e-01
PIK3CA:Point:SM00143:missense_variant|SM00146	0.7445	0.7267195767195768	0.7323010685755784	0.725526506899056	0.7269945015043054	0.7376569146176989	0.7362018881626725	0.7269945015043054	0.7131445170660857	0.7399107791264654	0.7167341010478265	9.588e-01
PIK3CA:Point:SM00143|SM00146:missense_variant	0.751	0.7313649814787989	0.742777766281067	0.7357831674357966	0.7225906918030751	0.7221302485358939	0.7313805020383668	0.7307700266953625	0.726310452579517	0.7414792127972187	0.7320996212983465	9.017e-01
PIK3CA:Point:SM00143:missense_variant|none:inframe_deletion	0.6196	0.6305432372505543	0.6291266321754126	0.5612219758561222	0.5606984478935698	0.5841956146834195	0.6691919191919192	0.6636178861788617	0.6413833456516383	0.6674673564917467	0.6323601872382361	9.407e-01
PIK3CA:Point:(SM00143|none):missense_variant	0.6639	0.699890350877193	0.6663377192982456	0.6368786549707602	0.6033077485380117	0.667891081871345	0.6588998538011696	0.6643640350877194	0.7294956140350877	0.6718201754385965	0.5458150584795322	9.737e-01
PIK3CA:Point:SM00143:missense_variant|none	0.7068	0.704968152866242	0.7100000000000001	0.6396886058032555	0.6420523708421798	0.6941118188251946	0.7103326256192498	0.6953007784854919	0.7332908704883228	0.6882944090587403	0.6900920028308564	7.092e-01
PIK3CA:Point:SM00143|none:inframe_deletion	0.6314	0.667034771774833	0.6296013138520784	0.49745158002038736	0.6106014271151886	0.5590667119719107	0.6174538452825915	0.5973213274436516	0.6329708913806773	0.6679125608789217	0.6383508891154152	9.582e-01
PIK3CA:Point:SM00143|none:missense_variant	0.6774	0.6376809030112168	0.692579880400552	0.6117794840946887	0.6703230600474152	0.6729415095007254	0.6753122677895332	0.6898022009129189	0.676232263543399	0.6730299706309048	0.6467570149676233	9.404e-01
PIK3CA:Point:(SM00145|SM00146):missense_variant	0.8012	0.7698919114397075	0.8005826335034355	0.7976292843653313	0.7893237433198055	0.7912363884759112	0.7756338650701169	0.8006027243138988	0.7846345481576726	0.7861252862940491	0.7471491139952585	8.598e-01
PIK3CA:Point:SM00145:missense_variant|SM00146	0.8012	0.7826887587258284	0.7873906764021503	0.8007943512797882	0.7883856214394608	0.7922289978335875	0.7772647035224264	0.8055083045815614	0.7834189200032095	0.7843376394126614	0.7622362192088582	8.768e-01
PIK3CA:Point:SM00145:missense_variant|none:inframe_deletion	0.6812	0.6830903677848215	0.6717398557605934	0.6566935297590021	0.6679477966275698	0.6791058183404769	0.6655352513923466	0.6799014449606037	0.6782396119395324	0.6754870004876421	0.6883517696275954	7.208e-01
PIK3CA:Point:(SM00145|none):missense_variant	0.7049	0.7185743916262692	0.6723524588187059	0.6691146323227938	0.694890625376842	0.69554180835926	0.6863950992451101	0.6873718737187372	0.6900670477293008	0.6947820948797723	0.6767479439500277	2.463e-01
PIK3CA:Point:SM00145:missense_variant|none	0.7085	0.7237538496635109	0.6975932474050416	0.6775749971483974	0.6861241017451808	0.6830614805520703	0.6956370480209878	0.6934983460704917	0.7127010379833466	0.7000741416676172	0.6995380403786928	2.987e-01
PIK3CA:Point:SM00146:missense_variant|none:inframe_deletion	0.7539	0.7283567765038544	0.7428509509705782	0.7372266540076986	0.7379129214352793	0.7498529426940899	0.7462513286756587	0.7548993302442699	0.741354578384124	0.7267056067532843	0.7354774460531883	9.539e-01
PIK3CA:Point:(SM00146|none):missense_variant	0.7607	0.7350800436510717	0.7560395662925623	0.7322367169588418	0.7412472592933732	0.7358108987515393	0.7430143267623119	0.7438302814292722	0.7291681267082486	0.7458676651682469	0.7360511798804601	8.639e-01
PIK3CA:Point:SM00146:missense_variant|none	0.7677	0.7543542239590871	0.750692333671057	0.7527910454962127	0.7460558691561731	0.7574033868866695	0.7519660346408067	0.7689535388623534	0.7547257200752642	0.7440922468278092	0.7394799054373522	8.191e-01
PIK3CA:Point:SM00146|none:inframe_deletion	0.7512	0.7377114816031537	0.7427470022996058	0.7384044431668857	0.7395953104467805	0.7360432408015769	0.7399238255584757	0.7573299934296978	0.7365565456636005	0.7420078432982917	0.715038805847569	9.669e-01
PIK3CA:Point:SM00146|none:missense_variant	0.7614	0.7444652571587987	0.7474144630651814	0.7480969651077058	0.7403204272363151	0.7517685271904828	0.7511408245820298	0.7530488412410578	0.7327581053344758	0.7454018293047446	0.7359663631110137	8.591e-01
PIK3CA:Point:10/21:542:ENSP00000263967.3:p.Glu542Lys	0.5602	0.6196670135275755	0.5658354392745651	0.5993756503642039	0.5609855804965066	0.5156644863980973	0.5247324215846588	0.5459528764679649	0.575795302512264	0.6127174074624647	0.516277686933254	8.973e-01
PIK3CA:Point:10/21:545:ENSP00000263967.3:p.Glu545Lys	0.6355	0.6468387579498691	0.6002508747606787	0.6256134328029753	0.6401707708897252	0.6383112167425893	0.6512950859356088	0.673774784885896	0.653264672872516	0.5810391496666006	0.6336018133403755	9.965e-01
PIK3CA:Point:10/21:542:ENSP00000263967.3:p.Glu542Lys|545:ENSP00000263967.3:p.Glu545Lys	0.667	0.6630133860663219	0.6422649832674171	0.6363020991785823	0.6527989047763918	0.6548676604806815	0.6409567995132339	0.682864313964101	0.6637663522969273	0.6720185579555826	0.6431548524490417	7.858e-01
PIK3CA:Point:10/21:542:ENSP00000263967.3:p.Glu542Lys|545	0.6589	0.654674752725435	0.6621399176954732	0.6495920872139196	0.6021081510360263	0.6535701393401199	0.6661179698216735	0.6824344812648906	0.6750631723341275	0.6696628402281424	0.6731932712439535	9.321e-01
PIK3CA:Point:10/21:542:ENSP00000263967.3:p.Glu542Lys|546	0.5279	0.5802340469880595	0.5502784146740911	0.6101077926331775	0.5470178364053241	0.5711222940178067	0.5471667212577792	0.5616085519459251	0.4787690200399011	0.5871869695977131	0.52606973766489	9.978e-01
PIK3CA:Point:10/21:545:ENSP00000263967.3:p.Glu545Lys|546	0.6598	0.6489479512735327	0.6357269141846865	0.638952031240893	0.6515805016417011	0.6619261331623633	0.6215733131277807	0.6491908064735482	0.6577587379300965	0.6152396495113753	0.6727769034990577	9.582e-01
PIK3CA:Point:21/21:1047:ENSP00000263967.3:p.His1047Arg	0.7461	0.7285610156107636	0.7316770940897771	0.7228755390876511	0.7031768207495597	0.7423312883435583	0.7429994533195651	0.7377209500091113	0.7371317499848145	0.7245641742088319	0.725195893822511	8.915e-01
PIK3CA:Point:21/21:1047:(ENSP00000263967.3:p.His1047Arg|ENSP00000263967.3:p.His1047Leu)	0.7545	0.7306896473316811	0.7394665635871666	0.7418824893699265	0.7367777803042361	0.7563041451601901	0.7361240592100775	0.7354532845221583	0.7327303940517065	0.7392391823370245	0.7366811432729257	7.505e-01
PIK3CA:Point:5/21:345:ENSP00000263967.3:p.Asn345Lys	0.5423	0.5130826909968014	0.5087305332704106	0.544753814692465	0.5461171412091658	0.5081537412825756	0.5133186513554612	0.570132662157202	0.5378323108384458	0.5106182161396885	0.5422369042000944	9.688e-01
PIK3CA:Point:10/21:542:ENSP00000263967.3:p.Glu542Lys|14/21:726:ENSP00000263967.3:p.Glu726Lys	0.5911	0.6094541630819234	0.6243826275372016	0.5757097791798107	0.5455342064174872	0.6512443042411497	0.5569735206959182	0.622454832234012	0.6449829525539305	0.6380046522002358	0.5856036707771723	9.361e-01
PIK3CA:Point:10/21:542:ENSP00000263967.3:p.Glu542Lys|14/21	0.5879	0.6219704952581665	0.5910710965102585	0.5606985681522345	0.602228351825451	0.6366143928593566	0.5965102584764148	0.6345069112998203	0.6761141759127255	0.6510413438294179	0.618809272918862	9.610e-01
PIK3CA:Point:10/21:545|14/21:726:ENSP00000263967.3:p.Glu726Lys	0.7002	0.6828679962013295	0.6902184235517569	0.6363817663817664	0.6674169040835708	0.7031623931623932	0.6923076923076923	0.698698955365622	0.6690788224121558	0.6755555555555556	0.7059449192782526	7.557e-01
PIK3CA:Point:10/21:545:ENSP00000263967.3:p.Glu545Lys|14/21:726:ENSP00000263967.3:p.Glu726Lys	0.6894	0.6803224812570607	0.6742939303686967	0.637948033275136	0.6548012734928623	0.6826743350107836	0.6795624935811851	0.6904898839478278	0.6950189996918968	0.6386874807435555	0.6983362431960562	8.628e-01
PIK3CA:Point:10/21:545:ENSP00000263967.3:p.Glu545Lys|14/21	0.6744	0.6845043600280646	0.660118272025659	0.6634058334168588	0.6749824596572116	0.6959907787912198	0.6465270121278942	0.6983762654104441	0.6743309612107848	0.6057331863285557	0.6922421569610103	9.785e-01
PIK3CA:Point:10/21:546|14/21:726:ENSP00000263967.3:p.Glu726Lys	0.5493	0.6015455727285859	0.531308681207569	0.5764480716452405	0.5680340892676585	0.6300736674851943	0.6140401560017333	0.4452910587895421	0.6024483605373393	0.6363570706341182	0.6172901921132457	9.992e-01
PIK3CA:Point:10/21|14/21:726:ENSP00000263967.3:p.Glu726Lys	0.6907	0.687423831426662	0.6842460457863218	0.6721508039470063	0.6805965064014362	0.6779625479943914	0.6770255926406415	0.6643996278387126	0.6887211542241617	0.6888325405249571	0.6925672576692744	5.645e-01
PIK3CA:Point:10/21:542:ENSP00000263967.3:p.Glu542Lys|2/21	0.6074	0.5574265569917743	0.6328789659224442	0.5639482961222092	0.6268507638072855	0.6156874265569918	0.606662749706228	0.5988954171562867	0.632150411280846	0.5875558166862515	0.5707461809635722	9.255e-01
PIK3CA:Point:10/21:545:ENSP00000263967.3:p.Glu545Lys|2/21	0.6686	0.663841043930968	0.6512567400821487	0.6306519497642028	0.6900069302412062	0.6492959889116141	0.6853332431838542	0.6758083872821622	0.6615506837274556	0.5799006101992867	0.6870658034854042	9.603e-01
PIK3CA:Point:10/21:542:ENSP00000263967.3:p.Glu542Lys|21/21:1047	0.7396	0.7293632987776575	0.7307896874516479	0.7176717468667801	0.718754835215844	0.7322547578523906	0.734798081386353	0.7276758084480891	0.7292811001083088	0.6979440662231162	0.7009757465573263	9.323e-01
PIK3CA:Point:10/21:542:ENSP00000263967.3:p.Glu542Lys|21/21:1047:ENSP00000263967.3:p.His1047Arg	0.7315	0.6903030923612533	0.7268021707966414	0.7327769813639157	0.7019148064714315	0.7298330944091747	0.7237763669875077	0.7026162195371698	0.7298279746057751	0.7139565840671718	0.710249846405898	9.747e-01
PIK3CA:Point:10/21:542:ENSP00000263967.3:p.Glu542Lys|21/21:1047:ENSP00000263967.3:p.His1047Leu	0.5832	0.6191790516631281	0.5898513800424628	0.6299716914366597	0.5267374380750177	0.6066525123849965	0.5572965322009908	0.558343949044586	0.5916489738145789	0.5860438782731776	0.5763340410474168	9.276e-01
PIK3CA:Point:10/21:542:ENSP00000263967.3:p.Glu542Lys|21/21	0.7543	0.7339005113900512	0.7430915853091585	0.7465643886564388	0.7338307763830776	0.7425430032543003	0.7443886564388656	0.7448117154811715	0.7333891213389121	0.7377870757787076	0.7311343561134356	9.567e-01
PIK3CA:Point:10/21:545|21/21:1047:ENSP00000263967.3:p.His1047Arg	0.7747	0.7657469877315196	0.7593019216353099	0.7587854021538405	0.7595396120161629	0.7689558078730367	0.7571535662699066	0.7694677563856435	0.7628581354103816	0.751069606713839	0.740378110544311	9.250e-01
PIK3CA:Point:10/21:545|21/21:1047:ENSP00000263967.3:p.His1047Leu	0.6738	0.6790811304836896	0.6618039932508436	0.6550724128233971	0.6501863048368954	0.6392452896512936	0.6495623593925759	0.6700734673790776	0.6583239595050618	0.6640888638920135	0.6822272215973003	9.489e-01
PIK3CA:Point:10/21:545:ENSP00000263967.3:p.Glu545Lys|21/21:1047	0.7714	0.7637422935198651	0.7542313148526512	0.7725038142057976	0.7577421686102016	0.764406991372311	0.7177889205128434	0.7799582444839	0.7595712029692812	0.7543963740509096	0.7454608720478939	9.682e-01
PIK3CA:Point:10/21:545:ENSP00000263967.3:p.Glu545Lys|21/21:1047:ENSP00000263967.3:p.His1047Arg	0.7719	0.7650851026168938	0.7667480273148192	0.7460103781406918	0.740430031395273	0.7596258652332287	0.7521496911711275	0.7768094204451235	0.7568124015986436	0.7530766435937806	0.7331075730615515	9.124e-01
PIK3CA:Point:10/21:545:ENSP00000263967.3:p.Glu545Lys|21/21:1047:ENSP00000263967.3:p.His1047Leu	0.6613	0.6441102166248751	0.6264776305122453	0.6379121811428895	0.6586979883486359	0.6286834712769367	0.6452932637016647	0.6501951320676458	0.6561245074564959	0.6599423087800004	0.6743651137799062	9.786e-01
PIK3CA:Point:10/21:545:ENSP00000263967.3:p.Glu545Lys|21/21	0.7916	0.7795061728395062	0.7890578297595842	0.7876716482564435	0.7809616634178038	0.7877582846003899	0.7789257093350661	0.7933290015161361	0.772735542560104	0.7720771063461122	0.7588953866146848	8.930e-01
PIK3CA:Point:10/21:546|21/21:1047:ENSP00000263967.3:p.His1047Arg	0.7503	0.718934331797235	0.7383410138248848	0.735823732718894	0.7415437788018433	0.7322292626728111	0.7279320276497696	0.7322753456221198	0.7342281105990783	0.7285311059907834	0.7255472350230415	7.863e-01
PIK3CA:Point:10/21:546|21/21:1047:ENSP00000263967.3:p.His1047Leu	0.5179	0.5265094847705104	0.49979055711806597	0.5458679911435581	0.5606187541140566	0.4839028185027826	0.4929687032493567	0.4664292980671414	0.5684878223924361	0.49536233618574593	0.48704446173179344	9.945e-01
PIK3CA:Point:10/21|21/21:1047:ENSP00000263967.3:p.His1047Arg	0.7826	0.7690152519893899	0.7729028514588859	0.7765832228116711	0.7614431366047746	0.7737897877984085	0.7756714190981432	0.7805661472148541	0.7570830570291777	0.7603614058355438	0.7647836538461539	9.080e-01
PIK3CA:Point:10/21|21/21:1047:ENSP00000263967.3:p.His1047Leu	0.6805	0.699520246588282	0.6586293469884908	0.6722389321136494	0.6743394068955231	0.6631472320962489	0.6634175594720226	0.6727298714857441	0.6843073404757761	0.6514268313902906	0.6708779736011335	7.297e-01
PIK3CA:Point:10/21:542:ENSP00000263967.3:p.Glu542Lys|5/21:345	0.537	0.5400945530220774	0.5938970322113645	0.6055917480998915	0.5238531487513572	0.569840300398118	0.5907528049221861	0.5969055374592834	0.5787414042707202	0.6007453402099168	0.548645041621426	9.957e-01
PIK3CA:Point:10/21:542:ENSP00000263967.3:p.Glu542Lys|5/21:345:ENSP00000263967.3:p.Asn345Lys	0.552	0.6313391939719146	0.5338965635346501	0.6020778627697225	0.528427902728622	0.561639456558968	0.5653156753054002	0.6018495262016212	0.5553487841077749	0.6038931384861286	0.576527000799178	9.799e-01
PIK3CA:Point:10/21:542:ENSP00000263967.3:p.Glu542Lys|5/21	0.5579	0.5359073025206451	0.5702581175148083	0.571803796100134	0.5529638116650093	0.5341454451121969	0.5467810973237062	0.6080786026200873	0.5531259457823512	0.5803644774957845	0.5453975528557222	9.737e-01
PIK3CA:Point:10/21:545|5/21:345:ENSP00000263967.3:p.Asn345Lys	0.6453	0.6543790626069107	0.6368146051690355	0.6181460516903555	0.6176950828849563	0.629731284794576	0.6228578981743539	0.6284872329176127	0.6566650079308307	0.6298323640095792	0.6280051628152894	9.995e-01
PIK3CA:Point:10/21:545:ENSP00000263967.3:p.Glu545Lys|5/21:345	0.634	0.6243260516871241	0.6258828927746186	0.628955605447305	0.5986545615443863	0.6205896330771373	0.6415086609527867	0.6384687238819423	0.6206387964799004	0.6191720882974714	0.6227118532964061	9.999e-01
PIK3CA:Point:10/21:545:ENSP00000263967.3:p.Glu545Lys|5/21:345:ENSP00000263967.3:p.Asn345Lys	0.6352	0.6359994064401246	0.6182255857281825	0.6248948904387397	0.6185470973273318	0.5924799261347711	0.6401955450033799	0.6363703813622199	0.6209872879260029	0.620805922408534	0.6290085901304183	9.999e-01
PIK3CA:Point:10/21:545:ENSP00000263967.3:p.Glu545Lys|5/21	0.6234	0.6207613896401082	0.6100398457377862	0.6090877086300427	0.6064553295674577	0.6008585236274023	0.6216495175305244	0.6380838840793074	0.6133923284953033	0.618241026707846	0.6090236994127154	9.999e-01
PIK3CA:Point:10/21:546|5/21:345:ENSP00000263967.3:p.Asn345Lys	0.5463	0.5243644475212492	0.5136533210261144	0.5147686627437407	0.5215953232567978	0.5226722049151956	0.5584304449828853	0.5179993077189339	0.5423252951809546	0.5581131494942502	0.5245182877581631	9.713e-01
PIK3CA:Point:10/21|5/21:345:ENSP00000263967.3:p.Asn345Lys	0.6735	0.6676550145651269	0.6268495399269431	0.6591355712766449	0.6715621676607944	0.6680075831137005	0.6524078697923892	0.6536447496185324	0.6652274934110141	0.6610891478244787	0.6531823646367966	9.010e-01
PIK3CA:Point:10/21:542:ENSP00000263967.3:p.Glu542Lys|8/21	0.6162	0.6176234559055344	0.6268808575277293	0.6030781576910951	0.5890630821701871	0.6150583244962884	0.6027342294574533	0.6132383709265999	0.5848642916511422	0.6157175202774354	0.5791464847668453	7.830e-01
PIK3CA:Point:10/21:545:ENSP00000263967.3:p.Glu545Lys|8/21	0.6897	0.6947483380816715	0.6921842355175688	0.6635042735042735	0.6780911680911681	0.6416429249762583	0.6811301044634378	0.6822792022792022	0.6648528015194682	0.6665622032288699	0.6564197530864198	8.058e-01
PIK3CA:Point:14/21:726:ENSP00000263967.3:p.Glu726Lys|2/21	0.6639	0.6472212852082982	0.6841162084668578	0.6267709563164109	0.6095884634845674	0.6382400067465003	0.6542629448473605	0.5753288918873335	0.6637291280148423	0.6003963568898634	0.6470315398886828	9.004e-01
PIK3CA:Point:14/21:726:ENSP00000263967.3:p.Glu726Lys|21/21:1047	0.7516	0.7327198940949239	0.7421222248746717	0.7128572668677706	0.7212179083747478	0.7557509928600881	0.7338592417370169	0.7395505544825192	0.7236159638881052	0.7338809435968663	0.7347164652010677	9.082e-01
PIK3CA:Point:14/21:726:ENSP00000263967.3:p.Glu726Lys|21/21:1047:ENSP00000263967.3:p.His1047Arg	0.7465	0.7346419782022735	0.7367631548107348	0.7389312082503223	0.7171334817766319	0.7391245751787179	0.7263623579046057	0.7363822805578343	0.7265264268135474	0.7289523028243291	0.6958631196531114	9.547e-01
PIK3CA:Point:14/21:726:ENSP00000263967.3:p.Glu726Lys|21/21:1047:ENSP00000263967.3:p.His1047Leu	0.6644	0.552252538071066	0.6886104060913706	0.5921319796954315	0.5508883248730965	0.6710977157360406	0.6687182741116752	0.6406725888324873	0.7171954314720812	0.7018718274111675	0.7049492385786802	8.408e-01
PIK3CA:Point:14/21:726:ENSP00000263967.3:p.Glu726Lys|21/21	0.7638	0.7514937171484888	0.7470433639947438	0.747741458607096	0.7465146599868594	0.7627504927726675	0.7542398981603153	0.7610103892904073	0.7426854057161629	0.7338411629434954	0.7469766343626807	9.623e-01
PIK3CA:Point:14/21|21/21:1047:ENSP00000263967.3:p.His1047Arg	0.751	0.742426182190617	0.7349891179106388	0.7373284761583315	0.7362810023160811	0.7455162300252558	0.7061486714540101	0.7514228186357235	0.7385912640681557	0.733150219387577	0.7001955284505534	9.494e-01
PIK3CA:Point:14/21|21/21:1047:ENSP00000263967.3:p.His1047Leu	0.6877	0.5557171952283969	0.6992435263311028	0.6052662205411696	0.6645621181262729	0.7072446901367472	0.6400640093104452	0.6480651731160896	0.7485016002327611	0.6514111143439045	0.7113762001745708	8.232e-01
PIK3CA:Point:14/21:726:ENSP00000263967.3:p.Glu726Lys|5/21:345	0.5748	0.5268730916777578	0.5396148124951069	0.5404955766069052	0.5784858686291396	0.5918734831284741	0.614969075393408	0.6145776246770531	0.5552141235418461	0.581852344789791	0.5603617004619118	9.916e-01
PIK3CA:Point:14/21:726:ENSP00000263967.3:p.Glu726Lys|5/21:345:ENSP00000263967.3:p.Asn345Lys	0.5664	0.5701474691111997	0.5110801115982463	0.5134316460741332	0.5856915105619769	0.5813870067756078	0.6198086887206058	0.5721402949382224	0.5521721801514548	0.5938421681944998	0.5908130729374252	9.969e-01
PIK3CA:Point:14/21:726:ENSP00000263967.3:p.Glu726Lys|5/21	0.5484	0.4988853331415627	0.5869440149581101	0.5457013411959297	0.5657473661500845	0.5637697314012441	0.5193268850454856	0.5444428463557585	0.5136456797669987	0.5307971665887599	0.5457732551867966	9.943e-01
PIK3CA:Point:14/21|5/21:345:ENSP00000263967.3:p.Asn345Lys	0.5813	0.6009576554747894	0.5616322449136572	0.5459020806892043	0.5892081073804853	0.5803622937579324	0.6002076843198338	0.632398753894081	0.574304834429445	0.6034767893542556	0.49690396523210645	9.966e-01
PIK3CA:Point:14/21:726:ENSP00000263967.3:p.Glu726Lys|8/21	0.7422	0.7646740965889902	0.6086795001688619	0.6670043904086457	0.7260047281323877	0.6952718676122931	0.7794326241134751	0.748902397838568	0.721580547112462	0.6705504896994259	0.6986153326578859	4.459e-01
PIK3CA:Point:2/21|21/21:1047:ENSP00000263967.3:p.His1047Arg	0.7289	0.7034846583780084	0.6977871563818866	0.7186779970343333	0.7168871906011178	0.7284704003650051	0.7210676400136877	0.7027375384966351	0.7198186380745979	0.7207596669328162	0.6940287441542147	9.553e-01
PIK3CA:Point:2/21|21/21:1047:ENSP00000263967.3:p.His1047Leu	0.5608	0.5536382536382536	0.5210546210546211	0.5384804384804385	0.5226611226611226	0.5484974484974485	0.538083538083538	0.5655452655452655	0.5816858816858816	0.5853146853146853	0.5599508599508599	9.985e-01
PIK3CA:Point:2/21|5/21:345:ENSP00000263967.3:p.Asn345Lys	0.6154	0.6051130664068097	0.5842050958699951	0.5439798228769597	0.5982918231062452	0.5854661660600154	0.6093835086411968	0.5896506262359921	0.5764523802699837	0.5909116964260125	0.616878278065977	8.844e-01
PIK3CA:Point:21/21:1047|5/21:345:ENSP00000263967.3:p.Asn345Lys	0.7456	0.7328564529759749	0.7411968288462313	0.7361563845627591	0.6885287134291118	0.7449394341824621	0.723696124592539	0.7444363958308181	0.7419010825385327	0.7338826512133285	0.7329067568111393	8.888e-01
PIK3CA:Point:21/21:1047:ENSP00000263967.3:p.His1047Arg|5/21:345	0.7427	0.7324926686217009	0.7330418555051986	0.7224473473740336	0.7248573713676353	0.7390669154892029	0.7136870167955212	0.7198720341242335	0.717387363369768	0.7202612636630232	0.7281471607571315	9.056e-01
PIK3CA:Point:21/21:1047:ENSP00000263967.3:p.His1047Arg|5/21:345:ENSP00000263967.3:p.Asn345Lys	0.7423	0.7165055396329726	0.7356322453693802	0.7243979124780767	0.7245315908799247	0.7340628609316849	0.7231680711810754	0.7363835179877658	0.7069127775163623	0.7223766950421354	0.7297503956880694	9.355e-01
PIK3CA:Point:21/21:1047:ENSP00000263967.3:p.His1047Arg|5/21	0.7349	0.7285714285714285	0.7178295388821705	0.7054892475945107	0.724486040275514	0.7308112939691888	0.7350255008149745	0.7281034754718966	0.7338135548661865	0.7158788579841211	0.6892896577107104	9.283e-01
PIK3CA:Point:21/21:1047:ENSP00000263967.3:p.His1047Leu|5/21:345	0.6352	0.6029333710767488	0.6033933689536818	0.6073564275857188	0.5853296061710485	0.5752981140087046	0.5596051095148792	0.5965641697038321	0.596139556278971	0.5850288383284384	0.5346944552563604	5.527e-01
PIK3CA:Point:21/21:1047:ENSP00000263967.3:p.His1047Leu|5/21:345:ENSP00000263967.3:p.Asn345Lys	0.6353	0.6092373521268563	0.6166624716838661	0.5962748552730934	0.5785120995289633	0.5537017726798749	0.5562547193556506	0.6396749487612815	0.5974434576246809	0.5739096041134802	0.6115206213368811	6.163e-01
PIK3CA:Point:21/21:1047:ENSP00000263967.3:p.His1047Leu|5/21	0.6274	0.565402019937041	0.5417267838405037	0.553761149003148	0.558696222455404	0.5433499475341028	0.5713536201469045	0.6047842339979014	0.5567943336831059	0.5557778069254984	0.5912906610703043	4.558e-01
PIK3CA:Point:21/21|5/21:345:ENSP00000263967.3:p.Asn345Lys	0.7533	0.73806275579809	0.7272976192763676	0.7329419902772707	0.7385287166381646	0.7334944180773592	0.7445525815191284	0.7456958668793113	0.742525411678804	0.7458351747593336	0.7352237572776358	9.785e-01
PIK3CA:Point:21/21:1047:ENSP00000263967.3:p.His1047Arg|8/21	0.7518	0.7273200166458593	0.7450698201322421	0.7480233042030795	0.7343309289314283	0.7445322975909743	0.7338454247006058	0.7544966939473806	0.7466881675683174	0.7210084616451657	0.7285568964720026	8.820e-01
PIK3CA:Point:21/21:1047:ENSP00000263967.3:p.His1047Leu|8/21	0.6714	0.6407041024148967	0.6280477160314227	0.6268257201047425	0.5983997672388711	0.6530986325283678	0.6746872272330521	0.6305789933081175	0.7105615362234506	0.6655513529240616	0.6379400640093105	5.032e-01
PIK3CA:Point:5/21:345:ENSP00000263967.3:p.Asn345Lys|8/21	0.5766	0.5574013157894737	0.5665752923976608	0.5873172514619883	0.6227887426900585	0.5909539473684211	0.6299890350877193	0.5403143274853801	0.5554641812865497	0.5761147660818714	0.6150950292397661	9.698e-01
PIK3R1:Point	0.5244	0.5501588906543406	0.5037194857720642	0.5379893109923444	0.4652246136068178	0.562111801242236	0.5439838220424671	0.5960566228513651	0.4461577350859454	0.47891087678751987	0.48811931243680484	1.0
PTEN:Point	0.6899	0.6512402062274185	0.6599277392116267	0.6848536516055698	0.6683311005561645	0.6591158202411399	0.6841026265578696	0.6556854625908335	0.6841026265578696	0.6954085982218975	0.6753541996508748	1.0
PTEN:Point:missense_variant	0.5352	0.5339453050296423	0.5926085293555173	0.5377701281315739	0.6083859246509848	0.556033658443297	0.6397494740868235	0.5970548862115127	0.5477624784853701	0.6491202906865557	0.4327309236947791	9.943e-01
PTEN:Point:(frameshift_variant|missense_variant)	0.6526	0.6049365692222836	0.6494208494208494	0.6728902371759514	0.6328736900165471	0.5797848869277441	0.662134583563155	0.6051571980143409	0.6455598455598456	0.6673469387755102	0.7033921676778819	9.149e-01
PTEN:Point:(5/9|8/9)	0.6617	0.5700710811821923	0.6863449307893752	0.6549943883277216	0.626225215114104	0.6714552936775159	0.6042648709315376	0.6240179573512907	0.6728395061728395	0.7082304526748971	0.4784885895997007	8.575e-01
PTEN:Point:none	0.4423	0.5480942828485457	0.6036609829488465	0.48731193580742227	0.5536609829488466	0.5889167502507523	0.5407723169508526	0.5873119358074222	0.4530591775325978	0.4354062186559679	0.483901705115346	9.984e-01
PTEN:Point:(PF00782|PF10409)	0.6069	0.6167195260606786	0.620399736700377	0.7290706720124469	0.6443360660642691	0.5859314224163724	0.6405660941894561	0.6328466279696009	0.6572317635090659	0.671414038657172	0.5289928789420142	9.983e-01
PTEN:Point:(PF00782|none)	0.596	0.5625935012865777	0.5677398120998145	0.5806504697504637	0.5857518999461433	0.6161510382382862	0.6397582430734247	0.5597809825863204	0.6060678594937466	0.6681227933696368	0.4818383100951469	9.948e-01
PTEN:Point:(PF10409|none)	0.6489	0.6169056811913954	0.6807777164920022	0.6242967457253171	0.6251792608935466	0.6138996138996139	0.5659404302261445	0.6633756205184776	0.5389547710976282	0.6573359073359073	0.6552399338113624	7.474e-01
PTEN:Point:SM00404	0.6198	0.5872776099362202	0.5442682108089963	0.5621852970795569	0.5471634776770729	0.5922708962739174	0.5739342061094327	0.5535834172541121	0.5720879489761665	0.5678499496475328	0.7044729775092313	9.580e-01
PTEN:Point:none	0.5747	0.564833520389076	0.5957725402169847	0.6274223718668163	0.5995884773662551	0.5025439580995137	0.5442199775533109	0.4772914328469884	0.5653572764683876	0.5291806958473625	0.5803217358772914	9.504e-01
PTEN:Point:frameshift_variant|missense_variant:5/9	0.674	0.5736313736819298	0.710241224902499	0.7256608406760076	0.6809547883865377	0.6096345514950167	0.658926765852954	0.5983316481294236	0.6366098512205691	0.6012927921421349	0.6311570128556984	8.036e-01
PTEN:Point:PF00782:missense_variant|PF10409:frameshift_variant	0.6689	0.6593878483325719	0.47999086340794883	0.7160804020100503	0.7116948378254911	0.5972133394243947	0.6879396984924623	0.6888533576975788	0.6989036089538602	0.7044769301050708	0.7668341708542713	7.484e-01
PTEN:Point:PF00782:missense_variant|PF10409	0.686	0.5441742654508612	0.6545086119554204	0.6625464370145221	0.6569064505234719	0.6579871664978048	0.6840932117527863	0.625903411009794	0.6483282674772036	0.6957784532252618	0.7032083755488011	6.926e-01
PTEN:Point:PF00782|PF10409:frameshift_variant	0.68	0.6675851897849879	0.6729022743149887	0.6890863929209036	0.6421252813785608	0.569587828921835	0.662151672747031	0.6984398043933866	0.5927967088411085	0.6300939222230847	0.7025149421718544	6.107e-01
PTEN:Point:PF00782:missense_variant|none	0.5777	0.5907125970955758	0.5272543059777103	0.5086795001688619	0.5762917933130699	0.6383991894630192	0.5445457615670382	0.6137791286727456	0.5661263086795002	0.6553529213103682	0.5384329618372171	9.988e-01
PTEN:Point:PF10409:frameshift_variant|none	0.4397	0.4485201731118246	0.4877844478570431	0.4753245846712271	0.5175903950858579	0.5403113220717577	0.524919726371632	0.621178277258132	0.5182186234817814	0.4485201731118246	0.5844967192517102	9.999e-01
PTEN:Point:SM00404:missense_variant|none:frameshift_variant	0.66	0.6212263469594107	0.6333237035967066	0.6625018055756176	0.6224902498916655	0.6222013577928643	0.6140762675140835	0.6493933265925177	0.6484544272714141	0.6657518416871299	0.6653907265636285	6.570e-01
PTEN:Point:SM00404:missense_variant|none	0.6563	0.6210782675134903	0.6131034812091113	0.6244448689174347	0.6646530729191538	0.5997087054104389	0.6654410009073111	0.6270474189389237	0.63167948044506	0.6819636120529106	0.6485841172818873	7.514e-01
PTEN:Point:SM00404|none:frameshift_variant	0.6658	0.6215030014724204	0.6283554196398233	0.6741137161626458	0.6586816173972138	0.6200305810397554	0.6190678446030128	0.6290349983010534	0.6237965794540719	0.6565579340808698	0.6768037150300147	9.048e-01
RB1:Point	0.6705	0.6124349918497245	0.5952029806722037	0.6249708918730109	0.6039742296049057	0.6502755569354964	0.6815570907397346	0.6161996429403089	0.6856322285182023	0.6381665761080494	0.5772335636109602	1.0
RB1:Point:none	0.6633	0.598991935483871	0.6442741935483871	0.6063306451612903	0.6105645161290323	0.5433064516129033	0.6439112903225807	0.575	0.6633467741935484	0.7314919354838709	0.6286693548387097	4.733e-01
ROS1:Point	0.5783	0.5128172588832487	0.5364847715736041	0.43895939086294417	0.5463832487309644	0.520494923857868	0.5947017766497462	0.5320748730964467	0.49086294416243653	0.55	0.5857233502538071	1.0
ROS1:Point:none	0.5541	0.49930140495226266	0.4804781494993402	0.6221765116820617	0.5234805557711714	0.5796980516960335	0.5659784211751921	0.5889544360785531	0.4722502522704339	0.42152448963750677	0.5378017542497865	7.564e-01
ROS1:Point:none	0.527	0.5619859578736208	0.5208625877632899	0.4977432296890672	0.4458876629889669	0.5047642928786359	0.4862086258776329	0.5384653961885657	0.4960381143430291	0.43520561685055165	0.5790872617853561	9.155e-01
RUNX1:Point	0.6653	0.6381678989040952	0.6071260028315243	0.6430706308006922	0.5952493314456505	0.6563892821561533	0.6290178805516229	0.7147763620156258	0.5721514341146243	0.6675842902836768	0.6369356614755388	1.0
RUNX1:Point:(frameshift_variant|missense_variant)	0.6273	0.664247457890243	0.7052317006908329	0.6540402080260809	0.5128075758751843	0.677210277109369	0.6474811767445471	0.6353721959171	0.5737405883722735	0.6095241791508189	0.593611736396802	8.489e-01
RUNX1:Point:none	0.6753	0.5478348439073515	0.48900637797918767	0.6635196374622356	0.6033484390735147	0.6542463914065123	0.5187143336690164	0.6423296408190668	0.5699899295065458	0.5813611950318899	0.6325528700906344	3.782e-01
RUNX1:Point:(PF00853|none)	0.6522	0.6538089350034945	0.6278425891081124	0.6655556152895006	0.5670931670340305	0.6419816138917263	0.6407720015052955	0.6353959464544917	0.566528681253696	0.6071716574377721	0.6578678565668512	9.759e-01
RUNX1:Point:PF00853|none:frameshift_variant	0.5781	0.6498874485756423	0.6560971823333075	0.6246215943491423	0.6931227198633858	0.6453465807653497	0.5466506248544594	0.6880773111852829	0.5099743848482496	0.5391213226732904	0.6659551346736009	9.701e-01
RUNX1:Point:none:(frameshift_variant|missense_variant)	0.6273	0.664247457890243	0.7052317006908329	0.6540402080260809	0.5128075758751843	0.677210277109369	0.6474811767445471	0.6353721959171	0.5737405883722735	0.6095241791508189	0.5936505472327874	8.489e-01
SETD2:Point	0.5885	0.5454879135860731	0.6144407739499764	0.6456399769283205	0.617901525876986	0.6122122594515232	0.6618688060405852	0.6029049341932777	0.6021183996644119	0.6111635467463689	0.6237743170258507	1.0
SETD2:Point:(missense_variant|synonymous_variant)	0.5569	0.6063272917620885	0.5384414054832166	0.5444938820912124	0.5558463652424263	0.5204148400183211	0.5424000523457436	0.6122816201007656	0.6073087744552771	0.576392069619839	0.6032846954132042	6.301e-01
SETD2:Point:none	0.6058	0.6834073604060914	0.6115164974619289	0.5903870558375635	0.6119606598984771	0.5868337563451776	0.6060279187817259	0.6147842639593909	0.6459390862944162	0.6606916243654822	0.5638007614213199	4.331e-01
SETD2:Point:none	0.5042	0.5584390862944163	0.5947017766497462	0.6014593908629442	0.6578680203045685	0.5363261421319797	0.5679568527918781	0.5316941624365482	0.6162595177664975	0.5954314720812183	0.557741116751269	9.748e-01
SETD2:Point:none:(missense_variant|synonymous_variant)	0.6242	0.6412682363137369	0.5921926910299004	0.6209735663729598	0.6043983822042467	0.4882276469738553	0.6664740719341326	0.609995666618518	0.5801675574173046	0.6166401848909432	0.6135345948288314	2.663e-01
SETD2:Point:none:(missense_variant|synonymous_variant)	0.5478	0.6206547535948624	0.5612871701800921	0.5916864442272791	0.5740960491414212	0.47103169063241657	0.5638698869188887	0.572141560798548	0.6361859556051933	0.5358788217227418	0.5903601842803294	7.853e-01
SF3B1:Point	0.8555	0.8452730862031147	0.8095854354025005	0.8497916209695109	0.8131607808729985	0.8651458653213424	0.835139284930906	0.8180960737003729	0.8381004606273306	0.8501425751261241	0.853783724500987	1.0
SF3B1:Point:missense_variant	0.9277	0.913690944365791	0.889806512505899	0.9174138744690892	0.8869749882019821	0.9071364899585759	0.8873944732840439	0.908814430286823	0.9310995752713545	0.8941062345970321	0.9172565675633161	2.324e-01
SF3B1:Point:15/25	0.9988	0.999139543583988	0.9988028432472877	0.9982042648709315	0.9989150766928545	0.9958099513655069	0.9962962962962963	0.9967452300785634	0.998129442573887	0.9976430976430977	0.9971941638608305	3.378e-02
SF3B1:Point:none	0.8563	0.8531993014821116	0.8155420230152689	0.8647069359244168	0.8133031836296064	0.8581247481305692	0.8424752608247884	0.8367438319974925	0.8370796579053419	0.8546769354766489	0.8586396811892715	7.800e-01
SF3B1:Point:missense_variant:15/25	0.9988	0.999139543583988	0.9988028432472877	0.9982042648709315	0.9989150766928545	0.9958099513655069	0.9962962962962963	0.9967452300785634	0.998129442573887	0.9976430976430977	0.9971941638608305	3.378e-02
SF3B1:Point:none:missense_variant	0.9275	0.9321810655341111	0.9030966077092629	0.9333637976452879	0.8943336379764529	0.9051932691790764	0.8862426751249933	0.9177194774474491	0.9410246760926831	0.9269662921348315	0.9201924627708188	4.799e-01
SF3B1:Point:none:missense_variant	0.9277	0.913690944365791	0.889806512505899	0.9174138744690892	0.8869749882019821	0.9071364899585759	0.8873944732840439	0.9087882124691941	0.9310995752713545	0.8941062345970321	0.9172827853809449	2.317e-01
SF3B1:Point:15/25:700:ENSP00000335321.5:p.Lys700Glu	0.999	0.9982923232166421	0.997710160676861	0.9986804315764961	0.9986416207405108	0.9957696188775906	0.9971279981370799	0.9961965380734301	0.99856399906854	0.9985251882325545	0.9965070247613134	2.204e-02
SMAD4:Point	0.5911	0.5605315947843531	0.5447342026078235	0.6437311935807423	0.5906218655967904	0.5876629889669007	0.5021564694082247	0.6357572718154464	0.5981444332998997	0.6096288866599799	0.5319959879638917	1.0
TBX3:Point	0.6166	0.6271327572663001	0.6139041633935586	0.5893008641005499	0.6121916732128829	0.591044776119403	0.5778633150039277	0.5697093479968578	0.5539512961508248	0.5857816182246661	0.6152553024351924	1.0
TBX3:Point:frameshift_variant	0.5972	0.5812196034418257	0.597830153385709	0.46771417882528993	0.6063973063973064	0.6992517770295548	0.5731762065095398	0.6068462401795736	0.6138047138047138	0.5958473625140291	0.6424616535727646	6.418e-01
TBX3:Point:missense_variant	0.4984	0.5005821625397812	0.5409842428005899	0.609912287510673	0.5471939765582551	0.5704028564775285	0.44694558720794847	0.5392377551812466	0.4988744857564232	0.5698983156097183	0.6305596522549096	8.924e-01
TBX3:Point:(frameshift_variant|missense_variant)	0.5571	0.5937974363299039	0.496205093607691	0.5306965761511216	0.599510878731658	0.5693202900995109	0.5823705515263957	0.5717448136279305	0.5593481194130545	0.5672963400236127	0.5952310676336651	8.905e-01
TBX3:Point:7/8	0.6181	0.5561900411146642	0.5772955687528551	0.5703060758337141	0.5713111009593421	0.5674737322978529	0.4403380539058931	0.6227501142074007	0.6319780721790772	0.511968935587026	0.5633165829145729	7.268e-01
TBX3:Point:(2/8|7/8)	0.6194	0.5847490347490347	0.5776613348041919	0.5867071152785438	0.6291781577495863	0.5560121345835631	0.5864589078874793	0.5742140099282956	0.5999724214009928	0.6257032542746829	0.6093491450634307	6.674e-01
TBX3:Point:PF00907	0.6194	0.5833121827411167	0.6599302030456853	0.5374365482233503	0.6651649746192894	0.6620558375634518	0.5826142131979696	0.6191307106598984	0.6853743654822335	0.6817893401015228	0.6949555837563451	4.982e-01
TBX3:Point:none	0.5506	0.4882154882154882	0.4749719416386083	0.44508043396932284	0.5642162364384586	0.5307519640852975	0.4747100635989525	0.5368499812944257	0.6065469509913954	0.41904227459783017	0.5910961466517022	6.094e-01
TBX3:Point:(PF00907|PF12598)	0.6586	0.6077968793796132	0.64568345323741	0.6219751471550032	0.6511258525647015	0.6426235634868729	0.5964215640474634	0.605227506306643	0.632229281509857	0.6882649724376343	0.6273007567971597	3.777e-01
TBX3:Point:(PF00907|none)	0.603	0.547941132748625	0.5724877359892968	0.5516946632971607	0.5377954511669392	0.5628437639363758	0.589006986769734	0.6019956890144195	0.5834881819533224	0.6280288390069868	0.6122900252712948	4.305e-01
TBX3:Point:(PF12598|none)	0.6643	0.5960337768679631	0.5168372569089048	0.5383060388945752	0.6349027635619242	0.5781985670419652	0.5753326509723644	0.5298362333674513	0.5938331627430911	0.5741555783009212	0.6008828045035824	1.200e-01
TBX3:Point:SM00425	0.6756	0.6642030056664203	0.5898928307464892	0.6143754619364376	0.6836043360433605	0.6674365607292436	0.6455715693520572	0.6430155210643016	0.5999630450849963	0.5968834688346883	0.7028824833702882	1.326e-01
TBX3:Point:none	0.6322	0.5703686225158617	0.5368098159509203	0.5652037124429763	0.620916574904305	0.6060772901263699	0.5594357925646269	0.5887473126736931	0.5907660846311154	0.5463006659325678	0.5749174138744692	3.176e-01
TBX3:Point:frameshift_variant|missense_variant:7/8	0.5173	0.582046332046332	0.4930226144511859	0.5041643684500827	0.5893822393822394	0.5444015444015444	0.4747104247104247	0.543849972421401	0.5777164920022063	0.612134583563155	0.5253447324875896	9.844e-01
TBX3:Point:PF00907:(frameshift_variant|missense_variant)	0.6448	0.6358154408405665	0.6306989492919142	0.5972590223846506	0.6326633165829145	0.5325719506624029	0.5818181818181818	0.5683417085427136	0.6028323435358611	0.665874828688899	0.6149840109639104	2.867e-01
TBX3:Point:none:(frameshift_variant|missense_variant)	0.4343	0.49989969909729187	0.47923771313941826	0.46659979939819457	0.4594282848545637	0.4473921765295888	0.5117352056168506	0.5190070210631895	0.4043630892678034	0.4490471414242728	0.43299899699097294	7.973e-01
TBX3:Point:PF00907:frameshift_variant|PF12598	0.6819	0.5952016129032258	0.5943145161290323	0.6187903225806451	0.5961693548387097	0.7009677419354838	0.6932258064516129	0.6384274193548387	0.5497983870967742	0.6429032258064517	0.7061693548387097	6.058e-01
TBX3:Point:PF00907:missense_variant|PF12598	0.7154	0.6529923154544749	0.6202747807187767	0.6168982379880462	0.6727470309710472	0.7337964759760925	0.5837149732205231	0.6628890786307537	0.6626950244508266	0.5102072498641621	0.7168361406504696	2.404e-01
TBX3:Point:(PF00907|none):frameshift_variant	0.7323	0.6592560719066743	0.6403710078408874	0.6210556511761331	0.6813444253203289	0.6518932874354562	0.6503633581946835	0.7397685982023331	0.6450086058519794	0.7022375215146299	0.5733887932683114	8.860e-03
TBX3:Point:PF00907:frameshift_variant|none:missense_variant	0.4985	0.4897646750065611	0.5453591111888724	0.48609045577814713	0.4698626541859855	0.5256320531886974	0.5826699326393141	0.5274691628029043	0.5145219140932552	0.5921616656460502	0.6001224739742804	8.220e-01
TBX3:Point:PF00907:frameshift_variant|none	0.5993	0.5617977528089888	0.5927369496263641	0.5442449330681146	0.5092199344121284	0.5312079995699156	0.658969947852266	0.5542175151873555	0.5807214665878179	0.5658835546475995	0.4926079243051449	5.069e-01
TBX3:Point:PF00907:missense_variant|none:frameshift_variant	0.4832	0.5090839548670874	0.44162363740676996	0.41116848345764007	0.5010518263530311	0.49225473321858865	0.469162363740677	0.4504685408299866	0.5220883534136547	0.5555077452667814	0.5699942627653471	9.807e-01
TBX3:Point:(PF00907|none):missense_variant	0.4847	0.5293500131222115	0.53420523138833	0.5712973493132709	0.4946198932726796	0.5487271454815852	0.5128597672994488	0.44633015484209604	0.5099728807628379	0.6344151867728107	0.5619368384218354	7.351e-01
TBX3:Point:PF00907:missense_variant|none	0.6707	0.5519058115155099	0.6064458900059136	0.5777915165851298	0.6423579377452825	0.5906940487070588	0.5784635234664803	0.5748884468576958	0.6356109886565239	0.6114187409279072	0.5740013977743132	1.526e-02
TBX3:Point:PF00907|none:frameshift_variant	0.596	0.6103633572159672	0.5354912998976459	0.5240020470829069	0.5996673490276356	0.5985926305015353	0.5700614124872058	0.6356192425793245	0.5621545547594677	0.5657369498464688	0.6219293756397134	7.065e-01
TBX3:Point:PF00907|none:missense_variant	0.5834	0.6808414115849291	0.6056778568358722	0.48366840170001435	0.5707941359056397	0.6165655890358627	0.6128408385463923	0.5758320997087054	0.5499737357337281	0.5332123585311113	0.6172818872069147	4.778e-01
TBX3:Point:PF12598|none:frameshift_variant	0.6132	0.5425159653573616	0.5627241711136384	0.631047152480098	0.530006123698714	0.6118887236462252	0.5443530749715686	0.5701600909806666	0.5896684454553407	0.511853731082145	0.5663546496369521	7.530e-01
TBX3:Point:PF12598|none:missense_variant	0.6379	0.48008064516129034	0.5865322580645161	0.5716532258064516	0.6678629032258064	0.5884677419354839	0.4902016129032258	0.6703629032258065	0.5969758064516129	0.5748790322580645	0.5983870967741935	4.270e-01
TBX3:Point:SM00425:(frameshift_variant|missense_variant)	0.6246	0.5839821537923191	0.653398652786283	0.5439156679205669	0.6635902370746216	0.6185810515265506	0.5546758813752077	0.5983291050651737	0.6060712098679031	0.6785495582188785	0.7000699851281603	4.988e-01
TBX3:Point:none:(frameshift_variant|missense_variant)	0.5032	0.5323886639676113	0.43707245567499653	0.5058983666061706	0.5750732933128577	0.5275024431104286	0.416096607566662	0.5350760854390618	0.607112941504956	0.48279352226720645	0.47947787239983247	8.862e-01
TBX3:Point:(SM00425|none):frameshift_variant	0.5972	0.5812196034418257	0.597830153385709	0.46771417882528993	0.6063973063973064	0.6992517770295548	0.5731762065095398	0.6068462401795736	0.6138047138047138	0.5958473625140291	0.6424616535727646	6.418e-01
TBX3:Point:SM00425:frameshift_variant|none:missense_variant	0.5775	0.6386083052749719	0.5583239805462028	0.5198279087167976	0.5825289936401048	0.5362139917695473	0.5928918817807707	0.5495323606434718	0.4766180321735877	0.5140665918443696	0.6275346053123831	7.180e-01
TBX3:Point:SM00425:frameshift_variant|none	0.6422	0.6214477766287487	0.5944570837642192	0.5625025853154085	0.6546845915201654	0.5885005170630817	0.5658324715615305	0.5986763185108583	0.6455842812823165	0.6359669079627714	0.5545811789038263	3.128e-01
TBX3:Point:SM00425:missense_variant|none:frameshift_variant	0.5755	0.5635989524878414	0.6288065843621399	0.5897119341563786	0.5765432098765432	0.587467265245043	0.6078189300411523	0.523643845866068	0.5930041152263374	0.5548447437336326	0.4518144407033296	6.699e-01
TBX3:Point:(SM00425|none):missense_variant	0.5029	0.5005821625397812	0.5409842428005899	0.609912287510673	0.5471939765582551	0.570635721493441	0.44694558720794847	0.5392377551812466	0.4988744857564232	0.5698983156097183	0.6305596522549096	8.628e-01
TBX3:Point:SM00425:missense_variant|none	0.6349	0.612306101344364	0.5912719751809721	0.5952223371251293	0.5574767321613237	0.6140641158221303	0.5406204756980352	0.5653567735263703	0.6302378490175802	0.5906308169596691	0.6330920372285419	2.764e-01
TBX3:Point:SM00425|none:frameshift_variant	0.6095	0.6048925468678555	0.5326017375400092	0.6149748513946045	0.56986739826246	0.6244170096021948	0.6107910379515318	0.5853452217649748	0.6211705532693187	0.6308070416095107	0.6488340192043895	4.901e-01
TBX3:Point:SM00425|none:missense_variant	0.6092	0.5888133362579513	0.597016889668787	0.5826497038824303	0.6503838561087958	0.633823206843606	0.5822768150910287	0.5930028515025225	0.5499232287782408	0.6389997806536521	0.6358411932441325	4.420e-01
TP53:Point	0.8985	0.8752188544532618	0.8858375588348985	0.8721321539825826	0.8754803428909252	0.8893562836808476	0.880135973987585	0.8870426794606516	0.8906466722754042	0.8846892835216807	0.8925339366515838	1.0
TP53:Point:frameshift_variant	0.8157	0.7679119754350051	0.7331115660184238	0.7896622313203685	0.805424769703173	0.7974923234390993	0.7992067553735926	0.7838536335721596	0.8085721596724668	0.8126663254861822	0.7499232343909928	9.654e-01
TP53:Point:missense_variant	0.829	0.8278804999143983	0.8310648861496319	0.7826656394453004	0.7948125321006677	0.8025338127033043	0.8040318438623524	0.7961222393425783	0.8240112994350283	0.8155966444102037	0.8073446327683615	9.916e-01
TP53:Point:stop_gained	0.6804	0.6305792286580962	0.6521016900187779	0.6667990755452838	0.6833020366892966	0.6238263758486206	0.6870576339737108	0.634732052578362	0.6922576917521306	0.6211180124223602	0.5231474794164379	9.818e-01
TP53:Point:(frameshift_variant|missense_variant)	0.8704	0.8506054768129903	0.868040456859777	0.8519402779689005	0.8607609742672354	0.8678134030549057	0.8476950598596394	0.8359501857712949	0.8617448740883445	0.8601073345259391	0.8483899821109123	9.861e-01
TP53:Point:(frameshift_variant|stop_gained)	0.8095	0.768316494142441	0.7712297774747412	0.7901196305708795	0.7937147461724415	0.8046860472323808	0.7939316928035703	0.7906310047728259	0.7635436682576087	0.8054453604413314	0.8166026157565239	9.957e-01
TP53:Point:(missense_variant|stop_gained)	0.8485	0.8238333993050975	0.828627347495272	0.8446804767559485	0.7993945258096201	0.8410813505153127	0.8152497397780417	0.8227118793156529	0.8373942619225638	0.8419023324683702	0.8370497427101201	9.641e-01
TP53:Point:5/11	0.8109	0.7591608443585551	0.8238813735691988	0.8228222090084734	0.8016017541251672	0.7938159655121153	0.7843949754719786	0.7496841088152222	0.7969934591942917	0.7955812397799911	0.7892262524156385	9.935e-01
TP53:Point:6/11	0.637	0.7685481524585395	0.7437590922315973	0.5169915624090777	0.6410532441082339	0.7505091649694501	0.759615944137329	0.7452720395693919	0.7415187663660169	0.7081175443700902	0.6068373581611871	1.000e+00
TP53:Point:7/11	0.6981	0.6771494370522007	0.6739508700102355	0.6130501535312181	0.611847492323439	0.7019447287615148	0.6624616171954965	0.5348771750255885	0.6938843398157626	0.6372569089048107	0.6235158648925282	9.911e-01
TP53:Point:8/11	0.757	0.7582661782661783	0.7602197802197802	0.7139194139194139	0.7642979242979243	0.722979242979243	0.754896214896215	0.7602197802197802	0.7301098901098901	0.7490109890109891	0.7321611721611722	9.983e-01
TP53:Point:(4/11|5/11)	0.7807	0.7710895393502665	0.8025935741297681	0.7794270910877528	0.7741119018551053	0.7425185361641307	0.77774469225501	0.7675014144060983	0.779814191704136	0.7400172706428848	0.6970044367686031	9.966e-01
TP53:Point:(4/11|6/11)	0.6649	0.7386026874517924	0.7300369423131572	0.5839930174968538	0.7258352616408882	0.7301993261072545	0.5749604189501888	0.6913490033694637	0.6529046401169163	0.6977428652620469	0.7213697073032111	9.998e-01
TP53:Point:(4/11|7/11)	0.6845	0.7174817898022893	0.6103389326594322	0.5882079678905902	0.6581871562360636	0.6040396907982756	0.6388806302958228	0.6571094098409395	0.6822320499479708	0.7133566225657797	0.6958339527278133	9.996e-01
TP53:Point:(4/11|8/11)	0.7128	0.7493437848333393	0.7418827082808961	0.7326597389522131	0.7244255869979505	0.699813023623746	0.7040739275826112	0.7595375930387257	0.7578835712487865	0.7552047750889935	0.6402322821905002	9.995e-01
TP53:Point:(5/11|6/11)	0.8123	0.8114542045427574	0.8379298886858282	0.7593454062136568	0.8115016732727316	0.8343222652077944	0.8157738589704032	0.8181116939216291	0.8336102342581824	0.8286853535233665	0.794080649372226	9.995e-01
TP53:Point:(5/11|7/11)	0.8276	0.8067431234165762	0.8090617082880927	0.761694715888527	0.7834328628302569	0.8081795150199059	0.7764771082157076	0.8075348353239232	0.7921982446615997	0.7925488599348535	0.8164924900470503	9.807e-01
TP53:Point:(5/11|8/11)	0.8335	0.823743643267971	0.8167706690946237	0.8152828051786547	0.8219670893384557	0.7934089849214985	0.8174368768181919	0.8396993182474295	0.8174812906664298	0.8113743865337212	0.8131620439252959	9.973e-01
TP53:Point:(6/11|7/11)	0.7785	0.7375371549893843	0.7585704175513093	0.7398159943382874	0.7398159943382874	0.7788818117480538	0.719858457183298	0.7590658174097664	0.7853220099079972	0.7554564755838641	0.7687898089171975	9.988e-01
TP53:Point:(6/11|8/11)	0.822	0.7785921525283228	0.8104034263608731	0.7958690245924288	0.8039928156949434	0.8034401768444321	0.7923597678916828	0.8155705996131528	0.8154048079579994	0.7801326333241226	0.8097264437689969	9.598e-01
TP53:Point:(7/11|8/11)	0.7766	0.7832659449589149	0.7007956175818443	0.792526411895135	0.7954349810877788	0.7294769792617712	0.6671840354767185	0.7747619668710056	0.7782444241554715	0.7625668449197861	0.763675492369897	9.983e-01
TP53:Point:PF00870	0.8668	0.8630246318976194	0.8589376634099353	0.8413444337415715	0.8403467730838035	0.8535365350213293	0.8549676620338517	0.8548988578505573	0.8671391220586212	0.862068253749828	0.8585317187284986	9.805e-01
TP53:Point:none	0.7696	0.6643447729074641	0.7141805413976667	0.717691697814022	0.7341714803488504	0.7561728395061729	0.7345679012345679	0.7086023332200703	0.7515007362102163	0.7676973609695322	0.7334635859100691	9.384e-01
TP53:Point:(PF00870|PF07710)	0.8857	0.8479174278407015	0.8812307531708335	0.8737668980635732	0.868951928597526	0.8853867634010126	0.8605224698575082	0.8579975468448249	0.8854911529829324	0.8788624145310298	0.8719139829844982	7.433e-01
TP53:Point:(PF00870|none)	0.8908	0.882531162402338	0.8496391721834556	0.8630703166935051	0.8677103834913819	0.885829307568438	0.877706208624083	0.8836285560923242	0.8932486431681279	0.8651279298622294	0.8500208743364943	8.152e-01
TP53:Point:(PF07710|none)	0.8069	0.8154884760921912	0.7730693154454764	0.7909786721706227	0.7782937736498108	0.7788527691778466	0.7726823185414516	0.7653078775369797	0.7161807705538356	0.823765909872721	0.8127579979360166	8.694e-01
TP53:Point:missense_variant:5/11	0.7906	0.8265906755115389	0.8136503783985798	0.8050780155096702	0.657923012239559	0.7388349061010931	0.8197467999626273	0.8220825936653274	0.8068999345977763	0.7252639446884052	0.7797346538353732	9.989e-01
TP53:Point:missense_variant:7/11	0.646	0.6390120719389012	0.6684528208918453	0.5786523774328652	0.5555247597930525	0.616130820399113	0.5807772850455777	0.6124969204237497	0.6392276422764228	0.6746119733924612	0.5246982015274698	9.992e-01
TP53:Point:missense_variant:8/11	0.7779	0.7666829540695239	0.707699288007818	0.7060938154404579	0.7355856484713109	0.7380287588999023	0.771150355996091	0.7395295267346084	0.7501396063102053	0.7984433896412118	0.7086067290241519	9.822e-01
TP53:Point:missense_variant:(5/11|6/11)	0.8358	0.7969562955254943	0.8346402556860413	0.812472127248402	0.8103166344581537	0.8170990040136762	0.7990374609781478	0.8230266091868589	0.8260554481938457	0.814033001337892	0.7796751895347108	9.991e-01
TP53:Point:missense_variant:(5/11|7/11)	0.7937	0.8006493506493506	0.7318596297319702	0.7969466703509257	0.760541586073501	0.7888643271621995	0.7308096159159989	0.805581652390163	0.7018375241779498	0.769701575020724	0.8047803260569218	9.987e-01
TP53:Point:missense_variant:(5/11|8/11)	0.8376	0.8377641049454376	0.8347602739726028	0.81006210819596	0.8100330856744834	0.8279399814255862	0.8355003482702578	0.8383155328534944	0.8319596006501044	0.8202925470164848	0.8210761550963548	9.963e-01
TP53:Point:missense_variant:(6/11|7/11)	0.6942	0.6495427526291724	0.7370141746684956	0.6056698673982625	0.5604938271604938	0.6629858253315043	0.6038180155464106	0.7422039323273891	0.7074074074074074	0.7054183813443072	0.684453589391861	9.997e-01
TP53:Point:missense_variant:(6/11|8/11)	0.815	0.6934226309476209	0.7727159136345462	0.7978308676529389	0.7818872451019592	0.8001549380247901	0.8256947221111556	0.7829118352658937	0.8026539384246302	0.825094962015194	0.7784136345461815	9.949e-01
TP53:Point:missense_variant:(7/11|8/11)	0.7651	0.7330687383887857	0.7426110454315149	0.7324269549062659	0.7637054551596014	0.772386421212633	0.7119405505826718	0.7274953555142712	0.7431683837189664	0.7799864887687891	0.6462421888194562	9.954e-01
TP53:Point:frameshift_variant:6/11|missense_variant:5/11	0.857	0.8405638244682897	0.8158147763547556	0.8436598592361833	0.8637167801238413	0.8188338910041921	0.7874697127033575	0.8593515634014076	0.8492750278835429	0.8386023614476367	0.84310218837737	9.699e-01
TP53:Point:(frameshift_variant|missense_variant):6/11	0.7902	0.7697121973503883	0.7856098675194153	0.729693924166286	0.7536774783005938	0.7581087254454089	0.7292827775239835	0.7560529922338968	0.7903608953860211	0.7723161260849704	0.748972133394244	9.945e-01
TP53:Point:frameshift_variant:6/11|missense_variant:7/11	0.751	0.7654362255861706	0.688099899718256	0.6834917148178214	0.6990592617353517	0.6837543574805406	0.7435175015519794	0.747672030944081	0.7764910940260733	0.7337519698199704	0.617066997755599	9.932e-01
TP53:Point:frameshift_variant:6/11|missense_variant:8/11	0.8215	0.8271983640081799	0.7722982538933459	0.7762571443553039	0.8195165434429238	0.8158460489748833	0.7930365476377746	0.7719574222641707	0.8265953542027161	0.7972313984583923	0.7877405484767448	9.911e-01
TP53:Point:frameshift_variant:6/11|missense_variant	0.8486	0.8287243460764587	0.8331187122736419	0.808708249496982	0.8367243460764587	0.8356780684104628	0.8213521126760563	0.8440241448692153	0.8568611670020121	0.830728370221328	0.8495855130784709	9.823e-01
TP53:Point:frameshift_variant|missense_variant:5/11	0.8497	0.8246695248302965	0.851783800336855	0.8252947481243301	0.7877303118460675	0.8527024957893126	0.8283953452763743	0.8450722196702904	0.8271831776654928	0.8380671668453019	0.8448042668299903	9.935e-01
TP53:Point:frameshift_variant|missense_variant:6/11	0.8092	0.7872658429653249	0.7663013152650459	0.7937425269031486	0.8070346751693902	0.8024910322837784	0.7828417696293344	0.8006377042646473	0.7829414109206855	0.770526106018334	0.7874451972897569	9.962e-01
TP53:Point:frameshift_variant|missense_variant:7/11	0.79	0.7090056884142094	0.7660639656373346	0.7472283491989784	0.7364174599489204	0.803561063385187	0.7550354074762016	0.7776149291850476	0.763509983747388	0.7863361968887856	0.8014859530996052	9.958e-01
TP53:Point:frameshift_variant|missense_variant:8/11	0.8219	0.8149116370085	0.7971626001345319	0.7665871705497462	0.8069161621720785	0.8129700972298661	0.8208738457775332	0.8073595059010579	0.8202470494710451	0.7904054301962943	0.808414358221733	9.992e-01
TP53:Point:(frameshift_variant|stop_gained):6/11	0.6874	0.7888219544846051	0.7899215911264104	0.7671638936699178	0.744023713903232	0.6781889462612354	0.61340600497227	0.7484222604704532	0.7133773187990056	0.743689041881813	0.698269267546376	9.820e-01
TP53:Point:frameshift_variant:6/11|stop_gained	0.7889	0.6853663781517123	0.7061179506478147	0.7531315520670931	0.718133433686361	0.7888823181549379	0.7070049997311972	0.7263050373635827	0.7573786355572281	0.732702542874039	0.7655233589591958	8.894e-01
TP53:Point:frameshift_variant|stop_gained:6/11	0.8159	0.7741444403848496	0.788150042625746	0.7940567531360371	0.7940364551617749	0.8258839767791174	0.8007144886940283	0.7967766816871676	0.7899362643608168	0.7758900661713961	0.8235294117647058	9.409e-01
TP53:Point:missense_variant:5/11|stop_gained:6/11	0.8074	0.796919296919297	0.753978453978454	0.7901719901719901	0.7984312984312985	0.7867321867321867	0.7827631827631828	0.7924588924588924	0.8047250047250047	0.7774333774333775	0.7418068418068418	9.978e-01
TP53:Point:missense_variant:5/11|stop_gained	0.8092	0.7520173897507667	0.7524491558228866	0.7592680820653307	0.7853675967007117	0.8301819372897001	0.7828812196647114	0.7718935175535241	0.8039782032576006	0.7712979781437037	0.7765089479796325	9.952e-01
TP53:Point:(missense_variant|stop_gained):6/11	0.641	0.6322281515178024	0.6918029918642289	0.6670020120724346	0.5108476948648413	0.6517365059924766	0.7099553844807979	0.6073834310209081	0.6737380806578602	0.6582101303473012	0.7227276703700464	9.967e-01
TP53:Point:missense_variant:6/11|stop_gained	0.6631	0.7033776867963153	0.6805271238485159	0.5172210849539406	0.7143807574206755	0.623439099283521	0.7039918116683725	0.6400460593654043	0.7106192425793245	0.6811156601842374	0.7410184237461617	9.997e-01
TP53:Point:missense_variant:7/11|stop_gained:6/11	0.6843	0.6468513500887602	0.7059469307670746	0.6268803139306737	0.6067457722133981	0.6153414930393347	0.6482995421844343	0.6940810987573578	0.6466644865925442	0.6828926469214239	0.6953891432308699	9.971e-01
TP53:Point:missense_variant:7/11|stop_gained	0.7186	0.677464160779203	0.6624254064064751	0.7074216338569175	0.684031826599904	0.6946978530763427	0.7203340421153714	0.6946292612662048	0.7001337540297689	0.6758008093833596	0.6750634474243775	9.987e-01
TP53:Point:missense_variant:8/11|stop_gained:6/11	0.7339	0.6962896622313204	0.7266120777891505	0.7625639713408393	0.754682702149437	0.7663766632548619	0.7156090071647901	0.7401228249744115	0.7367707267144319	0.7595189355168884	0.6704708290685772	9.915e-01
TP53:Point:missense_variant:8/11|stop_gained	0.7814	0.7651681286549707	0.7819627192982456	0.7713084795321637	0.731359649122807	0.7462719298245614	0.7318530701754385	0.7219663742690059	0.7721491228070175	0.7374451754385964	0.7768823099415205	9.775e-01
TP53:Point:missense_variant|stop_gained:6/11	0.8355	0.8401209774207485	0.8093245427341538	0.836992526923877	0.8067001648237346	0.8365124577939224	0.7934742602934822	0.7964266854427038	0.8302155510393496	0.8212062537005329	0.8348562192955785	9.863e-01
TP53:Point:4/11|5/11:175	0.6876	0.7027781655730839	0.6981711573363116	0.6407231606868631	0.7117129694262181	0.6235864861091721	0.7392852156917493	0.6611056819768254	0.4350481641770208	0.6798478291218764	0.691365349713807	9.759e-01
TP53:Point:4/11|7/11:248	0.6602	0.71556303778526	0.6216984661429106	0.5736999625888515	0.6026187803965581	0.7270482603815938	0.6063224841002619	0.6881032547699214	0.6782267115600449	0.7478488589599701	0.7332585110362888	9.680e-01
TP53:Point:5/11:175|6/11	0.7889	0.7524509803921569	0.8216804265565876	0.7507309941520468	0.7613734090127279	0.7379170966632267	0.7835827313381493	0.7554394564843481	0.7746388028895769	0.8013415892672858	0.7403250773993808	9.890e-01
TP53:Point:5/11:175|7/11:248	0.8082	0.7883937562940584	0.7733299765021819	0.7393840214837194	0.6724572004028198	0.782057737495804	0.8112621685129238	0.8245216515609265	0.7813024504867405	0.8319066800939913	0.6485817388385364	9.396e-01
TP53:Point:5/11:175|7/11	0.774	0.810576998355907	0.7240272449698583	0.6984459406560714	0.7133602129491897	0.7581813199718156	0.7377084475064589	0.7515266577937838	0.6908126516871526	0.7524661395130353	0.7177053159007281	9.859e-01
TP53:Point:5/11|7/11:248	0.8341	0.7708091123330715	0.8341712490180676	0.8317046347211312	0.8315789473684211	0.8275883739198743	0.8251374705420267	0.8264100549882168	0.7958523173605656	0.8279025923016496	0.8249803613511391	9.848e-01
TP53:Point:5/11:175|8/11	0.7847	0.7608769608769609	0.788943488943489	0.7676053676053676	0.7656208656208656	0.781043281043281	0.7981477981477981	0.7837270837270838	0.808977508977509	0.6825552825552825	0.7556416556416556	9.996e-01
TP53:Point:6/11|7/11:248	0.798	0.7951014194241706	0.7812653920207764	0.7697801459723279	0.7297944745443962	0.7674965297989522	0.7946984283347512	0.7864371110016567	0.7406528455648592	0.7269287601307483	0.776160838221466	9.656e-01
TP53:Point:7/11:248|8/11	0.7933	0.7819815235261881	0.7763250606748611	0.7456353245126438	0.794214358412276	0.7637203476082361	0.7797893995146011	0.7495106866045564	0.7941947858764582	0.7671651139121585	0.7819619509903704	9.871e-01
TP53:Point:PF00870:frameshift_variant	0.8448	0.831172863463479	0.8113405262749359	0.8199565318636963	0.8003570596910657	0.7662811456958782	0.7954280835209191	0.8082744702320888	0.7435379958084297	0.8244197780020182	0.7763719630520841	5.185e-01
TP53:Point:PF00870:missense_variant	0.8366	0.83886251614194	0.8415543551408668	0.8048416725777996	0.8193284952983758	0.8195649406158491	0.8149360688237755	0.7843891526163583	0.807269784107237	0.8273676360924683	0.8321329186446227	9.926e-01
TP53:Point:PF00870:(frameshift_variant|missense_variant)	0.8574	0.8450886091609192	0.8275214177465747	0.8245600470107939	0.8456143877771936	0.8616351714966134	0.8404184579222467	0.8467046052021154	0.8499443293229827	0.8492175177063681	0.8196270064639841	9.635e-01
TP53:Point:PF00870:(frameshift_variant|stop_gained)	0.8155	0.8269442223110756	0.7745651739304278	0.8087514994002399	0.812250099960016	0.8193972411035586	0.8195971611355458	0.7944072371051579	0.7098160735705717	0.8072271091563374	0.8230457816873251	7.932e-01
TP53:Point:PF00870:(missense_variant|stop_gained)	0.8533	0.8438772650079965	0.8413134161019604	0.8255016405335444	0.8237951558919061	0.8613790374437355	0.8089726467824109	0.8441080938484115	0.8416184399267943	0.8457156518441575	0.8294009991591235	9.293e-01
TP53:Point:none:(frameshift_variant|stop_gained)	0.6485	0.6748900363358195	0.6952572193536048	0.7308280742015681	0.7311149359342131	0.631621724995219	0.6776152227959457	0.6766590170204628	0.580895008605852	0.6147925033467202	0.7021897112258558	9.962e-01
TP53:Point:PF00870:frameshift_variant|PF07710	0.7741	0.6881619267781303	0.7460620396752863	0.7608999516155045	0.7940433310037095	0.7767055534648675	0.7160367722165475	0.7440728993064889	0.6841030052147734	0.7417611956346433	0.7454975538949519	9.871e-01
TP53:Point:PF00870:missense_variant|PF07710	0.8568	0.8530276308054086	0.858562190308222	0.8494834971025447	0.8071050642479214	0.8628621819098009	0.8172335600907029	0.8216427311665407	0.8322331401696481	0.841177458637776	0.8471823297220122	8.994e-01
TP53:Point:PF00870:stop_gained|PF07710	0.7593	0.6582491582491582	0.7297792742237187	0.5915824915824915	0.7595211372989151	0.7684249906472129	0.7441077441077442	0.6919940142162364	0.7722409277964833	0.6756827534605312	0.722484100261878	9.627e-01
TP53:Point:(PF00870|none):frameshift_variant	0.8254	0.7916161059018202	0.8074738003309432	0.7838665195808053	0.782515168229454	0.8146442360728074	0.7773855488141203	0.7628792057363486	0.8204357418643133	0.8388858246001103	0.8278268063982349	9.490e-01
TP53:Point:PF00870:frameshift_variant|none:stop_gained	0.7956	0.7234681164344773	0.649252463472647	0.7317080077018915	0.7271208517385888	0.7371729527692831	0.6754445577075546	0.7558896817306603	0.7240344319855023	0.7495469475591799	0.7369747423264242	8.062e-01
TP53:Point:PF00870:frameshift_variant|none	0.8124	0.7485897652423578	0.8084107414288128	0.7972639756797838	0.8091707481844284	0.7379834487417666	0.7924674885998987	0.8103867589934133	0.7547204864043235	0.8166525924674886	0.7731633170072623	9.150e-01
TP53:Point:PF00870:missense_variant|none:frameshift_variant	0.8424	0.8493855749564747	0.8338432413245213	0.7842582106455266	0.8362012136373624	0.8357532834130593	0.8035699193725596	0.8192559287368367	0.8406044522573993	0.8427004276465915	0.8448048545494498	9.971e-01
TP53:Point:PF00870:missense_variant|none:stop_gained	0.8269	0.8329909262112652	0.8272984078068824	0.7824858757062146	0.7968584146550248	0.8245762711864407	0.8088683444615647	0.7881184728642355	0.8205957883923986	0.7952405410032529	0.8120013696284882	9.950e-01
TP53:Point:PF00870:missense_variant|none	0.8546	0.8441888566334124	0.8319948129264231	0.8234552983304106	0.8176861525765904	0.8263656592151604	0.8349199098156526	0.8485286099526974	0.8174061684914752	0.8348093897820545	0.8270950914369078	9.728e-01
TP53:Point:PF00870:stop_gained|none:frameshift_variant	0.7627	0.7663975782038345	0.8111852829309943	0.7506791896297447	0.7882480788636187	0.7323216642086471	0.6196149965070248	0.7192036016455794	0.7537064348366064	0.7528914072809129	0.7625553054412793	9.783e-01
TP53:Point:(PF00870|none):stop_gained	0.6299	0.5332258064516129	0.6169354838709677	0.6266129032258064	0.7017741935483871	0.7345967741935484	0.6928225806451613	0.6667741935483871	0.7276209677419355	0.6769354838709677	0.6512903225806451	9.880e-01
TP53:Point:PF00870:stop_gained|none	0.7324	0.7746112937928795	0.7604839037064101	0.7561807331628303	0.7631632363090164	0.7615191003937807	0.697641375390736	0.7401859294442414	0.7594284090447774	0.6817277635691958	0.6753339016766127	9.950e-01
TP53:Point:PF00870|none:frameshift_variant	0.8805	0.8648622085937807	0.8409534667348089	0.8512861841674202	0.8688590111517344	0.8738713946875286	0.8674437499180984	0.852504881340829	0.8791589679076411	0.8688459068810526	0.8811901298633225	9.640e-01
TP53:Point:PF00870|none:stop_gained	0.8692	0.846737952364588	0.8612638451981284	0.8431494356181766	0.8417682201485632	0.8644426233841762	0.8441671733326284	0.854575854503159	0.8590697612942452	0.8562544608633588	0.8441407385867985	9.493e-01
TP53:Point:PF07710|none:frameshift_variant	0.8085	0.7525588312483598	0.769748928352725	0.7466538360598373	0.7837896946898784	0.773160703350538	0.7868078033417899	0.7005948735893622	0.7925815764150118	0.782389992126673	0.7751727757851457	9.954e-01
TP53:Point:PF07710|none:stop_gained	0.656	0.629419826404751	0.6606441297396071	0.6210141617176793	0.6693924166285975	0.6275468250342622	0.6620374600274098	0.6042941982640475	0.6377341251713111	0.6750571037003198	0.6179534033805391	9.967e-01
TP53:Point:none:frameshift_variant	0.8157	0.7679119754350051	0.7331115660184238	0.7896622313203685	0.805424769703173	0.7974923234390993	0.7992067553735926	0.7838536335721596	0.8085721596724668	0.8126663254861822	0.7499232343909928	9.654e-01
TP53:Point:none:missense_variant	0.829	0.8278804999143983	0.8310648861496319	0.7826656394453004	0.7948125321006677	0.8025338127033043	0.8040318438623524	0.7961222393425783	0.8240112994350283	0.8155966444102037	0.8073446327683615	9.916e-01
TP53:Point:none:stop_gained	0.6804	0.6305792286580962	0.6521016900187779	0.6667990755452838	0.6833020366892966	0.6238263758486206	0.6870576339737108	0.634732052578362	0.6922576917521306	0.6211180124223602	0.5231474794164379	9.818e-01
TP53:Point:none:(frameshift_variant|missense_variant)	0.8704	0.8506054768129903	0.868040456859777	0.8519402779689005	0.8607609742672354	0.8678134030549057	0.8476950598596394	0.8359501857712949	0.8617448740883445	0.8601073345259391	0.8483899821109123	9.861e-01
TP53:Point:none:(frameshift_variant|stop_gained)	0.8095	0.768316494142441	0.7712297774747412	0.7901196305708795	0.7937147461724415	0.8046860472323808	0.7939316928035703	0.7906310047728259	0.7635436682576087	0.8054453604413314	0.8166026157565239	9.957e-01
TP53:Point:none:(missense_variant|stop_gained)	0.8485	0.8238333993050975	0.828627347495272	0.8446804767559485	0.7993945258096201	0.8410740203193033	0.8152497397780417	0.8227118793156529	0.8373942619225638	0.8419023324683702	0.8370497427101201	9.641e-01
TP53:Point:-:-:-|4/11	0.7363	0.6558933988155424	0.7479416437960422	0.6285930954788387	0.612090134334826	0.7028383648707208	0.7305720063556261	0.6931965910732342	0.6825436949299437	0.6758630651451683	0.649212769030767	7.461e-01
TP53:Point:-:-:-|5/11:175	0.7735	0.7550806451612904	0.7478225806451613	0.7081048387096774	0.6910080645161291	0.7668145161290323	0.6931451612903226	0.79125	0.7669758064516129	0.791733870967742	0.7480645161290322	9.563e-01
TP53:Point:-:-:-|5/11:175:ENSP00000269305.4:p.Arg175His	0.7754	0.7689660960053709	0.7397616649882511	0.7085850956696879	0.7033820073850285	0.8194864048338368	0.6604984894259819	0.7740013427324606	0.736404833836858	0.7503776435045317	0.7028784827123196	9.630e-01
TP53:Point:-:-:-|5/11	0.8316	0.783363292630013	0.7906310047728259	0.818725593503998	0.8223362052934978	0.8385607140643402	0.7982551292382074	0.8139062790553524	0.7957292506043513	0.8201047542304593	0.7687038988408852	9.885e-01
TP53:Point:-:-:-|6/11	0.7916	0.7530818161877605	0.7894275060320246	0.8009431892958983	0.7390436499232288	0.7469181838122395	0.7479271770125028	0.7439789427506032	0.8016012283395482	0.7515683263873657	0.782627769247642	9.898e-01
TP53:Point:-:-:-|7/11:248	0.7708	0.772635814889336	0.7515090543259557	0.7316070335053801	0.716297786720322	0.7843145831510804	0.7349750677980929	0.7301198495319745	0.7441606158691279	0.8125710786457878	0.7761350712973493	9.515e-01
TP53:Point:-:-:-|7/11	0.7528	0.7461937026703866	0.7293543244320446	0.6938820247110402	0.6307692307692307	0.6915902750099642	0.6349940215225189	0.726145874850538	0.7392387405340773	0.7120565962534875	0.7274013551215623	9.956e-01
TP53:Point:-:-:-|8/11	0.7847	0.7748740433060267	0.750855736317834	0.7714703280643053	0.7563555247875082	0.7702588361986078	0.7419330025768239	0.7866620514595593	0.7275104803661397	0.7717010884196762	0.7446252067228184	9.893e-01
TP53:Point:4/11|5/11:175:ENSP00000269305.4:p.Arg175His	0.6714	0.7056189513216814	0.6406543406037845	0.6009316770186336	0.6874909721219125	0.6064206268958544	0.7501444460494006	0.6673407482305359	0.4482160912899032	0.6871659685107613	0.663675429726997	9.855e-01
TP53:Point:5/11:175:ENSP00000269305.4:p.Arg175His|6/11	0.7907	0.7579074358411932	0.8373546830445273	0.7446589164290415	0.7697302039921036	0.7740951963149814	0.7694011844702786	0.7779776266725159	0.7208159684141259	0.7477516999341961	0.7272208817723185	9.901e-01
TP53:Point:5/11:175:ENSP00000269305.4:p.Arg175His|7/11:248	0.7577	0.7350188085031931	0.7677368559181174	0.7299448867115738	0.6447817338815501	0.7543959408625667	0.8099028956346777	0.5907182223777447	0.7524276091330592	0.8196570728720147	0.7239961508179512	9.892e-01
TP53:Point:5/11:175:ENSP00000269305.4:p.Arg175His|7/11	0.7504	0.7774412116381029	0.7342168194499801	0.6585890793144679	0.7508569151056198	0.7488441610203268	0.7187126345157433	0.7583698684734954	0.6568951773614986	0.7762853726584297	0.698943802311678	9.978e-01
TP53:Point:5/11:175:ENSP00000269305.4:p.Arg175His|8/11	0.7962	0.7532017999307719	0.7883735240952271	0.7643552171070344	0.7830468058920811	0.7837006268989655	0.7945271335717857	0.7787200492288758	0.7914310988038922	0.7685473635629398	0.738260066920503	9.991e-01
