# Supplementary material for: Systematic interrogation of mutation groupings reveals divergent downstream expression programs within key cancer genes
Source: BMC Bioinformatics. 2021 May 6;22:233. doi: 10.1186/s12859-021-04147-y (PMC8101181; doi:10.1186/s12859-021-04147-y)
Supplement: Supplementary file 2 — Additional file 2: Table S1. Inventories of subgrouping task information. For each cohort and sub-cohort in which subgroupings were enumerated, we list here information for the subgroupings of point mutations (Base), the subgroupings constructed by adding CNAs (Copy), as well as the cohort-specific and gene-specific randomly-chosen subgroupings (RandCoh and RandGene). We include here these files for the METABRIC(LumA) cohort: mtype-tbl for an inventory of the subgroupings tested, auc-mat for subgrouping perfomances and Delong divergence relative to the corresponding gene-wide task, coef-means for averaged logistic ridge regression model coefficients, and trnsf-aucs for transfer performances when applied to the remaining cohorts, as well as a README describing the format of each file. These files for the remaining cohorts can be found at our data portal under Datasets/Output Summaries/Ridge. [file 12859_2021_4147_MOESM2_ESM.gz › microarray__METABRIC_LumA__auc-mat_Copy.csv]

Subgrouping	AUC_mean	AUC_cv1	AUC_cv2	AUC_cv3	AUC_cv4	AUC_cv5	AUC_cv6	AUC_cv7	AUC_cv8	AUC_cv9	AUC_cv10	pDivg
AKT1:Copy:DeepGain|Point	0.8125	0.7758389661435845	0.7674269719798708	0.797873924306941	0.780335288687729	0.7727123842420273	0.8197004436768603	0.7847869457761367	0.8025042432182949	0.7989756722151088	0.772414614537117	4.776e-01
AKT1:Copy:DeepGain|Point:missense_variant	0.8247	0.8167956453305352	0.830026888772298	0.8277315057712487	0.7709043809024134	0.787004853095488	0.8062204879328436	0.8203698845750262	0.7909561909758657	0.8377492130115425	0.7455403987408185	8.724e-01
AKT1:Copy:DeepGain|Point:2/13	0.8578	0.8330030784473302	0.8536852906832738	0.8571175825342344	0.8318176993029263	0.850111461024026	0.8621775591804961	0.8604614132550158	0.8356215279006405	0.7696295247868087	0.8503060755104207	2.120e-01
AKT1:Copy:DeepGain|Point:PF00169	0.8597	0.8288076935875678	0.8613856444045124	0.8695717280622941	0.8181092143356294	0.8312535356560514	0.8662606901600612	0.8358956440717447	0.841902099763735	0.8535489667565139	0.8197231373332002	2.191e-01
AKT1:Copy:DeepGain|Point:SM00233	0.8597	0.8288076935875678	0.8613856444045124	0.8695717280622941	0.8181092143356294	0.8312535356560514	0.8662606901600612	0.8358956440717447	0.841902099763735	0.8535489667565139	0.8197231373332002	2.191e-01
AKT1:Copy:DeepGain|Point:missense_variant:2/13	0.8702	0.8163496458235949	0.8481715867822085	0.872784150156413	0.8405307252525979	0.8548955449282658	0.8635971378231635	0.8404588112617309	0.838391284024307	0.8445039732479954	0.8536909855812448	5.363e-02
AKT1:Copy:DeepGain|Point:PF00169:missense_variant	0.8588	0.8427361273063996	0.8163111324507853	0.8659030111804651	0.8536250771657864	0.8555284998971123	0.8733280746278894	0.8224158035530558	0.779683105837163	0.8474346663008436	0.8630221551546745	4.966e-01
AKT1:Copy:DeepGain|Point:SM00233:missense_variant	0.8588	0.8427361273063996	0.8163111324507853	0.8659030111804651	0.8536250771657864	0.8555284998971123	0.8733280746278894	0.8223643596954524	0.779683105837163	0.8474346663008436	0.8630221551546745	4.966e-01
AKT1:Copy:DeepGain|Point:2/13:17:ENSP00000451828.1:p.Glu17Lys	0.8527	0.7690795690795691	0.8650916650916651	0.8496314496314497	0.7896049896049896	0.8443772443772444	0.8264600264600265	0.8341523341523341	0.836949536949537	0.8481572481572481	0.7934038934038934	3.400e-01
ALK:Copy:DeepGain|Point	0.5006	0.5536881419234361	0.5292696788860471	0.511549547355174	0.5229164129419884	0.5987191978240571	0.5109406081273089	0.5513335769090245	0.5641213006941908	0.5013599642755653	0.5209069134900337	4.511e-01
ALK:Copy:DeepGain|Point:missense_variant	0.4135	0.5203680203045685	0.5647049492385787	0.504758883248731	0.5585659898477158	0.590260152284264	0.48258248730964465	0.5141180203045685	0.5955583756345177	0.5280774111675127	0.437753807106599	8.371e-01
ALK:Copy:DeepGain|Point:(missense_variant|synonymous_variant)	0.5469	0.5101338012722089	0.5377056372011406	0.5913358192586093	0.5244351831542005	0.5604299188418513	0.5231629743364773	0.5871682386488265	0.5818161877604738	0.5220881772318491	0.5187541127440228	1.287e-01
ALK:Copy:DeepGain|Point:none	0.4795	0.5132421778763242	0.46892707563439273	0.5796994333579699	0.6036277408228627	0.5198324710519833	0.45602365114560234	0.5759115545700911	0.582440256220744	0.5341525006159152	0.44475240206947525	7.956e-01
ALK:Copy:DeepGain|Point:none	0.4746	0.4772976680384088	0.516689529035208	0.5729080932784637	0.47944673068129856	0.5805212620027435	0.49743941472336534	0.4799268404206676	0.5738911751257431	0.4815957933241884	0.4927069044352995	6.775e-01
ALK:Copy:DeepGain|Point:none:(missense_variant|synonymous_variant)	0.5216	0.5873015873015873	0.5575579975579975	0.5777289377289377	0.5001953601953602	0.5476923076923077	0.5618315018315019	0.5201709401709401	0.5595360195360195	0.48124542124542125	0.4627106227106227	3.262e-01
APC:Copy:DeepGain|Point	0.5615	0.5475515028706518	0.5623775751435326	0.5330293819655522	0.6203309692671395	0.5419790611279973	0.4884498480243161	0.5423843296183721	0.5526511313745356	0.5640324214792299	0.5541371158392435	3.183e-01
APC:Copy:DeepGain|Point:16/16	0.5185	0.5525	0.6054435483870968	0.5891129032258065	0.6412096774193549	0.4313306451612903	0.6338709677419355	0.5735483870967742	0.6656854838709677	0.6351209677419355	0.5584274193548387	8.561e-01
APC:Copy:DeepGain|Point:none	0.5526	0.5906451612903226	0.6576612903225807	0.5910887096774193	0.6305645161290323	0.41842741935483874	0.47504032258064516	0.5335887096774193	0.5663306451612903	0.6148387096774194	0.62125	6.105e-01
APC:Copy:DeepGain|Point:none	0.5686	0.5873935501884685	0.5730839033924333	0.557273488761692	0.6134650286192936	0.5018148820326679	0.5072595281306715	0.5661035878821723	0.6020522127600167	0.5546907720228954	0.5324584671227139	3.912e-01
ARID1B:Copy:DeepGain|Point	0.6113	0.6215025906735752	0.5766042247907532	0.4859804703068952	0.6053607014746911	0.6535273017138302	0.5679752889597449	0.6464328417696293	0.6435233160621762	0.6069748903945795	0.6346751693901953	2.207e-01
ARID1B:Copy:DeepGain|Point:(missense_variant|synonymous_variant)	0.5967	0.567809560192923	0.5428107540232081	0.5506422806933766	0.5863378062174681	0.6306289097941836	0.5327109498113748	0.5499737357337281	0.578195883673177	0.5504751444534645	0.6190726326345447	6.446e-01
ARID1B:Copy:DeepGain|Point:none	0.5371	0.5807745570889642	0.6015710806551741	0.45621030514302086	0.5997087054104389	0.6065851678525381	0.5523375196981997	0.5622463110644191	0.5936918007736021	0.5761424955828279	0.597631440714388	8.893e-01
ARID1B:Copy:DeepGain|Point:none	0.5695	0.5869700103412616	0.5677559462254395	0.45729058945191314	0.5931334022750776	0.5864529472595656	0.555780765253361	0.6170423991726991	0.5956153050672182	0.5657497414684591	0.6114994829369184	6.372e-01
ARID1B:Copy:DeepGain|Point:none:(missense_variant|synonymous_variant)	0.5283	0.5761419842886238	0.5773930753564155	0.4621763165551353	0.564765784114053	0.45603724178062266	0.5645621181262729	0.6112307244690137	0.586674425370963	0.560285132382892	0.6038114634855979	9.466e-01
ARID1B:Copy:DeepGain|Point:none:(missense_variant|synonymous_variant)	0.5373	0.5910134310134311	0.5461050061050061	0.4346764346764347	0.5608547008547009	0.6025030525030525	0.5378510378510378	0.554969474969475	0.5334065934065934	0.5576068376068376	0.613089133089133	9.339e-01
ARID2:Copy:DeepGain|Point	0.5172	0.46905681191395476	0.5598179812465527	0.535273028130171	0.5014340871483729	0.5176503033645891	0.5246552675124103	0.5618863761720905	0.5532818532818533	0.5482901268615554	0.45077220077220076	2.953e-01
ARID2:Copy:DeepGain|Point:(missense_variant|synonymous_variant)	0.5007	0.5847944467715875	0.5390461372748488	0.5704924899766621	0.48180838968344203	0.4462629405780624	0.5500568487822393	0.4018909700197475	0.5948177846927174	0.5794686134881216	0.513972832266172	2.576e-01
ARID2:Copy:DeepGain|Point:none	0.5574	0.5075997845730357	0.595805158278978	0.5529591287176111	0.4564358805577165	0.6079229250194482	0.5307282628208965	0.45909879719944946	0.5835078690682783	0.5457782299084435	0.5771946621985519	1.304e-01
ARID2:Copy:DeepGain|Point:none	0.5584	0.6830375327320337	0.5782077393075357	0.5662787314518476	0.47227233052080303	0.5888274658132092	0.5796624963631074	0.4665405877218505	0.5803607797497818	0.5613616526040152	0.5537096304917078	9.510e-02
ARID2:Copy:DeepGain|Point:missense_variant:15/21|synonymous_variant	0.5212	0.5542021499371772	0.51657824933687	0.5321443529247522	0.4678556470752478	0.5490018148820327	0.533714923914561	0.4140025129135837	0.5973404997905906	0.5472218344269161	0.5887896132905207	1.078e-01
ASXL1:Copy:DeepGain	0.7837	0.667920566879538	0.7214154492170414	0.7650249322019071	0.7504155366984516	0.7443355786895285	0.7704050389292275	0.7991426821800367	0.7662059312396116	0.7554019770798706	0.8112151167876827	9.660e-05
ASXL1:Copy:DeepGain|Point	0.5863	0.5086875329842082	0.6372346039865221	0.6246904558925019	0.5458125279097146	0.5778224333211546	0.5782689887549223	0.5660293102748346	0.5401696910648317	0.5379978078187797	0.5882961880404336	1.565e-01
ASXL1:Copy:DeepGain|Point:13/13	0.5858	0.6211260207248938	0.6838498639033475	0.6422568167709278	0.6669929802779236	0.5928561195740414	0.6739649491428299	0.6392483644525094	0.545150661381978	0.5748054056635309	0.6316078506279548	1.753e-01
ASXL1:Copy:DeepGain|Point:none	0.6098	0.578238320121437	0.6678086523865744	0.6059411367852926	0.6201509529431607	0.6119708213864058	0.5471622533310845	0.568350480688143	0.5566916849384382	0.5330156856130882	0.6038961038961039	6.718e-02
ATR:Copy:DeepGain|Point	0.6193	0.5964932126696832	0.5849224305106658	0.5916451195862961	0.595458952811894	0.6235617323852618	0.6370232708468002	0.5495959922430511	0.5491596638655463	0.5354234001292825	0.5767614738202973	3.033e-02
ATR:Copy:DeepGain|Point:missense_variant	0.556	0.5880759414319616	0.5460977029507903	0.5748444006626965	0.5977477275780235	0.6077329512380781	0.5907177719070434	0.4655890386423678	0.5516948014149465	0.48548112658397885	0.5586128151166435	7.345e-01
ATR:Copy:DeepGain|Point:(missense_variant|synonymous_variant)	0.5881	0.5604897208166731	0.5194968330915396	0.5499451540992888	0.5526343724567425	0.5149676232263544	0.5620820211599024	0.5114645624712502	0.5453097908778882	0.5737588903435831	0.5809419341141503	1.482e-01
ATR:Copy:DeepGain|Point:none	0.6193	0.5794200223068343	0.634437137033191	0.6486481289181185	0.6015922464520596	0.5517480096919349	0.5779970001153801	0.5272297219337718	0.5769970385754394	0.5753817160878427	0.6158224683666013	3.984e-02
ATR:Copy:DeepGain|Point:(PF02259|none)	0.635	0.5718782791185729	0.5937336044071354	0.6315090503672612	0.5976029643231899	0.6095881427072403	0.6525445960125918	0.5630574501573977	0.5494491080797481	0.5663693599160545	0.6191467733473243	1.627e-02
ATR:Copy:DeepGain|Point:none	0.635	0.5718782791185729	0.5937008132214061	0.6315254459601259	0.5976029643231899	0.6095881427072403	0.6525445960125918	0.5631066369359916	0.5494491080797481	0.5663693599160545	0.6191467733473243	1.632e-02
ATR:Copy:DeepGain|Point:none:missense_variant	0.6217	0.6759045212622977	0.6078167840438686	0.598166765227676	0.6335949680124724	0.599752701467663	0.6198053868071609	0.5267727541530025	0.5906134078812967	0.5049459706467394	0.5711520885973872	2.867e-01
ATR:Copy:DeepGain|Point:none:(missense_variant|synonymous_variant)	0.634	0.5966014504975544	0.6102209478832855	0.573536852757632	0.61350986675662	0.5617093945016023	0.6130038792376454	0.543451678191938	0.600037949063923	0.5597276100522853	0.6168198684432451	2.938e-02
ATR:Copy:DeepGain|Point:PF02259|none:missense_variant	0.616	0.5096964224286206	0.5724544203646371	0.5670364637082903	0.5813983488132095	0.6148090815273478	0.5998882008943929	0.4990755073959408	0.5669719642242862	0.6000386996904025	0.5934382524939801	3.411e-01
ATR:Copy:DeepGain|Point:PF02259|none:synonymous_variant	0.6614	0.5972646958885491	0.6124985842111225	0.6121587948805074	0.6416072035338091	0.6335938384868048	0.5648714463699173	0.622805527239778	0.6345282591459962	0.6422584664174878	0.5681843923434138	5.068e-02
ATR:Copy:DeepGain|Point:none:missense_variant	0.5834	0.5908093278463649	0.5816643804298125	0.555281207133059	0.6184727937814357	0.5898033836305441	0.6143804298125286	0.5077732053040696	0.5565157750342935	0.47167352537722906	0.5642432556012803	5.855e-01
ATR:Copy:DeepGain|Point:none:(missense_variant|synonymous_variant)	0.5945	0.5630505914925749	0.5144187551688181	0.576264787314372	0.6161590737477977	0.5069936356118083	0.5542051706159433	0.5242889504153033	0.5339074466937542	0.6141814389989573	0.6207256121678473	1.760e-01
BRCA2:Copy:DeepDel|Point	0.5678	0.6309507189724975	0.5967122713946671	0.5562962445902555	0.5618804969984643	0.5799944157475918	0.6533924333379869	0.5367862627390758	0.5949322909395505	0.5955256177579227	0.6138140443948067	2.122e-02
BRCA2:Copy:DeepGain|Point	0.632	0.5748289822699986	0.5870096328354042	0.6294499511377915	0.5499790590534692	0.46600586346502865	0.6071478430825074	0.6132556191539857	0.5949671925171017	0.5621248080413235	0.656498673740053	7.448e-02
CDH1:Copy:DeepDel|Point	0.7294	0.6344093276834634	0.7271463658200858	0.711870124962889	0.7386305362878195	0.7016679711748671	0.6837197376589026	0.6629915521848263	0.7181182694124315	0.7308034870853688	0.7155947207902621	7.766e-01
CDH1:Copy:DeepDel|Point:frameshift_variant	0.7068	0.6895854833161335	0.7112573099415205	0.6503052975576196	0.7372291021671826	0.6746431028551771	0.6864465084279325	0.7069358445132439	0.6997119023047815	0.6718266253869969	0.6593782249742002	8.828e-01
CDH1:Copy:DeepDel|Point:(frameshift_variant|stop_gained)	0.746	0.6789503871522798	0.7267151005321353	0.6995985087467738	0.7448300035050823	0.6441544785393366	0.7296466239683905	0.7654940572921646	0.7374852627218558	0.6795876748558136	0.6932256317114361	5.886e-01
CDH1:Copy:DeepDel|Point:(12/16|2/16)	0.6171	0.5584963685140352	0.5515278413923967	0.5565661192174312	0.5446247464503042	0.5801871360335012	0.5577111823594844	0.6181705162598966	0.5690636655106982	0.5955309821370149	0.5651377347379442	8.005e-01
CDH1:Copy:DeepDel|Point:PF00028	0.6621	0.6224667349027636	0.5523541453428864	0.5861821903787103	0.6530706243602866	0.6081627430910952	0.530424769703173	0.5951381780962129	0.6034032753326509	0.6593909928352099	0.6202661207778914	8.222e-01
CDH1:Copy:DeepDel|Point:none	0.6301	0.6594178276135463	0.6370483633480576	0.6563880394155623	0.6631838260278627	0.673575716389172	0.5470891380677313	0.6366236266847888	0.608845848907011	0.6494506739155057	0.6164344772907464	9.708e-01
CDH1:Copy:DeepDel|Point:(PF00028|none)	0.7276	0.6170814479638009	0.7290077569489334	0.6475113122171946	0.7159340659340659	0.7171460892049127	0.670830639948287	0.7032320620555915	0.6660471881060116	0.7184065934065934	0.6764705882352942	8.118e-01
CDH1:Copy:DeepDel|Point:none	0.6884	0.5898884898884899	0.718994518994519	0.612096012096012	0.6899073899073899	0.7082593082593083	0.6567945567945568	0.6114156114156114	0.6957285957285957	0.6400680400680401	0.6931392931392931	7.176e-01
CDH1:Copy:DeepDel|Point:(SM00112|none)	0.7485	0.6374207188160677	0.744856028347676	0.699386594407885	0.7158234821189292	0.7349105202036745	0.7029151654110711	0.7307119673644403	0.6673019087038085	0.7204389125450377	0.7174165500401989	2.698e-01
CDH1:Copy:DeepDel|Point:PF00028:frameshift_variant	0.727	0.6104378172588832	0.6706535532994924	0.6798223350253807	0.6408946700507614	0.6759517766497461	0.6320431472081218	0.6874365482233502	0.6808058375634518	0.6546319796954315	0.7303934010152284	4.890e-01
CDH1:Copy:DeepDel|Point:PF00028:frameshift_variant|none	0.7344	0.628983918128655	0.7214181286549708	0.733296783625731	0.6630665204678362	0.7093567251461989	0.6507309941520468	0.7362573099415205	0.7508040935672514	0.6721491228070176	0.7216374269005847	8.313e-01
CDH1:Copy:DeepDel|Point:none:(frameshift_variant|stop_gained)	0.7077	0.6365972157339064	0.6956460805381669	0.6908810613846585	0.670419508549005	0.6893861534149304	0.658670466224423	0.6433476595347098	0.6193357002709521	0.6505886200130805	0.6896664486592544	4.578e-01
CDH1:Copy:DeepDel|Point:(SM00112|none):frameshift_variant	0.6688	0.5923308342486032	0.6721503271094981	0.6546487751301275	0.6036483453512249	0.7203333174155963	0.6689031087340623	0.6966238479537749	0.6932333699441288	0.6059404994985913	0.5775034621078268	9.133e-01
CDH1:Copy:DeepDel|Point:SM00112:frameshift_variant|none:stop_gained	0.6087	0.5612589559877175	0.6371033776867964	0.6159672466734902	0.5619242579324463	0.5924002047082907	0.5682702149437052	0.6861054247697032	0.5815506653019448	0.644293756397134	0.6813971340839304	9.905e-01
CDH1:Copy:DeepDel|Point:SM00112:frameshift_variant|none	0.7276	0.5812620095456518	0.7068741089691936	0.6928345626975764	0.6736967705944338	0.6800502076489183	0.7052934977995413	0.6877828054298643	0.7360534308560094	0.694926548069175	0.7171790739478089	6.489e-01
CDH1:Copy:DeepDel|Point:SM00112|none:frameshift_variant	0.7094	0.6319795817848027	0.6756817265929342	0.7162271078672816	0.6833385572918999	0.6893386468454753	0.6918461469574173	0.7045627546679801	0.6965029328795952	0.6543679756414275	0.6401737339363274	6.922e-01
CDH1:Copy:DeepDel|Point:SM00112|none:stop_gained	0.6739	0.6409197268516308	0.6482498448020629	0.6234659280836636	0.6801012368081754	0.7207869729239291	0.6095936201709565	0.6986533594384222	0.6297693519889213	0.6833245785779094	0.6036244687455231	9.123e-01
EGFR:Copy:DeepGain|Point	0.5269	0.5456011351909185	0.5593180254557963	0.5575550395596836	0.5636179910560716	0.6251504987960096	0.5702399380804953	0.5657464740282078	0.5616615067079463	0.5902132782937737	0.4864766081871345	1.589e-02
EGFR:Copy:DeepGain|Point:(missense_variant|synonymous_variant)	0.5575	0.5134678657600351	0.5824742268041238	0.5369817942531256	0.546216275499013	0.6146084667690282	0.5243255099802588	0.4925422241719675	0.5558017109015135	0.5874095196314981	0.5368940557139723	1.795e-03
EGFR:Copy:DeepGain|Point:none	0.4876	0.5156980807483469	0.5643244986828665	0.5091930541368743	0.49658620504273965	0.5888930702650396	0.478307617870007	0.5451319821514973	0.5589753239073169	0.4764797591527337	0.502795548626418	6.888e-02
ERBB2:Copy:DeepGain	0.8341	0.8061697149133279	0.7984336946659663	0.7478869203953966	0.7159877751778807	0.8118762236760422	0.7595625805835442	0.8078649539181509	0.7790936440475622	0.7819349601260684	0.8205434315457715	3.771e-07
ERBB2:Copy:DeepGain|Point	0.7314	0.7063367129135539	0.6526547491995731	0.6810565635005336	0.6751600853788687	0.7181563500533618	0.6821371398078976	0.7090448239060833	0.6878735325506937	0.690128068303095	0.6994930629669157	8.756e-04
ERBB2:Copy:DeepGain|Point:missense_variant	0.7888	0.6780725341028332	0.7623294858342078	0.7444254984260231	0.7657069779643232	0.7685926023084995	0.7485243966421826	0.7883820828961176	0.6713995278069255	0.7685926023084995	0.7265706977964324	2.349e-05
ERBB2:Copy:DeepGain|Point:(missense_variant|synonymous_variant)	0.7059	0.6625336164189667	0.6532908704883227	0.6496390658174097	0.6496390658174097	0.7188110403397028	0.6726680820948336	0.6973956121726822	0.6964048124557679	0.7025194621372965	0.6895541401273886	3.774e-03
ERBB2:Copy:DeepGain|Point:none	0.6965	0.6721499746664414	0.6563756122276643	0.6773349096436413	0.6165850363114339	0.68912345887519	0.6731802060462759	0.678669143725722	0.6433034960310758	0.6631818949501773	0.6640939030569161	9.901e-04
ERBB2:Copy:DeepGain|Point:(SM00219|none)	0.7195	0.6907101022914361	0.6373917033278454	0.673760492294405	0.6792664165609565	0.7182532185366117	0.6375671371892796	0.6891716822757821	0.6874173436614396	0.667917195217403	0.6960675825213894	2.522e-03
ERBB2:Copy:DeepGain|Point:(SM00219|none):missense_variant	0.7726	0.6697114904662075	0.7311403946624072	0.7435027120561711	0.7010082859139463	0.7921367009417324	0.7655319290539416	0.7722538351469169	0.6779807660310805	0.7543509367408738	0.7227879271904429	1.519e-04
ERBB2:Copy:DeepGain|Point:SM00219:missense_variant|none	0.712	0.6924338286510332	0.6536597399582076	0.664659275597864	0.6934496169027166	0.7184525191548642	0.6313559322033898	0.701227652658463	0.6686063385186906	0.6697237055955422	0.6932464592523798	3.517e-03
ERBB2:Copy:DeepGain|Point:SM00219|none:missense_variant	0.7871	0.74571943985813	0.7492509019751727	0.7358894392466214	0.7525224729407448	0.7639576836054547	0.7489451476793249	0.7561303736317495	0.7062771356937565	0.7520485537821806	0.7647220693450743	2.138e-05
ERBB3:Copy:DeepGain|Point	0.6035	0.5465526751241037	0.5684776613348042	0.5570325427468285	0.5654991726420298	0.49396028681742965	0.5053226696083839	0.5521235521235521	0.588665195808053	0.5222283507997794	0.5171814671814672	6.772e-03
ERBB3:Copy:DeepGain|Point:missense_variant	0.5519	0.5670229669218547	0.6078650873898599	0.5477394193268814	0.5172251913910154	0.45049111656796187	0.5683590928788098	0.5995955510616785	0.6264264047378304	0.5624368048533872	0.585800953343926	3.462e-01
ERBB3:Copy:DeepGain|Point:none	0.6177	0.4993019684489739	0.6173391037274885	0.5753176043557169	0.4967541532877286	0.5203127181348597	0.5951417004048583	0.5598213039229373	0.6078458746335335	0.5072246265531202	0.5763297501047048	5.309e-02
FANCD2:Copy:DeepGain|Point	0.6063	0.6070431472081218	0.6220177664974619	0.5834390862944162	0.5301078680203045	0.6063134517766497	0.5696383248730964	0.5797906091370558	0.5421319796954315	0.5466370558375635	0.6111992385786802	5.803e-01
FANCD2:Copy:DeepGain|Point:PF14631	0.6558	0.5854041602680441	0.6437246963562753	0.5891735306435851	0.5898715621946112	0.6013890827865419	0.7011726930057238	0.6490297361440737	0.5456163618595561	0.6031690632416585	0.724172832612034	3.788e-01
GATA3:Copy:DeepGain|Point	0.8124	0.79728432446363	0.8022292378068423	0.7631724760002577	0.7951742800077315	0.8012305908124476	0.777559435603376	0.8041363314219445	0.7974550608852522	0.8079118613491398	0.7820307969847303	6.134e-02
GATA3:Copy:DeepGain|Point:frameshift_variant	0.7666	0.7647506514279817	0.7465751657593973	0.7614870617373133	0.7673305642269291	0.7824230541007714	0.7528830525528237	0.7369649905833183	0.749580764170171	0.7218467015814866	0.7692268001341555	1.882e-01
GATA3:Copy:DeepGain|Point:missense_variant	0.6959	0.5943536711478801	0.6533815925542916	0.6139607032057911	0.691789038262668	0.6777249224405377	0.6304653567735263	0.6415718717683557	0.6678800413650465	0.717559462254395	0.6141675284384694	1.125e-01
GATA3:Copy:DeepGain|Point:splice_acceptor_variant	0.8797	0.8746359354212362	0.8509222969328682	0.878986731868685	0.8852432490741073	0.8799036352522384	0.798389126604581	0.8255366581568444	0.8240803998417893	0.867642299809428	0.8397576498507785	5.209e-05
GATA3:Copy:DeepGain|Point:(frameshift_variant|missense_variant)	0.7575	0.7028113931523022	0.7222273465171193	0.7258246015348289	0.7108913813459268	0.7626088400236127	0.7131511953955135	0.7203364817001181	0.7294956463990555	0.7655788813459268	0.7294403040141676	4.068e-01
GATA3:Copy:DeepGain|Point:(frameshift_variant|splice_acceptor_variant)	0.8449	0.8144510789859627	0.8269519519519519	0.8052325581395349	0.816607304979398	0.8478594873943711	0.844254137858789	0.8323643410852714	0.8041588099727635	0.8265591172567917	0.833638871429569	1.289e-02
GATA3:Copy:DeepGain|Point:(frameshift_variant|synonymous_variant)	0.7247	0.7032802378921648	0.6878126368686752	0.6858417279454139	0.7073373135704571	0.7045250224752772	0.7090892326133561	0.696214932804684	0.7147829695027778	0.6987621308867937	0.694497591111316	3.630e-01
GATA3:Copy:DeepGain|Point:(missense_variant|splice_acceptor_variant)	0.8079	0.7577870521172638	0.7673498009410061	0.7674176619616359	0.8170466883821933	0.7980569127759681	0.7533025696706478	0.7834554831704669	0.7444353963083605	0.808677162504524	0.7729030944625407	3.012e-02
GATA3:Copy:DeepGain|Point:(missense_variant|synonymous_variant)	0.6644	0.5782632553673092	0.6224535290486316	0.6395157418204266	0.6480554221825914	0.5995095685575142	0.5804410453391865	0.6599732491940462	0.6184237602030318	0.6877700802524178	0.6366177378421016	9.302e-02
GATA3:Copy:DeepGain|Point:(splice_acceptor_variant|synonymous_variant)	0.8365	0.8130771112334129	0.7870421329419678	0.8193450742982938	0.8243441570354063	0.8118999571943986	0.777043967467743	0.7862318840579711	0.7852076071668807	0.8262856968140402	0.7739711367944719	2.945e-04
GATA3:Copy:DeepGain|Point:4/6	0.7786	0.6302030456852792	0.7546954314720812	0.7205266497461928	0.7578045685279188	0.6614213197969543	0.6997144670050761	0.6729060913705583	0.7392131979695431	0.7435279187817259	0.7528553299492385	1.926e-03
GATA3:Copy:DeepGain|Point:5/6	0.775	0.7772006141248721	0.6884339815762538	0.7073183213920163	0.772799385875128	0.7334953940634595	0.6777891504605936	0.7254861821903787	0.7438331627430911	0.7892528147389969	0.7771494370522006	7.941e-02
GATA3:Copy:DeepGain|Point:6/6	0.7681	0.7385845718329794	0.755583864118896	0.6929370134465676	0.7595329087048832	0.7403963198867658	0.6970134465675867	0.7466808209483369	0.765237084217976	0.7392781316348195	0.7043878273177636	9.268e-02
GATA3:Copy:DeepGain|Point:(3/6|4/6)	0.6469	0.6010921912624699	0.5962547299621603	0.6699561403508771	0.5976307189542484	0.6205065359477124	0.64484434124527	0.5842148262813898	0.6231510147918816	0.6025326797385621	0.6368679050567595	6.689e-02
GATA3:Copy:DeepGain|Point:(3/6|5/6)	0.6446	0.6669577820722462	0.6531143154452208	0.6311320053515683	0.5653894752489966	0.6213393786234577	0.5593503790694218	0.6128288984688568	0.5965512115356028	0.6744834250037164	0.6017912888360339	5.257e-01
GATA3:Copy:DeepGain|Point:(3/6|6/6)	0.7202	0.6932753777605579	0.6427377954281286	0.6631271793878342	0.7168854126307632	0.7208083107322744	0.6702222975590856	0.7125629600929873	0.7115216970166602	0.7037001162340178	0.6235712901975978	1.952e-01
GATA3:Copy:DeepGain|Point:(4/6|5/6)	0.7372	0.7252176941832115	0.6923894113549286	0.7045454545454546	0.6374085684430512	0.7308429118773946	0.6389237199582027	0.7013409961685824	0.7135667014977359	0.6702194357366771	0.7498780912574016	2.518e-01
GATA3:Copy:DeepGain|Point:(4/6|6/6)	0.786	0.7575864824751684	0.7151044639799063	0.7344217376412833	0.74463979906382	0.7870533165886516	0.730083342847357	0.7864824751683982	0.7492978650530883	0.7980020550291129	0.727605891083457	3.020e-02
GATA3:Copy:DeepGain|Point:(5/6|6/6)	0.8081	0.8036476811624992	0.8056977757005375	0.7794820590172293	0.7601389390495209	0.7832423360455482	0.7850693633022455	0.7828493127403284	0.8029359903125066	0.8075354252087272	0.7791421469694716	9.041e-02
GATA3:Copy:DeepGain|Point:PF00320	0.7439	0.7125495173262567	0.7089535017883928	0.6472251067266643	0.6572439521556863	0.748278912349525	0.6256297834698665	0.7288758124687512	0.7278950809584247	0.7323949078881582	0.7507980462289912	2.405e-01
GATA3:Copy:DeepGain|Point:none	0.763	0.7709607914065081	0.7456788764292342	0.7323577056760455	0.772431310255886	0.7560511457465046	0.7502948901435919	0.7336394948335246	0.7506094396300899	0.7492568768381486	0.7277416919616879	6.339e-01
GATA3:Copy:DeepGain|Point:SM00401	0.7738	0.7483333783163747	0.7313297886696716	0.7488461849882594	0.7122344875981755	0.7556611157593587	0.7283744028501256	0.7402904105152358	0.7452835281099026	0.733866832204259	0.7681978893956978	2.381e-01
GATA3:Copy:DeepGain|Point:none	0.754	0.7550353028613899	0.7297287253808993	0.7329988851727982	0.7249721293199554	0.7052582683017465	0.7192679301374953	0.7483649201040505	0.7212374581939799	0.7237829803047194	0.7377554812337421	2.512e-01
GATA3:Copy:DeepGain|Point:frameshift_variant:5/6	0.8142	0.8039569391911551	0.7919697410532441	0.7461157986616235	0.7531859179517021	0.739249345359325	0.7610707011929008	0.7410241489671225	0.8215594995635729	0.8335466977014838	0.7699447192318882	1.331e-02
GATA3:Copy:DeepGain|Point:frameshift_variant:6/6	0.7574	0.7301065343640629	0.6759740009999615	0.7433944848275066	0.7405099803853697	0.7489135033267951	0.7583939079266182	0.7474712511057267	0.7421829929618091	0.672877966232068	0.6733779470020383	1.190e-01
GATA3:Copy:DeepGain|Point:frameshift_variant:(5/6|6/6)	0.8175	0.821953578336557	0.8306438242608455	0.7904255319148936	0.8164271898314451	0.8182232660956065	0.789334070185134	0.7802707930367505	0.831431334622824	0.797112462006079	0.7601823708206686	2.917e-02
GATA3:Copy:DeepGain|Point:missense_variant:(4/6|6/6)	0.8289	0.7702405322415558	0.7360798362333675	0.7682958034800409	0.7780962128966223	0.812871033776868	0.7028403275332651	0.7788638689866939	0.8067809621289662	0.7951893551688843	0.7006908904810645	8.402e-04
GATA3:Copy:DeepGain|Point:splice_acceptor_variant:-	0.8787	0.8400869400869401	0.834020034020034	0.875978075978076	0.8975240975240976	0.8608391608391608	0.7968058968058968	0.8518238518238518	0.8643356643356643	0.8781704781704782	0.8511812511812512	4.000e-05
GATA3:Copy:DeepGain|Point:frameshift_variant:5/6|missense_variant:4/6	0.8292	0.7985958846348457	0.7927981109799291	0.8200792713779727	0.7294864226682408	0.7824253668409512	0.7096053297351999	0.8010414909765559	0.7690588632147074	0.8643320964749536	0.8298827795581042	9.581e-03
GATA3:Copy:DeepGain|Point:frameshift_variant:5/6|missense_variant:6/6	0.8026	0.7496837578006409	0.7480392983639736	0.726113172541744	0.6789930848372406	0.7497048406139315	0.678550345758138	0.7293599257884972	0.7389526058357228	0.7892140327205263	0.7502740765727779	7.372e-03
GATA3:Copy:DeepGain|Point:frameshift_variant:5/6|missense_variant	0.7168	0.637378105409798	0.6880369166473184	0.6895170652426282	0.6753976085442304	0.7087589969816578	0.601811005340144	0.7056680984443928	0.6708410726723938	0.7269270954260506	0.6386550963547714	4.575e-01
GATA3:Copy:DeepGain|Point:frameshift_variant:6/6|missense_variant:4/6	0.7978	0.7507593132089506	0.7382693857311101	0.7743600074381702	0.7642409967148082	0.7860596293311846	0.7700675633794086	0.7429647306762537	0.7512551912229591	0.748000991756028	0.7383313704828612	3.798e-02
GATA3:Copy:DeepGain|Point:(frameshift_variant|missense_variant):6/6	0.7819	0.7695561891774624	0.749070228723734	0.6932529597718962	0.7044102150870886	0.7878416909440278	0.7255315192462655	0.7045031922147151	0.7706254261451683	0.7559040476042893	0.7151645695158991	2.229e-02
GATA3:Copy:DeepGain|Point:frameshift_variant:6/6|missense_variant	0.7418	0.6886721504112808	0.7018566392479436	0.7125381903642773	0.7187191539365453	0.7148413631022327	0.716192714453584	0.7424089306698002	0.6887661574618096	0.7555111633372503	0.6707873090481786	2.946e-01
GATA3:Copy:DeepGain|Point:frameshift_variant|missense_variant:4/6	0.7937	0.7752465262214254	0.7851187808157777	0.7765912147019274	0.7645786642761093	0.7651053339309727	0.7681420887494397	0.7627969520394442	0.7564096817570596	0.7514903630658898	0.7713245181532945	9.033e-02
GATA3:Copy:DeepGain|Point:frameshift_variant|missense_variant:6/6	0.7912	0.7708202599731062	0.75329448677723	0.7291237113402061	0.7485656656207978	0.781286418646347	0.7539220080681309	0.7611272971761542	0.7777790228597041	0.7818915284625728	0.7635253249663828	3.240e-02
GATA3:Copy:DeepGain|Point:frameshift_variant:5/6|splice_acceptor_variant:-	0.8842	0.8837006089402255	0.8522569017776686	0.8499631359056279	0.8819666311679091	0.8591791594986483	0.8386171868599983	0.8498675623276263	0.8647906938641763	0.8722181262117364	0.8652549083858988	1.913e-05
GATA3:Copy:DeepGain|Point:frameshift_variant:5/6|splice_acceptor_variant	0.8969	0.8897594175371953	0.8559011290492772	0.8533027329323626	0.8818191410784003	0.8900100242692836	0.8518122823678379	0.8508230452674898	0.8832832119869157	0.8854859132636911	0.8681544792655904	1.550e-05
GATA3:Copy:DeepGain|Point:frameshift_variant:6/6|splice_acceptor_variant:-	0.8301	0.8445203944419543	0.8405535634244733	0.8150605109816226	0.8209771402958315	0.8233639623487226	0.8162034961900493	0.8084827431645002	0.8208090542357687	0.8349619004930524	0.786709995517705	6.366e-02
GATA3:Copy:DeepGain|Point:frameshift_variant:6/6|splice_acceptor_variant	0.8366	0.8516793893129772	0.8289749182115594	0.8195092693565976	0.8226608505997819	0.8287131952017448	0.8018756815703381	0.8223336968375137	0.841526717557252	0.8345147219193021	0.80907306434024	5.703e-02
GATA3:Copy:DeepGain|Point:frameshift_variant|splice_acceptor_variant:-	0.8318	0.8055332870147685	0.8246396950100654	0.8082678638234194	0.8229294710776193	0.8254235476457699	0.8236598792154348	0.8193932268006342	0.8399248214063029	0.8197317086205975	0.8313380720788128	7.368e-02
GATA3:Copy:DeepGain|Point:frameshift_variant:5/6|synonymous_variant	0.6693	0.5844937984149017	0.6075090672995119	0.5308064299467157	0.6264272601083598	0.6288452066448753	0.560672547351453	0.608225495902924	0.6771593605874715	0.67438319974925	0.6567635337840864	2.474e-01
GATA3:Copy:DeepGain|Point:frameshift_variant:6/6|synonymous_variant	0.6804	0.6391564318034906	0.6653199741435035	0.6319166127989657	0.6749191984486103	0.6744020685197156	0.6379767291531997	0.6269392372333549	0.6660956690368455	0.64849709114415	0.6159825468648998	4.227e-01
GATA3:Copy:DeepGain|Point:missense_variant:4/6|splice_acceptor_variant:-	0.8681	0.8242371430318596	0.8177857273894699	0.8491408304286675	0.8667981410138812	0.8579312664342934	0.829740720357121	0.8021922583012291	0.8682810493487434	0.8589708310401761	0.8540940500214028	1.152e-04
GATA3:Copy:DeepGain|Point:missense_variant:4/6|splice_acceptor_variant	0.8682	0.8550411522633745	0.8242063492063492	0.8313198118753674	0.8549088771310993	0.8573192239858907	0.8318783068783069	0.8402410346854792	0.8220017636684304	0.879864785420341	0.8577601410934744	1.243e-04
GATA3:Copy:DeepGain|Point:missense_variant:6/6|splice_acceptor_variant:-	0.8498	0.8264079985323793	0.7843820705680915	0.8110897083104017	0.8411606433070384	0.8468935363541857	0.8031859597627347	0.7634837644468905	0.8160123524735523	0.8346939399498563	0.788800220143093	7.138e-04
GATA3:Copy:DeepGain|Point:missense_variant:6/6|splice_acceptor_variant	0.8515	0.8379041740152852	0.829703115814227	0.8121987066431511	0.8547766019988242	0.8619782480893592	0.8009406231628454	0.7814814814814814	0.8099059376837154	0.8630364491475603	0.819973544973545	1.206e-03
GATA3:Copy:DeepGain|Point:missense_variant|splice_acceptor_variant:-	0.8037	0.7593329609458642	0.761287995158963	0.7719243122468928	0.7847833170413816	0.7817111204207978	0.7329050877437974	0.7430060978448075	0.774973234650654	0.8028906577293674	0.7618000279290602	2.687e-02
GATA3:Copy:DeepGain|Point:missense_variant:4/6|synonymous_variant	0.748	0.6631825703254275	0.7672366243794815	0.7152509652509652	0.6794539437396581	0.7313017098731385	0.7178433535576393	0.6795918367346939	0.7101765030336459	0.6769994484280198	0.7156646442360728	1.862e-03
GATA3:Copy:DeepGain|Point:missense_variant:6/6|synonymous_variant	0.6614	0.6036127964699394	0.6732211803640376	0.6127688913403199	0.589658025372311	0.6589630446773304	0.6062603419746276	0.5643132928847214	0.6434087148372862	0.6282680639823497	0.6125482625482626	2.230e-02
GATA3:Copy:DeepGain|Point:splice_acceptor_variant:-|synonymous_variant	0.8066	0.764777108625689	0.7791957429181404	0.7850109932128859	0.801867252971354	0.7946021731510691	0.7819201478507473	0.7678679539878278	0.7819838766211006	0.7764076092151802	0.7802154032437945	2.058e-03
GATA3:Copy:DeepGain|Point:3/6|4/6:294	0.6725	0.6518892443022791	0.6573620551779288	0.6757047181127549	0.6453418632546981	0.6395941623350659	0.5712714914034386	0.6562624950019992	0.5903388644542183	0.6597361055577768	0.6434426229508197	5.790e-02
GATA3:Copy:DeepGain|Point:4/6:294|5/6	0.8071	0.7497651295701871	0.7669498160181634	0.7244186956862131	0.7584553354732639	0.7642683786111328	0.7363187974633993	0.7389806623346121	0.7778908635402803	0.7291161042824709	0.8167423471384953	6.118e-02
GATA3:Copy:DeepGain|Point:4/6:294|6/6	0.7963	0.7277375477052549	0.782745376259908	0.7531436539778843	0.7597612290830805	0.80005382131324	0.7460000978569331	0.7481162540365985	0.7941701732067717	0.7634308640767198	0.7232972893629513	7.509e-02
GATA3:Copy:DeepGain|Point:PF00320:frameshift_variant	0.804	0.7407407407407407	0.7475648431305923	0.7268660097406274	0.7975705062861026	0.7669045191980972	0.6693283497564844	0.7061105447955601	0.7482161060142711	0.7600521010306943	0.7415052667346246	3.421e-03
GATA3:Copy:DeepGain|Point:PF00320:(frameshift_variant|missense_variant)	0.8037	0.7240951396070321	0.718076525336091	0.7937331954498449	0.7361323681489141	0.7570837642192347	0.6669906928645295	0.7687693898655636	0.7432678386763185	0.8242812823164426	0.8048397104446743	1.933e-02
GATA3:Copy:DeepGain|Point:none:frameshift_variant	0.7313	0.6019956830968473	0.6850429921092672	0.6712607480273168	0.7138282438696437	0.7099890308198578	0.7224266657230812	0.7078128870174445	0.6800360921411132	0.6611231025087576	0.6343724567425073	1.424e-01
GATA3:Copy:DeepGain|Point:none:missense_variant	0.6559	0.6166023166023166	0.5959183673469388	0.6008273579702151	0.6073910645339217	0.609073359073359	0.5284611141753999	0.5713182570325428	0.5899889685603972	0.6250137892995036	0.5468008825151682	5.221e-02
GATA3:Copy:DeepGain|Point:none:splice_acceptor_variant	0.8797	0.8746359354212362	0.8509222969328682	0.878986731868685	0.8852432490741073	0.8799036352522384	0.798389126604581	0.8255366581568444	0.8240803998417893	0.867642299809428	0.8397576498507785	5.209e-05
GATA3:Copy:DeepGain|Point:none:(frameshift_variant|missense_variant)	0.7104	0.6796815189098148	0.6961032001224927	0.6530776297657327	0.6971494921655693	0.6850916143520646	0.6784948706170572	0.690680345021181	0.6679809115500434	0.6810978410656867	0.6193538508651049	2.491e-01
GATA3:Copy:DeepGain|Point:none:(frameshift_variant|splice_acceptor_variant)	0.8042	0.7919172932330827	0.8080931495405179	0.7937134502923977	0.8064327485380117	0.814452798663325	0.791593567251462	0.8009502923976608	0.7633354218880535	0.7780806182121972	0.7984126984126985	3.162e-01
GATA3:Copy:DeepGain|Point:none:(missense_variant|splice_acceptor_variant)	0.7883	0.775134800443745	0.7667629834111607	0.7581073759706922	0.7807074120894714	0.7823069580248188	0.7365135058435025	0.7449369211320658	0.7866928097830294	0.7708263460695028	0.7541085111323237	4.885e-02
GATA3:Copy:DeepGain|Point:(PF00320|none):frameshift_variant	0.7666	0.7647506514279817	0.7465751657593973	0.7614870617373133	0.7673305642269291	0.7824230541007714	0.7528830525528237	0.7369778901473131	0.749580764170171	0.7218467015814866	0.7692268001341555	1.882e-01
GATA3:Copy:DeepGain|Point:PF00320:frameshift_variant|none:missense_variant	0.6417	0.6216818711845805	0.6256430482200426	0.6367206255573085	0.5461108443651828	0.6393785582001509	0.5351361547431237	0.6283695726730228	0.6184237602030318	0.6026819397763907	0.6036765210233898	6.875e-01
GATA3:Copy:DeepGain|Point:PF00320:frameshift_variant|none:splice_acceptor_variant	0.8798	0.8748141385157167	0.8326464066779705	0.8517151428198774	0.879026998826138	0.8659971305595409	0.8452067301421677	0.8421416460153907	0.8423633755054128	0.8597234902830312	0.8646928394417635	2.040e-05
GATA3:Copy:DeepGain|Point:PF00320:frameshift_variant|none	0.8007	0.7741857073407875	0.7940968122786305	0.7681714007917216	0.7897909577053962	0.7875199666643516	0.7827210222932148	0.796083061323703	0.7851656365025349	0.7837280366692131	0.7728939509688173	1.640e-01
GATA3:Copy:DeepGain|Point:PF00320:missense_variant|none:frameshift_variant	0.7447	0.6755717436730904	0.7270431855119572	0.7132284652890644	0.7328912235895054	0.7105874158346878	0.7055229858370096	0.7112259113071744	0.6977304388205248	0.6906489435802182	0.7075980961225912	2.718e-01
GATA3:Copy:DeepGain|Point:(PF00320|none):missense_variant	0.6959	0.5943536711478801	0.6534229576008272	0.6139607032057911	0.691789038262668	0.6777249224405377	0.6304653567735263	0.6415718717683557	0.6678593588417787	0.7175801447776629	0.6141675284384694	1.124e-01
GATA3:Copy:DeepGain|Point:PF00320:missense_variant|none:splice_acceptor_variant	0.8663	0.8719282774838331	0.8342151675485009	0.8295267489711934	0.8422104644326867	0.8442239858906525	0.8206643151087596	0.8460758377425044	0.8217519106407996	0.8727660199882422	0.8604497354497355	3.722e-04
GATA3:Copy:DeepGain|Point:PF00320:missense_variant|none	0.7888	0.7715617715617715	0.7754467754467754	0.7556992273973406	0.7835026608611514	0.778562108750788	0.7516163082200819	0.7616879975370542	0.7717596868540265	0.7873143627860609	0.7412294204747035	2.716e-01
GATA3:Copy:DeepGain|Point:PF00320|none:frameshift_variant	0.7835	0.7481192442388344	0.7545937999913529	0.7598793722166977	0.7532210644645251	0.7864045138138268	0.7412555666046954	0.7539993082277661	0.7507566258809287	0.7246314151065761	0.7503458861169959	1.877e-01
GATA3:Copy:DeepGain|Point:PF00320|none:missense_variant	0.7	0.6243548783484886	0.6687692853827039	0.6500232107260862	0.6115343655279758	0.6956664209060375	0.5811556210917234	0.6654242101526446	0.643537860790257	0.6709811310450288	0.6740667922776549	4.942e-01
GATA3:Copy:DeepGain|Point:PF00320|none:splice_acceptor_variant	0.8743	0.8561504907306434	0.8288876772082879	0.8091384950926935	0.871504907306434	0.8500109051254089	0.818309705561614	0.8570447110141767	0.8653871319520174	0.8638058887677208	0.8615703380588877	6.288e-05
GATA3:Copy:DeepGain|Point:SM00401:frameshift_variant	0.7868	0.8130949769686334	0.8003509541566133	0.7472691379688529	0.7463917525773196	0.7526431234919938	0.6836367624479053	0.7429480149155516	0.7805659135775389	0.7303794691818382	0.7426189953937267	6.763e-02
GATA3:Copy:DeepGain|Point:SM00401:missense_variant	0.7768	0.7125109106779168	0.6602851323828921	0.7892057026476579	0.7149258073901659	0.727262147221414	0.7241198719813791	0.7883328484143148	0.754989816700611	0.7500727378527786	0.6231888274658132	1.260e-02
GATA3:Copy:DeepGain|Point:SM00401:(frameshift_variant|missense_variant)	0.7982	0.7547292200935284	0.7441243023080404	0.7696786845678081	0.7696485141046915	0.7622869211042389	0.7101825313018555	0.7358877658772062	0.7697842811887162	0.7967114195202897	0.7687132297480767	5.151e-02
GATA3:Copy:DeepGain|Point:none:frameshift_variant	0.7311	0.7061188510491916	0.6399423804609563	0.6851995184038527	0.6842320261437909	0.7157292741658067	0.6824905400756794	0.6466073271413829	0.6960139318885449	0.6702141382868937	0.701625386996904	2.097e-02
GATA3:Copy:DeepGain|Point:none:splice_acceptor_variant	0.8797	0.8746359354212362	0.8509222969328682	0.878986731868685	0.8852612275718241	0.8799036352522384	0.798389126604581	0.8255366581568444	0.8240803998417893	0.867642299809428	0.8397576498507785	5.209e-05
GATA3:Copy:DeepGain|Point:none:(frameshift_variant|missense_variant)	0.6348	0.5845728927489934	0.6035073708029682	0.6180160393996872	0.6062027885927257	0.6298958437323218	0.6414428804365911	0.6539216665002828	0.6009117833017205	0.6495291338058634	0.6445209809989684	5.644e-01
GATA3:Copy:DeepGain|Point:none:(frameshift_variant|splice_acceptor_variant)	0.8069	0.8143772619349485	0.7695995942924322	0.7779788386620871	0.7560222217099652	0.7697148521242019	0.7944030796892649	0.8009497245337821	0.8101703510753556	0.7791314169797838	0.7789354786657754	5.796e-02
GATA3:Copy:DeepGain|Point:none:(missense_variant|splice_acceptor_variant)	0.7783	0.739493847225447	0.7589534478755514	0.772535987926631	0.773188994659856	0.7472863942419318	0.7607383329463664	0.7417576039006268	0.7716362897608544	0.784043417692129	0.764859530996053	1.711e-01
GATA3:Copy:DeepGain|Point:(SM00401|none):frameshift_variant	0.7666	0.7647506514279817	0.7465751657593973	0.7614870617373133	0.7673305642269291	0.7824230541007714	0.7528830525528237	0.7369649905833183	0.7495678646061763	0.7218467015814866	0.7692268001341555	1.882e-01
GATA3:Copy:DeepGain|Point:SM00401:frameshift_variant|none:missense_variant	0.6852	0.6756966728593143	0.6895287958115183	0.6577774024657997	0.6328660699206216	0.6658334740753251	0.6187975004222259	0.6606823171761527	0.6452119574396217	0.702482688735011	0.6523053538253674	7.413e-01
GATA3:Copy:DeepGain|Point:SM00401:frameshift_variant|none:splice_acceptor_variant	0.8802	0.8895987525019783	0.8400363077782432	0.8680584648326584	0.8612391193036354	0.870897919285016	0.8350788995950287	0.8621933621933622	0.8549318065447098	0.851394125587674	0.8689079737466834	1.783e-04
GATA3:Copy:DeepGain|Point:SM00401:frameshift_variant|none	0.7973	0.7741187036898436	0.7775241374148641	0.7631764089514258	0.7873587306339346	0.7948955916473318	0.7745004116458349	0.7808023351545543	0.7872015567697028	0.7846343836539181	0.784701743881446	2.569e-01
GATA3:Copy:DeepGain|Point:SM00401:missense_variant|none:frameshift_variant	0.7396	0.6434803323109907	0.709406544978114	0.7044784563618497	0.7039424708930113	0.7331983444004407	0.7083941279814192	0.7453175713902868	0.7145877378435518	0.7203644701188101	0.6838430158115714	7.675e-02
GATA3:Copy:DeepGain|Point:(SM00401|none):missense_variant	0.6959	0.5943536711478801	0.6534229576008272	0.6139607032057911	0.691789038262668	0.6777249224405377	0.6304446742502585	0.6415718717683557	0.6678593588417787	0.717559462254395	0.6141675284384694	1.125e-01
GATA3:Copy:DeepGain|Point:SM00401:missense_variant|none:splice_acceptor_variant	0.8605	0.8619420702754036	0.8313020998206183	0.8358525904822202	0.8676400759734093	0.8316714150047484	0.8256436636066266	0.8513506383876754	0.8065447926559037	0.8324496148570223	0.814326791178643	1.525e-04
GATA3:Copy:DeepGain|Point:SM00401:missense_variant|none	0.7705	0.7543166215935094	0.7414347666063913	0.7327295130498792	0.7520282920740586	0.749459922228801	0.7400905730425181	0.7290009761405642	0.7315933494423197	0.7596853946968364	0.7284648989454482	2.031e-01
GATA3:Copy:DeepGain|Point:SM00401|none:frameshift_variant	0.7687	0.7490600597705582	0.73540923551528	0.7337318037211993	0.7266268196278801	0.7546611394967705	0.748925093994023	0.7436421478839295	0.7360647835727369	0.7411645618432469	0.7747517593753013	4.230e-01
GATA3:Copy:DeepGain|Point:SM00401|none:missense_variant	0.7369	0.70565454922662	0.7099075632189207	0.727196237984371	0.7231276365229017	0.7071529010396257	0.6785689587607477	0.7060810032041678	0.7103109656301145	0.7466171826375603	0.7001567506512067	5.558e-01
GATA3:Copy:DeepGain|Point:SM00401|none:splice_acceptor_variant	0.8594	0.856762331838565	0.8355784753363229	0.8145291479820628	0.8657757847533633	0.8525381165919282	0.8178654708520179	0.8524125560538116	0.833713004484305	0.8419551569506727	0.8450852017937219	2.817e-03
GATA3:Copy:DeepGain|Point:-:-:-	0.8858	0.836312134502924	0.8519919590643275	0.8510964912280702	0.8873355263157895	0.8723684210526316	0.8474049707602339	0.856030701754386	0.8750913742690059	0.8612938596491229	0.8250365497076023	1.524e-05
GATA3:Copy:DeepGain|Point:-:-:-|3/6	0.7721	0.7174512421639192	0.7435570002321802	0.7674280241467378	0.771752379846761	0.7497097747852334	0.7349082888321338	0.7184815416763408	0.7669926863245878	0.7707075690736012	0.7411191084281402	2.359e-02
GATA3:Copy:DeepGain|Point:-:-:-|4/6:294	0.8853	0.8240609443354956	0.8366571126866797	0.8640971488912355	0.8522854125810831	0.8599185397495852	0.8488459797857897	0.8648815809322673	0.8644893649117514	0.8780359028511088	0.8823351938452255	6.319e-05
GATA3:Copy:DeepGain|Point:-:-:-|4/6:294:ENSP00000368632.3:p.Met294Lys	0.8733	0.8302906520031422	0.8356794972505892	0.8608012568735272	0.8574862529457973	0.8608483896307934	0.8322388059701492	0.8546268656716418	0.862623723487824	0.8712333071484681	0.8419952867242734	7.222e-05
GATA3:Copy:DeepGain|Point:-:-:-|4/6	0.8269	0.7776457584968224	0.7927880630008289	0.8172561481072119	0.8120198949986184	0.7981762917933131	0.796490743299254	0.7954959933683338	0.8194667035092567	0.8023625310859354	0.8246476927327991	2.078e-03
GATA3:Copy:DeepGain|Point:-:-:-|5/6	0.8813	0.868921989396617	0.8553774299419339	0.8354708406967938	0.890343347639485	0.8508836152486746	0.817962635698056	0.8322645796516032	0.8594041908608937	0.8577505680383741	0.867748043423378	1.022e-05
GATA3:Copy:DeepGain|Point:-:-:-|6/6	0.8255	0.8012170196952806	0.7990988480118915	0.7736993682645856	0.8059457450761799	0.8265607580824972	0.7981326644370123	0.805230397621702	0.805388331475288	0.8380620587142327	0.797584541062802	1.183e-01
GATA3:Copy:DeepGain|Point:3/6|4/6:294:ENSP00000368632.3:p.Met294Lys	0.6329	0.6173861620342992	0.5746734046556636	0.5631417665716897	0.6102091285414762	0.6710660717165744	0.5334659426912531	0.5746734046556636	0.6353421859039836	0.6174399225848073	0.595398096876512	8.360e-02
GATA3:Copy:DeepGain|Point:4/6:294:ENSP00000368632.3:p.Met294Lys|5/6	0.7715	0.7379317476732161	0.6961944157187177	0.7222750775594623	0.6834953464322647	0.7245915201654601	0.639482936918304	0.7409100310237849	0.7254808686659773	0.7149534643226474	0.7652947259565667	1.575e-01
GATA3:Copy:DeepGain|Point:4/6:294:ENSP00000368632.3:p.Met294Lys|6/6	0.786	0.7024362534713456	0.7416435243625347	0.7309139106286291	0.7491542539762687	0.7836404948245392	0.7417318858874021	0.729929310780106	0.7769502650845747	0.7322772027265841	0.7325296642262055	9.358e-02
JAK1:Copy:DeepGain|Point	0.5841	0.5650368337425972	0.5780730897009967	0.5952982810920121	0.4473133034811498	0.59999277769753	0.6521739130434783	0.4840748230535895	0.5453921710241225	0.5877870865231836	0.5337281525350281	9.709e-01
MAP2K4:Copy:DeepDel	0.6481	0.5107258064516129	0.632016129032258	0.6468548387096774	0.6384274193548387	0.5734274193548388	0.5798387096774194	0.6068548387096774	0.5858064516129032	0.6423790322580645	0.6298387096774194	9.522e-01
MAP2K4:Copy:DeepDel|Point	0.7523	0.7501239695035021	0.6783766193516395	0.7154280047108411	0.7242143432715552	0.7166522035579248	0.7237184652575467	0.7308312155209818	0.6798797495816029	0.7303663298828488	0.6771369243166181	1.003e-02
MAP2K4:Copy:DeepDel|Point:(frameshift_variant|missense_variant)	0.6554	0.6408479834539814	0.6219441571871769	0.6551809720785936	0.5800413650465357	0.5801034126163392	0.569224405377456	0.6240744570837642	0.5776421923474664	0.6314167528438469	0.5890382626680455	6.746e-01
MAP2K4:Copy:DeepDel|Point:PF00069	0.6952	0.6803817803817804	0.6675486675486676	0.6796824796824796	0.6838593838593838	0.6367794367794368	0.682063882063882	0.6332451332451332	0.6575694575694576	0.6844263844263844	0.6132300132300132	2.234e-01
MAP2K4:Copy:DeepDel|Point:SM00220	0.6952	0.6803817803817804	0.6675297675297676	0.6796824796824796	0.6838593838593838	0.6367794367794368	0.682063882063882	0.6332451332451332	0.6575694575694576	0.6844263844263844	0.6132300132300132	2.234e-01
MAP2K4:Copy:DeepDel|Point:PF00069:missense_variant|none	0.6607	0.5952989891608818	0.6617951528437462	0.6526407664515081	0.6652864044168392	0.6110502171883246	0.661165915641619	0.598343685300207	0.6149068322981367	0.6264766776275728	0.6244874761498802	8.834e-01
MAP2K4:Copy:DeepDel|Point:SM00220:missense_variant|none	0.6606	0.5952989891608818	0.6617951528437462	0.6526407664515081	0.6653067023911013	0.6110502171883246	0.661165915641619	0.598343685300207	0.6149068322981367	0.6264766776275728	0.6244874761498802	8.835e-01
NCOR1:Copy:DeepDel|Point	0.6967	0.6769554093567252	0.5951754385964912	0.7055921052631579	0.5902960526315789	0.6005116959064327	0.7119883040935673	0.7026498538011696	0.6610197368421052	0.6430190058479532	0.664327485380117	1.963e-02
NCOR1:Copy:DeepDel|Point:missense_variant	0.6329	0.5693628164096596	0.6031131800989235	0.5428571428571428	0.5384928716904277	0.5880709921443119	0.5398603433226651	0.533226651149258	0.6643584521384929	0.5405004364271166	0.5857724759965086	6.979e-01
NCOR1:Copy:DeepDel|Point:none	0.702	0.6839415787126505	0.6180132302660919	0.6885684554779248	0.6301471681284376	0.5829678905901591	0.6851122342797681	0.7172402259551063	0.6674223279322135	0.6383417570982607	0.6417979782964174	9.823e-02
NCOR1:Copy:DeepDel|Point:none	0.6632	0.6042652205684397	0.6070728048921196	0.6992231068035845	0.5519018499288489	0.5572093381023807	0.6577247028960425	0.6619553094111765	0.6373985615937848	0.6048613514864812	0.6195723241413792	4.440e-01
NCOR1:Copy:DeepDel|Point:none:missense_variant	0.6329	0.5693628164096596	0.6031131800989235	0.5428571428571428	0.5384928716904277	0.5880709921443119	0.5398603433226651	0.533226651149258	0.6643584521384929	0.5405004364271166	0.5857724759965086	6.979e-01
NCOR1:Copy:DeepDel|Point:none:missense_variant	0.6329	0.5693628164096596	0.6031131800989235	0.5428571428571428	0.5384928716904277	0.5880709921443119	0.5398603433226651	0.533226651149258	0.6643584521384929	0.5405004364271166	0.5857724759965086	6.979e-01
NF1:Copy:DeepGain|Point	0.6527	0.5562067218375274	0.6548893767944604	0.6674885998986657	0.6320553960479649	0.6537578111805439	0.6503293362607667	0.6104880932274953	0.6005404492484377	0.5800202668468164	0.6075662894781287	1.309e-01
NF1:Copy:DeepGain|Point:missense_variant	0.6109	0.5973610196876309	0.5912871761115432	0.6330560708515349	0.5994554485069714	0.6037939082041769	0.589342349350727	0.5827897791873616	0.5908982107593801	0.5293220034707677	0.5444018909700198	1.072e-01
NF1:Copy:DeepGain|Point:(missense_variant|stop_gained)	0.6727	0.6537494284407864	0.6173982624599909	0.6662551440329219	0.6541152263374486	0.610859625057156	0.6453589391860997	0.5535208047553727	0.6651577503429356	0.5763145861911294	0.5282807498856882	5.473e-02
NF1:Copy:DeepGain|Point:(missense_variant|synonymous_variant)	0.6011	0.5447686356907502	0.5734921923499355	0.598443245308247	0.6220094551358579	0.5811327061744902	0.590014803495535	0.5640848097034525	0.5672365216560814	0.4483787784728523	0.5295831144644477	2.575e-01
NF1:Copy:DeepGain|Point:(stop_gained|synonymous_variant)	0.7615	0.6896421297643294	0.6908641256910096	0.6875181844631947	0.7391038696537678	0.7062845504800699	0.7171661332557463	0.7629909805062555	0.7033459412278149	0.6917951702065755	0.6762874599941809	4.720e-02
NF1:Copy:DeepGain|Point:none	0.5883	0.5481572481572482	0.6144207144207144	0.6295974295974296	0.5743715743715744	0.5520884520884521	0.5386316386316387	0.6180873180873181	0.5660744660744661	0.561935361935362	0.5004725004725005	4.127e-01
NF1:Copy:DeepGain|Point:none	0.6059	0.5652579872528721	0.5872406933788008	0.6035602646855843	0.6139731254820769	0.5994600738846263	0.5618885235253521	0.6116185604676653	0.5882758900661714	0.528884017375066	0.5247229326513214	4.167e-01
NOTCH1:Copy:DeepGain|Point	0.5511	0.564907306434024	0.59	0.5410796074154853	0.5744601962922573	0.5781679389312977	0.545845147219193	0.5108069792802618	0.5199454743729552	0.5476008724100327	0.5149291166848419	5.838e-01
NOTCH1:Copy:DeepGain|Point:missense_variant	0.5134	0.5084918983202021	0.5458413854615728	0.4532109409840939	0.4954660324067192	0.4655864426936227	0.5085848074921956	0.5040508398989149	0.5275382785788613	0.4794670729894455	0.48766166195926863	5.500e-01
NOTCH1:Copy:DeepGain|Point:synonymous_variant	0.5784	0.592824441745305	0.6211576193590582	0.5750256937307296	0.5743483135569466	0.5357843595253667	0.6870970755862842	0.5906755115388209	0.5719190881061385	0.5952770251331403	0.5751891992899187	5.288e-01
NOTCH1:Copy:DeepGain|Point:(missense_variant|synonymous_variant)	0.5522	0.5048293031511492	0.5683017911067058	0.5406168599156312	0.5588045457688849	0.5626426315668149	0.5589543809501856	0.48710264862497404	0.5472672368087411	0.5162167769299923	0.524365505636108	4.089e-01
NOTCH1:Copy:DeepGain|Point:(25/34|26/34)	0.5601	0.47931472081218274	0.5242068527918782	0.6020621827411168	0.5425126903553299	0.5742703045685279	0.5177664974619289	0.5093274111675127	0.5569479695431472	0.5663705583756345	0.48197969543147207	3.841e-01
NOTCH1:Copy:DeepGain|Point:(25/34|34/34)	0.5972	0.5201502238913766	0.5625090278780875	0.5588978766430738	0.524230824786942	0.5042611584573162	0.5542394915499061	0.5070417449082768	0.6207207857865087	0.5465477394193269	0.5397948866098512	1.131e-01
NOTCH1:Copy:DeepGain|Point:(26/34|34/34)	0.6027	0.6065235883007263	0.5926192501472224	0.5944513511745076	0.5853235621278545	0.6106130995223451	0.5556827847935615	0.4951580187136034	0.5593797029379048	0.5304259634888439	0.5272197866910947	5.679e-01
NOTCH1:Copy:DeepGain|Point:PF00008	0.4766	0.4603850050658561	0.5263086795001689	0.46291793313069907	0.43221884498480245	0.6033772374197907	0.5358324890239784	0.45278622087132725	0.4836879432624113	0.4199257007767646	0.5041540020263424	4.286e-01
NOTCH1:Copy:DeepGain|Point:none	0.5265	0.5763182763182764	0.6300888300888301	0.5327348327348327	0.6007560007560008	0.5266868266868266	0.5312417312417312	0.524985824985825	0.4851634851634852	0.5022869022869023	0.48302778302778304	8.831e-01
NOTCH1:Copy:DeepGain|Point:(PF00008|none)	0.5366	0.5598290598290598	0.563843150105131	0.5506266896043254	0.59153218098905	0.5312252532699817	0.567270145544906	0.4961497501433604	0.513366647551951	0.5271019360476229	0.5198519974877802	6.941e-01
NOTCH1:Copy:DeepGain|Point:SM00181	0.5083	0.44046052631578947	0.4930738304093567	0.4811220760233918	0.45802266081871346	0.5177083333333333	0.4692799707602339	0.4891630116959064	0.5601973684210526	0.4949926900584795	0.5208698830409356	5.722e-01
NOTCH1:Copy:DeepGain|Point:none	0.5836	0.5869039298962422	0.5312348798451696	0.5190312348798451	0.5948873716466857	0.5512875651846675	0.5677651739153808	0.5523896564700822	0.6217676469007043	0.6342400946185689	0.49669372614375573	6.792e-01
NOTCH1:Copy:DeepGain|Point:(SM00181|none)	0.5746	0.5219379557533061	0.5868866641947843	0.5781238413051539	0.5513409961685823	0.5363613891978741	0.5303670745272525	0.5195278704733655	0.5688419231244592	0.5612285255221852	0.5472005932517612	3.410e-01
NOTCH1:Copy:DeepGain|Point:missense_variant|synonymous_variant:26/34	0.5219	0.5290443870885512	0.5761877449574611	0.47758340502819996	0.503329828250964	0.47858713316126567	0.5296976069846733	0.5008125418220055	0.5193098174170729	0.43878851607558234	0.49972915272599816	6.922e-01
NOTCH1:Copy:DeepGain|Point:none:missense_variant	0.5211	0.5497347480106101	0.6773698171157336	0.4903322630182884	0.48111824654474383	0.43316347898925034	0.4243682814463214	0.4756386988691889	0.5026525198938993	0.47623202568756107	0.5144841546837917	6.701e-01
NOTCH1:Copy:DeepGain|Point:none:synonymous_variant	0.5715	0.4638608305274972	0.561391694725028	0.5344930789375234	0.5468013468013468	0.5445940890385335	0.553610175832398	0.5763561541339319	0.4879536101758324	0.551589973812196	0.5869060980172092	6.983e-01
NOTCH1:Copy:DeepGain|Point:none:(missense_variant|synonymous_variant)	0.5789	0.544655543376771	0.6266593593959323	0.5720172126821743	0.4933219664677465	0.547192790159542	0.5937969390654813	0.5139853042666341	0.4944789510006901	0.5823894775301425	0.5020297974262169	6.089e-01
NOTCH1:Copy:DeepGain|Point:(PF00008|PF07645):missense_variant	0.5221	0.4797570850202429	0.46146865838335893	0.5114477174368282	0.3621736702498953	0.46094513472008936	0.5537484294290101	0.4756386988691889	0.5089697054306854	0.5255479547675554	0.49755688957140864	2.029e-01
NOTCH1:Copy:DeepGain|Point:PF00008|PF07645:missense_variant	0.4776	0.426381780962129	0.5221340839303992	0.45921187308085976	0.5364636642784033	0.4649692937563971	0.5089048106448311	0.45140736949846466	0.5015864892528148	0.48748720573183213	0.44165813715455476	5.572e-01
NOTCH1:Copy:DeepGain|Point:(PF00008|none):missense_variant	0.5116	0.5006685449596485	0.4604603409579294	0.440881524282508	0.4640895850245929	0.5251420658039253	0.5266462919631345	0.4849338618022062	0.5500692421565351	0.4828804737118571	0.48911226780000955	5.264e-01
NOTCH1:Copy:DeepGain|Point:PF00008:missense_variant|none:synonymous_variant	0.4893	0.4302778888444622	0.5850659736105558	0.5062724910035986	0.501374450219912	0.49495201919232307	0.4494952019192323	0.5028488604558177	0.491078568572571	0.4277538984406237	0.5065223910435825	8.851e-01
NOTCH1:Copy:DeepGain|Point:PF00008:missense_variant|none	0.5239	0.5182382437473246	0.5505717605332355	0.505564728184431	0.5249342628263927	0.5399467987525225	0.5322876536415336	0.49139301657188283	0.5233443404879838	0.5033785849691188	0.5036537638353819	7.619e-01
NOTCH1:Copy:DeepGain|Point:PF00008|none:missense_variant	0.4687	0.508905503797072	0.5221365380098646	0.4578211853127691	0.49945196899710326	0.512976591247162	0.4121584592499804	0.4740076724340406	0.4930517497847021	0.46756830815000394	0.46700070461128945	8.278e-01
NOTCH1:Copy:DeepGain|Point:PF00008|none:synonymous_variant	0.5344	0.4978078187796858	0.5636544472861609	0.5299395120366988	0.5319084155401291	0.5156903341046564	0.5430317054357975	0.4983964600332887	0.5501765923760809	0.4868266147038526	0.5041407867494824	6.158e-01
NOTCH1:Copy:DeepGain|Point:(PF07645|none):missense_variant	0.5411	0.48744166535577577	0.5322741335011274	0.4896963976718578	0.5282890252215405	0.558308426406586	0.5324052225892717	0.5121126317445336	0.5384877562791673	0.5169629280058728	0.4204027056787793	5.730e-01
NOTCH1:Copy:DeepGain|Point:PF07645:missense_variant|none:synonymous_variant	0.6467	0.6276337562051848	0.6066464423607281	0.5174020959735245	0.568450082735797	0.5819360176503033	0.654219525648097	0.5902371759514616	0.6181742967457253	0.589658025372311	0.4429950358521787	1.742e-01
NOTCH1:Copy:DeepGain|Point:PF07645:missense_variant|none	0.5875	0.49995151906916613	0.6260180995475113	0.5506787330316743	0.5396574014221073	0.5235617323852618	0.6521816418875243	0.523125404007757	0.5263897866839043	0.5567873303167421	0.5216548157724629	3.661e-01
NOTCH1:Copy:DeepGain|Point:SM00181:missense_variant	0.512	0.49255416375463684	0.5035750766087844	0.41769259717219503	0.42903607332939087	0.5558572119778507	0.5040589215633569	0.48513520778452773	0.5160744046019031	0.541879468845761	0.5134670179022633	4.606e-01
NOTCH1:Copy:DeepGain|Point:SM00181:(missense_variant|synonymous_variant)	0.5182	0.48109688088919655	0.5179031575708627	0.4891350332679512	0.46586669743471404	0.47805853621014577	0.5179031575708627	0.4790392677204723	0.5268066612822584	0.5203646013614861	0.5289988846582824	4.404e-01
NOTCH1:Copy:DeepGain|Point:none:(missense_variant|synonymous_variant)	0.5382	0.5288731972951948	0.601789240619951	0.5331218957572856	0.5573275088265215	0.5182215307282628	0.6248877984561068	0.4956316198910897	0.49491353001017296	0.5102627012147687	0.48249655915265394	8.895e-01
NOTCH1:Copy:DeepGain|Point:(SM00181|none):missense_variant	0.5282	0.5216819449980071	0.5554802710243125	0.42267835791151853	0.49103228377839775	0.5176564368274212	0.5251494619370267	0.4741729772817856	0.5499601434834596	0.5080310880829015	0.4827819848545237	4.405e-01
NOTCH1:Copy:DeepGain|Point:SM00181:missense_variant|none:synonymous_variant	0.5699	0.5401824160338213	0.5695412197604321	0.442515462303296	0.5831049870821263	0.5779182650904251	0.5643349252329132	0.5594222187426603	0.5693650669380725	0.5060479135676819	0.46715728489783137	3.967e-01
NOTCH1:Copy:DeepGain|Point:SM00181:missense_variant|none	0.5904	0.5313402614418009	0.5623976416639371	0.5103921627013668	0.5358068070154542	0.5489980049429771	0.5750230771521305	0.5484917964446298	0.5300151862549505	0.5901051127058333	0.5343924009171307	1.811e-01
NOTCH1:Copy:DeepGain|Point:SM00181:synonymous_variant|none:missense_variant	0.5589	0.5427407622926971	0.5731160896130346	0.5846668606342741	0.5343322665114926	0.5425080011638056	0.5712249054407914	0.47369799243526334	0.5540005819028222	0.5287750945592086	0.5384346814082048	3.315e-01
NOTCH1:Copy:DeepGain|Point:(SM00181|none):synonymous_variant	0.5082	0.5448806175572976	0.532373885464664	0.47316139070073604	0.4538627251510981	0.5513135060738436	0.519059302255999	0.5276763808270002	0.4931482257195859	0.5401531925079289	0.5625037400514631	9.283e-01
NOTCH1:Copy:DeepGain|Point:SM00181:synonymous_variant|none	0.619	0.5760263053009167	0.6170386608210442	0.5938421681944998	0.5653646871263451	0.6342566759665206	0.6451375049820646	0.527022718214428	0.6259266640095655	0.5704264647269829	0.5793144679155042	2.090e-01
NOTCH1:Copy:DeepGain|Point:SM00181|none:missense_variant	0.5224	0.5033489214059436	0.5319957761351637	0.46972394026248304	0.4903907074973601	0.5298989289485594	0.4786091416503243	0.44896666163825616	0.5453160356011465	0.4941771006184945	0.532357821692563	6.031e-01
NOTCH1:Copy:DeepGain|Point:SM00181|none:synonymous_variant	0.5497	0.43291597526022024	0.5461004676421783	0.5606577160959421	0.4647759843113592	0.5532056117061397	0.5535374868004224	0.5033338361743853	0.5780359028511087	0.4979333232765123	0.5397797556192487	5.657e-01
PIK3CA:Copy:DeepGain	0.8559	0.8363054275626832	0.8146131290766561	0.810424271437975	0.8380108910298606	0.8336425109209503	0.821494823768775	0.7825982885524505	0.8328945006283286	0.8295434145173838	0.7677876847585423	8.514e-08
PIK3CA:Copy:DeepGain|Point	0.8128	0.79127366702517	0.7935291432285421	0.8006863147143708	0.7962798183239065	0.7931113191634234	0.7987674190078999	0.795359057884108	0.7929449632856447	0.7915328726951973	0.7865770150339289	2.941e-01
PIK3CA:Copy:DeepGain|Point:missense_variant	0.8033	0.7873075580718967	0.7979796021251018	0.8016597510373444	0.7791367743436616	0.7927831853259394	0.788629929809594	0.7803777096986854	0.7999185636173266	0.7889983324931167	0.7775933609958506	7.856e-01
PIK3CA:Copy:DeepGain|Point:(inframe_deletion|missense_variant)	0.8077	0.7917263596447074	0.7916489201056275	0.7912694663641362	0.7943631759503768	0.8026221027932442	0.8046858665097225	0.8082597012382582	0.7857906189742359	0.7847839049661977	0.7749181076874231	6.099e-01
PIK3CA:Copy:DeepGain|Point:10/21	0.6561	0.6547098402018503	0.6315391084945332	0.615595338219392	0.6498558212183108	0.649333173134687	0.6323140694461131	0.6187492490688453	0.6556049501381713	0.6660458969121711	0.6503784693019344	8.384e-01
PIK3CA:Copy:DeepGain|Point:2/21	0.6174	0.5968476732098086	0.6350058093316211	0.5994160092949306	0.6031920748486517	0.6116156056992601	0.5970464135021097	0.5771418088424143	0.6276677062312725	0.5775545771418088	0.5844340487983856	6.195e-01
PIK3CA:Copy:DeepGain|Point:21/21	0.7539	0.7373593137984035	0.7441667906192672	0.7444246120283603	0.738792205860479	0.7494075065694878	0.7429619713421588	0.7487877435668601	0.7353264911497843	0.7117060835936337	0.7295205513411671	8.600e-01
PIK3CA:Copy:DeepGain|Point:5/21	0.6325	0.6201409474802841	0.5865400749482633	0.5775910285810169	0.5940069355109346	0.5973208792438056	0.5822752950388724	0.6129397617316404	0.6177918228088819	0.590427316964036	0.5703339112925779	1.954e-01
PIK3CA:Copy:DeepGain|Point:(10/21|14/21)	0.663	0.6477132407418297	0.6552456105276775	0.6391283384097939	0.6581327249420813	0.6117389719285454	0.6175426011078052	0.6476603201110157	0.6597556242870415	0.6754730516387756	0.6326661413804052	8.457e-01
PIK3CA:Copy:DeepGain|Point:(10/21|2/21)	0.6771	0.6757752417420486	0.6671273838078541	0.6609856837078228	0.6571995568510611	0.6411676759419604	0.6681868539652149	0.6726667455443095	0.6625506878488991	0.6809811661700961	0.6744522485506234	7.142e-01
PIK3CA:Copy:DeepGain|Point:(10/21|21/21)	0.7995	0.7850441741610871	0.7998375658650608	0.7989065409452875	0.7691454379778931	0.7886256487460878	0.7825086169327681	0.7929123251852145	0.7925755714908285	0.7804801711501129	0.7728893466978329	8.686e-01
PIK3CA:Copy:DeepGain|Point:(10/21|5/21)	0.6345	0.6449495428806428	0.6145381881834383	0.6304872776354222	0.6262851539021227	0.6023167041008931	0.6070144359031139	0.6212183522613436	0.6358124281631922	0.6060337646178018	0.600930055993167	9.982e-01
PIK3CA:Copy:DeepGain|Point:(10/21|8/21)	0.6621	0.6713813162997605	0.6533934070947872	0.6347382228812593	0.6413710505303981	0.6579160488194365	0.6307859016767423	0.6212786586061366	0.6708224021900308	0.6437949127409605	0.6524751910573743	8.787e-01
PIK3CA:Copy:DeepGain|Point:(14/21|2/21)	0.6532	0.6228425479218802	0.6730218518614071	0.6637212662212018	0.6132065736178117	0.5906194370630272	0.6581357550114806	0.5650396016614638	0.6680684192874281	0.6448879027888857	0.6450813962488068	6.268e-01
PIK3CA:Copy:DeepGain|Point:(14/21|21/21)	0.7655	0.7526711736651416	0.7521102271954619	0.7510271876912318	0.7480694699420113	0.7435818981845732	0.7467387397888315	0.7630231857874135	0.7426785558178163	0.7436887451311789	0.7370448077240629	7.601e-01
PIK3CA:Copy:DeepGain|Point:(14/21|5/21)	0.6088	0.6220424307802949	0.5749850173798394	0.5926045786887211	0.5808701905789284	0.5629989212513484	0.6492988133764833	0.6003595828838547	0.6038355507611171	0.5584921491070358	0.5565623876303488	7.067e-01
PIK3CA:Copy:DeepGain|Point:(14/21|8/21)	0.7318	0.7314980577605135	0.6625063333896302	0.7257220064178348	0.7258064516129032	0.6370038844789732	0.7434217193041716	0.644029724708664	0.7709339638574565	0.7308224961999662	0.7360749873332207	2.063e-02
PIK3CA:Copy:DeepGain|Point:(2/21|21/21)	0.7415	0.7231017956052156	0.7348923306515646	0.7336917528435997	0.7049831153798322	0.7357341700706954	0.7292720958931629	0.7163575138951336	0.7249002707279041	0.7296021352108903	0.7109812212411392	9.277e-01
PIK3CA:Copy:DeepGain|Point:(2/21|5/21)	0.6099	0.5943069058835321	0.595148842337376	0.5803848852360429	0.5693094116467876	0.532805452540844	0.5943870903077078	0.5618121679863687	0.57286759546958	0.5309411646787612	0.6012729277337877	6.828e-01
PIK3CA:Copy:DeepGain|Point:(2/21|8/21)	0.6008	0.6006354310212831	0.6160873781452559	0.6093757974786914	0.6092737202061961	0.5916143520645128	0.6406880008166181	0.5553195018629102	0.6079339560046956	0.5984280100035727	0.5868932782116062	8.800e-01
PIK3CA:Copy:DeepGain|Point:(21/21|5/21)	0.7457	0.7308476404658731	0.7340153218876273	0.7278490848920337	0.724334009836725	0.7266423491123178	0.7354094673907081	0.7456438666739802	0.7376720969776754	0.707563125079992	0.7328360119210868	9.116e-01
PIK3CA:Copy:DeepGain|Point:(21/21|8/21)	0.7595	0.7446018008567182	0.7522462142184145	0.7496770308204874	0.7476275121174151	0.753542947615856	0.7500849918893454	0.7586983127895794	0.7348787287156026	0.7214208701226797	0.7394440073432993	7.099e-01
PIK3CA:Copy:DeepGain|Point:(5/21|8/21)	0.6187	0.635113806280113	0.6211164645289915	0.6163458571665915	0.5858234637932263	0.5916265160325636	0.6832648992476207	0.6183751453729855	0.5799729428239148	0.6054636508200223	0.5719507274582869	4.363e-01
PIK3CA:Copy:DeepGain|Point:PF00792	0.7486	0.7363795153857589	0.6627397056637431	0.7300245280214063	0.73522744165304	0.7337037312323472	0.7080793815965513	0.7332577672067786	0.7166641890887469	0.7094544373420544	0.7101605470492047	1.152e-03
PIK3CA:Copy:DeepGain|Point:PF02192	0.6591	0.6309224726655108	0.6881214394395103	0.6489154665440006	0.6376101341070733	0.6166802307066275	0.6254201903683522	0.5843034570609674	0.651640069353526	0.6618307915501929	0.642369342910725	3.097e-01
PIK3CA:Copy:DeepGain|Point:none	0.7536	0.7423889550527105	0.7418199461867584	0.7261302986193816	0.7420757796303648	0.7306911913898814	0.7362092541131843	0.7325349565524238	0.7463014423713114	0.7197168188434564	0.732645229588461	8.490e-01
PIK3CA:Copy:DeepGain|Point:(PF00792|PF02192)	0.664	0.6611259338313767	0.6329242262540021	0.6253601921024546	0.6222785485592316	0.620397545357524	0.6730656350053362	0.6225053361792956	0.7088847385272146	0.6659284951974387	0.6533217716115262	2.633e-01
PIK3CA:Copy:DeepGain|Point:(PF00792|none)	0.7555	0.7322200563136235	0.744327485380117	0.7339571150097466	0.7221702404158544	0.7381329867879576	0.7422395494910115	0.7482737708468703	0.7449859215941087	0.739146632012129	0.7308252111760883	7.422e-01
PIK3CA:Copy:DeepGain|Point:(PF02192|none)	0.7473	0.7323132997692469	0.7361460737011398	0.7211340116075798	0.7024246556184882	0.7461759667156143	0.7323307810642612	0.7426709670652402	0.7394544087826026	0.7303685056989022	0.7314173833997623	9.114e-01
PIK3CA:Copy:DeepGain|Point:SM00142	0.6621	0.6680191905272291	0.6328790894707294	0.622454448017149	0.5995891389782065	0.6421043229724902	0.6542004797631807	0.5830653804930332	0.6346144031031491	0.5981855764813964	0.6285408053896799	5.365e-02
PIK3CA:Copy:DeepGain|Point:SM00143	0.6591	0.6309224726655108	0.6881214394395103	0.6489154665440006	0.6376101341070733	0.6166802307066275	0.6254201903683522	0.5843034570609674	0.651640069353526	0.6618307915501929	0.642369342910725	3.097e-01
PIK3CA:Copy:DeepGain|Point:SM00146	0.7516	0.7337335745382979	0.7275112816333021	0.7318251396536986	0.7365862871001729	0.7361588772041429	0.7406516509949704	0.7437081287398366	0.7256028467487029	0.7218953143947677	0.7242410989404211	7.631e-01
PIK3CA:Copy:DeepGain|Point:none	0.6799	0.6732927427052966	0.6681458166713965	0.6560847243363175	0.6708031268543123	0.6971053378395811	0.6957766827481231	0.5951600835891747	0.6931064730012125	0.692887180413302	0.6647274322127912	1.951e-01
PIK3CA:Copy:DeepGain|Point:(SM00142|SM00143)	0.6157	0.586226215214114	0.6150226133724483	0.5726276331336837	0.579024569123579	0.5439636556248217	0.6204314875932038	0.558478996047753	0.6024935826916025	0.5855029947439189	0.6262987409852097	6.155e-01
PIK3CA:Copy:DeepGain|Point:(SM00142|SM00146)	0.7403	0.7348787394713913	0.7308942056346209	0.7132905532965437	0.7297914246296834	0.7306128376415917	0.7145567092651757	0.7414273525994772	0.7249174048794655	0.7258431963404008	0.727930765320941	8.560e-01
PIK3CA:Copy:DeepGain|Point:(SM00142|none)	0.6349	0.6387947269303201	0.6460023968498545	0.6335302174285226	0.6058466016093135	0.624970039376819	0.6596045197740112	0.607447354904982	0.6205144667009074	0.5795839753466873	0.6196712891628146	6.373e-01
PIK3CA:Copy:DeepGain|Point:(SM00143|SM00146)	0.7486	0.7275587862230461	0.7319445799590204	0.7333983803297883	0.7306956776270855	0.7385305883500829	0.7367987120694702	0.7516830910332716	0.725973265684457	0.7373402283149576	0.7265928383256903	7.384e-01
PIK3CA:Copy:DeepGain|Point:(SM00143|none)	0.6789	0.6831182817969057	0.6373361224447528	0.674844148043825	0.6181057515067415	0.6398939585361307	0.6658140546362074	0.6633597746618892	0.6709400824306692	0.6607501605119814	0.6680197999295818	4.824e-01
PIK3CA:Copy:DeepGain|Point:(SM00146|none)	0.7597	0.7470763883111	0.7471272337317766	0.7508713056179568	0.7410165386286528	0.7262112765898439	0.7485093047119838	0.7598894343215834	0.7439701953388617	0.731194127816143	0.7367917464015309	7.546e-01
PIK3CA:Copy:DeepGain|Point:missense_variant:10/21	0.6561	0.6547098402018503	0.6315391084945332	0.615595338219392	0.6498558212183108	0.649333173134687	0.6323140694461131	0.6187492490688453	0.6556049501381713	0.6660458969121711	0.6503784693019344	8.384e-01
PIK3CA:Copy:DeepGain|Point:missense_variant:2/21	0.6603	0.6455008669190757	0.6016241463500938	0.6306393970489367	0.643696259863416	0.592901878914405	0.5995010792257882	0.5872934432610311	0.6411308870882134	0.6315947772548742	0.6356639892431266	2.207e-01
PIK3CA:Copy:DeepGain|Point:missense_variant:21/21	0.7495	0.7321206342834203	0.7464773183460458	0.7350863107185869	0.7236651947009233	0.7463869931754316	0.7259183059012445	0.7456041750301083	0.7215325170614211	0.7297270172621437	0.7238257727820152	8.553e-01
PIK3CA:Copy:DeepGain|Point:missense_variant:5/21	0.6397	0.6481670205237084	0.573375796178344	0.6244302901627743	0.5997593772116065	0.6159235668789809	0.6076716206652513	0.5896815286624204	0.6267940552016985	0.5936730360934183	0.6133474876150036	1.881e-01
PIK3CA:Copy:DeepGain|Point:missense_variant:(10/21|14/21)	0.663	0.6477132407418297	0.6552456105276775	0.6391283384097939	0.6581327249420813	0.6117389719285454	0.6175426011078052	0.6476603201110157	0.6597556242870415	0.6754730516387756	0.6326661413804052	8.457e-01
PIK3CA:Copy:DeepGain|Point:missense_variant:(10/21|2/21)	0.6695	0.6587094635655488	0.6439920446384177	0.6489696701839678	0.6736036683056185	0.6326335561571184	0.6477432186067068	0.648605049444782	0.6567427213966079	0.6616264294790343	0.6727252637975802	8.404e-01
PIK3CA:Copy:DeepGain|Point:missense_variant:(10/21|21/21)	0.7971	0.7903291151307166	0.7907143935241454	0.8021098956967978	0.7742983564103175	0.7639196714409412	0.7865359103294329	0.7833186371471922	0.7925653185894839	0.7680743229824519	0.7558923762541407	8.278e-01
PIK3CA:Copy:DeepGain|Point:missense_variant:(10/21|5/21)	0.6354	0.6459500898805118	0.6237707518240457	0.6136248281696098	0.6342603362588559	0.6232896267315217	0.5924447499206936	0.6412815903563498	0.607243311832505	0.619927038172782	0.6260864967748757	9.990e-01
PIK3CA:Copy:DeepGain|Point:missense_variant:(10/21|8/21)	0.6701	0.6557601609099737	0.6516622740093402	0.6500208073241781	0.6367965968465344	0.6613665788135201	0.6445415452906089	0.6635513478522218	0.6729840014796319	0.6388253109539003	0.6610891478244787	6.511e-01
PIK3CA:Copy:DeepGain|Point:missense_variant:(14/21|2/21)	0.6679	0.6346499883909914	0.6598850708149524	0.6236359414905968	0.6516136521941026	0.6332569073601114	0.5824384722544694	0.6399611098212212	0.6742367076851636	0.6419201300208962	0.6499593684699326	4.258e-01
PIK3CA:Copy:DeepGain|Point:missense_variant:(14/21|21/21)	0.7639	0.7439901366525528	0.7469078798715014	0.7204959181067089	0.7378746647542513	0.7500515762690219	0.7492951243233684	0.7572968140601821	0.7430863239382657	0.7410527453311196	0.7352762032006759	6.774e-01
PIK3CA:Copy:DeepGain|Point:missense_variant:(14/21|5/21)	0.6139	0.6359453700116234	0.5843907400232468	0.5743897714064317	0.5902629794653235	0.6081097442851607	0.6536347345989927	0.6070563734986439	0.5870423285548237	0.5778162533901589	0.5712538744672607	7.091e-01
PIK3CA:Copy:DeepGain|Point:missense_variant:(14/21|8/21)	0.7172	0.6498507784689511	0.7204882959979864	0.6969005069936356	0.6949768077379455	0.6857538384092625	0.6346229909028801	0.708694401495811	0.7225018877422602	0.7283628779979145	0.7206680809751537	6.084e-02
PIK3CA:Copy:DeepGain|Point:missense_variant:(2/21|21/21)	0.7403	0.7176816028424793	0.7331277141729174	0.7214765100671141	0.7096180418476116	0.7247039084090012	0.7311833793920253	0.7153523489932886	0.7326490327674694	0.712993485984998	0.7223351756810107	8.417e-01
PIK3CA:Copy:DeepGain|Point:missense_variant:(2/21|5/21)	0.6118	0.5865627957131225	0.5935058647476948	0.5811931955722806	0.5974780484584407	0.5795096938887788	0.5742831363746397	0.5559296670407782	0.6053673994850466	0.5644902180849893	0.6213881736757554	6.524e-01
PIK3CA:Copy:DeepGain|Point:missense_variant:(2/21|8/21)	0.6405	0.5921255091265651	0.621209835570976	0.6807059888369287	0.6209835570976014	0.5767385729370946	0.5983406245285865	0.5898023834665862	0.6665107859405642	0.6209684718660431	0.6386634484839342	4.445e-01
PIK3CA:Copy:DeepGain|Point:missense_variant:(21/21|5/21)	0.7453	0.712700261622801	0.7365190300542659	0.7238954987935768	0.7186399312200128	0.7272050734485214	0.7343881446968227	0.7325022418208207	0.721417940113339	0.7238538979948415	0.7181869447448946	8.687e-01
PIK3CA:Copy:DeepGain|Point:missense_variant:(21/21|8/21)	0.7574	0.73471305758634	0.746668579286329	0.7495869730815271	0.7311417350098434	0.7394962555523679	0.7454863824777658	0.7346907986506138	0.7396891663286606	0.7370527190526597	0.7373495048623409	6.361e-01
PIK3CA:Copy:DeepGain|Point:missense_variant:(5/21|8/21)	0.6479	0.6646266829865362	0.5995054080383684	0.6108335623110933	0.5728399070766618	0.6246221866959758	0.63687457847276	0.5896385481977369	0.5788474508530462	0.5936477406139935	0.6016536357505058	1.997e-01
PIK3CA:Copy:DeepGain|Point:inframe_deletion|missense_variant:10/21	0.6582	0.663052995391705	0.6492626728110599	0.6433294930875576	0.6329032258064516	0.6320679723502304	0.6462960829493087	0.647897465437788	0.6557315668202764	0.6570046082949309	0.6425057603686636	8.817e-01
PIK3CA:Copy:DeepGain|Point:inframe_deletion|missense_variant:14/21	0.7307	0.6912051549982584	0.6917276210379658	0.6992685475444096	0.6948450017415535	0.6435562521769418	0.7498258446534308	0.5855973528387322	0.7228317659352143	0.7451758969000348	0.7071577847439916	1.172e-02
PIK3CA:Copy:DeepGain|Point:inframe_deletion|missense_variant:2/21	0.5948	0.6547062501861061	0.5740851025816633	0.5788791948307179	0.6415150522585832	0.6268796712622458	0.6300509186195397	0.5476878182413721	0.6540213798648126	0.599737962659679	0.5922043891254504	7.971e-01
PIK3CA:Copy:DeepGain|Point:inframe_deletion|missense_variant:21/21	0.7537	0.7338642489585886	0.728752756677285	0.7382553295760843	0.7331585395736339	0.7474540553785837	0.7383680470472923	0.7461259495221759	0.7297525116393041	0.7337123254104386	0.7275961774074982	7.336e-01
PIK3CA:Copy:DeepGain|Point:inframe_deletion|missense_variant:5/21	0.5894	0.5951056729699666	0.6020393029291806	0.5780373254233099	0.5916821159312816	0.6154987022617724	0.6555308367321715	0.5907675194660734	0.5908478556420714	0.5292918057100482	0.5504634779384502	6.760e-01
PIK3CA:Copy:DeepGain|Point:inframe_deletion|missense_variant:8/21	0.6975	0.6663011695906432	0.6390533625730994	0.636312134502924	0.669718567251462	0.6882492690058479	0.7046783625730995	0.6917214912280701	0.7110745614035088	0.6067799707602339	0.6398391812865497	3.190e-02
PIK3CA:Copy:DeepGain|Point:10/21:545	0.6452	0.6442435301924353	0.6310384870603849	0.5934140676841406	0.6471881220968813	0.6229761114797611	0.627471798274718	0.6193596549435966	0.6469475779694758	0.6735401459854015	0.616987392169874	9.103e-01
PIK3CA:Copy:DeepGain|Point:10/21:(545|546)	0.6479	0.6317843017949498	0.6420900517188927	0.6204898083358685	0.6432689382415576	0.625228171585032	0.6376407058107697	0.6328491025250988	0.6288104654700335	0.6242470337693946	0.6426604806814724	9.083e-01
PIK3CA:Copy:DeepGain|Point:21/21:1047	0.7485	0.7205593206157965	0.7246485943775101	0.7462872322623829	0.7224261629852744	0.7283509036144579	0.7307929635207496	0.7480651773761714	0.7310335090361446	0.7219189257028112	0.7303171017402945	5.593e-01
PIK3CA:Copy:DeepGain|Point:5/21:345	0.6449	0.575356977014163	0.6326329231483632	0.5749941954957046	0.598720106802879	0.5890265846296726	0.6341420942651498	0.6113739261667054	0.6331408172742048	0.6171494079405618	0.6162787322962618	1.686e-01
PIK3CA:Copy:DeepGain|Point:10/21:545|14/21	0.666	0.6527688218548984	0.6405957567274272	0.6578566597990029	0.6414922227639464	0.6599012314612397	0.6573061981976315	0.6514398502744444	0.6603180095308494	0.6661922211911989	0.6492144126574714	8.670e-01
PIK3CA:Copy:DeepGain|Point:10/21:546|14/21	0.6409	0.6019433629496522	0.6186982130378357	0.6590462879771056	0.6591960334098699	0.663954610495491	0.6620744733952281	0.6616585138597717	0.6793451133073775	0.6448870253901701	0.6239226648031679	4.665e-01
PIK3CA:Copy:DeepGain|Point:10/21:545|2/21	0.6662	0.6698740547191462	0.6405928137917686	0.6259452808538288	0.669438568841331	0.6246457356946346	0.6477748745385924	0.6543762874483292	0.6570306775607261	0.6693072318305614	0.668394785229425	8.868e-01
PIK3CA:Copy:DeepGain|Point:10/21:546|2/21	0.6027	0.5705481549532997	0.588041647527178	0.5588730669116522	0.546866227734395	0.5575843413463992	0.5858980248047773	0.6035829122645843	0.6064410758944521	0.5808451998162609	0.5770300617567499	7.777e-01
PIK3CA:Copy:DeepGain|Point:10/21:545|21/21:1047	0.7716	0.7538230884557721	0.7594688370100664	0.766343970871707	0.7559220389805097	0.7668708502891411	0.7579053330477619	0.7579224673377597	0.7565046048404369	0.7494666952238167	0.7417905333047762	9.348e-01
PIK3CA:Copy:DeepGain|Point:10/21:545|21/21	0.787	0.7786543701530078	0.7823265562775099	0.7777069796688325	0.78155103751834	0.7705093271850765	0.776432613707818	0.7815384615384615	0.7686103542234333	0.7712806539509537	0.757874659400545	9.202e-01
PIK3CA:Copy:DeepGain|Point:10/21:546|21/21:1047	0.7366	0.6983379612861684	0.7274689122298684	0.6925479898587469	0.6919694957543563	0.7329017264276229	0.7377661072880196	0.7216085154332166	0.7286963258078796	0.7230270835848525	0.7095355949937623	8.613e-01
PIK3CA:Copy:DeepGain|Point:10/21:546|21/21	0.7546	0.7329796555011024	0.7442639681882516	0.7503971654422739	0.7205110676769914	0.742554953254831	0.7511674256939563	0.7529727231588373	0.7436766447463437	0.7381403991873754	0.7316028153012198	8.576e-01
PIK3CA:Copy:DeepGain|Point:10/21|21/21:1047	0.7871	0.7779792477094999	0.7774999800305133	0.7803955555910569	0.7718206580345233	0.7827200038341414	0.7670439568339578	0.7719644383382191	0.777511961722488	0.7674473404637714	0.7705905376584579	8.661e-01
PIK3CA:Copy:DeepGain|Point:10/21:545|5/21:345	0.5935	0.6331815479407632	0.6097246243649336	0.5902132201924116	0.5595881526321479	0.5574397362447303	0.6074681115555075	0.6241690087558102	0.6218111555507513	0.639011998702843	0.5709180088639066	1.000e+00
PIK3CA:Copy:DeepGain|Point:10/21:545|5/21	0.6106	0.6164709190984452	0.6105650118519907	0.6015856222629936	0.5723707999089338	0.57514965649315	0.6240374442554674	0.5764352961658475	0.6029917906550066	0.626689076080406	0.5581952833094508	9.978e-01
PIK3CA:Copy:DeepGain|Point:10/21:546|5/21:345	0.6149	0.562934240140914	0.5665671787846169	0.5720104706918485	0.6032512966043644	0.5886583814463254	0.628106957627948	0.6161194833153929	0.5967927390155593	0.5654051277032978	0.5735761816224679	4.175e-01
PIK3CA:Copy:DeepGain|Point:10/21:546|5/21	0.6124	0.5952816082405715	0.5316379085277574	0.5617805520613296	0.5949493271307527	0.5903804618707427	0.5871407210500083	0.5832364180096361	0.6358792395509458	0.5828922697173237	0.6044905418555526	3.838e-01
PIK3CA:Copy:DeepGain|Point:10/21|5/21:345	0.6412	0.6441689818251225	0.6244830657646385	0.6296736156766272	0.6458867940534007	0.6266727461667339	0.6092613407418404	0.6517082688270099	0.6102952092125633	0.6252200284181282	0.6313331071193774	9.966e-01
PIK3CA:Copy:DeepGain|Point:10/21:545|8/21	0.6677	0.6622299969577122	0.6764602981442045	0.6129221174323091	0.6467751749315486	0.651171280803164	0.6609598418010344	0.6585108001216915	0.6664587770003042	0.683685731670216	0.6593094006693033	7.614e-01
PIK3CA:Copy:DeepGain|Point:10/21:546|8/21	0.6528	0.6334437303252886	0.5945369884575026	0.6345750262329486	0.6706289349422875	0.6460519412381952	0.6627426547743966	0.6500114769150053	0.6990752885624344	0.6367884312696747	0.6574796694648478	1.950e-01
PIK3CA:Copy:DeepGain|Point:14/21|21/21:1047	0.7518	0.7255376371471358	0.7444198816230478	0.7458257352716455	0.7213200762013426	0.7345177820111857	0.7363820661973697	0.7498802986929636	0.7308808997463351	0.7249926141746722	0.7332036144701052	6.754e-01
PIK3CA:Copy:DeepGain|Point:14/21|5/21:345	0.6101	0.5852057842046718	0.5811148189346187	0.5670127301940427	0.5875417130144606	0.5734767025089605	0.646397231491781	0.6121245828698554	0.6358175750834261	0.600086515881844	0.5763317266098134	7.364e-01
PIK3CA:Copy:DeepGain|Point:2/21|21/21:1047	0.7367	0.7036332509035572	0.7236316490293644	0.7273810358119	0.7170889941231241	0.7318888099075919	0.7233713444730334	0.7186808566022246	0.7159826997587176	0.695688956078612	0.7144108607070272	7.003e-01
PIK3CA:Copy:DeepGain|Point:2/21|5/21:345	0.6031	0.5903563725993632	0.60473451781863	0.5679675464722194	0.5938687480743555	0.5747766252439149	0.6389545034404848	0.5473040977713874	0.5789873677724146	0.5841121495327103	0.6066036766971347	7.863e-01
PIK3CA:Copy:DeepGain|Point:21/21:1047|5/21:345	0.7479	0.7376020237697485	0.7324805498544222	0.725406901818529	0.7241515918094602	0.7310056799198129	0.7332108252589375	0.7493437067443082	0.7328862584124862	0.7147248341367953	0.7325330533148776	5.219e-01
PIK3CA:Copy:DeepGain|Point:21/21:1047|5/21	0.7413	0.7043589621970308	0.7219418488829863	0.7025518190010909	0.7174311056301286	0.7374994071052506	0.7359199354930512	0.7426647061613623	0.7277047858464165	0.7120618507802495	0.7315087985580799	6.676e-01
PIK3CA:Copy:DeepGain|Point:21/21|5/21:345	0.7497	0.7372337589513067	0.7376198486895931	0.730228987985255	0.7260003860897383	0.7394307934144122	0.7390125295312687	0.7351608247612219	0.7438432475662557	0.7284686026309258	0.7304909774505207	8.817e-01
PIK3CA:Copy:DeepGain|Point:21/21:1047|8/21	0.7579	0.7324446572467681	0.7472264952476034	0.74168967308809	0.7367437169547988	0.7474862725522357	0.7470991534316073	0.7631798779556036	0.7415928933079329	0.7319098216195842	0.7168070822424385	3.022e-01
PIK3CA:Copy:DeepGain|Point:5/21:345|8/21	0.6314	0.618994030727077	0.6044133476856836	0.5982361287797241	0.5908723945591545	0.617624033662785	0.6450606712985615	0.6009394265583716	0.6088169096780507	0.5577355905665916	0.5587019277815833	3.745e-01
PIK3CA:Copy:DeepGain|Point:PF00613:missense_variant	0.6561	0.6547098402018503	0.6315391084945332	0.615595338219392	0.6498558212183108	0.649333173134687	0.6323140694461131	0.6187492490688453	0.6556049501381713	0.6660458969121711	0.6503784693019344	8.384e-01
PIK3CA:Copy:DeepGain|Point:PF02192:missense_variant	0.6596	0.627471383975026	0.6282332391853723	0.6594135573063773	0.6440649620930579	0.6284748030325554	0.6287906942173331	0.5835253456221198	0.6530771517764233	0.6191653039988108	0.6268953471086666	2.527e-01
PIK3CA:Copy:DeepGain|Point:none:missense_variant	0.7546	0.7374988733663812	0.7462821090581343	0.7264803965750338	0.7394907616043263	0.7272825597115818	0.7299819738621001	0.754812978819288	0.7428661559260928	0.7347003154574132	0.7272374943668319	7.375e-01
PIK3CA:Copy:DeepGain|Point:(PF00613|PF00792):missense_variant	0.6663	0.6634030256671766	0.6085273953198481	0.649838517763046	0.6522012578616352	0.6531531531531531	0.6325004249532551	0.6549379568247493	0.6739815286985098	0.6708992010878804	0.6598787466711995	6.953e-01
PIK3CA:Copy:DeepGain|Point:PF00613:missense_variant|PF00792	0.6694	0.6719344225729103	0.6619862822729047	0.642658785479284	0.6623989293481292	0.6491886466291195	0.6474711425862935	0.6318686220933475	0.6669324708637707	0.6773769029164111	0.6444655105113478	6.850e-01
PIK3CA:Copy:DeepGain|Point:(PF00613|PF02192):missense_variant	0.6734	0.6803490771203926	0.6257346790832543	0.65640439413372	0.6717559805944349	0.6575977248647744	0.6613840405955501	0.651631071209502	0.6592483131656722	0.6704232420676964	0.6628673395416271	7.932e-01
PIK3CA:Copy:DeepGain|Point:PF00613:missense_variant|PF02192	0.6621	0.6630960033693171	0.6521069314831645	0.6501341076851462	0.6710593398798572	0.6474685789018686	0.6495134440183539	0.6522122226409239	0.6231518630993284	0.6760966905326624	0.6737858267018376	9.499e-01
PIK3CA:Copy:DeepGain|Point:(PF00613|none):missense_variant	0.8097	0.8030806332412773	0.7880703255669221	0.8040452759733945	0.7806410206542456	0.794931735967949	0.7910498269088646	0.8051071609164105	0.7915866039130266	0.7854486755610876	0.7888132560581897	5.289e-01
PIK3CA:Copy:DeepGain|Point:PF00613:missense_variant|none	0.8107	0.7971654202997487	0.8017423278617308	0.7967310019548826	0.786502777174419	0.7835976044931269	0.7892760728581624	0.8137741645204332	0.8101630620287337	0.7913279237906103	0.789202376888944	7.706e-01
PIK3CA:Copy:DeepGain|Point:(PF00792|PF02192):missense_variant	0.668	0.6279982363315697	0.6610523221634332	0.6466196355085244	0.6436801881246326	0.5732216343327454	0.5961787184009406	0.5983392122281012	0.6639476778365667	0.6009553203997648	0.6726484420928865	1.972e-01
PIK3CA:Copy:DeepGain|Point:PF00792:missense_variant|PF02192	0.6581	0.6392922859164898	0.6805095541401274	0.6760651096956829	0.6508421797593772	0.533375796178344	0.61930644019816	0.5959801840056617	0.6624203821656051	0.6296815286624203	0.6635102618542109	3.069e-01
PIK3CA:Copy:DeepGain|Point:PF00792|PF02192:missense_variant	0.6679	0.607087593257806	0.662420558165239	0.6608179054987565	0.6679054987565626	0.6125725338491296	0.6551119093672285	0.599875656258635	0.6970019342359768	0.6556092843326886	0.648121027908262	2.148e-01
PIK3CA:Copy:DeepGain|Point:(PF00792|none):missense_variant	0.7523	0.732361049355269	0.7442863494886617	0.7335927078701645	0.7261760782570031	0.7394175188972877	0.7286838594931081	0.7518630502445531	0.7331836371720765	0.7392352156514006	0.7319475322365496	7.384e-01
PIK3CA:Copy:DeepGain|Point:PF00792:missense_variant|none	0.7563	0.7425251196068008	0.7379848541624909	0.7366863905325444	0.7420806790354768	0.7351439203144199	0.7387604465320564	0.7331831530879905	0.7419586757413879	0.7385077254228721	0.7336232363988113	6.938e-01
PIK3CA:Copy:DeepGain|Point:PF00792|none:missense_variant	0.7549	0.7343650597299781	0.7444599561744539	0.7338304940976885	0.7194767441860465	0.7436779882660635	0.7438900473598643	0.7449856860111684	0.7447868806107302	0.7447559553262175	0.743691241959426	6.527e-01
PIK3CA:Copy:DeepGain|Point:(PF02192|none):missense_variant	0.7513	0.729679163533498	0.7353143910910588	0.7271815805492892	0.7327496687793175	0.7425162029577111	0.7364468077487736	0.7402334658216063	0.7418403337272174	0.7291241450925627	0.7266802735703799	6.605e-01
PIK3CA:Copy:DeepGain|Point:PF02192:missense_variant|none	0.7449	0.7355713171022523	0.737995458570414	0.7193694602011205	0.7051621500775901	0.7405335741401531	0.7168313446313814	0.716410517179404	0.7372809286259107	0.7291668493174704	0.73045124976986	9.082e-01
PIK3CA:Copy:DeepGain|Point:PF02192|none:missense_variant	0.7474	0.7279422917354413	0.7374443482838304	0.7210544160027124	0.7084920726974242	0.7255243975339264	0.717440957878677	0.741209482427887	0.7456973081967506	0.7294367466385917	0.7290932450638378	8.206e-01
PIK3CA:Copy:DeepGain|Point:SM00142:missense_variant	0.6731	0.667629834111607	0.6205206264028276	0.6194757617192539	0.608730424911638	0.6033255075978432	0.676853022367844	0.623294032661696	0.6497510384149016	0.6091303113954748	0.6645726374448544	3.517e-02
PIK3CA:Copy:DeepGain|Point:SM00143:missense_variant	0.6596	0.627471383975026	0.6282518210197711	0.6594135573063773	0.6440649620930579	0.6284748030325554	0.6287906942173331	0.5835253456221198	0.6530771517764233	0.6191653039988108	0.6268953471086666	2.527e-01
PIK3CA:Copy:DeepGain|Point:SM00145:missense_variant	0.6561	0.6547098402018503	0.6315391084945332	0.615595338219392	0.6498558212183108	0.649333173134687	0.6323140694461131	0.6187492490688453	0.6556049501381713	0.6660458969121711	0.6503784693019344	8.384e-01
PIK3CA:Copy:DeepGain|Point:SM00146:missense_variant	0.7515	0.7338177278401997	0.7471410736579276	0.7385318352059925	0.7273657927590512	0.725063670411985	0.7432858926342072	0.720589263420724	0.7305617977528089	0.7331086142322097	0.7152159800249688	7.735e-01
PIK3CA:Copy:DeepGain|Point:none:missense_variant	0.7087	0.6447439696651053	0.6676703947997323	0.7032788452346812	0.687665296498104	0.6869324156390403	0.7096517222700188	0.6562629449064781	0.7258069655545997	0.6924768186597839	0.6737086957907147	3.766e-02
PIK3CA:Copy:DeepGain|Point:none:(inframe_deletion|missense_variant)	0.6917	0.6281251747860619	0.6960819956373399	0.6312014094748029	0.6795682085127803	0.6933553330723194	0.7133788243190335	0.6299429498294088	0.6661306560769618	0.6754292745679289	0.6456876782817831	6.362e-02
PIK3CA:Copy:DeepGain|Point:(SM00142|SM00143):missense_variant	0.625	0.6113720616732665	0.6017882719689949	0.587454713960738	0.5976388069761563	0.5991027045243913	0.6353315359339455	0.5943424045833684	0.6179859297329177	0.5781552784564833	0.6019041199764091	5.137e-01
PIK3CA:Copy:DeepGain|Point:SM00142:missense_variant|SM00143	0.6301	0.6030399507035021	0.6027113073842045	0.5627554688302352	0.5809694977919277	0.5698572455581802	0.6445208996610866	0.562935195645476	0.6109582006778268	0.5847591660675773	0.6266611892780117	5.119e-01
PIK3CA:Copy:DeepGain|Point:SM00142|SM00143:missense_variant	0.6238	0.6108395989974937	0.5924394319131161	0.5821219715956558	0.6194131161236425	0.6054302422723475	0.6366228070175438	0.5721282372598162	0.6067669172932331	0.5952380952380952	0.5670530492898914	4.692e-01
PIK3CA:Copy:DeepGain|Point:(SM00142|SM00145):missense_variant	0.6368	0.6564173744337004	0.6323722149410222	0.6364279006408603	0.63574679311875	0.6394670849630035	0.607578869155117	0.6469283082733924	0.631680787607971	0.6501584090979453	0.5906698589281845	9.970e-01
PIK3CA:Copy:DeepGain|Point:SM00142|SM00145:missense_variant	0.633	0.6382944778961454	0.6204364160362308	0.640491997323864	0.6464772785754722	0.6243065205084658	0.5972981318511656	0.6268745818537389	0.6212186711955123	0.6519633575214863	0.6019762235602902	9.981e-01
PIK3CA:Copy:DeepGain|Point:(SM00142|SM00146):missense_variant	0.7408	0.7196377241410777	0.7367842314185336	0.726235342428252	0.7124332709768673	0.7237623762376237	0.7102431902176393	0.7294565862116166	0.7196240361363325	0.7271524387461787	0.7292832048181777	8.832e-01
PIK3CA:Copy:DeepGain|Point:SM00142:missense_variant|SM00146	0.7415	0.7344471722131296	0.7336015639207129	0.7164984542644117	0.7300781960356428	0.7349154391707583	0.712675031823968	0.7306692125841062	0.7209038006910348	0.7271890343698855	0.7276868521549372	8.775e-01
PIK3CA:Copy:DeepGain|Point:SM00142|SM00146:missense_variant	0.7362	0.7274805753167612	0.7245566253427216	0.726036818086589	0.7046127360338121	0.7071495586748404	0.7090350965085669	0.7234863321279251	0.7206215898636401	0.7243425666997623	0.7267473106036454	9.144e-01
PIK3CA:Copy:DeepGain|Point:SM00142:missense_variant|none:inframe_deletion	0.6403	0.6254247544570125	0.6165456407391892	0.5938532793371503	0.6276823534888051	0.6251221896383187	0.6017548759484244	0.6116115067727971	0.5837988176697854	0.5973444118605409	0.5747567844342037	1.857e-01
PIK3CA:Copy:DeepGain|Point:(SM00142|none):missense_variant	0.622	0.6545530492898914	0.6390686017369004	0.6028248916865808	0.6347457791766238	0.5866118785335431	0.6378834683608245	0.6067397175108313	0.6471799654174195	0.6045637349186921	0.5520292980513298	6.785e-01
PIK3CA:Copy:DeepGain|Point:SM00142:missense_variant|none	0.6263	0.588346285733979	0.6429014526217841	0.6130563644822773	0.5934554477624799	0.6425051263936037	0.6788982130856581	0.6176916581944756	0.6177261213447521	0.6070597763341548	0.60379439284545	8.004e-01
PIK3CA:Copy:DeepGain|Point:SM00142|none:inframe_deletion	0.622	0.6504114704594177	0.5904312948064822	0.5729236301606694	0.6095525690970701	0.5979461054378645	0.6266107281989811	0.6140937276687951	0.587688158410364	0.5970586201332381	0.5801502962126277	2.873e-01
PIK3CA:Copy:DeepGain|Point:SM00142|none:missense_variant	0.6107	0.5819724284199363	0.6188855683023233	0.631331340981394	0.633683601658151	0.5605514316012725	0.6198496095632893	0.6198110479128507	0.602207654487612	0.573826279764774	0.6079919020534079	7.594e-01
PIK3CA:Copy:DeepGain|Point:(SM00143|SM00145):missense_variant	0.6734	0.6803490771203926	0.6257346790832543	0.65640439413372	0.6717559805944349	0.6575977248647744	0.6613840405955501	0.651631071209502	0.6592483131656722	0.6704232420676964	0.6628673395416271	7.932e-01
PIK3CA:Copy:DeepGain|Point:SM00143|SM00145:missense_variant	0.6621	0.6630960033693171	0.6521069314831645	0.6501341076851462	0.6710593398798572	0.6474685789018686	0.6495134440183539	0.6522122226409239	0.6231463214594463	0.6760966905326624	0.6737858267018376	9.499e-01
PIK3CA:Copy:DeepGain|Point:(SM00143|SM00146):missense_variant	0.7446	0.7158803789972364	0.7313067508882748	0.735254638768259	0.7241610738255033	0.7301125148045795	0.7225276352151598	0.7231148835373076	0.7278227398341887	0.7244571654165022	0.720765890248717	7.861e-01
PIK3CA:Copy:DeepGain|Point:SM00143:missense_variant|SM00146	0.7426	0.7258893222387048	0.7350993702783154	0.7238410075546954	0.7253735595484866	0.7181627059366742	0.7322946036486526	0.7231091157371476	0.7221070625104381	0.7231926201727068	0.7260612431354442	8.339e-01
PIK3CA:Copy:DeepGain|Point:SM00143|SM00146:missense_variant	0.7497	0.7250771869639794	0.7384366576819407	0.7307473658417054	0.7221612349914237	0.7362631707914726	0.7423376623376623	0.7422200441068365	0.7279000245037981	0.7327027689291841	0.7268169566282774	7.018e-01
PIK3CA:Copy:DeepGain|Point:SM00143:missense_variant|none:inframe_deletion	0.6081	0.6697256476436287	0.6343243157123283	0.5898575661982602	0.6456521046426409	0.562199279864895	0.6501290507599656	0.6105694165631074	0.6248287289296753	0.5583755536436924	0.5926934964789854	7.052e-01
PIK3CA:Copy:DeepGain|Point:(SM00143|none):missense_variant	0.66	0.6014213323445804	0.6615251514027932	0.6828698553948832	0.6650105054999382	0.6346928686194537	0.6241379310344828	0.6402546038808553	0.696798912371771	0.6430725497466321	0.6650846619700902	6.004e-01
PIK3CA:Copy:DeepGain|Point:SM00143:missense_variant|none	0.665	0.6296444519336085	0.6506340045496672	0.5936157216277698	0.6781531721290758	0.669348723565591	0.6948774117448816	0.6646621450838318	0.6476219563568961	0.66241890639481	0.6617764765355126	6.631e-01
PIK3CA:Copy:DeepGain|Point:SM00143|none:inframe_deletion	0.6056	0.5955940805968324	0.6411361829633706	0.5789304714731242	0.6120895248578243	0.6157738641227909	0.6441325750626796	0.5888674860881795	0.6511954992967651	0.6397297132024705	0.6056533969302269	7.744e-01
PIK3CA:Copy:DeepGain|Point:SM00143|none:missense_variant	0.6572	0.5710964742347927	0.6595554048818287	0.6642289810151104	0.6193699147617202	0.632373595505618	0.6670016466485859	0.6081944982564897	0.6314049786904301	0.6232928128632313	0.6548455056179775	6.864e-01
PIK3CA:Copy:DeepGain|Point:(SM00145|SM00146):missense_variant	0.7971	0.7903291151307166	0.7907143935241454	0.8021098956967978	0.7742983564103175	0.7639196714409412	0.7865359103294329	0.7833345249159934	0.7925653185894839	0.7680743229824519	0.7558923762541407	8.278e-01
PIK3CA:Copy:DeepGain|Point:SM00145:missense_variant|SM00146	0.7915	0.7901202735509258	0.7829284546911445	0.7884542151278104	0.756719768973232	0.7833727369373086	0.7723291496755152	0.7883788458181934	0.7888707297335893	0.7682512733446519	0.7657680529330562	9.717e-01
PIK3CA:Copy:DeepGain|Point:SM00145:missense_variant|none:inframe_deletion	0.6604	0.6629646813199559	0.6514353650756829	0.6436582961201647	0.6581975294322334	0.639552282085484	0.6464420344487618	0.6273618279881691	0.6468885924723076	0.6607434901119295	0.6544365829612017	8.294e-01
PIK3CA:Copy:DeepGain|Point:(SM00145|none):missense_variant	0.6731	0.6710581904698375	0.660918773486314	0.637532519511707	0.6562270695750784	0.6672336735374558	0.658934249438552	0.6552931759055434	0.6653936806528361	0.67556089209081	0.6619860805372112	7.383e-01
PIK3CA:Copy:DeepGain|Point:SM00145:missense_variant|none	0.6875	0.6984719430886528	0.6811124934868834	0.6659754787805319	0.663274529194713	0.6726161993173191	0.6664539934709329	0.6629927372103657	0.6696281409172595	0.692144915515573	0.666810221073787	4.832e-01
PIK3CA:Copy:DeepGain|Point:SM00146:missense_variant|none:inframe_deletion	0.7516	0.7312521440823327	0.7316785101690763	0.7132908600833129	0.7359617740749816	0.7301298701298702	0.7312423425630973	0.7423474638568979	0.732193089928939	0.730869884832149	0.7310316098995344	7.444e-01
PIK3CA:Copy:DeepGain|Point:(SM00146|none):missense_variant	0.7579	0.7349879942219204	0.7449896205026164	0.7439373212287029	0.7318693618283222	0.7393693857442147	0.7503037318358796	0.74902662317163	0.7424306199955995	0.7418901208230894	0.7345383754412482	7.071e-01
PIK3CA:Copy:DeepGain|Point:SM00146:missense_variant|none	0.7622	0.7460606173091557	0.7449702110284155	0.746608140462889	0.738432413370701	0.7582174873327271	0.7460838174427885	0.7544683457376714	0.7473923049796767	0.7423578759813656	0.7329386217264612	6.753e-01
PIK3CA:Copy:DeepGain|Point:SM00146|none:inframe_deletion	0.7515	0.730959117962728	0.742501707483657	0.735901063518392	0.7332178749146259	0.7310079032100693	0.7272514391647966	0.7475509805834716	0.7230803005171236	0.7309103327153869	0.7282954434578983	7.390e-01
PIK3CA:Copy:DeepGain|Point:SM00146|none:missense_variant	0.7592	0.7432079713458314	0.7523433927754916	0.7454275262917238	0.7391308489559518	0.7353823731138546	0.7442177259564091	0.7427745389422344	0.7376828989483311	0.7128105471726871	0.7368922420362749	6.555e-01
PIK3CA:Copy:DeepGain|Point:10/21:542:ENSP00000263967.3:p.Glu542Lys	0.5979	0.5829917295936713	0.5771065563945823	0.5521515042550641	0.5731151863837948	0.5985137240800671	0.5738463382476328	0.5868752247393024	0.5678772623756443	0.6099005154021335	0.5594690159415079	5.161e-01
PIK3CA:Copy:DeepGain|Point:10/21:545:ENSP00000263967.3:p.Glu545Lys	0.6355	0.6159560723514211	0.6384873245338362	0.5819802360500035	0.5905964103638522	0.6190027236538864	0.6122983448564844	0.6235421467979607	0.6252793491165585	0.6665706404078497	0.607409735316712	8.982e-01
PIK3CA:Copy:DeepGain|Point:10/21:542:ENSP00000263967.3:p.Glu542Lys|545:ENSP00000263967.3:p.Glu545Lys	0.6429	0.6365466868460881	0.6367835757057314	0.6263012436665131	0.6414358096992827	0.6135289859840758	0.5887346186747384	0.6268934658156216	0.6329012305060209	0.6581825360268474	0.6133315786010397	8.501e-01
PIK3CA:Copy:DeepGain|Point:10/21:542:ENSP00000263967.3:p.Glu542Lys|545	0.6409	0.6602940240565137	0.6164195252338828	0.6351937885827023	0.623165531725323	0.5930280659326672	0.633392732132629	0.5928148666709094	0.65468083752307	0.6578120028002291	0.6210208107936104	9.427e-01
PIK3CA:Copy:DeepGain|Point:10/21:542:ENSP00000263967.3:p.Glu542Lys|546	0.5636	0.5463241436925648	0.5711048454469507	0.5261487050960735	0.5528613199665832	0.5662593984962405	0.5682121971595656	0.5646616541353383	0.5637322472848789	0.5707602339181287	0.5718149540517962	8.877e-01
PIK3CA:Copy:DeepGain|Point:10/21:545:ENSP00000263967.3:p.Glu545Lys|546	0.6404	0.6217067583046965	0.620386279750541	0.6189782996054474	0.651536846124475	0.6477822324042255	0.6158441517118493	0.6266784396079929	0.613513427516864	0.6385786559755632	0.6351104110983836	8.846e-01
PIK3CA:Copy:DeepGain|Point:21/21:1047:ENSP00000263967.3:p.His1047Arg	0.7384	0.7234062659818113	0.7357747982122607	0.7067351522024325	0.7221166032953105	0.7423454072443466	0.6939497031552264	0.7277088475307407	0.724006626197941	0.7146454539390301	0.7102817245903097	7.963e-01
PIK3CA:Copy:DeepGain|Point:21/21:1047:(ENSP00000263967.3:p.His1047Arg|ENSP00000263967.3:p.His1047Leu)	0.7483	0.7306587067630904	0.7035077301550272	0.7421160901745382	0.7313585561894259	0.7428901660551821	0.7359499925773546	0.739375013254724	0.7330445570801434	0.720781286450491	0.7324613492248637	5.975e-01
PIK3CA:Copy:DeepGain|Point:5/21:345:ENSP00000263967.3:p.Asn345Lys	0.6549	0.6318489124044679	0.6174162257495591	0.5885214579659024	0.6035126396237507	0.6018518518518519	0.6130952380952381	0.6326572604350382	0.6266754850088183	0.6251028806584362	0.6139182833627278	1.369e-01
PIK3CA:Copy:DeepGain|Point:10/21:542:ENSP00000263967.3:p.Glu542Lys|14/21:726:ENSP00000263967.3:p.Glu726Lys	0.6217	0.6372218921238529	0.6142580488985718	0.5881912810017386	0.5862547039017627	0.5846372218921239	0.5806100217864923	0.6154464030281024	0.6549371712770405	0.5740080544002113	0.643581787372637	4.961e-01
PIK3CA:Copy:DeepGain|Point:10/21:542:ENSP00000263967.3:p.Glu542Lys|14/21	0.6436	0.6061832061068703	0.6163031624863686	0.6087459105779717	0.5914394765539803	0.5836859323882224	0.6264013086150491	0.6232606324972737	0.6691275899672846	0.6259105779716466	0.6207306434023991	2.653e-01
PIK3CA:Copy:DeepGain|Point:10/21:545|14/21:726:ENSP00000263967.3:p.Glu726Lys	0.6564	0.6642723049509991	0.6540107547409952	0.6603904161893852	0.6593881252386407	0.65400280005091	0.6368524882270586	0.610498599974545	0.6278477790505282	0.6829896907216495	0.6494527173221332	9.061e-01
PIK3CA:Copy:DeepGain|Point:10/21:545:ENSP00000263967.3:p.Glu545Lys|14/21:726:ENSP00000263967.3:p.Glu726Lys	0.6509	0.651741002871069	0.6279461841490285	0.6110285771516325	0.6438288709354343	0.6617062829672165	0.6346063964745944	0.6507645055752154	0.6422347599652801	0.6360878346798424	0.6419259531281298	8.722e-01
PIK3CA:Copy:DeepGain|Point:10/21:545:ENSP00000263967.3:p.Glu545Lys|14/21	0.6475	0.651704011475491	0.6268816672437387	0.6158183706781422	0.6392804735288783	0.6470049957956175	0.6373514039339829	0.6455210961072365	0.6302451732040691	0.653262106148291	0.609099602644639	9.044e-01
PIK3CA:Copy:DeepGain|Point:10/21:546|14/21:726:ENSP00000263967.3:p.Glu726Lys	0.6415	0.6488956718567803	0.6577440153645655	0.6664037313944715	0.6721997393511214	0.6068660401948007	0.6784758899787365	0.6330681116674669	0.6579669387475136	0.6663694354894025	0.6345428355854311	4.210e-01
PIK3CA:Copy:DeepGain|Point:10/21|14/21:726:ENSP00000263967.3:p.Glu726Lys	0.6483	0.6753938750221278	0.6395763261934265	0.6073700359945713	0.6453118546055349	0.6502979878444562	0.6549684309907358	0.6402431108750811	0.6134891131173659	0.6721012568596212	0.6601227355874196	9.650e-01
PIK3CA:Copy:DeepGain|Point:10/21:542:ENSP00000263967.3:p.Glu542Lys|2/21	0.6147	0.6198744394618834	0.609255605381166	0.5954080717488789	0.6034618834080717	0.6160896860986547	0.5734887892376681	0.5886367713004484	0.5855784753363229	0.5839730941704036	0.6056681614349776	7.167e-01
PIK3CA:Copy:DeepGain|Point:10/21:545:ENSP00000263967.3:p.Glu545Lys|2/21	0.6685	0.6700262927256793	0.6539058346862833	0.6330009626298473	0.6778710076004655	0.6449332624531257	0.647533799801727	0.6463772072240341	0.6479001738480769	0.6806870590939785	0.6532449246418873	7.229e-01
PIK3CA:Copy:DeepGain|Point:10/21:542:ENSP00000263967.3:p.Glu542Lys|21/21:1047	0.7402	0.7225077507935336	0.7357994389901823	0.7374188012106001	0.7204362589503212	0.7240625230678379	0.7344661179596959	0.7316564553037573	0.7278318077803204	0.686152838266775	0.7273104746438326	7.729e-01
PIK3CA:Copy:DeepGain|Point:10/21:542:ENSP00000263967.3:p.Glu542Lys|21/21:1047:ENSP00000263967.3:p.His1047Arg	0.7288	0.7114605097197215	0.7126495989832564	0.7251037444276485	0.7074070151452422	0.7282569973329739	0.7244297667074263	0.7109116992903978	0.7224126476733326	0.6965752303559565	0.6783345047707995	9.318e-01
PIK3CA:Copy:DeepGain|Point:10/21:542:ENSP00000263967.3:p.Glu542Lys|21/21:1047:ENSP00000263967.3:p.His1047Leu	0.6214	0.6198040718265228	0.5768904169169273	0.5980779984673694	0.5808980386471428	0.5926205910983162	0.6098937514238966	0.5740219124743698	0.5723753702131185	0.5690719300789098	0.5753888532195597	3.859e-01
PIK3CA:Copy:DeepGain|Point:10/21:542:ENSP00000263967.3:p.Glu542Lys|21/21	0.7536	0.7337637964162831	0.7432995218731847	0.7388444523883998	0.7215782653380401	0.7414942580097412	0.7286742034943474	0.7507886858215291	0.7386791188167479	0.7316412708342642	0.7234103400509406	8.321e-01
PIK3CA:Copy:DeepGain|Point:10/21:545|21/21:1047:ENSP00000263967.3:p.His1047Arg	0.763	0.7505610730190146	0.7498674630663745	0.7414778751678801	0.7497835230084117	0.7677466954124549	0.7505699088145896	0.764207959284654	0.7603113734360641	0.7434570933766876	0.7193972220258712	9.704e-01
PIK3CA:Copy:DeepGain|Point:10/21:545|21/21:1047:ENSP00000263967.3:p.His1047Leu	0.6427	0.6272618615347374	0.6451978939724038	0.626929012345679	0.6183051924473493	0.6183808399903171	0.6369825708061002	0.6206653957879448	0.6533300048414428	0.6446154078915517	0.6351897240377633	9.463e-01
PIK3CA:Copy:DeepGain|Point:10/21:545:ENSP00000263967.3:p.Glu545Lys|21/21:1047	0.7672	0.7578340914013428	0.7462941303876977	0.7524279835390947	0.7488195798137318	0.7697682477799437	0.7445700671431665	0.7667706302794022	0.7543296512887157	0.7465280485163526	0.7431752220056314	8.925e-01
PIK3CA:Copy:DeepGain|Point:10/21:545:ENSP00000263967.3:p.Glu545Lys|21/21:1047:ENSP00000263967.3:p.His1047Arg	0.7648	0.7519918000501307	0.7419611845167758	0.7575822680560031	0.7548564113581838	0.767236903355176	0.7500492355068572	0.7587325885343933	0.7533569663766247	0.7461417266444659	0.7275844165144842	8.510e-01
PIK3CA:Copy:DeepGain|Point:10/21:545:ENSP00000263967.3:p.Glu545Lys|21/21:1047:ENSP00000263967.3:p.His1047Leu	0.619	0.6329958873774122	0.6150427080037962	0.5978566909205948	0.6088500474533376	0.6018664979436887	0.5607719076241696	0.6335890540968048	0.6348228408731414	0.6531793736159444	0.5985763998734578	9.844e-01
PIK3CA:Copy:DeepGain|Point:10/21:545:ENSP00000263967.3:p.Glu545Lys|21/21	0.7824	0.77270843903264	0.7605318789108744	0.7756807035345848	0.7724674446135633	0.7685692541856926	0.7524395399966176	0.7799974632166413	0.7739683747674615	0.7702942668696093	0.7560586842550313	8.795e-01
PIK3CA:Copy:DeepGain|Point:10/21:546|21/21:1047:ENSP00000263967.3:p.His1047Arg	0.7408	0.7055061090375474	0.7278048936102338	0.7195584904456567	0.7259067853383099	0.7274699333269531	0.7333875649982454	0.7446379770525622	0.732531555385417	0.7152784423815145	0.7157782243914889	7.494e-01
PIK3CA:Copy:DeepGain|Point:10/21:546|21/21:1047:ENSP00000263967.3:p.His1047Leu	0.6596	0.5679056237879767	0.6236748545572075	0.6256140917905624	0.6303652230122818	0.651535229476406	0.6543632837750485	0.6298804137039431	0.6363122171945701	0.610245636716225	0.627278603749192	1.338e-01
PIK3CA:Copy:DeepGain|Point:10/21|21/21:1047:ENSP00000263967.3:p.His1047Arg	0.7783	0.7706020963679207	0.7700617534736329	0.7736328918501666	0.7702770780856423	0.7670472089055009	0.7688144958153896	0.771341512960104	0.758917689120013	0.7539895994149671	0.7499878118144145	9.121e-01
PIK3CA:Copy:DeepGain|Point:10/21|21/21:1047:ENSP00000263967.3:p.His1047Leu	0.6542	0.6626514927579071	0.6468541804042839	0.6206371222628982	0.6395779803997362	0.6197503353873439	0.6374519657109075	0.6328418108642762	0.6598205961936379	0.649662338843539	0.6302837718001774	9.334e-01
PIK3CA:Copy:DeepGain|Point:10/21:542:ENSP00000263967.3:p.Glu542Lys|5/21:345	0.5948	0.5753980724910958	0.5280134785948739	0.5797716320972135	0.5450101264054752	0.5533731405824429	0.5614655353027446	0.6026695299951114	0.6177107339898038	0.5491741741741741	0.5653938822543474	7.029e-01
PIK3CA:Copy:DeepGain|Point:10/21:542:ENSP00000263967.3:p.Glu542Lys|5/21:345:ENSP00000263967.3:p.Asn345Lys	0.5942	0.561199381327334	0.523929625984252	0.5824574662542182	0.5412507030371203	0.5434476940382452	0.5798738048368954	0.5986536839145107	0.6330234111361079	0.5874314538807649	0.5629657620922385	7.340e-01
PIK3CA:Copy:DeepGain|Point:10/21:542:ENSP00000263967.3:p.Glu542Lys|5/21	0.5847	0.5657079267248759	0.5453090224276665	0.5708868344461565	0.5413028590994693	0.5397277863379558	0.5589368258859785	0.5801831878103064	0.5863037151172744	0.5756462934429036	0.5669320321862694	7.742e-01
PIK3CA:Copy:DeepGain|Point:10/21:545|5/21:345:ENSP00000263967.3:p.Asn345Lys	0.597	0.6229996606718697	0.6088361045130641	0.6028028503562946	0.569324737020699	0.5516457414319648	0.6160434340006786	0.5775229046487954	0.6205632846963013	0.6375500508992196	0.5877163216830675	9.999e-01
PIK3CA:Copy:DeepGain|Point:10/21:545:ENSP00000263967.3:p.Glu545Lys|5/21:345	0.6123	0.5872945762521734	0.6060982107801896	0.6023753435414213	0.6126885972292333	0.58578720062819	0.5953572830781312	0.621375287453026	0.604541757810309	0.6124116607773852	0.587771327612317	9.969e-01
PIK3CA:Copy:DeepGain|Point:10/21:545:ENSP00000263967.3:p.Glu545Lys|5/21:345:ENSP00000263967.3:p.Asn345Lys	0.6026	0.5895597041211694	0.5805706234589644	0.5985769637196195	0.6128636843959141	0.5887495597041211	0.5837759774568511	0.6194716449454033	0.5933885170834801	0.6229306093694963	0.5904473406128918	9.993e-01
PIK3CA:Copy:DeepGain|Point:10/21:545:ENSP00000263967.3:p.Glu545Lys|5/21	0.5901	0.5965067018542954	0.5777415098270713	0.5831273005069797	0.5843947496353914	0.5414612125842072	0.5875199666643517	0.6109521494548232	0.5854712132786999	0.5864296131675811	0.5842627960275019	9.994e-01
PIK3CA:Copy:DeepGain|Point:10/21:546|5/21:345:ENSP00000263967.3:p.Asn345Lys	0.6153	0.6015820046965764	0.5594240514151526	0.5581263131874923	0.5986775429489556	0.5865282412557162	0.6023730070448646	0.596391051785935	0.5989123717711037	0.5898776418242492	0.5636756890372018	4.439e-01
PIK3CA:Copy:DeepGain|Point:10/21|5/21:345:ENSP00000263967.3:p.Asn345Lys	0.6391	0.6484352569623888	0.626763858317117	0.6121425761104199	0.6485947618591891	0.6272157888580513	0.6127593283780479	0.637631458619113	0.6013866292361842	0.6108133686370838	0.634143618209079	9.984e-01
PIK3CA:Copy:DeepGain|Point:10/21:542:ENSP00000263967.3:p.Glu542Lys|8/21	0.6083	0.639202172096909	0.5782215956558062	0.602172096908939	0.5961883876357561	0.6096804511278195	0.6163951545530493	0.5600041771094403	0.6076127819548872	0.5731829573934837	0.6002923976608188	6.005e-01
PIK3CA:Copy:DeepGain|Point:10/21:545:ENSP00000263967.3:p.Glu545Lys|8/21	0.6535	0.6695939926180476	0.6705644648084511	0.6055746468117602	0.6505425098638157	0.6168623520427644	0.644719676721395	0.6509163802978236	0.6380138729795087	0.6681064655721013	0.6528811887488863	8.114e-01
PIK3CA:Copy:DeepGain|Point:14/21:726:ENSP00000263967.3:p.Glu726Lys|2/21	0.6696	0.6541231402342513	0.6977946607576238	0.6380051704125779	0.6387965600928563	0.608235728606099	0.6634747282895431	0.6148570222644296	0.6559169568428828	0.6454442334071964	0.6535427878020471	3.684e-01
PIK3CA:Copy:DeepGain|Point:14/21:726:ENSP00000263967.3:p.Glu726Lys|21/21:1047	0.7468	0.7235959187425315	0.7404990246244038	0.7385431667534802	0.7060493713678749	0.7285545035797817	0.7359132273186874	0.747842428327767	0.7349276383654544	0.7172023572428021	0.7156039668678698	7.667e-01
PIK3CA:Copy:DeepGain|Point:14/21:726:ENSP00000263967.3:p.Glu726Lys|21/21:1047:ENSP00000263967.3:p.His1047Arg	0.7436	0.7260791950665368	0.7156767283349562	0.7133208914854485	0.7253759601860867	0.7336362652818349	0.7343016336687223	0.7416531429189657	0.7373417721518988	0.7193876447041004	0.7140322406145191	8.156e-01
PIK3CA:Copy:DeepGain|Point:14/21:726:ENSP00000263967.3:p.Glu726Lys|21/21:1047:ENSP00000263967.3:p.His1047Leu	0.6974	0.6423914879243371	0.6388785678094916	0.6390305691606147	0.6525755784495862	0.6895287958115183	0.6441648370207735	0.6418510386758993	0.7034960310758318	0.602904914710353	0.6777064685019423	1.194e-01
PIK3CA:Copy:DeepGain|Point:14/21:726:ENSP00000263967.3:p.Glu726Lys|21/21	0.7639	0.74566544328813	0.7477146834629725	0.7510343551951403	0.7460840529200455	0.758301613107349	0.7492917709134451	0.7594211504950302	0.7424820630640278	0.7419417645856251	0.7391477886702816	7.718e-01
PIK3CA:Copy:DeepGain|Point:14/21|21/21:1047:ENSP00000263967.3:p.His1047Arg	0.7456	0.7279155564664891	0.7225812019287818	0.7193827466801869	0.7066536499066892	0.7353049050172058	0.737910054907714	0.7441775169631396	0.7535571353059838	0.7054562518203688	0.717230666335854	8.030e-01
PIK3CA:Copy:DeepGain|Point:14/21|21/21:1047:ENSP00000263967.3:p.His1047Leu	0.6952	0.6502164218258132	0.6148019412381952	0.668071222455404	0.638313221406086	0.6304925236096537	0.6955830272822665	0.6655463011542497	0.6449534365162645	0.6696615949632738	0.6639887198321092	1.384e-01
PIK3CA:Copy:DeepGain|Point:14/21:726:ENSP00000263967.3:p.Glu726Lys|5/21:345	0.6074	0.6035344609946983	0.6203736430194395	0.5813430951779853	0.5859757636960363	0.5555415299166877	0.6264200959353698	0.5738071194142893	0.6060969452158546	0.5669275435496087	0.5924009088613986	7.166e-01
PIK3CA:Copy:DeepGain|Point:14/21:726:ENSP00000263967.3:p.Glu726Lys|5/21:345:ENSP00000263967.3:p.Asn345Lys	0.6109	0.5655208492829071	0.6163042923493084	0.5699739702955137	0.5971648037564437	0.594714949216557	0.6416066962690757	0.5746695248302965	0.6086102179349768	0.5719517174501098	0.638021232072679	7.322e-01
PIK3CA:Copy:DeepGain|Point:14/21:726:ENSP00000263967.3:p.Glu726Lys|5/21	0.5998	0.5734293962227224	0.5653195028867796	0.5739920735884138	0.5706037772776201	0.5956673842841765	0.6262721401311283	0.5655519131030433	0.5854413347685683	0.5916430179078188	0.5726098444074763	7.384e-01
PIK3CA:Copy:DeepGain|Point:14/21|5/21:345:ENSP00000263967.3:p.Asn345Lys	0.602	0.6164164564234507	0.563859815652087	0.5614368146279319	0.5900631978617641	0.5699173182124747	0.6219119226638024	0.5847425873654235	0.623672969799915	0.5880023980216321	0.6270326980241301	8.377e-01
PIK3CA:Copy:DeepGain|Point:14/21:726:ENSP00000263967.3:p.Glu726Lys|8/21	0.7612	0.7246603970741902	0.6780390107976315	0.7579937304075235	0.7302159526297457	0.7466562173458725	0.7652385928247997	0.651201671891327	0.6994601184256357	0.7664054336468129	0.7396029258098223	1.706e-03
PIK3CA:Copy:DeepGain|Point:2/21|21/21:1047:ENSP00000263967.3:p.His1047Arg	0.7351	0.7108966902823306	0.7169715554615629	0.7170667230622819	0.6960664058369461	0.7216030453632231	0.7069155123189172	0.7298720524479222	0.7328010997144973	0.7189912234323781	0.6990906207042402	6.932e-01
PIK3CA:Copy:DeepGain|Point:2/21|21/21:1047:ENSP00000263967.3:p.His1047Leu	0.6139	0.563317344105024	0.5461120929058318	0.6044685685432971	0.5721156273668265	0.5970840696793739	0.6415425397626862	0.5455566776066649	0.6114617520828074	0.5939409240090886	0.6076874526634688	7.474e-01
PIK3CA:Copy:DeepGain|Point:2/21|5/21:345:ENSP00000263967.3:p.Asn345Lys	0.6212	0.5969078143445934	0.5955512292111095	0.5784955367313547	0.6099558850941325	0.590860137108299	0.6325414742248825	0.5656131557691113	0.5797485657477787	0.5715779881117578	0.6148126669842388	6.561e-01
PIK3CA:Copy:DeepGain|Point:21/21:1047|5/21:345:ENSP00000263967.3:p.Asn345Lys	0.7493	0.7390776118546296	0.7346483885471573	0.7112538624166531	0.7271722805238537	0.7267083122076282	0.735380214860379	0.7486535352472425	0.7271579309883004	0.7171754374216754	0.733706102379153	5.264e-01
PIK3CA:Copy:DeepGain|Point:21/21:1047:ENSP00000263967.3:p.His1047Arg|5/21:345	0.7391	0.7108514357053682	0.7103570536828964	0.7245742821473159	0.7151910112359551	0.7317553058676655	0.7290287141073658	0.7395755305867665	0.711330836454432	0.7117902621722847	0.7187965043695381	7.518e-01
PIK3CA:Copy:DeepGain|Point:21/21:1047:ENSP00000263967.3:p.His1047Arg|5/21:345:ENSP00000263967.3:p.Asn345Lys	0.7426	0.729703753391468	0.7338486028653525	0.7268804501266481	0.7145109778440776	0.7335482514542014	0.7312956158705686	0.741612686843607	0.7341139132785359	0.7126437932380886	0.7092498222920818	7.046e-01
PIK3CA:Copy:DeepGain|Point:21/21:1047:ENSP00000263967.3:p.His1047Arg|5/21	0.7372	0.7255689424364123	0.7298477862065547	0.7126679557737121	0.7145768258218057	0.7289652436908126	0.7293569339084734	0.7390797758936982	0.7354801923744361	0.702444345282364	0.7197134215875849	7.381e-01
PIK3CA:Copy:DeepGain|Point:21/21:1047:ENSP00000263967.3:p.His1047Leu|5/21:345	0.6384	0.6194667764432391	0.6082308213870593	0.6237165827198761	0.5749951569159241	0.612335335141418	0.6259444013948082	0.5803709802402169	0.6222152266563348	0.5501501356063542	0.6141272762495157	2.645e-01
PIK3CA:Copy:DeepGain|Point:21/21:1047:ENSP00000263967.3:p.His1047Leu|5/21:345:ENSP00000263967.3:p.Asn345Lys	0.6428	0.6194833153928956	0.5960098835502495	0.6288898130932576	0.5703958312946472	0.6033980820041099	0.6362902436637636	0.6003522849593894	0.6133917213034543	0.5460783834034642	0.6204618847245328	2.561e-01
PIK3CA:Copy:DeepGain|Point:21/21:1047:ENSP00000263967.3:p.His1047Leu|5/21	0.6267	0.5996122209165687	0.5571797884841363	0.6033842538190364	0.5733490011750881	0.5991421856639247	0.6118448883666275	0.6082021151586369	0.6165099882491187	0.5872032902467685	0.6320329024676851	3.155e-01
PIK3CA:Copy:DeepGain|Point:21/21|5/21:345:ENSP00000263967.3:p.Asn345Lys	0.7515	0.7389942899244797	0.7379673973107386	0.7271735126174249	0.7312212193774176	0.7418953766807883	0.7407257321790385	0.7377970160250507	0.745897034444649	0.7253499723706023	0.7352643212377971	8.774e-01
PIK3CA:Copy:DeepGain|Point:21/21:1047:ENSP00000263967.3:p.His1047Arg|8/21	0.7531	0.7359606759096923	0.7089361198653343	0.7368426713706424	0.7481526497509976	0.7426294220778522	0.7429144571963301	0.7569510922760861	0.7444041690419593	0.7030686988415743	0.7286788353357498	4.824e-01
PIK3CA:Copy:DeepGain|Point:21/21:1047:ENSP00000263967.3:p.His1047Leu|8/21	0.6888	0.6606768100734522	0.6388542759706191	0.5972586568730325	0.6275577124868835	0.7009771773347324	0.7250950944386149	0.6807778069254984	0.7120442025183631	0.6556761542497377	0.6526593651626443	6.270e-02
PIK3CA:Copy:DeepGain|Point:5/21:345:ENSP00000263967.3:p.Asn345Lys|8/21	0.6207	0.6102335928809789	0.5862068965517241	0.6250648869113831	0.5708441478185639	0.6417624521072797	0.664194784328266	0.5807811148189346	0.6116920034606352	0.5948461253244346	0.5475466567791373	5.089e-01
PTEN:Copy:DeepDel|Point	0.7583	0.7299293008641006	0.7395443833464258	0.7553652788688138	0.7042890809112333	0.7413668499607227	0.7616339355852317	0.6856716417910448	0.7274155538098979	0.7499764336213669	0.7483424980361351	3.756e-02
PTEN:Copy:DeepDel|Point:missense_variant	0.7197	0.5500275785990072	0.6956701599558742	0.721676778819636	0.7199393270821842	0.6829840044125759	0.7156922228350799	0.6083563154991727	0.6937120794263651	0.6966354109211252	0.5449255377826806	9.314e-01
PTEN:Copy:DeepDel|Point:(frameshift_variant|missense_variant)	0.7448	0.7304470367180772	0.7477100133093244	0.7399984341971346	0.6925741799107492	0.7218742660299068	0.7541102325217255	0.6776207625459955	0.6889532607844673	0.6920457214436703	0.7516245204728724	5.346e-01
PTEN:Copy:DeepDel|Point:(5/9|8/9)	0.7379	0.7146984384699872	0.6861658946564156	0.7402225299651402	0.7528771309870589	0.6746573707081801	0.6540996131989877	0.6740604555656368	0.6992741511866674	0.734587651019531	0.6817248459958932	8.624e-01
PTEN:Copy:DeepDel|Point:none	0.6304	0.6300543662928983	0.6845905538566089	0.636538679352135	0.6508098312379658	0.6481481481481481	0.6914146562464605	0.5287688299920715	0.5918280665987088	0.6249858421112243	0.6804847661116774	9.838e-01
PTEN:Copy:DeepDel|Point:(PF00782|PF10409)	0.75	0.6968976215098242	0.7223578076525337	0.7635367114788004	0.758717683557394	0.7273216132368149	0.7631230610134436	0.6992967942088935	0.7133815925542917	0.7339193381592555	0.7219027921406411	5.713e-01
PTEN:Copy:DeepDel|Point:(PF00782|none)	0.6789	0.670899689762151	0.7069493278179938	0.5995243019648397	0.7058531540847983	0.7476732161323681	0.7082936918304034	0.697311271975181	0.6752016546018614	0.7094312306101345	0.6140020682523268	9.733e-01
PTEN:Copy:DeepDel|Point:(PF10409|none)	0.7393	0.7087410944962029	0.765912471619823	0.695979801143036	0.6968214201831989	0.7176465982932749	0.6547796132466922	0.74471541532921	0.6791278478039615	0.7216198230642762	0.7206999138808424	3.944e-01
PTEN:Copy:DeepDel|Point:SM00404	0.6573	0.6593909928352099	0.6230040941658137	0.6768935516888434	0.6435516888433982	0.664329580348004	0.6488741044012283	0.6175025588536336	0.6407369498464688	0.6647389969293757	0.5720317297850563	9.993e-01
PTEN:Copy:DeepDel|Point:none	0.7519	0.7683730480874839	0.6882431593524665	0.6922305525046559	0.7504655938111838	0.717300988491476	0.7575091924931951	0.7031421613103481	0.6498495773840791	0.7581061076357385	0.6736545532687073	3.632e-01
PTEN:Copy:DeepDel|Point:frameshift_variant|missense_variant:5/9	0.7692	0.7190507334392227	0.736335606839204	0.7674950948332243	0.7330888535924507	0.7292815098570494	0.8130897879099318	0.7157806222554424	0.7337895917032607	0.683733532654396	0.762356348687284	4.181e-01
PTEN:Copy:DeepDel|Point:PF00782:missense_variant|PF10409:frameshift_variant	0.7742	0.7121660125799688	0.7474060534379872	0.7289930648889844	0.7809257566797484	0.6745873877748508	0.7735068007096393	0.7086715767969464	0.7118972098274287	0.7389656470082253	0.7560346217945272	3.791e-01
PTEN:Copy:DeepDel|Point:PF00782:missense_variant|PF10409	0.7625	0.7053687368468186	0.716025612322572	0.7578023552590337	0.7744145435006493	0.7271974208570278	0.6890252093314826	0.6985850535082613	0.7234137822952581	0.7507947879819101	0.7271974208570278	4.743e-01
PTEN:Copy:DeepDel|Point:PF00782|PF10409:frameshift_variant	0.7477	0.6511843711843712	0.7400488400488401	0.7236630036630036	0.7342124542124542	0.728009768009768	0.7802686202686203	0.7169474969474969	0.7085225885225885	0.658021978021978	0.6875213675213675	6.202e-01
PTEN:Copy:DeepDel|Point:PF00782:missense_variant|none	0.716	0.6429498947745489	0.7012716607710563	0.6342631979581784	0.7106523977969821	0.6685846057403841	0.7383916177853401	0.7231675099628353	0.6850176868311467	0.7171898088031164	0.6976223525724264	8.974e-01
PTEN:Copy:DeepDel|Point:PF10409:frameshift_variant|none	0.6923	0.6321216278006402	0.7420667581161409	0.6631687242798354	0.656058527663466	0.6699359853680842	0.6578417924096936	0.6967992684042067	0.6382944673068129	0.6584133516232281	0.6733424782807499	8.631e-01
PTEN:Copy:DeepDel|Point:SM00404:missense_variant|none:frameshift_variant	0.7354	0.7247967859478651	0.7386480426048772	0.6273241147341867	0.7555591890124265	0.7325282631038027	0.6818415397552088	0.6907876296365505	0.6772400261608895	0.6824021302438569	0.7178828365878726	5.886e-01
PTEN:Copy:DeepDel|Point:SM00404:missense_variant|none	0.7335	0.6720038215208237	0.7193128339407664	0.6988075439651817	0.7514419164219243	0.7501680761473408	0.6779661016949152	0.7075121191748346	0.7318389299741693	0.7436042602880294	0.7124482502388451	3.268e-01
PTEN:Copy:DeepDel|Point:SM00404|none:frameshift_variant	0.734	0.701315265045835	0.71490633718613	0.7232961339178956	0.7388202471104025	0.7322439218812276	0.7297728178557195	0.627281785571941	0.7140693503387804	0.6748903945795137	0.7304304503786369	7.225e-01
ROS1:Copy:DeepGain|Point	0.6482	0.6217229358674371	0.6433551406332075	0.5362924406666348	0.6281457428012034	0.6117663912898142	0.5948140012415835	0.6211976505419989	0.5975359342915811	0.6310109354854114	0.6412062461200516	1.475e-02
ROS1:Copy:DeepGain|Point:none	0.6672	0.646111417539989	0.6541643684500827	0.6215113072255929	0.600330943188086	0.6007584114726972	0.5731660231660232	0.6641478212906784	0.5975455046883619	0.6623276337562052	0.6034749034749035	1.818e-02
ROS1:Copy:DeepGain|Point:none	0.6865	0.6600471111692731	0.6715958908591245	0.6630242753386115	0.6122816201007656	0.6813780017012366	0.5696525551266113	0.6669502061113656	0.6988483936399922	0.5915069030949421	0.7330694235424982	2.640e-02
RUNX1:Copy:DeepGain|Point	0.5563	0.5729374252690315	0.5519330410522121	0.5668593064966122	0.5592865683539259	0.5974691111996812	0.510880829015544	0.5608609007572738	0.5370864886408928	0.5797229972100438	0.6170785173375847	8.560e-01
RUNX1:Copy:DeepGain|Point:(frameshift_variant|missense_variant)	0.4905	0.5842902836767867	0.5073934245713387	0.5636306433852446	0.41570971632321324	0.5408997955010225	0.5460647055739081	0.5202663730271092	0.49855802003041266	0.47005925226784123	0.49667033716113473	9.578e-01
RUNX1:Copy:DeepGain|Point:none	0.5269	0.5233590733590734	0.5176778819635962	0.5531715388858246	0.5180364037506895	0.4858797573083287	0.5103695532266961	0.481880860452289	0.5059293987865416	0.49034749034749037	0.5848869277440706	6.793e-01
RUNX1:Copy:DeepGain|Point:(PF00853|none)	0.5851	0.5949539235984249	0.5634717655178013	0.5929038281979458	0.5692769861567816	0.6011245077741242	0.5673182316404822	0.6031949011488653	0.537673040230585	0.5616145008728128	0.5818211342508017	6.402e-01
RUNX1:Copy:DeepGain|Point:PF00853|none:frameshift_variant	0.5155	0.5699753552514288	0.5098054637931938	0.5000262178176289	0.5006030098054638	0.5734885428136962	0.5269519165224686	0.5824550364427665	0.45236222536836035	0.5417912013004037	0.5362854595983431	8.751e-01
RUNX1:Copy:DeepGain|Point:none:(frameshift_variant|missense_variant)	0.4905	0.5842902836767867	0.5073934245713387	0.5636306433852446	0.41570971632321324	0.5408997955010225	0.5460647055739081	0.5202663730271092	0.49855802003041266	0.47005925226784123	0.4966965549787636	9.578e-01
SF3B1:Copy:DeepGain|Point	0.827	0.8039614812495107	0.7876771314491505	0.8235144445314335	0.813591168871839	0.8176231112502936	0.8054489939716589	0.7891254990996633	0.8140217646598293	0.8321459328270571	0.8212048853049401	4.921e-02
SF3B1:Copy:DeepGain|Point:missense_variant	0.8603	0.8887517146776406	0.8531092821216278	0.8304069501600366	0.8388203017832647	0.8555555555555555	0.8316415180612712	0.8530406950160037	0.8609053497942387	0.8242112482853223	0.8272748056698674	1.261e-01
SF3B1:Copy:DeepGain|Point:15/25	0.9264	0.955130574033013	0.8755851194875585	0.9089369302783937	0.9142030056664203	0.9043483616654349	0.8936006405518601	0.9593187977334319	0.928430647942843	0.9207009115545701	0.9003141167775314	1.732e-02
SF3B1:Copy:DeepGain|Point:none	0.836	0.8322040653646872	0.8280390593862097	0.8312076524511758	0.8167995217218015	0.8342766042247908	0.8052411319250697	0.7987046632124353	0.8209047429254683	0.8345755280988442	0.8200677560781188	4.267e-02
SF3B1:Copy:DeepGain|Point:missense_variant:15/25	0.9264	0.955130574033013	0.8755851194875585	0.9089369302783937	0.9142030056664203	0.9043483616654349	0.8936006405518601	0.9593187977334319	0.928430647942843	0.9207009115545701	0.9003141167775314	1.732e-02
SF3B1:Copy:DeepGain|Point:none:missense_variant	0.8768	0.9146968139773896	0.8773241147341867	0.8540829673923199	0.8627487620293376	0.8492011585536765	0.8487106418761095	0.8798934878071569	0.8779547790339157	0.8353031860226104	0.8605998318228534	3.592e-02
SF3B1:Copy:DeepGain|Point:none:missense_variant	0.8603	0.8887517146776406	0.8531092821216278	0.8304069501600366	0.8388203017832647	0.8555555555555555	0.8316415180612712	0.8530635573845451	0.8609053497942387	0.8242112482853223	0.8272976680384088	1.261e-01
SF3B1:Copy:DeepGain|Point:15/25:700:ENSP00000335321.5:p.Lys700Glu	0.9174	0.9113895939086294	0.9172906091370558	0.9186548223350254	0.9076776649746193	0.8891180203045685	0.8888959390862944	0.9153870558375634	0.9339467005076142	0.8869289340101523	0.9006345177664975	2.982e-02
