# Supplementary material for: Systematic interrogation of mutation groupings reveals divergent downstream expression programs within key cancer genes
Source: BMC Bioinformatics. 2021 May 6;22:233. doi: 10.1186/s12859-021-04147-y (PMC8101181; doi:10.1186/s12859-021-04147-y)
Supplement: Supplementary file 2 — Additional file 2: Table S1. Inventories of subgrouping task information. For each cohort and sub-cohort in which subgroupings were enumerated, we list here information for the subgroupings of point mutations (Base), the subgroupings constructed by adding CNAs (Copy), as well as the cohort-specific and gene-specific randomly-chosen subgroupings (RandCoh and RandGene). We include here these files for the METABRIC(LumA) cohort: mtype-tbl for an inventory of the subgroupings tested, auc-mat for subgrouping perfomances and Delong divergence relative to the corresponding gene-wide task, coef-means for averaged logistic ridge regression model coefficients, and trnsf-aucs for transfer performances when applied to the remaining cohorts, as well as a README describing the format of each file. These files for the remaining cohorts can be found at our data portal under Datasets/Output Summaries/Ridge. [file 12859_2021_4147_MOESM2_ESM.gz › microarray__METABRIC_LumA__auc-mat_RandCoh.csv]

Subgrouping	AUC_mean	AUC_cv1	AUC_cv2	AUC_cv3	AUC_cv4	AUC_cv5	AUC_cv6	AUC_cv7	AUC_cv8	AUC_cv9	AUC_cv10
20	0.5981	0.6083751253761284	0.5961384152457372	0.5999498495486459	0.431444332998997	0.5266800401203611	0.49242728184553664	0.6005516549648947	0.6271313941825476	0.5359578736208626	0.5422266800401203
20	0.3628	0.5175526579739218	0.6033099297893681	0.39869608826479436	0.5609327983951855	0.6090270812437312	0.6307422266800401	0.6130892678034102	0.5825476429287864	0.6296389167502507	0.42818455366098296
20	0.4924	0.4481444332998997	0.4256268806419258	0.5361584754262788	0.4950852557673019	0.5013039117352056	0.5558174523570713	0.5599297893681043	0.4311434302908726	0.4031594784353059	0.5174523570712136
20	0.5328	0.5272316950852558	0.41690070210631897	0.3445837512537613	0.4589267803410231	0.5555165496489468	0.51283851554664	0.4154212637913741	0.5370611835506519	0.5500501504513541	0.39904714142427283
20	0.3896	0.5025075225677031	0.5789869608826479	0.46780341023069205	0.44623871614844535	0.3778836509528586	0.5435807422266801	0.3240220661985958	0.5286860581745235	0.44979939819458375	0.519307923771314
20	0.6331	0.6958375125376128	0.6334002006018055	0.6140922768304915	0.5534102306920762	0.6074222668004012	0.7071715145436309	0.5996489468405216	0.6376629889669007	0.509679037111334	0.630641925777332
20	0.4122	0.521765295887663	0.5281344032096289	0.6076228686058175	0.5990972918756269	0.6265295887662989	0.5734704112337011	0.5467903711133401	0.5173019057171514	0.38375125376128383	0.5325977933801405
20	0.5583	0.5480942828485457	0.5172517552657974	0.5569709127382146	0.5636409227683049	0.49042126379137413	0.5241725175526579	0.4712637913741224	0.4498495486459378	0.524974924774323	0.5234704112337011
20	0.4759	0.487061183550652	0.542778335005015	0.4345035105315948	0.48565697091273824	0.47843530591775324	0.4868605817452357	0.46464393179538616	0.4059679037111334	0.48505516549648947	0.46890672016048146
20	0.581	0.4963891675025075	0.5815446339017051	0.7074724172517552	0.5371113340020061	0.6507522567703109	0.6389669007021063	0.4168505516549649	0.6359578736208625	0.5977933801404213	0.4571715145436309
20	0.6908	0.7466399197592778	0.6804914744232698	0.5576228686058174	0.6389167502507522	0.7200100300902708	0.637061183550652	0.5995987963891675	0.6287863590772317	0.5725175526579739	0.6704613841524574
20	0.5405	0.5085757271815446	0.472567703109328	0.47567703109327986	0.47276830491474425	0.5374623871614844	0.39964894684052155	0.36965897693079236	0.5390170511534604	0.5913741223671013	0.5198595787362086
20	0.5793	0.48144433299899697	0.5863089267803411	0.5197592778335005	0.5503510531594784	0.5579739217652959	0.4225175526579739	0.5756770310932798	0.507221664994985	0.5038615847542628	0.5108324974924774
20	0.6169	0.5732196589769308	0.5729187562688064	0.4776830491474423	0.5994984954864594	0.4803410230692076	0.5214643931795386	0.5242728184553661	0.6055165496489469	0.591925777331996	0.46238716148445336
20	0.4998	0.4153961885656971	0.5341023069207623	0.40220661985957873	0.42592778335005016	0.46940822467402205	0.5083249749247744	0.5066198595787362	0.53555667001003	0.4425275827482447	0.38259779338014044
20	0.4961	0.45431293881644935	0.5888164493480441	0.49042126379137413	0.3866098294884654	0.45361083249749246	0.5103309929789368	0.5086258776328987	0.541925777331996	0.3941323971915747	0.46559679037111334
20	0.5525	0.4848044132397192	0.6135406218655968	0.5977432296890672	0.5644433299899699	0.6367101303911735	0.50962888665998	0.5277833500501504	0.5415245737211635	0.6108826479438315	0.5873620862587763
20	0.4783	0.5617853560682046	0.37542627883650953	0.6021564694082246	0.5433299899699098	0.4769307923771314	0.582246740220662	0.4563691073219659	0.4363590772316951	0.43600802407221667	0.421765295887663
20	0.4647	0.4067703109327984	0.3850050150451354	0.4083751253761284	0.509729187562688	0.40712136409227684	0.4066700100300903	0.3921263791374122	0.4729187562688064	0.44202607823470413	0.44072216649949847
20	0.4572	0.48530591775325976	0.44944834503510533	0.3831494483450351	0.5340521564694082	0.46730190571715147	0.4795887662988967	0.4535105315947843	0.5828485456369107	0.4528084252758275	0.46103309929789366
20	0.5963	0.6902206619859579	0.5127382146439318	0.4900200601805416	0.5762286860581746	0.5147943831494484	0.5872116349047142	0.545937813440321	0.5477933801404212	0.4832998996990973	0.40937813440320964
20	0.5563	0.495135406218656	0.520962888665998	0.5083249749247744	0.4051654964894684	0.5648445336008024	0.48625877632898695	0.42136409227683047	0.5655466399197593	0.5300902708124373	0.5470411233701103
20	0.5818	0.5027582748244734	0.45180541624874626	0.56123370110331	0.5497492477432296	0.5509528585757272	0.5621865596790371	0.5441825476429288	0.5528585757271816	0.5592276830491475	0.609729187562688
20	0.6697	0.6288365095285857	0.6799899699097292	0.6753761283851555	0.6018555667001003	0.5776830491474423	0.5332998996990973	0.6818455366098295	0.6642427281845537	0.5550651955867603	0.5017552657973922
20	0.4887	0.4554162487462387	0.49884653961885655	0.5185055165496489	0.5171514543630893	0.3859578736208626	0.4495987963891675	0.43816449348044134	0.5308926780341023	0.5157472417251755	0.4416248746238716
20	0.509	0.5647442326980943	0.42813440320962887	0.5251755265797392	0.5150451354062187	0.45175526579739217	0.5768806419257774	0.5649448345035105	0.5547141424272819	0.5614844533600802	0.3885155466399198
20	0.4734	0.5476429287863591	0.41780341023069206	0.4639418254764293	0.604062186559679	0.5904714142427282	0.5589769307923771	0.45912738214643933	0.5084252758274824	0.5067201604814443	0.4615847542627884
20	0.5381	0.5745235707121364	0.5659478435305918	0.41188565697091273	0.6626880641925778	0.610481444332999	0.5922266800401204	0.5807422266800402	0.5616850551654965	0.579037111334002	0.5063189568706118
20	0.417	0.3881644934804413	0.4440822467402207	0.5755265797392176	0.33545636910732196	0.44674022066198593	0.4060682046138415	0.4578234704112337	0.4218154463390171	0.47342026078234706	0.5319458375125377
20	0.3781	0.40230692076228686	0.49327983951855564	0.28665997993981945	0.5206619859578736	0.3947342026078235	0.31915747241725173	0.3611334002006018	0.4299899699097292	0.5021564694082247	0.45325977933801403
20	0.4826	0.488716148445336	0.4848044132397192	0.5044132397191575	0.4550150451354062	0.48600802407221666	0.5807422266800402	0.5012537612838516	0.4250752256770311	0.4606318956870612	0.422567703109328
20	0.5654	0.5700601805416249	0.4900702106318957	0.47883650952858575	0.508876629889669	0.6416248746238716	0.46103309929789366	0.5351554663991976	0.5365596790371113	0.46755265797392176	0.4987963891675025
20	0.4964	0.39002006018054164	0.45907723169508524	0.3388665997993982	0.5331995987963891	0.49092276830491477	0.45431293881644935	0.44448345035105313	0.45687061183550653	0.46519558676028083	0.4775827482447342
20	0.4692	0.44277833500501507	0.4734704112337011	0.42577733199598794	0.3595787362086259	0.5141424272818456	0.41559679037111336	0.44874623871614844	0.5255767301905717	0.4457873620862588	0.5162988966900702
20	0.5626	0.5354062186559679	0.5667502507522568	0.528986960882648	0.4796389167502508	0.6282848545636911	0.6297392176529589	0.630591775325978	0.6924272818455366	0.5730190571715146	0.5116850551654964
20	0.6466	0.6662988966900703	0.46038114343029085	0.5357572718154463	0.5764292878635908	0.5106820461384153	0.49277833500501506	0.4770812437311936	0.5151955867602809	0.6391173520561685	0.5898696088264794
20	0.3648	0.55	0.5930290872617854	0.5991474423269809	0.3597793380140421	0.5667502507522568	0.47592778335005015	0.5257271815446339	0.42657973921765296	0.6619859578736209	0.54839518555667
20	0.6361	0.6498996990972918	0.6670511534603811	0.5496489468405216	0.5767301905717152	0.6389669007021063	0.49543630892678037	0.6432798395185557	0.6508525576730191	0.6034603811434303	0.6246740220661986
20	0.4167	0.45461384152457374	0.5278836509528586	0.4253761283851555	0.5877632898696088	0.4944332998996991	0.5074724172517553	0.4431795386158475	0.4553159478435306	0.5474924774322969	0.45110330992978936
20	0.5064	0.6225175526579739	0.5601303911735206	0.5373119358074223	0.5461384152457373	0.6073721163490471	0.5949849548645938	0.5195085255767302	0.4712637913741224	0.6534102306920763	0.4453360080240722
20	0.4509	0.4440320962888666	0.5273319959879639	0.44719157472417254	0.44744232698094283	0.4437813440320963	0.623319959879639	0.44202607823470413	0.4848545636910732	0.4850050150451354	0.4770310932798395
20	0.6744	0.672617853560682	0.6006519558676028	0.6417251755265797	0.5279338014042126	0.4457873620862588	0.5376128385155466	0.522617853560682	0.6465897693079238	0.5928284854563691	0.6022066198595787
20	0.5001	0.5416248746238717	0.6167502507522568	0.41038114343029086	0.4448345035105316	0.41649949849548645	0.39092276830491474	0.48826479438314946	0.5555165496489468	0.4434804413239719	0.46649949849548644
20	0.5114	0.6060180541624874	0.5383650952858575	0.4842026078234704	0.48721163490471414	0.5568204613841524	0.6062186559679037	0.551554663991976	0.6127883650952859	0.6630892678034103	0.49077231695085255
20	0.5411	0.5299398194583751	0.6394182547642929	0.5509027081243731	0.64679037111334	0.5327983951855567	0.5223671013039117	0.6640421263791374	0.5672016048144434	0.5387412236710131	0.43706118355065193
20	0.4815	0.49759277833500504	0.5344533600802407	0.4172517552657974	0.5476429287863591	0.4805917753259779	0.41995987963891673	0.4554162487462387	0.5134904714142428	0.49047141424272817	0.5018555667001003
20	0.402	0.3849047141424273	0.3934804413239719	0.418555667001003	0.5502006018054163	0.4765295887662989	0.4337512537612839	0.4295386158475426	0.44207622868605817	0.3978936810431294	0.45687061183550653
20	0.4384	0.4724172517552658	0.5796890672016048	0.4947843530591775	0.41479438314944833	0.42006018054162486	0.45987963891675027	0.3831494483450351	0.460481444332999	0.5114343029087262	0.39528585757271817
20	0.5291	0.5441825476429288	0.5619859578736208	0.5366098294884654	0.4061183550651956	0.5959378134403209	0.475777331995988	0.49553660982948844	0.4098294884653962	0.4863590772316951	0.5661985957873621
20	0.4129	0.529839518555667	0.6022066198595787	0.5605817452357071	0.5054162487462387	0.39528585757271817	0.48405215646940825	0.4450852557673019	0.5546138415245737	0.5727181544633901	0.5577733199598797
20	0.4951	0.5581745235707122	0.5035606820461385	0.46695085255767305	0.44262788365095285	0.4709127382146439	0.4641925777331996	0.5363590772316951	0.44237713139418255	0.48019057171514545	0.4716148445336008
20	0.5479	0.591925777331996	0.41980942828485457	0.5640922768304915	0.5877131394182548	0.5670511534603812	0.40075225677031096	0.49488465396188563	0.5455867602808425	0.6804413239719157	0.4835506519558676
20	0.3556	0.37447342026078234	0.3729689067201605	0.33059177532597794	0.43319959879638914	0.4460381143430291	0.4270812437311936	0.4162738214643932	0.4460381143430291	0.3326479438314945	0.3982447342026078
20	0.5007	0.5041123370110331	0.5390170511534604	0.5467903711133401	0.40285857572718153	0.4609829488465396	0.4037612838515547	0.4134403209628887	0.49272818455366096	0.5092778335005015	0.4602808425275827
20	0.5648	0.5245737211634904	0.504062186559679	0.4993480441323972	0.579839518555667	0.49433299899699096	0.5956369107321966	0.5100300902708125	0.5398696088264794	0.5065697091273822	0.5872617853560682
20	0.4229	0.49042126379137413	0.35832497492477433	0.47111334002006017	0.4490471414242728	0.48560682046138415	0.3804914744232698	0.3920762286860582	0.5898194583751254	0.5236208625877633	0.5858575727181544
20	0.5605	0.5015546639919759	0.4880641925777332	0.4366098294884654	0.49754262788365095	0.5020060180541625	0.6324473420260782	0.42106318956870614	0.4173019057171515	0.4760280842527583	0.46584754262788364
20	0.5189	0.4912738214643932	0.43360080240722165	0.4684052156469408	0.5081745235707121	0.46730190571715147	0.3967151454363089	0.5668505516549649	0.45687061183550653	0.4968405215646941	0.5932296890672016
20	0.4309	0.4182547642928786	0.39528585757271817	0.3172517552657974	0.4684553660982949	0.3655466399197593	0.4231695085255767	0.3987963891675025	0.4802908726178536	0.5087011033099298	0.43615847542627884
20	0.3227	0.357221664994985	0.4902708124373119	0.36098294884653964	0.4295887662988967	0.36213640922768303	0.4791875626880642	0.5197091273821465	0.38721163490471416	0.4544633901705115	0.38420260782347043
20	0.4179	0.4940320962888666	0.41188565697091273	0.4305917753259779	0.4295386158475426	0.5123871614844534	0.4454363089267803	0.47883650952858575	0.40972918756268806	0.394383149448345	0.37963891675025074
20	0.458	0.4802407221664995	0.49327983951855564	0.5729187562688064	0.5116850551654964	0.587963891675025	0.5299899699097292	0.5529588766298896	0.5125376128385155	0.5095787362086259	0.4649949849548646
20	0.4299	0.39969909729187564	0.48425275827482445	0.5339017051153461	0.4852557673019057	0.4635406218655968	0.43585757271815445	0.44889669007021066	0.6092778335005015	0.49207622868605816	0.4301905717151454
20	0.5689	0.48523069207622865	0.4948595787362086	0.5715646940822467	0.5898194583751254	0.5474423269809429	0.587913741223671	0.376579739217653	0.39172517552657976	0.5708124373119358	0.4571213640922768
20	0.4633	0.4396188565697091	0.5544132397191575	0.4535105315947843	0.4578234704112337	0.47753259779338014	0.536308926780341	0.44463390170511535	0.5039618856569709	0.47171514543630894	0.48630892678034104
20	0.3886	0.3461384152457372	0.4026579739217653	0.5067703109327983	0.4395687061183551	0.44914744232698095	0.5217151454363089	0.3979939819458375	0.4276830491474423	0.45431293881644935	0.4809929789368104
20	0.5111	0.5800401203610832	0.6344533600802407	0.4108826479438315	0.5250752256770311	0.5525576730190571	0.5253761283851555	0.5263289869608826	0.46108324974924775	0.56123370110331	0.5068706118355065
20	0.598	0.5196088264794383	0.5544633901705115	0.5369107321965898	0.5334002006018054	0.5630391173520561	0.5414242728184554	0.508876629889669	0.4880641925777332	0.6241223671013039	0.5924774322968906
20	0.5395	0.3950351053159478	0.44132397191574724	0.4263791374122367	0.6028084252758275	0.4923269809428285	0.45697091273821466	0.4602306920762287	0.5092778335005015	0.47858575727181546	0.5130391173520562
20	0.5539	0.5497492477432296	0.5633400200601806	0.6083751253761284	0.5597793380140421	0.5766800401203611	0.43716148445336006	0.6103309929789368	0.5915747241725176	0.5754764292878636	0.5430290872617853
21	0.4689	0.572289156626506	0.5267259514247467	0.5214190093708166	0.5312679288582903	0.5463281698221457	0.45061197169630907	0.3940045897877223	0.39629948364888123	0.47731401797666856	0.4322528208070377
21	0.374	0.5834767641996558	0.4922069229298145	0.3412220309810671	0.43210938994071524	0.4263721552878179	0.4080608146873207	0.30952380952380953	0.4968445209409065	0.37511952572193535	0.40739147064448267
21	0.4213	0.39424364123159306	0.5448460508701473	0.49464524765729584	0.463855421686747	0.40987760566073816	0.37846624593612543	0.43973513100019124	0.45429336393191816	0.41331994645247655	0.45572767259514246
21	0.4926	0.5893096194301014	0.44673933830560336	0.4267068273092369	0.6198125836680054	0.4172403901319564	0.4970835723847772	0.4517594186268885	0.48823866896156054	0.5925607190667431	0.4811627462229872
21	0.4693	0.47537770128131573	0.39381334863262574	0.524192006119717	0.5623924268502581	0.4609868043602983	0.4660546949703576	0.5689424364123159	0.5343277873398355	0.5933734939759037	0.5646873207114171
21	0.5594	0.5580416905718111	0.5314113597246127	0.5285905526869382	0.531172308280742	0.5042551157008989	0.5448938611589214	0.6159877605660738	0.5274431057563588	0.43134442532032896	0.5144387072097916
21	0.653	0.5111397972843756	0.5994454006502199	0.6558615414037101	0.6113501625549819	0.43732071141709694	0.6114457831325302	0.6388888888888888	0.5529737999617518	0.6335819468349588	0.5948556129279021
21	0.4538	0.47619047619047616	0.566982214572576	0.5193153566647543	0.7068273092369478	0.4971791929623255	0.5324631860776439	0.5277299674890036	0.46686746987951805	0.5249569707401033	0.5175463759801109
21	0.4223	0.4524526678141136	0.5379613692866705	0.4275196022183974	0.4610824249378466	0.3914706444826927	0.4345477146681966	0.3964429145152037	0.45840504876649457	0.48799961751768983	0.44759992350353794
21	0.4875	0.3907534901510805	0.4759036144578313	0.4762382864792503	0.43526486899980876	0.42909734174794417	0.5169248422260471	0.45658825779307705	0.38549435838592466	0.45988716771849303	0.49603174603174605
21	0.6181	0.5682730923694779	0.5906483075157773	0.5329412889653854	0.5493402180149168	0.6154618473895582	0.5753968253968254	0.5200325109963664	0.5393478676611206	0.4857047236565309	0.5305507745266781
21	0.3626	0.4678714859437751	0.5348297953719641	0.439328743545611	0.5060240963855421	0.5256502199273284	0.5893574297188755	0.5444157582711799	0.514916810097533	0.4801587301587302	0.3752629565882578
21	0.4624	0.4147542551157009	0.5706636068081852	0.5063587684069611	0.4519984700707592	0.4925415949512335	0.47265251482118953	0.51592082616179	0.45936125454197746	0.5214190093708166	0.5637311149359342
21	0.4521	0.4279498948173647	0.5032032893478676	0.4999043794224517	0.4388984509466437	0.5277777777777778	0.38740676993689044	0.4048097150506789	0.4465480971505068	0.4126027921208644	0.4370338496844521
21	0.563	0.5543602983362019	0.6046567221266016	0.5209887167718493	0.5917957544463569	0.4589787722317843	0.485083189902467	0.6270319372729011	0.4827404857525339	0.43134442532032896	0.5231401797666858
21	0.6419	0.5495314591700133	0.6323866896156053	0.5656913367756741	0.57625741059476	0.575253394530503	0.5288296041308089	0.5199847007075923	0.5784566838783706	0.6062344616561484	0.5534997131382674
21	0.5263	0.47370434117422067	0.5084146108242493	0.43918531267928856	0.4628035953337158	0.45505832855230444	0.5143430866322433	0.5780263912794034	0.4690189328743546	0.5334193918531268	0.5819468349588831
21	0.4782	0.37167718493019697	0.5169726525148212	0.5642570281124498	0.4070567986230637	0.5483362019506598	0.39849875693249187	0.42321667622872444	0.4770510613884108	0.4707879135589979	0.48728246318607765
21	0.4777	0.4906769936890419	0.45677949894817366	0.408491107286288	0.5187894434882386	0.48207114170969595	0.36818703384968443	0.41341556703002486	0.5018646012621917	0.43105756358768405	0.5107095046854083
21	0.4535	0.5226620768789444	0.4673455727672595	0.4010327022375215	0.49832663989290493	0.4928762669726525	0.44826926754637597	0.4046184738955823	0.4628992159112641	0.44520940906483075	0.4398546567221266
21	0.5131	0.48221457257601835	0.5012908777969018	0.49961751768980683	0.4859437751004016	0.4521419009370817	0.44683495888315167	0.5998278829604131	0.5438898450946644	0.5608146873207114	0.5144865174985657
21	0.4092	0.41614075349015106	0.37468923312296804	0.5504876649454963	0.4461178045515395	0.4186746987951807	0.4273283610633008	0.4001243067508128	0.3719162363740677	0.4664371772805508	0.4323006310958118
21	0.4705	0.42326448651749854	0.40050678906100595	0.4742302543507363	0.4029451137884873	0.30598584815452284	0.5836680053547524	0.4822623828647925	0.44630904570663604	0.47212660164467396	0.48704341174220694
21	0.4297	0.5405909351692484	0.41695352839931155	0.4599349780072672	0.4704532415375789	0.49746605469497035	0.4926850258175559	0.3666571046089118	0.37038630713329507	0.4372250908395487	0.42608529355517305
21	0.321	0.5217536813922357	0.4303882195448461	0.3478676611206732	0.47160068846815834	0.35054503729202524	0.3864983744501817	0.4662459361254542	0.3511665710460891	0.3832472748135399	0.3840600497227003
21	0.5718	0.5764008414610824	0.6386976477337923	0.6043698603939568	0.6460126219162364	0.6308089500860585	0.6090552686938229	0.6268406961178046	0.5432205010518264	0.5496270797475616	0.5272040543124881
21	0.5191	0.5926563396442914	0.5633964429145152	0.4474086823484414	0.5537387645821381	0.44085867278638363	0.44841269841269843	0.4314400458978772	0.4470262000382482	0.5568942436412316	0.42144769554408107
21	0.5135	0.5428380187416332	0.5600975329890993	0.5892139988525531	0.5946643717728055	0.5884490342321668	0.5509179575444636	0.535140562248996	0.6287052973799961	0.5932778733983554	0.4937368521705871
21	0.497	0.48044559189137503	0.5335628227194492	0.4320615796519411	0.5674603174603174	0.575588066551922	0.4951233505450373	0.5219927328361064	0.4777682157200229	0.5533084719831708	0.42302543507362783
21	0.5307	0.6357812201185695	0.4926850258175559	0.48307515777395293	0.5017689806846434	0.44119334480780265	0.5951902849493211	0.49660546949703577	0.4446834958883152	0.45740103270223753	0.48737808376362596
21	0.4434	0.4180053547523427	0.38353413654618473	0.5349015108051253	0.5473321858864028	0.44487473704341174	0.387932683113406	0.41532797858099063	0.42001338688085676	0.41743163128705296	0.4563013960604322
21	0.6372	0.5132912602792121	0.5447026200038249	0.5943296997513865	0.5381048001529929	0.5403518837253777	0.5678906100592848	0.6092943201376936	0.6135016255498184	0.5207496653279786	0.551396060432205
21	0.3428	0.35097532989099256	0.3983075157773953	0.46285140562248994	0.5048766494549627	0.5764008414610824	0.5412602792120864	0.597819850831899	0.4852266207687894	0.48804742780646393	0.43115318416523235
21	0.4482	0.46103461464907247	0.31645630139606046	0.44865174985656914	0.42374258940524	0.31363549435838595	0.4969401415184548	0.5254828839166189	0.4475521132147638	0.41752725186460127	0.3866418053165041
21	0.6426	0.6103461464907248	0.5920826161790017	0.5906483075157773	0.5980110919869956	0.6355899789634729	0.5554121246892332	0.6088162172499522	0.536813922356091	0.5814687320711417	0.6545706636068082
21	0.5614	0.5524478867852362	0.5180244788678524	0.6114457831325302	0.6058041690571812	0.5928953910881621	0.5144387072097916	0.6152706062344616	0.5754446356855996	0.6020271562440237	0.5807993880283037
21	0.327	0.37521514629948366	0.43904188181296616	0.4299101166571046	0.33859246509848917	0.4104035188372538	0.3786096768024479	0.3830560336584433	0.35489577357047236	0.3964907248039778	0.4582616179001721
21	0.404	0.5434595524956971	0.5397303499713139	0.5053547523427041	0.41212468923312295	0.5028208070376745	0.43564735131000193	0.3725855804169057	0.43354369860393954	0.46672403901319565	0.4841747944157583
21	0.4384	0.4759753298909925	0.4901988908013004	0.4942627653471027	0.5033467202141901	0.49818320902658253	0.4739912029068656	0.4737521514629948	0.41274622298718683	0.40973417479441576	0.536813922356091
21	0.6146	0.5852457448842991	0.5852935551730732	0.4826926754637598	0.5049244597437369	0.5927041499330656	0.49507554025626316	0.5949512335054504	0.5468062727098871	0.5817555938037866	0.5123350545037292
21	0.4502	0.45902658252055845	0.4775291642761522	0.6202906865557468	0.6018359150889271	0.48799961751768983	0.3352457448842991	0.45113788487282463	0.5870147255689424	0.5416427615222796	0.5495792694587875
21	0.4796	0.5281124497991968	0.5675081277490917	0.3934786766112067	0.4157104608911838	0.45410212277682155	0.4109772423025435	0.40160642570281124	0.5819946452476573	0.5209409064830751	0.4279977051061388
21	0.5011	0.6302352266207688	0.54972270032511	0.5183113406004972	0.5203671830177854	0.5794128896538535	0.46141709695926564	0.49698795180722893	0.4675368139223561	0.5480015299292408	0.550057372346529
21	0.7183	0.6235417861923886	0.5990629183400268	0.5860107095046854	0.5179288582903041	0.6805794606999426	0.6343469114553452	0.6298049340218015	0.541786192388602	0.5637311149359342	0.6225855804169057
21	0.4159	0.5406387454580226	0.5705679862306369	0.5107095046854083	0.4562535857716581	0.39749474086823483	0.48527443105756357	0.3669439663415567	0.5203193727290113	0.5926563396442914	0.46380761139797283
21	0.524	0.46720214190093706	0.5637311149359342	0.46954484605087016	0.5570854847963281	0.48742589405240005	0.5223274048575254	0.45156817747179195	0.6007362784471219	0.4478867852361828	0.47829412889653855
21	0.5631	0.5316982214572576	0.49737043411742204	0.5334672021419009	0.4394721744119334	0.5190763052208835	0.577596098680436	0.5098967297762479	0.5881143622107478	0.5460413080895009	0.5480015299292408
21	0.5241	0.4768598202333142	0.5060240963855421	0.5789825970548862	0.41341556703002486	0.5874928284566838	0.47394339261809143	0.489720787913559	0.516255498183209	0.49593612545419774	0.5874450181679097
21	0.5064	0.5734366035570855	0.5621533754063874	0.5064065786957354	0.5938515968636451	0.5266303308471983	0.5064065786957354	0.5056894243641231	0.6086727863836298	0.39510422642952764	0.5319850831899025
21	0.5015	0.5586154140371008	0.5785523044559189	0.6743641231593038	0.4995218971122586	0.4451615987760566	0.5501051826353032	0.6072384777204054	0.6010231401797667	0.5098489194874737	0.684691145534519
21	0.6891	0.6022183973991203	0.6984126984126984	0.6440045897877223	0.5853891757506215	0.6445305029642379	0.5895008605851979	0.5835245744884299	0.6630330847198317	0.5261522279594568	0.677710843373494
21	0.4618	0.5135303117230828	0.4562535857716581	0.392904953145917	0.5385350927519602	0.448938611589214	0.5557467967106521	0.3787531076687703	0.4165710460891184	0.4208261617900172	0.4294320137693632
21	0.5839	0.5597150506789061	0.5725760183591508	0.5021036527060624	0.5783610633008224	0.5438898450946644	0.5621055651176133	0.49507554025626316	0.5052113214763817	0.6071906674316313	0.5435073627844712
21	0.526	0.4700229489386116	0.5227098871677185	0.4747083572384777	0.4945496270797476	0.48776056607381907	0.4954580225664563	0.46672403901319565	0.5228055077452668	0.5615796519410977	0.48340982979537195
21	0.5411	0.5250525913176516	0.4700707592273857	0.5092273857334099	0.5971026965002869	0.4575922738573341	0.4203002486135016	0.46552878179384205	0.4562535857716581	0.4874737043411742	0.4891470644482693
21	0.4016	0.3885542168674699	0.47972843755976285	0.5459934978007267	0.4771944922547332	0.4546280359533372	0.46175176898068465	0.48991202906865555	0.4405240007649646	0.3645534519028495	0.4126506024096386
21	0.6342	0.5959552495697074	0.6148403136354944	0.5876362593230063	0.5371485943775101	0.501338688085676	0.64190093708166	0.3738764582138076	0.5961943010135782	0.5339931153184165	0.5179288582903041
21	0.5186	0.4997609485561293	0.6235895964811627	0.5003824823101931	0.5123828647925034	0.4138936699177663	0.4444922547332186	0.5125741059475999	0.4689233122968063	0.4275196022183974	0.5119525721935361
21	0.4359	0.45883534136546184	0.4020845285905527	0.341508892713712	0.387932683113406	0.39825970548862116	0.4148498756932492	0.4654809715050679	0.4603174603174603	0.5023905144387072	0.39457831325301207
21	0.5109	0.5346624593612546	0.47030981067125643	0.4483170778351501	0.4162841843564735	0.4974182444061962	0.5524478867852362	0.42120864410021036	0.43253968253968256	0.4971791929623255	0.443631669535284
21	0.5818	0.4485083189902467	0.6355899789634729	0.5280646395104226	0.6026486899980876	0.5561770893096194	0.5854369860393956	0.4833620195065978	0.5368617326448651	0.5648307515777395	0.6053738764582138
21	0.6438	0.6469688276917193	0.6086249760948557	0.5669344042838019	0.6801969783897495	0.6033180340409257	0.38128705297379994	0.6595907439280934	0.6465863453815262	0.7203098106712564	0.7576974564926372
21	0.4711	0.43732071141709694	0.4125071715433161	0.4716484987569325	0.4301491681009753	0.4397590361445783	0.49201568177471794	0.48479632816982215	0.5210365270606234	0.47279594568751193	0.611397972843756
21	0.5152	0.4937368521705871	0.4799196787148594	0.5332281506980302	0.4862784471218206	0.48092369477911645	0.5341365461847389	0.5152992924077261	0.45257219353604894	0.5277777777777778	0.4902945113788487
21	0.4246	0.46261235417861923	0.27070185503920446	0.3616848345764008	0.4357429718875502	0.4020845285905527	0.418770319372729	0.5269650028686174	0.3204245553643144	0.47169630904570664	0.3811914323962517
21	0.5862	0.5203671830177854	0.5648785618665136	0.4366513673742589	0.5856282271944923	0.597150506789061	0.5542168674698795	0.5231879900554599	0.5983457640084147	0.5792694587875311	0.54972270032511
21	0.4764	0.5231879900554599	0.484413845859629	0.4445878753107669	0.4874737043411742	0.5700420730541212	0.5190284949321093	0.3627844712182062	0.44320137693631667	0.38482501434308664	0.49072480397781604
21	0.4578	0.5179766685790782	0.5157295850066934	0.5026295658825779	0.3807133295085102	0.5645917001338688	0.38066551921973607	0.42077835150124304	0.5801778542742398	0.5481449607955632	0.4566360680818512
21	0.4279	0.4836966915280168	0.4170491489768598	0.49206349206349204	0.44554408108624977	0.5184069611780455	0.5108051252629566	0.5540256263147829	0.41236374067699366	0.5131000191241155	0.4034232166762287
21	0.5386	0.5894052400076496	0.5289252247083572	0.5622968062727098	0.5697552113214763	0.5075540256263148	0.5972939376553834	0.46251673360107093	0.464524765729585	0.6252151462994836	0.5629183400267738
21	0.5307	0.5481449607955632	0.4769554408108625	0.5705679862306369	0.4145152036718302	0.49249378466245936	0.5640657869573532	0.5266303308471983	0.46404666284184354	0.520558424172882	0.479776247848537
21	0.5614	0.5294511378848729	0.503968253968254	0.5018167909734175	0.5444157582711799	0.49593612545419774	0.464524765729585	0.46046089118378275	0.46638936699177663	0.3671352074966533	0.5317938420348058
21	0.5173	0.5710938994071524	0.5068846815834768	0.4803977816026009	0.39849875693249187	0.4763817173455728	0.45687511952572196	0.5800822336966915	0.52653471026965	0.6244979919678715	0.4725568942436412
21	0.4541	0.3845859628992159	0.40418818129661505	0.4352170587110346	0.5299292407726143	0.3957257601835915	0.48670873972078793	0.4833620195065978	0.36316695352839934	0.4067699368904188	0.42273857334098297
21	0.4683	0.4632338879326831	0.5391566265060241	0.5412124689233123	0.4984700707592274	0.5328456683878371	0.49617517689806845	0.5265825205584241	0.41843564735131	0.6241155096576784	0.45830942818894627
21	0.5663	0.5012430675081277	0.41661885637789253	0.6079556320520176	0.45687511952572196	0.5350927519602219	0.3655096576783324	0.5579460699942628	0.6494549627079748	0.4341174220692293	0.48933830560336583
21	0.5118	0.5300248613501626	0.49770510613884106	0.5829508510231401	0.5869669152801683	0.4684452094090648	0.536479250334672	0.5043985465672213	0.4962229871868426	0.5358577165806081	0.5120003824823102
21	0.4322	0.4983744501816791	0.3930005737234653	0.38496844520940904	0.44544846050870146	0.41327213616370245	0.3381621724995219	0.41413272136163704	0.4964142283419392	0.45974373685217057	0.44736087205966724
21	0.4301	0.4249378466245936	0.36178045515394913	0.5392522470835723	0.4543411742206923	0.4780072671638937	0.5042073054121247	0.37617135207496655	0.42866704914897685	0.5277777777777778	0.5259131765155861
21	0.461	0.5098011091986996	0.438994071524192	0.4411455345190285	0.407487091222031	0.5073149741824441	0.418770319372729	0.49780072671638936	0.44344042838018743	0.5256741250717154	0.44511378848728245
21	0.456	0.4125071715433161	0.48493975903614456	0.5289252247083572	0.3653184165232358	0.6071906674316313	0.5138171734557276	0.26759418626888504	0.4827882960413081	0.5194587875310767	0.5032989099254159
21	0.4119	0.5438420348058902	0.5131956397016638	0.4570663606808185	0.4437272901128323	0.4944540065021993	0.46036527060623444	0.4118378275004781	0.46404666284184354	0.45257219353604894	0.4891470644482693
21	0.5469	0.5619621342512908	0.428045515394913	0.5615318416523236	0.5923694779116466	0.4509944540065022	0.490055459934978	0.5325109963664181	0.5486708739720788	0.4480780263912794	0.4918722509083955
21	0.6304	0.5257697456492637	0.5505354752342704	0.6494549627079748	0.5907439280933257	0.5546471600688468	0.5050200803212851	0.6199082042455536	0.5	0.5847676419965576	0.5670300248613501
21	0.5661	0.6069994262765347	0.433352457448843	0.5819946452476573	0.5726716389366991	0.5832855230445592	0.5128131573914706	0.6260757314974182	0.5379613692866705	0.6467297762478486	0.5446069994262766
21	0.5583	0.5657391470644483	0.505641614075349	0.5491489768598202	0.5906961178045516	0.5475712373302735	0.5632052017594186	0.4356951615987761	0.544750430292599	0.5980110919869956	0.45658825779307705
21	0.5253	0.4276630330847198	0.5596672403901319	0.5475234270414994	0.5116657104608912	0.5865844329699751	0.5953337158156435	0.5143669917766304	0.5085102314017976	0.3878370625358577	0.3905144387072098
21	0.4355	0.44826926754637597	0.42603748326639895	0.5113788487282463	0.39037100784088735	0.37464142283419394	0.43466724039013194	0.3779642379039969	0.3559954102122777	0.47972843755976285	0.4460221839739912
21	0.5848	0.5483840122394339	0.5559858481545229	0.520558424172882	0.6024096385542169	0.6215337540638746	0.5895008605851979	0.5455153949129853	0.5868234844138459	0.37531076687703196	0.4659590743928093
21	0.6668	0.48164084911072863	0.6772805507745266	0.5714763817173456	0.6395104226429528	0.6231114935934213	0.5938515968636451	0.6438611589213998	0.7074488429910116	0.4929718875502008	0.6900458978772231
21	0.5507	0.5160642570281124	0.5111397972843756	0.5358577165806081	0.4681105373876458	0.5427902084528591	0.5718588640275387	0.5365748709122203	0.5966724039013196	0.47571237330273475	0.6182826544272327
21	0.3876	0.42885829030407346	0.5740103270223752	0.42885829030407346	0.555005737234653	0.4055746796710652	0.42259514247466057	0.3535570854847963	0.42818894626123544	0.4670109007458405	0.3581946834958883
21	0.4056	0.4068655574679671	0.4226907630522088	0.5668865939950277	0.5656913367756741	0.5799388028303691	0.5583285523044559	0.48173646968827694	0.4519984700707592	0.5297379996175177	0.5657391470644483
21	0.6165	0.5431726907630522	0.4536718301778543	0.49139414802065406	0.5338018741633199	0.5745840504876649	0.4479824058137311	0.5491967871485943	0.642235609103079	0.6150315547905909	0.5874450181679097
21	0.5048	0.5642570281124498	0.530502964237904	0.48599158538917575	0.33304647160068845	0.43966341556703004	0.5185982023331421	0.5581851214381335	0.4982310193153567	0.5468062727098871	0.5352839931153184
21	0.6517	0.5931344425320328	0.6386498374450181	0.6022183973991203	0.5592847580799388	0.6447217441193345	0.617374258940524	0.5659303882195449	0.5818512143813349	0.6044654809715051	0.6367374258940524
21	0.5895	0.6225855804169057	0.6102027156244024	0.6001625549818321	0.5247657295850067	0.49995218971122585	0.4575922738573341	0.5542646777586536	0.5170204628035954	0.545419774335437	0.4833142092178237
21	0.4983	0.6299483648881239	0.39921591126410405	0.44664371772805506	0.4126506024096386	0.4686842608529356	0.5190763052208835	0.5229489386115892	0.44238860202715624	0.41709695926563395	0.39969401415184547
21	0.4883	0.5827596098680436	0.6026486899980876	0.3880761139797284	0.5347580799388029	0.5206540447504303	0.4555364314400459	0.48986421877988146	0.4596481162746223	0.39142283419391855	0.5431726907630522
21	0.4212	0.5114266590170204	0.5484318225282081	0.509275196022184	0.5490533562822719	0.4339261809141327	0.41977433543698606	0.4038056989864219	0.3950564161407535	0.42015681774717917	0.46681965959074395
21	0.5084	0.3589596481162746	0.40289730349971314	0.5015777395295468	0.47279594568751193	0.48164084911072863	0.6366418053165042	0.5098967297762479	0.4623733027347485	0.49497991967871485	0.5175463759801109
21	0.4186	0.48642187798814307	0.5086536622681201	0.3602505259131765	0.4822623828647925	0.43277873398355327	0.42947982405813734	0.4911550965767833	0.4665806081468732	0.4871390323197552	0.4813061770893096
21	0.4956	0.5234270414993306	0.4068655574679671	0.37511952572193535	0.48078026391279405	0.44726525148211893	0.47772040543124883	0.34170013386880854	0.4858003442340792	0.4190093708165997	0.3953910881621725
21	0.5224	0.43445209409064833	0.4395199847007076	0.5382482310193154	0.5300726716389367	0.5007171543316121	0.5627749091604514	0.3821476381717346	0.5280168292216485	0.562009944540065	0.45668387837062535
21	0.5289	0.5495314591700133	0.5855804169057182	0.5296901893287436	0.5922738573340983	0.5144865174985657	0.6048001529929241	0.5425033467202142	0.5809428188946262	0.5407343660355709	0.5413558997896347
22	0.4136	0.5321608040201005	0.40214709913202373	0.45678391959799	0.5417085427135678	0.35386021014161717	0.46112380082229326	0.45943353129282777	0.4397441754225674	0.3860210141617177	0.4144814984010964
22	0.5013	0.4665600730927364	0.5470534490634993	0.5050251256281407	0.527089995431704	0.5194152581087255	0.5528095020557332	0.5091822750114208	0.47629054362722706	0.4135678391959799	0.5450890817724988
22	0.3383	0.37185929648241206	0.4105527638190955	0.39917770671539515	0.3604385564184559	0.3336226587482869	0.43517587939698493	0.4417999086340795	0.3810415714938328	0.3593878483325719	0.47688442211055276
22	0.5221	0.46509821836455	0.5511649154865236	0.4190954773869347	0.47396071265418	0.5571037003197807	0.4820922795797168	0.45290086797624485	0.46806761078117864	0.43353129282777525	0.44230242119689356
22	0.615	0.592690726359068	0.5610552763819096	0.5607126541799908	0.5322521699406122	0.47779808131566925	0.6425308359981727	0.5554134307903152	0.5426678848789401	0.5983554134307904	0.5058474189127455
22	0.4376	0.5179077204202832	0.5179077204202832	0.5032891731384194	0.44134307903152126	0.5250342622201919	0.498949291914116	0.4209684787574235	0.46893558702603927	0.5341708542713568	0.47752398355413433
22	0.5184	0.44317039744175424	0.44266788487894015	0.4357240749200548	0.5767473732297853	0.5242119689355871	0.5681132937414345	0.49506624029237095	0.540109639104614	0.5227501142074006	0.5087711283691183
22	0.5288	0.560415714938328	0.4647327546825034	0.5650525354042942	0.5366377341251714	0.5742348104157149	0.47240749200548193	0.51717679305619	0.5623572407492006	0.5232069438099589	0.5126084970306076
22	0.452	0.47702147099132025	0.42686158063042484	0.5258108725445408	0.3610781178620375	0.4910004568296026	0.41626313385107355	0.49771585198720875	0.5060301507537689	0.48730013704888075	0.4226130653266332
22	0.4605	0.48698035632708997	0.4812243033348561	0.5821379625399726	0.5257651895842851	0.4933302878026496	0.4640931932389219	0.45399725902238464	0.4825034262220192	0.4206943809958885	0.4529922338967565
22	0.5064	0.49661946094106896	0.44952032891731386	0.4384193695751485	0.4747830059387848	0.4463682046596619	0.5634536317953404	0.490360895386021	0.45312928277752396	0.5006624029237094	0.454956601187757
22	0.4598	0.42476016445865694	0.4391959798994975	0.5389218821379625	0.47894015532206485	0.4478300593878483	0.5449520328917313	0.5184559159433532	0.4644586569209685	0.4208771128369118	0.4546368204659662
22	0.5053	0.5710370031978073	0.44006395614435817	0.4824577432617634	0.48670625856555505	0.4987208771128369	0.4416171767930562	0.49579716765646414	0.5238921882137962	0.5042941982640475	0.5236180904522613
22	0.5296	0.4726815897670169	0.5985381452718136	0.47021470991320236	0.5134764732754683	0.5077661032434901	0.4789858382823207	0.5164915486523527	0.5275011420740064	0.4195066240292371	0.6410689812699863
22	0.4416	0.4390132480584742	0.5458656920968479	0.39753312014618547	0.400776610324349	0.42613065326633165	0.46253997259022384	0.36642302421196893	0.4938328003654637	0.36381909547738694	0.3698949291914116
22	0.5484	0.556509821836455	0.5209227957971676	0.5185929648241207	0.5111466423024212	0.5031978072179077	0.5349931475559616	0.4596619460941069	0.45180447693010506	0.48684330744632254	0.4992690726359068
22	0.524	0.4357240749200548	0.4568296025582458	0.5567382366377341	0.4951576062128826	0.4214709913202376	0.46934673366834173	0.5508908177249886	0.4990863407948835	0.4715395157606213	0.5228414801279123
22	0.4404	0.5100502512562815	0.4932846048423938	0.4138876199177707	0.505710370031978	0.38926450433988125	0.376564641388762	0.431247144814984	0.5029237094563728	0.5210598446779351	0.5813613522156236
22	0.5382	0.7095020557332116	0.46829602558245775	0.526541799908634	0.5847418912745546	0.661443581544084	0.4942439470077661	0.6205116491548652	0.5017359524897214	0.42891731384193693	0.5545911375057103
22	0.5705	0.5397441754225674	0.5319323892188214	0.4652352672453175	0.5584285061671996	0.5318410232983097	0.5032434901781635	0.4725445408862494	0.473686614892645	0.5734582000913659	0.510415714938328
22	0.4875	0.5207857469164002	0.43449063499314755	0.5107354956601188	0.5375513933302878	0.4898126998629511	0.4297852900867976	0.5806761078117862	0.46678848789401556	0.47839195979899496	0.3944723618090452
22	0.5473	0.4903152124257652	0.5664230242119689	0.5374143444495203	0.48469620831429877	0.5641388761991777	0.5592964824120603	0.5401553220648698	0.46943809958885335	0.44303334856098675	0.5339424394700777
22	0.5386	0.432297852900868	0.5652352672453175	0.5200091365920512	0.4555961626313385	0.4828688899040658	0.49323892188213797	0.450525354042942	0.5048423937871174	0.6571950662402923	0.4972133394243947
22	0.4822	0.5626313385107355	0.5780264961169483	0.658063042485153	0.4215623572407492	0.6271813613522156	0.5592507994518044	0.4243490178163545	0.6630881681132937	0.5413887619917771	0.5242576518958428
22	0.5852	0.5191868433074464	0.4219735038830516	0.5700319780721791	0.5600730927364094	0.5699862951119232	0.5518958428506168	0.5582914572864321	0.5331201461854728	0.5413430790315212	0.542713567839196
22	0.4718	0.41777067153951575	0.49534033805390587	0.5020557332115121	0.4310644129739607	0.49428962996802195	0.5806304248515304	0.47734125171311104	0.4812699862951119	0.5058474189127455	0.37272727272727274
22	0.4817	0.4800822293284605	0.5020100502512563	0.5511192325262677	0.5695751484696209	0.545820009136592	0.539835541343079	0.41553220648698036	0.4113750571037003	0.5088168113293742	0.5932846048423938
22	0.4497	0.3610781178620375	0.46176336226587483	0.4457286432160804	0.4994974874371859	0.4496116948378255	0.4925993604385564	0.4852900867976245	0.4482412060301508	0.46907263590680676	0.4938328003654637
22	0.5607	0.5501142074006395	0.5161260849703061	0.5677478300593879	0.6057560529922339	0.5183645500228414	0.618501598903609	0.6066240292370946	0.43266331658291457	0.46587482868889907	0.5557788944723618
22	0.52	0.4437871174052079	0.6160804020100502	0.5522613065326634	0.5387391502969392	0.4136135221562357	0.464321608040201	0.3764732754682503	0.44079488350845136	0.43074463225216997	0.5793969849246231
22	0.4046	0.3860666971219735	0.5371402466879854	0.5267702147099133	0.43380539058931017	0.4477386934673367	0.44582000913659203	0.39931475559616264	0.4818638647784376	0.4384193695751485	0.47944266788487894
22	0.5602	0.581269986295112	0.6603471904979442	0.5968021927820922	0.6586569209684787	0.5737322978529009	0.5972590223846506	0.5845134764732755	0.4533576975788031	0.507035175879397	0.5789401553220649
22	0.5042	0.4913659205116492	0.5788031064412974	0.5227044312471448	0.457286432160804	0.42425765189584286	0.5346733668341709	0.5815897670169027	0.5726359068067611	0.5336226587482868	0.4896299680219278
22	0.4677	0.44600274097761533	0.46893558702603927	0.4837825491091823	0.5470077661032435	0.5214253083599817	0.5126998629511192	0.44993147555961627	0.48131566925536773	0.5508908177249886	0.5253312014618547
22	0.3327	0.3418912745545911	0.5388305162174509	0.5189127455459114	0.4666971219735039	0.4452261306532663	0.46939241662859754	0.4841708542713568	0.43746002740977613	0.47793513019643674	0.3924166285975331
22	0.4968	0.47770671539515763	0.4717679305619004	0.5086340794883508	0.5135221562357241	0.4091365920511649	0.5634993147555961	0.5123800822293285	0.5169940612151668	0.4832800365463682	0.5106441297396072
22	0.5034	0.5246687985381453	0.519004111466423	0.46793056190041116	0.5244860666971219	0.4758793969849246	0.5230698949291914	0.49410689812699865	0.4456829602558246	0.5513933302878027	0.5437642759250799
22	0.5486	0.5696208314298766	0.5032891731384194	0.5363179534033805	0.5690726359068068	0.575011420740064	0.47798081315669255	0.5954773869346733	0.5889904065783462	0.4623115577889447	0.46404751027866603
22	0.4942	0.4938328003654637	0.429693924166286	0.5214253083599817	0.5870717222476016	0.4351301964367291	0.45157606212882595	0.4406578346276839	0.47163088168113293	0.4899954317039744	0.46834170854271356
22	0.5924	0.5648698035632709	0.5979899497487438	0.4460484239378712	0.5467793513019644	0.501553220648698	0.5666514390132481	0.550525354042942	0.5915486523526724	0.4293284604842394	0.6107811786203746
22	0.3671	0.4264047510278666	0.4115121059844678	0.5037003197807218	0.49492919141160346	0.3840109639104614	0.3862951119232526	0.3675650982183645	0.46212882594792143	0.4735495660118776	0.44285061671996345
22	0.4825	0.5550022841480128	0.5961169483782549	0.4631795340338054	0.45203289173138417	0.48725445408862494	0.37985381452718137	0.41626313385107355	0.5316126084970306	0.42421196893558705	0.413796253997259
22	0.5357	0.4758108725445409	0.5308359981726816	0.6440840566468707	0.520831429876656	0.46788487894015535	0.5516217450890818	0.4815897670169027	0.48816811329374143	0.5073092736409319	0.48465052535404296
22	0.5811	0.5108268615806304	0.4402010050251256	0.5276381909547738	0.43366834170854274	0.5443124714481499	0.6326633165829145	0.47894015532206485	0.476564641388762	0.5128369118318867	0.6336683417085427
22	0.4063	0.4825947921425308	0.42466879853814526	0.5133394243947008	0.38332571950662403	0.40808588396528095	0.4447693010507081	0.46253997259022384	0.3161717679305619	0.4068524440383737	0.41493832800365466
22	0.4537	0.38058474189127456	0.4407492005481955	0.37190497944266787	0.37811786203746	0.4761991777067154	0.4031521242576519	0.433074463225217	0.353129282777524	0.47651895842850617	0.5236637734125171
22	0.5052	0.45842850616719966	0.5465509365006852	0.47779808131566925	0.5216537231612608	0.4666971219735039	0.6267702147099132	0.5876199177706716	0.4514846962083143	0.5838282320694381	0.5275468250342622
22	0.5202	0.480721790772042	0.45175879396984925	0.3782549109182275	0.5089995431703974	0.5552306989492919	0.5624942896299681	0.5216537231612608	0.5228414801279123	0.5154865235267245	0.5321608040201005
22	0.4404	0.38853357697578805	0.5672453174965738	0.5219278209227958	0.5537231612608497	0.5292370945637277	0.4247144814984011	0.4979899497487437	0.4284148012791229	0.46925536774783005	0.4654179990863408
22	0.458	0.4821836455002284	0.5762448606669712	0.4719049794426679	0.5371402466879854	0.4838739150296939	0.5095477386934674	0.5490634993147556	0.5355870260392873	0.5511192325262677	0.46386477843764273
22	0.4879	0.4566468707172225	0.4747830059387848	0.5016445865692097	0.4826861580630425	0.5071722247601644	0.40899954317039744	0.519004111466423	0.40762905436272273	0.4384193695751485	0.4837825491091823
22	0.4453	0.3830973047053449	0.4247144814984011	0.45166742804933757	0.4091365920511649	0.5469620831429877	0.48716308816811327	0.4641845591594335	0.5508451347647327	0.4636363636363636	0.5470077661032435
22	0.4673	0.4727272727272727	0.39312471448149844	0.5354956601187757	0.45180447693010506	0.4639104613978986	0.47702147099132025	0.37309273640931934	0.4631795340338054	0.4835084513476473	0.4824577432617634
22	0.4862	0.505710370031978	0.5196893558702604	0.5031521242576519	0.4365920511649155	0.5779351301964367	0.4998172681589767	0.5334856098675194	0.4579259936043856	0.4719963453631795	0.5413887619917771
22	0.5245	0.4393787117405208	0.5077204202832344	0.4795340338053906	0.5702147099132023	0.48465052535404296	0.5351301964367291	0.4742804933759708	0.42485153037916856	0.49620831429876655	0.4478757423481042
22	0.5422	0.4899497487437186	0.5378711740520786	0.5465966194609411	0.5719963453631796	0.5186843307446323	0.5330287802649611	0.579945180447693	0.6179990863407949	0.4979442667884879	0.5011877569666514
22	0.4895	0.4296025582457743	0.600776610324349	0.5230242119689356	0.44380995888533575	0.4377798081315669	0.5159890360895386	0.48524440383736867	0.44216537231612607	0.3415714938328004	0.35609867519415256
22	0.567	0.5835541343079031	0.5419826404751028	0.5957514846962083	0.6165829145728643	0.559890360895386	0.5207400639561444	0.5861123800822293	0.5116948378254911	0.6129282777523983	0.45788031064412976
22	0.5914	0.5355870260392873	0.6051164915486523	0.6003654636820466	0.6603015075376885	0.5431247144814983	0.5662402923709456	0.5091822750114208	0.494015532206487	0.5225673823663773	0.5614892645043399
22	0.5443	0.5035632708999543	0.5158063042485153	0.4995431703974417	0.48003654636820464	0.5942896299680219	0.4837825491091823	0.47053449063499314	0.4831886706258566	0.5436729100045683	0.5693924166285975
22	0.6223	0.5842850616719963	0.5443581544084056	0.580721790772042	0.529693924166286	0.6243033348560987	0.558337140246688	0.640886249428963	0.6442211055276382	0.6063042485153038	0.5687071722247602
22	0.5205	0.5487437185929648	0.46139789858382824	0.5253083599817269	0.4932846048423938	0.5506167199634536	0.48816811329374143	0.5528551850159891	0.5555504796710827	0.5736180904522613	0.6045226130653266
22	0.4376	0.41585198720877115	0.4473732297852901	0.38040201005025126	0.48853357697578803	0.46815897670169027	0.37249885792599363	0.40676107811786205	0.4847875742348104	0.4644586569209685	0.4906806761078118
22	0.4548	0.4577889447236181	0.45824577432617636	0.46893558702603927	0.48771128369118316	0.5335312928277752	0.5642302421196893	0.5	0.4503883051621745	0.5431247144814983	0.4899954317039744
22	0.5614	0.5050708085883965	0.45194152581087255	0.5607583371402467	0.6532663316582915	0.46788487894015535	0.5084056646870717	0.45897670169026955	0.6087254454088625	0.5694380995888534	0.4554134307903152
22	0.4506	0.4860666971219735	0.4711740520785747	0.5714024668798539	0.4436729100045683	0.4454088624942896	0.5068067610781178	0.5378254910918228	0.45906806761078117	0.5448606669712197	0.5654179990863408
22	0.4984	0.5022841480127912	0.48519872087711285	0.46788487894015535	0.5543170397441755	0.4726815897670169	0.5028780264961169	0.43170397441754227	0.5140018273184102	0.46962083142987665	0.5169940612151668
22	0.4664	0.34339881224303337	0.3874828688899041	0.48652352672453175	0.4191411603471905	0.4749200548195523	0.5277295568752856	0.4047510278666058	0.5128825947921425	0.4497944266788488	0.43508451347647326
22	0.4455	0.4801279122887163	0.6126998629511192	0.4760621288259479	0.41845591594335313	0.39940612151667426	0.49748743718592964	0.4351301964367291	0.39013248058474187	0.42507994518044767	0.42873458200091363
22	0.4374	0.5888990406578346	0.6693924166285975	0.5701690269529466	0.38108725445408864	0.5790772042028324	0.5303791685701233	0.6115121059844678	0.5608497030607583	0.5319323892188214	0.5163544997715852
22	0.5275	0.5964824120603015	0.5366377341251714	0.6320694380995888	0.5468250342622202	0.6866148926450434	0.6707629054362723	0.6282777523983554	0.6523069894929191	0.6262677021470991	0.5894015532206487
22	0.4682	0.5415714938328003	0.5639104613978986	0.5555961626313385	0.5195066240292371	0.4262220191868433	0.46423024211968933	0.4187300137048881	0.5456372772955688	0.45166742804933757	0.5095934216537231
22	0.4993	0.5615806304248515	0.35605299223389675	0.47848332571950664	0.47985381452718134	0.5193238921882138	0.42329830973047056	0.5309273640931932	0.47756966651439015	0.5152581087254454	0.5017359524897214
22	0.5098	0.48095020557332113	0.5477386934673367	0.4482868889904066	0.38300593878483324	0.4672910004568296	0.5464138876199177	0.439835541343079	0.5537688442211055	0.419780721790772	0.5297852900867976
22	0.5458	0.5257195066240292	0.5752398355413431	0.47053449063499314	0.48725445408862494	0.5865692096847875	0.5071265417999087	0.4810872544540886	0.6063042485153038	0.5016445865692097	0.5227044312471448
22	0.5661	0.5576062128825948	0.5144814984010964	0.3798994974874372	0.5226130653266332	0.621608040201005	0.6248972133394244	0.5191868433074464	0.5124257651895843	0.6362265874828689	0.4823663773412517
22	0.4105	0.3732297852900868	0.4488350845134765	0.4407035175879397	0.4626770214709913	0.46057560529922337	0.3774326176336227	0.4222476016445866	0.41772498857925994	0.41644586569209685	0.5477843764275925
22	0.3365	0.47738693467336685	0.5272270443124715	0.48835084513476473	0.4120603015075377	0.45751484696208317	0.47051164915486526	0.5148926450433988	0.41475559616263136	0.41420740063956146	0.36646870717222474
22	0.3912	0.3754225673823664	0.3931932389218821	0.46920968478757424	0.5176336226587482	0.4300593878483326	0.4650068524440384	0.4466423024211969	0.45861123800822295	0.3693010507080859	0.39077204202832344
22	0.5416	0.5809045226130654	0.5035632708999543	0.516902695294655	0.5634536317953404	0.5211512105984468	0.5175879396984925	0.4729556875285518	0.5756509821836455	0.49543170397441755	0.5783462768387392
23	0.2931	0.3602047064998688	0.5850538010672732	0.41995450966669584	0.5691977954684629	0.3232875513953285	0.5367421922841397	0.5553757326568104	0.5878750765462339	0.5358236374770361	0.4773423147581139
23	0.4788	0.5408538185635553	0.4419998250371796	0.49930014871839734	0.47288076283789693	0.4257720234450179	0.547108739392879	0.45267255708162013	0.5414661884349575	0.480535386230426	0.5029743679468113
23	0.4616	0.534730119849532	0.4370133846557607	0.5059924765987228	0.43793193946286413	0.5091855480710349	0.4968944099378882	0.5220453153704838	0.4508791881725133	0.500262444230601	0.4412562330504768
23	0.6028	0.5678418336103578	0.5364360073484384	0.6160878313358411	0.48106027469162804	0.5691540547633628	0.5345988977342315	0.5547196220803079	0.5153529874901583	0.5723033855305748	0.5230513515877876
23	0.5442	0.5953547371183624	0.4479485609308022	0.607645875251509	0.5766337153354912	0.5834135246260169	0.5351675269005336	0.5059487358936227	0.6012159916017846	0.46198932726795555	0.5497769224039891
23	0.5032	0.44217478785758024	0.46067710611495055	0.43355786895284754	0.49448867115737904	0.5488583675968857	0.4415186772810778	0.4637389554719622	0.4460677106114951	0.4964132621817864	0.5420785583063599
23	0.5845	0.5385793018983466	0.5974105502580701	0.5103665471087394	0.5633365409850407	0.4929140057737731	0.5984603271804741	0.6453066223427522	0.5357361560668358	0.47056250546758815	0.6245297874201732
23	0.5153	0.5475898871489808	0.4723996150817951	0.45678418336103577	0.4697751727757851	0.5457527775347739	0.5459277403551746	0.45905870002624444	0.5749278278365847	0.4637389554719622	0.4447117487533899
23	0.4022	0.42616568979091946	0.4792450354299711	0.45595310996413263	0.355786895284752	0.48749015834135245	0.43780071734756365	0.5392791531799492	0.43298923978654535	0.452103927915318	0.2863703962907882
23	0.3796	0.449479485609308	0.37057125360860815	0.43167701863354035	0.4419123436269793	0.4774297961683142	0.33164202606946025	0.39077945936488495	0.3807190971918467	0.4893272679555594	0.3923103840433908
23	0.5151	0.49899396378269617	0.49514478173388154	0.44112501093517625	0.4949260782083807	0.5022307759601085	0.4957134109001837	0.58420085731782	0.43854430933426647	0.5224389817163853	0.5555069547721109
23	0.4336	0.5233137958183885	0.5185460589624705	0.3691278103403027	0.4211355087044003	0.46588225002187034	0.4737118362348001	0.4333391654273467	0.42966494619893275	0.5429971131134634	0.5443968156766688
23	0.4684	0.4254658385093168	0.5046802554457178	0.4637389554719622	0.5113725833260432	0.48512816026594346	0.3923103840433908	0.5048552182661185	0.5535386230426035	0.4093692590324556	0.504723996150818
23	0.493	0.5838071909719185	0.5478085906744816	0.4581838859242411	0.43762575452716296	0.5104102878138396	0.4800979791794244	0.5180649112063687	0.5167089493482635	0.42380369171551047	0.46680080482897385
23	0.5347	0.6909719184673256	0.5893622605196396	0.6007785845507829	0.5736593473886799	0.5924678505817513	0.5110226576852419	0.48425334616394017	0.5695914618143645	0.4538098154142245	0.6444318082407489
23	0.4784	0.518152392616569	0.4916017846207681	0.5070422535211268	0.5583501006036218	0.5770273816813927	0.4838596798180387	0.5442655935613682	0.5954422185285627	0.5401977079870528	0.5335928615169276
23	0.5178	0.4853906044965445	0.5355611932464351	0.5059487358936227	0.5262444230600998	0.554763362785408	0.5824512291138133	0.5249322019070948	0.5054675881375208	0.47502405738780507	0.5587875076546234
23	0.4654	0.5439156679205669	0.5529699938763013	0.3917417548770886	0.466844545534074	0.5013997025632053	0.5078733269180299	0.5499081445192896	0.4620330679730557	0.5253696089580964	0.5276003849182049
23	0.471	0.41750503018108653	0.3981278978217129	0.485259382381244	0.4276528737643251	0.41116262794156244	0.5308371970956172	0.4346076458752515	0.4645700288688654	0.5789957134109002	0.5038491820488147
23	0.6986	0.669451491558044	0.451316595223515	0.5038491820488147	0.6467500656110576	0.6493307672119675	0.6243110838946724	0.6457440293937539	0.6588662409238036	0.6430758463826437	0.7007260957046627
23	0.4851	0.47134983815939113	0.370789957134109	0.37083369783920916	0.47611757501530927	0.5091855480710349	0.3628728895109789	0.6221677893447642	0.3583238561805616	0.4388942349750678	0.5080920304435308
23	0.6991	0.564998687778847	0.663940162715423	0.6453066223427522	0.5619805791269356	0.6215554194733619	0.6701950835447468	0.6859854780859067	0.6139882774910331	0.6722508966844546	0.6677893447642376
23	0.4551	0.3517190097104365	0.5316682704925203	0.4562592948998338	0.3492695302248272	0.4913393403901671	0.5023182573703088	0.58157641501181	0.5229638701775873	0.37433295424722246	0.4546846295162278
23	0.6631	0.5995538448079784	0.6770623742454729	0.5939112938500568	0.5998162890385793	0.5768961595660922	0.6099641326218178	0.579214416936401	0.4723121336715948	0.6033155454465926	0.712361123261307
23	0.4425	0.3703306797305573	0.40363922666433383	0.5138658035167527	0.5279503105590062	0.4658385093167702	0.5548508441956085	0.5277316070335054	0.5275566442131047	0.5125098416586475	0.5070422535211268
23	0.4756	0.5318869740180212	0.4861341964832473	0.47882949873151953	0.4803166827049252	0.4931327092992739	0.4220759338640539	0.49720059487358936	0.5032368121774123	0.4990814451928965	0.5782958621292975
23	0.5099	0.540022745166652	0.49322019070947426	0.42769661446942525	0.5503892922753915	0.5357580264193859	0.5093167701863354	0.44186860292187913	0.5503018108651911	0.4717872452103928	0.33702213279678067
23	0.5015	0.5181961333216691	0.53682967369434	0.4449304522788907	0.5276878663284053	0.4363572740792582	0.5136033592861516	0.41256233050476776	0.534730119849532	0.6100953547371184	0.4972443355786895
23	0.4898	0.5028431458315108	0.4252908756889161	0.5161840608870615	0.4752427609133059	0.5074796605721285	0.4435307497156854	0.46820050739217917	0.3947598635290001	0.5953984778234626	0.5532324381069023
23	0.5091	0.5507392179161928	0.5249759426121949	0.6361648149768174	0.4931327092992739	0.4507042253521127	0.5394541160003499	0.5026681830111102	0.4566529612457353	0.5686291663021608	0.61315720409413
23	0.4283	0.35495582188784885	0.4537223340040241	0.318957221590412	0.5412037442043566	0.45577814714373194	0.4013647099991252	0.5489895897121861	0.4620330679730557	0.4783483509754177	0.45385355611932465
23	0.4689	0.4940512641063774	0.5586562855393229	0.4498731519552095	0.4556906657335316	0.5195083544746741	0.48482197533024235	0.40079608083282303	0.40530137345814016	0.5046802554457178	0.41090018371096143
23	0.5521	0.4878400839821538	0.43727582888636163	0.4150555506954772	0.4595835884874464	0.4778234625142157	0.5378357099116438	0.5687603884174612	0.4051701513428396	0.5582626191934213	0.4354824599772548
23	0.4406	0.31935088793631355	0.5001312221153005	0.5415974105502581	0.5114600647362435	0.5356924153617356	0.4541597410550258	0.5048114775610183	0.5590499518852244	0.36527862829148805	0.5227014259469863
23	0.4363	0.46820050739217917	0.5026681830111102	0.4583588487446418	0.39852156416761436	0.4606333654098504	0.5052051439069197	0.45061674394191237	0.4860029743679468	0.505511328842621	0.3826874289213542
23	0.4691	0.3812877263581489	0.5034555157029131	0.4554282215029306	0.5025369608958097	0.41116262794156244	0.4486046715073047	0.5187210217828712	0.5176712448604671	0.4626891785495582	0.4148368471699764
23	0.4063	0.47209343014609395	0.43771323593736333	0.47069372758288863	0.4203919167176975	0.5136033592861516	0.5175400227451666	0.4767736855918117	0.4974192983990902	0.3501006036217304	0.43845682792406615
23	0.4262	0.38937975680167963	0.35972355874376694	0.47672994488671155	0.35206893535123784	0.5480272941999825	0.45310996413262183	0.3992651561543172	0.3085469337765725	0.44112501093517625	0.45061674394191237
23	0.609	0.5812702300761088	0.5746653836059837	0.6118887236462252	0.38469950135596187	0.5905870002624443	0.45319744554282215	0.6187122736418511	0.5691540547633628	0.5482022570203832	0.5908494444930452
23	0.5089	0.5473274429183799	0.5137345814014522	0.5307059749803167	0.5077421048027294	0.528693902545709	0.4248972093430146	0.44921704137870705	0.5633802816901409	0.4757239086694077	0.5488583675968857
23	0.5551	0.4828099028956347	0.5415974105502581	0.5943049601959584	0.5102353249934389	0.5476773685591811	0.5785145656547983	0.5272067185723034	0.566048464701251	0.4702125798267868	0.5547196220803079
23	0.3906	0.5130347301198496	0.5223077596010848	0.387892572828274	0.46981891348088534	0.42100428658909983	0.4778234625142157	0.32368121774123	0.48823375032805527	0.4641326218178637	0.4528475199020208
23	0.4713	0.541553669845158	0.5193333916542735	0.3725833260432158	0.46706324905957486	0.4119499606333654	0.5216516490245823	0.35854255970606247	0.452366372145919	0.41488058787507653	0.45555944361823114
23	0.3878	0.454465925990727	0.37188347476161315	0.4812352375120287	0.3801067273204444	0.483947161228239	0.4157554019770799	0.578427084244598	0.46378269617706236	0.32827399177674743	0.4618143644475549
23	0.3602	0.39419123436269793	0.46990639489108565	0.36930277316070337	0.37197095617181347	0.5071734756364272	0.5489021083019858	0.34410812702300764	0.402895634677631	0.4007085994226227	0.39436619718309857
23	0.4432	0.5177587262706674	0.5214329454990815	0.5102353249934389	0.37962557956434256	0.47323068847869826	0.5153092467850582	0.4147056250546759	0.4470300061236987	0.4324206106202432	0.4626891785495582
23	0.6942	0.6211617531274605	0.6099203919167177	0.5352550083107339	0.639751552795031	0.653398652786283	0.7164290088356224	0.6312658560055988	0.5975417723733707	0.6691015659172426	0.44283089843408274
23	0.4875	0.5352550083107339	0.5086169189047327	0.483159828536436	0.5227014259469863	0.4081007785845508	0.5061674394191235	0.59736680955297	0.4409500481147756	0.4768611670020121	0.33059224914705626
23	0.5666	0.5534511416324032	0.562374245472837	0.437363310296562	0.5699413874551658	0.5238386842795906	0.5493832560580877	0.6114513165952236	0.5104102878138396	0.6187560143469513	0.5441781121511678
23	0.3589	0.49737555769399	0.36396640713848305	0.46058962470475023	0.4920829323768699	0.3757326568104278	0.3982591199370134	0.4704750240573878	0.37796343277053623	0.3487883824687254	0.5011372583326044
23	0.5422	0.5637739480360423	0.46303910419035954	0.5118099903770449	0.43185198145394105	0.4990814451928965	0.44961070772460854	0.4961508179511854	0.4035517452541335	0.5208643163327793	0.5084419560843321
23	0.5757	0.5418598547808591	0.5770711223864928	0.5712098679030706	0.5781208993088969	0.5646925028431459	0.5314058262619193	0.503149330767212	0.6185810515265506	0.5935613682092555	0.5663983903420523
23	0.4537	0.6015659172425859	0.5231388329979879	0.4570466275916368	0.47414924328580177	0.49050826699326394	0.5082669932639314	0.45149155804391566	0.3794943574490421	0.4951010410287814	0.5859067448167264
23	0.4479	0.5260257195345989	0.542647187472662	0.36995888373720587	0.43093342664683754	0.4478610795206019	0.4172863266555857	0.5424722246522614	0.5158997463039104	0.5366547108739392	0.432639314145744
23	0.5855	0.4454990814451929	0.5496457002886886	0.6398827749103315	0.4453241186247922	0.5544571778497069	0.5590062111801242	0.5829323768699152	0.5470212579826786	0.6075583938413087	0.5189834660134721
23	0.5015	0.5050739217916193	0.4528475199020208	0.5664858717522526	0.43495757151605285	0.46019595835884874	0.4900271192371621	0.49912518589799665	0.5191146881287726	0.530006123698714	0.4919954509666696
23	0.5636	0.4720496894409938	0.49667570641238734	0.4904207855830636	0.5448779634327705	0.6035342489720934	0.516315283002362	0.5559881025282127	0.5312308634415187	0.6529612457352812	0.5050301810865191
23	0.4624	0.48267868078033416	0.5484647012509841	0.4624704750240574	0.467106989764675	0.5217828711398828	0.4900708599422623	0.521301723383781	0.4049514478173388	0.4750677980929053	0.4425684542034818
23	0.4808	0.4812352375120287	0.44996063336540987	0.49969381506429883	0.5169276528737643	0.5442655935613682	0.598154142244773	0.4492607820838072	0.38216254046015224	0.4252908756889161	0.4389817163852681
23	0.5323	0.42655935613682094	0.4276528737643251	0.602353249934389	0.6695827136733444	0.5737030880937801	0.627635377482285	0.6588225002187035	0.6407138483072348	0.5904120374420435	0.6510366547108739
23	0.3884	0.3984778234625142	0.3964220103228064	0.4027206718572303	0.37822587700113725	0.5364360073484384	0.4821537923191322	0.3851369084069635	0.4088443705712536	0.4402064561280728	0.4791356836672207
23	0.5332	0.5297874201732132	0.38819875776397517	0.5068672907007261	0.5704225352112676	0.5561193246435132	0.5579126935526201	0.5237512028693903	0.5493832560580877	0.5922491470562505	0.48051351587787594
23	0.4704	0.5075234012772286	0.44812352375120285	0.4219665821013035	0.5686729070072609	0.4620330679730557	0.4489108564430059	0.49020208205756277	0.46264543784445805	0.5154404689003587	0.4768611670020121
23	0.4855	0.4917767474411687	0.5173213192196658	0.48775260257195346	0.5374857842708425	0.5283002361998076	0.48416586475373985	0.4419123436269793	0.4692940250196833	0.4593211442568454	0.4965226139445368
23	0.5947	0.5108476948648413	0.6064648762138045	0.6741754877088618	0.5738780509141808	0.5959671069897646	0.5097541772373371	0.4706499868777885	0.6074709124311084	0.5777272329629953	0.4640013997025632
23	0.493	0.5827574140495145	0.48001049776922405	0.616306534861342	0.46575102790656986	0.5592249147056251	0.4911206368646663	0.4329454990814452	0.5409412999737556	0.5468900358673782	0.6165252383868428
23	0.5001	0.46404514040766337	0.4869215291750503	0.5153092467850582	0.4874464176362523	0.5242760913305923	0.4642638439331642	0.5023619980754089	0.5326743067098242	0.5225264631265856	0.4021520426909282
23	0.3997	0.4238911731257108	0.46588225002187034	0.4392879013209693	0.45499081445192896	0.38806753564867463	0.36584725745779023	0.4931327092992739	0.40521389204793984	0.479223165077421	0.36051089143556997
23	0.4915	0.6219490858192634	0.5904995188522439	0.6297786720321932	0.6526988015046803	0.5863878925728283	0.6532236899658822	0.5490770711223865	0.5158341352462602	0.5607558393841309	0.5112413612107427
23	0.4343	0.3669407750852944	0.4433120461901846	0.49370133846557607	0.5220015746653837	0.49361385705537575	0.5825387105240136	0.5162278015921616	0.5625054675881376	0.48862741667395676	0.5837197095617181
23	0.4158	0.4816726445630304	0.4941824862216779	0.45604059137433295	0.5413787070247572	0.49768174262969117	0.49606333654098506	0.5004374070510017	0.5153092467850582	0.4717872452103928	0.5296124573528125
23	0.4228	0.5337240836322281	0.4042953372408363	0.5482897384305835	0.5237074621642901	0.49685066923278803	0.4783483509754177	0.45875251509054327	0.45345988977342316	0.4338640538885487	0.4998687778846995
23	0.4805	0.5356924153617356	0.5114600647362435	0.4744991689266031	0.41251858979966755	0.48937100866065963	0.4139620330679731	0.5317120111976205	0.622605196395766	0.4730994663633978	0.5248884612019946
23	0.4405	0.404995188522439	0.47804216603971655	0.31257107864578776	0.6170063861429447	0.5071734756364272	0.4346076458752515	0.46225177149855656	0.41011285101915845	0.4984690753214942	0.4134808853118712
23	0.6133	0.6033592861516928	0.4814976817426297	0.6158253871052402	0.5388417461289476	0.5533199195171026	0.5985915492957746	0.6091767999300148	0.5545446592599073	0.5849444493045228	0.658428833872802
23	0.5527	0.5689790919429621	0.5223515003061849	0.5383605983728458	0.4998687778846995	0.530793456390517	0.5536261044528038	0.5249759426121949	0.4935701163502756	0.5018808503193072	0.46859417373808065
23	0.586	0.5871314845595311	0.531055900621118	0.4680692852768787	0.4933951535298749	0.5799580089231038	0.5278190884437057	0.5302248272242148	0.5484647012509841	0.531055900621118	0.46225177149855656
23	0.5521	0.4650511766249672	0.5227014259469863	0.5367859329892398	0.4791356836672207	0.49702563205318867	0.5314933076721197	0.4703438019420873	0.5	0.49851281602659436	0.5752340127722859
23	0.5683	0.48088531187122735	0.4685504330329805	0.6037966932026945	0.5291313095967107	0.5312308634415187	0.5819263406526113	0.5059049951885224	0.5756714198232875	0.5221327967806841	0.47611757501530927
23	0.4004	0.43867553144956695	0.4245035429971131	0.44996063336540987	0.46330154842096055	0.4421310471524801	0.46938150642988363	0.30067360685854255	0.49190796955646926	0.5007435919867028	0.5361735631178375
23	0.5702	0.6386142944624267	0.6666958271367335	0.45678418336103577	0.6495057300323681	0.6088706149943137	0.540241448692153	0.4686379144431808	0.6858979966757064	0.48066660834572655	0.6672207155979354
23	0.5511	0.5750590499518852	0.435788644912956	0.4273904295337241	0.5103665471087394	0.4782608695652174	0.4986002974367947	0.5004374070510017	0.5032805528825125	0.45564692502843146	0.5405038929227539
23	0.4671	0.43325168401714637	0.4558218878488321	0.5224827224214854	0.4423934913830811	0.44943574490420785	0.5377482285014434	0.5886186685329368	0.484734493920042	0.5298749015834135	0.5745779021957834
23	0.4614	0.5337240836322281	0.4474236724696002	0.4502230775960108	0.4916017846207681	0.5252383868427959	0.4870527512903508	0.5049426996763188	0.4101565917242586	0.5215204269092818	0.42695302248272243
23	0.5551	0.41903595485959233	0.4530662234275217	0.5793456390517016	0.6088706149943137	0.5833260432158166	0.5356924153617356	0.5967106989764674	0.5454465925990727	0.4269967631878226	0.6617968681655149
23	0.6042	0.5996413262181787	0.5171026156941649	0.6704137870702476	0.6429883649724434	0.5539322893885049	0.5632053188697402	0.4768611670020121	0.5639051701513429	0.5161840608870615	0.5230950922928878
23	0.4427	0.4423934913830811	0.46623217566267167	0.4923453766074709	0.433951535298749	0.5229201294724871	0.41562417986177935	0.47003761700638613	0.38461201994576155	0.4496544484297087	0.4607645875251509
23	0.565	0.5145656547983554	0.48700901058525065	0.5366984515790395	0.4097191846732569	0.5576502493220191	0.4641326218178637	0.5309684192109176	0.49151430321056777	0.48683404776484995	0.5407225964482547
23	0.3674	0.4374507917067623	0.47533024232350624	0.5258944974192984	0.4776922403989152	0.4286589099816289	0.4203919167176975	0.3638351850231826	0.4970693727582889	0.4275653923541248	0.5236199807540898
23	0.4071	0.3992651561543172	0.5492957746478874	0.4695564692502843	0.36300411162627944	0.4698626541859855	0.3818563555244511	0.42148543434520164	0.3162015571691016	0.5037179599335141	0.5164902458227627
23	0.5467	0.46277665995975853	0.5299623829936139	0.4182048814626892	0.5244947948560931	0.4417373808065786	0.5515265506079958	0.42214154492170414	0.6219053451141633	0.4911206368646663	0.49750677980929053
23	0.538	0.44943574490420785	0.6018721021782871	0.598154142244773	0.5108914355699414	0.4172425859504855	0.48206631090893187	0.50262444230601	0.5874376694952322	0.4896334528912606	0.47480535386230427
23	0.4011	0.43355786895284754	0.39996500743591984	0.5391916717697489	0.5052051439069197	0.5587875076546234	0.4649636952147669	0.4759426121949086	0.4375820138220628	0.4040328930102353	0.4304960195958359
23	0.5713	0.5675356486746567	0.6651211617531274	0.5664421310471525	0.5509579214416936	0.5352112676056338	0.5862129297524276	0.6132446855043303	0.4896334528912606	0.575540197707987	0.5561193246435132
23	0.3604	0.24542909631703264	0.4789169801417199	0.451841483684717	0.41636777184848217	0.3675531449566967	0.42695302248272243	0.43661971830985913	0.39699063948910857	0.46356399265156156	0.4500481147756102
24	0.4163	0.36098522994293386	0.4949647532729104	0.46592816381336016	0.4641238670694864	0.36799261497146696	0.49668512923799935	0.4649630748573347	0.39543470963410543	0.4612286002014099	0.47171869754951323
24	0.5553	0.5703256126216851	0.48590130916414903	0.4298002685464921	0.40181268882175225	0.5617656931856327	0.4666414904330312	0.551737160120846	0.5801443437395098	0.5133014434373951	0.44943773078214166
24	0.4428	0.454850621013763	0.5169939577039275	0.3864971466935213	0.5432611614635784	0.36610439744880835	0.4473816717019134	0.4060087277609936	0.38448304800268546	0.4018966096005371	0.5010909701242028
24	0.3699	0.4214921114467942	0.4832158442430346	0.4040365894595502	0.3512084592145015	0.39526686807653577	0.43449983215844246	0.3963158778113461	0.4612286002014099	0.43676569318563274	0.40768714333669015
24	0.5819	0.42715676401477004	0.5411211816045652	0.5205605908022827	0.5352467270896274	0.6453507888553206	0.5518210808996308	0.5949144008056395	0.5433870426317556	0.5171617992614972	0.5093152064451159
24	0.5765	0.4687814702920443	0.5974320241691843	0.5084759986572676	0.5691507217186975	0.4873279624034911	0.5919771735481705	0.557737495803961	0.5462403491104397	0.5836690164484727	0.5386874790198053
24	0.5001	0.5358761329305136	0.5064618999664317	0.5272322927156764	0.4022742531050688	0.5122943940919772	0.5414568647197046	0.4560255119167506	0.5285750251762337	0.4532980866062437	0.5708710976837865
24	0.4528	0.606831151393085	0.4375629405840886	0.5808157099697885	0.5571920107418596	0.46991440080563945	0.47818059751594494	0.5831235313863713	0.42862537764350456	0.5083501174890903	0.48346760657938903
24	0.4927	0.49693689157435383	0.5035246727089627	0.5272742531050688	0.4675226586102719	0.45468277945619334	0.4947549513259483	0.5332745887881839	0.5536673380328969	0.4718865391070829	0.4306394763343404
24	0.4623	0.4634105404498154	0.47939744880832497	0.5929842228935884	0.5975579053373615	0.5509399127223901	0.503147029204431	0.6184541792547835	0.6130412890231621	0.44410876132930516	0.5337361530715005
24	0.497	0.47285162806310843	0.5445199731453508	0.5162386706948641	0.570619335347432	0.488838536421618	0.46114467942262505	0.49047499160792213	0.4527526015441423	0.43042967438737834	0.4898036253776435
24	0.5514	0.5166163141993958	0.48409701242027525	0.5212319570325613	0.46521483719368917	0.5597935548841894	0.5088116817724069	0.5065458207452165	0.46307485733467607	0.5329808660624371	0.5453172205438066
24	0.4743	0.37986740516952	0.49483887210473315	0.4714669352131588	0.49131419939577037	0.42291876468613626	0.5401560926485398	0.4954682779456193	0.5192178583417254	0.4399127223900638	0.4887546156428332
24	0.5981	0.5294981537428667	0.5932359852299429	0.5375545485062101	0.4690332326283988	0.5906344410876133	0.5021819402484055	0.5914316884860692	0.4953423967774421	0.49832158442430347	0.6314618999664317
24	0.4906	0.535708291372944	0.4027358173883854	0.3651812688821752	0.5262252433702584	0.46303289694528366	0.4307233971131252	0.43122692178583416	0.5094830480026855	0.5648288016112789	0.44780127559583754
24	0.6143	0.6059919436052367	0.601460221550856	0.6406931856327627	0.6771987244041625	0.519175897952333	0.6414065122524337	0.5512755958375294	0.5608006042296072	0.5722138301443438	0.5323934206109433
24	0.563	0.5313024504867405	0.4415072171869755	0.5159029875797247	0.5034827123195703	0.37676233635448136	0.4062604900973481	0.5855572339711312	0.5174974823766365	0.4904330312185297	0.5701577710641155
24	0.4694	0.46055723397113124	0.45795568982880164	0.49924471299093653	0.5262252433702584	0.524546827794562	0.4569486404833837	0.4007217186975495	0.35746055723397113	0.5437646861362874	0.5224488083249412
24	0.462	0.5374286673380329	0.5383937562940584	0.4642077878482712	0.44079389056730445	0.4811178247734139	0.5279456193353474	0.4907267539442766	0.4923212487411883	0.572129909365559	0.5908442430345754
24	0.4412	0.481537428667338	0.48434877475662974	0.4156176569318563	0.407057737495804	0.44326955354145686	0.5137630077207116	0.516742195367573	0.41574353810003356	0.37831487076200065	0.425730110775428
24	0.4525	0.39430177912051023	0.3958543135280295	0.4501090970124203	0.4313528029540114	0.41910036925142663	0.49274085263511247	0.5213158778113461	0.43894763343403825	0.49123027861698554	0.5089795233299765
24	0.5498	0.5279875797247399	0.5287848271231957	0.5058324941255455	0.5310087277609936	0.542212151728768	0.4903910708291373	0.5527442094662638	0.4460808996307486	0.5299597180261832	0.5444780127559584
24	0.5168	0.5957116482040953	0.4867405169519973	0.5145602551191675	0.4829221215172877	0.5086438402148372	0.46059919436052366	0.5808576703591809	0.5771651560926485	0.4455773749580396	0.5369671030547164
24	0.5553	0.5345753608593488	0.49693689157435383	0.5180010070493454	0.5860607586438402	0.4802366565961732	0.5039023162134945	0.5542128230949983	0.5015105740181269	0.49450318898959383	0.5752349781805975
24	0.5498	0.4947129909365559	0.5723816717019133	0.5917673716012085	0.47750923128566636	0.4744041624706277	0.530337361530715	0.48275427995971804	0.4663477677072843	0.5224907687143336	0.4997901980530379
24	0.4924	0.4254783484390735	0.47239006377979187	0.47692178583417255	0.4696206780798926	0.5176653239342061	0.48413897280966767	0.5557233971131252	0.47767707284323596	0.47268378650553877	0.5113293051359517
24	0.5538	0.5912218865391071	0.6025092312856664	0.5744377307821417	0.6475327291037261	0.5432611614635784	0.5117908694192682	0.5841305807317891	0.5687730782141658	0.5828298086606244	0.6332661967103055
24	0.5118	0.5333585095669687	0.4087361530715005	0.5386035582410205	0.5030211480362538	0.5793470963410541	0.4606831151393085	0.49366398120174554	0.48778952668680764	0.4794394091977174	0.5276099362202081
24	0.5281	0.4281218529707956	0.5504783484390735	0.4789778449144008	0.5065458207452165	0.5571500503524672	0.49114635783820076	0.5481285666330984	0.5099865726753944	0.49429338704263176	0.5266448472641826
24	0.4868	0.5533316549177576	0.5880328969452836	0.48942598187311176	0.5489677744209466	0.5288477677072844	0.568395434709634	0.4162051023833501	0.5584927828130245	0.5693185632762672	0.5886623027861698
24	0.5417	0.5608425646189996	0.5640735146022156	0.5508140315542128	0.48657267539442767	0.49030715005035247	0.5059583752937227	0.5146861362873447	0.5949983215844243	0.4601795904665995	0.5286169855656261
24	0.5715	0.5881168177240684	0.5472893588452501	0.519175897952333	0.4901812688821752	0.5193017791205102	0.5141406512252433	0.5839207787848272	0.5045736824437731	0.4869922792883518	0.5609264853977844
24	0.4015	0.3888469284994965	0.4911883182275932	0.4214921114467942	0.44511581067472306	0.4124286673380329	0.4673967774420947	0.3716012084592145	0.4847264182611615	0.3691255454850621	0.3985817388385364
24	0.5022	0.4687395099026519	0.5065458207452165	0.5681017119838873	0.4709214501510574	0.45736824437730783	0.5874454514937899	0.46278113460892917	0.4938318227593152	0.44045820745216513	0.4724739845585767
24	0.4937	0.6185800604229608	0.3868328298086606	0.5529540114132259	0.5406176569318564	0.6057401812688822	0.5712067807989258	0.62256629741524	0.5587025847599866	0.6503021148036254	0.6204053373615307
24	0.5014	0.4162051023833501	0.5069654246391406	0.5305261832829808	0.4817472306143001	0.5640315542128231	0.44196878147029206	0.44935381000335683	0.46920107418596846	0.5211480362537765	0.4556898288016113
24	0.3965	0.4193101711983887	0.4956780798925814	0.5532267539442766	0.5539191003692514	0.4204431017119839	0.3784827123195703	0.3811262168512924	0.535918093319906	0.6099362202081235	0.49152400134273244
24	0.5957	0.5059164149043303	0.524756629741524	0.47075360859348775	0.5533945955018462	0.587865055387714	0.5453172205438066	0.5354565290365895	0.5911799261497147	0.5332326283987915	0.40265189660960055
24	0.6073	0.6292799597180262	0.600453172205438	0.5292044310171199	0.6214753272910373	0.5313863712655253	0.5850537092984223	0.5247146693521316	0.6027609936220208	0.6350704934541792	0.47016616314199394
24	0.3909	0.3563695871097684	0.5221970459885867	0.39438569989929506	0.46865558912386707	0.47667002349781806	0.38469284994964753	0.42220543806646527	0.39153239342061097	0.42933870426317555	0.4588368580060423
24	0.5595	0.4610187982544478	0.6102719033232629	0.4436052366565962	0.6119083585095669	0.6171953675730111	0.5801863041289023	0.478390399462907	0.5177492447129909	0.5156092648539778	0.507510909701242
24	0.5286	0.5205186304128903	0.532057737495804	0.5398204095334005	0.5442682108089963	0.5013007720711649	0.5780043638804968	0.5518630412890232	0.6196710305471634	0.5083081570996979	0.5472893588452501
24	0.4991	0.48967774420946625	0.44452836522322925	0.5404498153742867	0.49450318898959383	0.5265189660960053	0.43978684122188655	0.5236236992279288	0.606831151393085	0.488838536421618	0.4027777777777778
24	0.5269	0.4864467942262504	0.47792883517959045	0.5567304464585431	0.5264350453172205	0.4978180597515945	0.5576116146357838	0.5168680765357503	0.5507720711648204	0.5197633434038268	0.5272322927156764
24	0.4571	0.4409617321248741	0.42098858677408524	0.4848103390399463	0.5480026854649211	0.5035666330983551	0.5020140986908358	0.5006713662302786	0.49987411883182276	0.3990013427324606	0.41549177576367907
24	0.4392	0.4134776770728432	0.460934877475663	0.4006797583081571	0.4211564283316549	0.46567640147700573	0.4690751930177912	0.5112453843571668	0.4096592816381336	0.4510741859684458	0.4869503188989594
24	0.5997	0.6348187311178247	0.5887881839543471	0.5781512252433703	0.5548422289358845	0.5334424303457536	0.630580731789191	0.557737495803961	0.6735481705270225	0.5258895602551191	0.6029288351795905
24	0.5728	0.5526602886874791	0.4818731117824773	0.49521651560926483	0.6090970124202753	0.604103726082578	0.6160624370594159	0.5707452165156093	0.5911799261497147	0.539065122524337	0.5676821080899631
24	0.4915	0.3637965760322256	0.5443101711983888	0.4492279288351796	0.4794394091977174	0.4388637126552534	0.4885028533064787	0.4752014098690836	0.4142749244712991	0.4430597515944948	0.5017623363544814
24	0.4025	0.4269889224572004	0.4947129909365559	0.4182611614635784	0.5726753944276602	0.4660960053709298	0.419645854313528	0.38074857334676065	0.42837361530715007	0.4251846257133266	0.42833165491775765
24	0.4005	0.37638469284994963	0.49559415911379656	0.4724739845585767	0.3731537428667338	0.3739509902651897	0.43357670359180933	0.42900302114803623	0.43282141658274587	0.4238418932527694	0.4513888888888889
24	0.6284	0.5706612957368244	0.5426737160120846	0.49123027861698554	0.5938234306814367	0.5246727089627392	0.6461480362537765	0.6106075864384022	0.6137126552534408	0.6040617656931856	0.5058324941255455
24	0.3699	0.48896441758979525	0.5081822759315207	0.3819654246391406	0.46802618328298085	0.4211983887210473	0.3915743538100034	0.4823346760657939	0.4556898288016113	0.33958543135280295	0.444906008727761
24	0.38	0.5041121181604565	0.4593823430681437	0.4421366230278617	0.49211144679422625	0.4375209801946962	0.3789862369922793	0.4147784491440081	0.48099194360523667	0.3538519637462236	0.5452752601544142
24	0.426	0.44054212823094996	0.4005958375293723	0.3429003021148036	0.45955018462571334	0.4481789191003693	0.5292463914065123	0.4826283987915408	0.4219956361195032	0.5160708291372944	0.4620258475998657
24	0.4483	0.4236740516951997	0.3845669687814703	0.47020812353138636	0.41360355824102046	0.39220375965088955	0.3512084592145015	0.4297163477677073	0.4223732796240349	0.37357334676065795	0.4044561933534743
24	0.6211	0.48439073514602216	0.5170778784827124	0.5370510238335012	0.6628902316213494	0.5469536757301108	0.5879909365558912	0.6554212823094998	0.535414568647197	0.644679422625042	0.6026351124538436
24	0.6474	0.6153910708291372	0.6231117824773413	0.5654162470627727	0.5394008056394763	0.621139644175898	0.5419603893924135	0.5884105404498153	0.614845585767036	0.5612621685129238	0.5776267203759651
24	0.4274	0.4313947633434038	0.47016616314199394	0.3960641154749916	0.44515777106411547	0.457284323598523	0.39060926485397784	0.3165491775763679	0.36178247734138974	0.45741020476670025	0.42086270560590805
24	0.595	0.47230614300100704	0.6377559583752938	0.4981957032561262	0.5763679086941926	0.5161967103054717	0.4575780463242699	0.5279875797247399	0.5764937898623699	0.5044058408862034	0.5662134944612286
24	0.4029	0.428163813360188	0.38393756294058407	0.41511413225914734	0.5035666330983551	0.4380245048674052	0.4569906008727761	0.47557905337361533	0.5025176233635448	0.5016784155756966	0.47205438066465255
24	0.5903	0.5262252433702584	0.4746978851963746	0.5673044645854314	0.4909365558912387	0.49513259483048	0.47041792547834843	0.6005370929842229	0.5873195703256127	0.5856411547499161	0.49047499160792213
24	0.5634	0.48678247734138974	0.5773329976502182	0.4941255454850621	0.5480446458543136	0.584424303457536	0.5824102047667002	0.5437646861362874	0.5862705605908023	0.46248741188318226	0.5233719368915744
24	0.5489	0.5001678415575697	0.5138469284994964	0.49513259483048	0.466012084592145	0.5590802282645183	0.5493454179254783	0.49928667338032895	0.652903658945955	0.5210641154749917	0.6275595837529372
24	0.4311	0.4223313192346425	0.6251258811681772	0.37273413897280966	0.385448136958711	0.42807989258140317	0.5224488083249412	0.5219872440416247	0.41624706277274254	0.4573262839879154	0.5985649546827795
24	0.5558	0.5237076200067137	0.5834592145015106	0.4543051359516616	0.4700822423632091	0.541708627056059	0.5074689493118496	0.5425897952332998	0.5354984894259819	0.5800184625713327	0.5150637797918765
24	0.436	0.4326535750251762	0.47285162806310843	0.48804128902316213	0.5000419603893924	0.4940835850956697	0.5026854649211144	0.4739845585767036	0.4620258475998657	0.333501174890903	0.5573598522994293
24	0.5085	0.5237915407854985	0.4166666666666667	0.5030211480362538	0.5264770057066129	0.5640735146022156	0.538351795904666	0.4511581067472306	0.5175814031554212	0.5277777777777778	0.4594243034575361
24	0.4915	0.6053625377643505	0.43521315877811345	0.4745720040281974	0.48061430010070494	0.5200570661295737	0.5129237999328634	0.5635280295401142	0.44939577039274925	0.4142749244712991	0.5013846928499497
24	0.3835	0.45711648204095334	0.42056898288016115	0.50790953340047	0.49127223900637795	0.3210389392413562	0.5546743873783149	0.41444276602886876	0.5254070157771065	0.3659785162806311	0.56310842564619
24	0.4005	0.46139644175897954	0.5111195031889896	0.4941255454850621	0.4421366230278617	0.44138133601879825	0.5447297750923129	0.41872272574689495	0.4736069150721719	0.4344159113796576	0.5558492782813025
24	0.5652	0.4826283987915408	0.54972306143001	0.4992027526015441	0.4923212487411883	0.5206864719704599	0.4307653575025176	0.5535834172541121	0.5202668680765358	0.6390986908358509	0.5241272239006378
24	0.4477	0.4460389392413562	0.5110355824102047	0.4289610607586438	0.4989509902651897	0.3693353474320242	0.6140063779791877	0.46269721383014434	0.4000923128566633	0.42428247734138974	0.4930765357502518
24	0.6357	0.6021315877811346	0.4863628734474656	0.6289862369922793	0.6066633098355153	0.4903491104397449	0.6174051695199732	0.5729271567640147	0.5138888888888888	0.60796408190668	0.48812520980194696
24	0.4201	0.44140231621349446	0.4629489761664988	0.4712571332661967	0.38070661295736824	0.4668093319906009	0.41289023162134947	0.41754783484390734	0.4910414568647197	0.4188905673044646	0.4282477341389728
24	0.3126	0.36899966431688486	0.4406680093991272	0.494922792883518	0.3864971466935213	0.3581738838536422	0.4068479355488419	0.44591305807317894	0.4551023833501175	0.5413729439409197	0.4282057737495804
24	0.4774	0.5022658610271903	0.5940332326283988	0.5365474991607923	0.6362034239677744	0.6412386706948641	0.5607166834508224	0.5631503860355824	0.5051191675058745	0.5300855991943605	0.4700402819738167
24	0.427	0.44725579053373615	0.621139644175898	0.5018882175226587	0.6562604900973481	0.5666330983551527	0.5680177912051024	0.5723816717019133	0.5408694192682109	0.5691507217186975	0.4442346424974824
24	0.4752	0.4619419268210809	0.5000419603893924	0.4421366230278617	0.4564031554212823	0.4096173212487412	0.4180513595166163	0.4975243370258476	0.5081822759315207	0.4367237327962403	0.42157603222557904
24	0.5584	0.5625629405840886	0.5568143672373279	0.5381839543470963	0.5081403155421282	0.48120174555219875	0.5393168848606915	0.4869922792883518	0.5032309499832158	0.4746978851963746	0.6448053037932192
24	0.5431	0.5455270224907687	0.5446458543135281	0.541498825109097	0.5678919100369252	0.511161463578382	0.49853138637126554	0.438821752265861	0.4318982880161128	0.5204347096341054	0.6008727760993622
24	0.4769	0.43361866398120175	0.4808660624370594	0.5755706612957369	0.5060003356831151	0.45438905673044644	0.4751594494796912	0.5122524337025848	0.5263091641490433	0.5226166498825109	0.4564031554212823
24	0.5955	0.6772826451829473	0.6487076200067137	0.6739258140315542	0.5952500839207788	0.45841725411211814	0.6425814031554212	0.6376300772071165	0.5642833165491776	0.6088032896945283	0.5054128902316214
24	0.5495	0.5079724739845586	0.5455270224907687	0.5791792547834844	0.5135112453843572	0.6136706948640483	0.4879573682443773	0.4916498825109097	0.5130077207116482	0.4331570996978852	0.5537092984222893
24	0.4826	0.48250251762336355	0.47935548841893255	0.5164484726418261	0.42984222893588453	0.49299261497146696	0.5173296408190668	0.4719284994964753	0.47394259818731116	0.4420946626384693	0.6050268546492111
24	0.3429	0.4285414568647197	0.42564618999664317	0.3963578382007385	0.38314031554212824	0.43655589123867067	0.46894931184961397	0.35913897280966767	0.39681940248405506	0.3635448136958711	0.3717690500167842
24	0.4602	0.48308996307485735	0.562604900973481	0.49150302114803623	0.48275427995971804	0.5033568311513931	0.48653071500503525	0.47155085599194363	0.49085263511245386	0.49878314870762	0.4709214501510574
24	0.6328	0.5664652567975831	0.5968026183282981	0.5380580731789191	0.5806478684122188	0.5503105068815038	0.524546827794562	0.5610523665659617	0.5751090970124203	0.6365810674723061	0.5961312520980194
24	0.4811	0.5257636790869419	0.5922708962739174	0.49584592145015105	0.5617656931856327	0.5819696206780799	0.4765441423296408	0.504154078549849	0.6127056059080228	0.4999580396106076	0.5243370258475999
24	0.5211	0.5440164484726419	0.43420610943269555	0.5285750251762337	0.5639476334340383	0.45413729439409195	0.5064618999664317	0.534197717354817	0.39400805639476333	0.5152735817388385	0.48804128902316213
25	0.486	0.5470564516129032	0.5008870967741935	0.5402822580645161	0.5393548387096774	0.43455645161290324	0.5524596774193549	0.4511693548387097	0.6043145161290323	0.5086290322580646	0.4435483870967742
25	0.6105	0.46169354838709675	0.5129435483870968	0.5324193548387097	0.5047983870967742	0.6118951612903226	0.5762903225806452	0.48004032258064516	0.6159677419354839	0.5147177419354839	0.5930645161290322
25	0.5041	0.4263306451612903	0.5151209677419355	0.643991935483871	0.5994354838709678	0.37266129032258066	0.5257661290322581	0.5033064516129032	0.5084677419354838	0.48370967741935483	0.5688306451612903
25	0.5038	0.39330645161290323	0.5919758064516129	0.5431048387096774	0.43193548387096775	0.44661290322580643	0.4969758064516129	0.4761693548387097	0.4682258064516129	0.5082661290322581	0.4891935483870968
25	0.4231	0.35338709677419355	0.37205645161290324	0.5514112903225806	0.41108870967741934	0.41411290322580646	0.4772177419354839	0.34399193548387097	0.4153225806451613	0.43129032258064515	0.44326612903225804
25	0.4928	0.4804032258064516	0.5021370967741936	0.5162096774193549	0.5318548387096774	0.5381451612903225	0.46068548387096775	0.6158870967741935	0.4814112903225806	0.550725806451613	0.49266129032258066
25	0.5236	0.5612096774193548	0.547741935483871	0.5099193548387096	0.4661290322580645	0.5055241935483871	0.48620967741935484	0.49213709677419354	0.4390322580645161	0.484758064516129	0.5710887096774193
25	0.5514	0.5559274193548387	0.5243548387096775	0.5552016129032258	0.5321774193548388	0.5374193548387097	0.4038709677419355	0.5310483870967742	0.5262903225806451	0.4753225806451613	0.4476612903225806
25	0.477	0.5813306451612903	0.4620161290322581	0.49866935483870967	0.5434677419354839	0.4899193548387097	0.5256854838709677	0.48588709677419356	0.45810483870967744	0.5697177419354839	0.442741935483871
25	0.3595	0.5001612903225806	0.41576612903225807	0.4190725806451613	0.35245967741935486	0.4213306451612903	0.3995564516129032	0.43794354838709676	0.47004032258064515	0.42850806451612905	0.42858870967741935
25	0.4603	0.5033467741935483	0.5525	0.44608870967741937	0.5180645161290323	0.41673387096774195	0.4629435483870968	0.3944758064516129	0.5241935483870968	0.4729435483870968	0.49899193548387094
25	0.6081	0.5091129032258065	0.5928225806451612	0.5827822580645161	0.4909072580645161	0.6275403225806452	0.5914112903225807	0.562741935483871	0.4595161290322581	0.5858064516129032	0.5058064516129033
25	0.456	0.38471774193548386	0.48556451612903223	0.4689516129032258	0.46048387096774196	0.40165322580645163	0.46403225806451615	0.41524193548387095	0.40830645161290324	0.3425	0.3959274193548387
25	0.5419	0.5598387096774193	0.4486693548387097	0.6083870967741936	0.5437903225806452	0.5919354838709677	0.49705645161290324	0.5843951612903225	0.5793548387096774	0.5596370967741936	0.6277419354838709
25	0.419	0.4082862903225806	0.44887096774193547	0.43036290322580645	0.46318548387096775	0.465241935483871	0.45431451612903223	0.4559274193548387	0.4696774193548387	0.4645564516129032	0.39568548387096775
25	0.5808	0.5685483870967742	0.5932661290322581	0.44955645161290325	0.5398387096774193	0.5435887096774193	0.5255241935483871	0.6483064516129032	0.5158870967741935	0.6221370967741936	0.6002016129032258
25	0.5792	0.6506854838709677	0.5672177419354839	0.6131048387096775	0.5675806451612904	0.5307661290322581	0.6083870967741936	0.5423790322580645	0.5209274193548387	0.5410887096774194	0.5802419354838709
25	0.519	0.4535483870967742	0.4967338709677419	0.5034677419354838	0.45588709677419353	0.5571370967741935	0.4213709677419355	0.4747177419354839	0.46608870967741933	0.505241935483871	0.42798387096774193
25	0.4245	0.6087903225806451	0.4907258064516129	0.4830645161290323	0.5457661290322581	0.3824193548387097	0.47411290322580646	0.5526209677419355	0.5014112903225807	0.5805241935483871	0.5270967741935484
25	0.4677	0.5498387096774193	0.5006451612903225	0.48274193548387095	0.5207258064516129	0.514233870967742	0.48129032258064514	0.40415322580645163	0.46306451612903227	0.4894758064516129	0.52625
25	0.5477	0.46875	0.4891532258064516	0.5086290322580646	0.4451209677419355	0.4603629032258065	0.548266129032258	0.5038306451612903	0.46580645161290324	0.56875	0.40076612903225806
25	0.5818	0.5303225806451612	0.6221774193548387	0.5743145161290323	0.44459677419354837	0.5972983870967742	0.44983870967741935	0.5264516129032258	0.44310483870967743	0.5632258064516129	0.55875
25	0.5346	0.49641129032258063	0.5331854838709678	0.6521370967741935	0.48245967741935486	0.4609274193548387	0.5465322580645161	0.46213709677419357	0.5319354838709678	0.5418951612903226	0.4956048387096774
25	0.4759	0.4940322580645161	0.5058467741935484	0.4855241935483871	0.4507258064516129	0.3782258064516129	0.4651209677419355	0.46596774193548385	0.4288306451612903	0.5477822580645161	0.5515725806451612
25	0.5304	0.512016129032258	0.4398790322580645	0.5465725806451613	0.5283870967741936	0.4967741935483871	0.5476612903225806	0.5439112903225807	0.4941935483870968	0.5710887096774193	0.4857661290322581
25	0.4695	0.49633064516129033	0.396008064516129	0.5633467741935484	0.5591532258064517	0.4247177419354839	0.4806048387096774	0.5669758064516129	0.4214112903225806	0.4180645161290323	0.3953225806451613
25	0.4743	0.4754435483870968	0.506491935483871	0.5183064516129032	0.44298387096774194	0.47338709677419355	0.5186693548387097	0.3882258064516129	0.5082661290322581	0.5893951612903225	0.5100806451612904
25	0.5505	0.5645564516129032	0.5039112903225806	0.5545967741935484	0.5444758064516129	0.5660483870967742	0.5138306451612903	0.6442741935483871	0.5704032258064516	0.5565322580645161	0.5864314516129032
25	0.5727	0.6295967741935484	0.6799193548387097	0.47358870967741934	0.5373387096774194	0.46903225806451615	0.5653629032258064	0.5597983870967742	0.5849596774193548	0.6	0.49044354838709675
25	0.4095	0.5022983870967742	0.5187903225806452	0.44463709677419355	0.37471774193548385	0.38983870967741935	0.48963709677419354	0.43338709677419357	0.3253225806451613	0.4434677419354839	0.33419354838709675
25	0.5527	0.5325	0.5127419354838709	0.5563306451612903	0.584758064516129	0.5149193548387097	0.512016129032258	0.5709274193548387	0.489758064516129	0.4160483870967742	0.5716532258064516
25	0.5096	0.48524193548387096	0.5130241935483871	0.44310483870967743	0.44044354838709676	0.5099193548387096	0.4525806451612903	0.4745564516129032	0.5088306451612903	0.547258064516129	0.5138709677419355
25	0.4962	0.4283064516129032	0.4721774193548387	0.446008064516129	0.4559274193548387	0.4393548387096774	0.545725806451613	0.5117338709677419	0.33088709677419353	0.45899193548387096	0.4941532258064516
25	0.3719	0.44528225806451616	0.43181451612903227	0.45754032258064514	0.3975	0.42375	0.41286290322580643	0.4771774193548387	0.5272983870967742	0.40149193548387097	0.44141129032258064
25	0.4815	0.3946774193548387	0.47084677419354837	0.5150403225806451	0.5216935483870968	0.5182661290322581	0.4647177419354839	0.5274596774193548	0.4854032258064516	0.5307258064516129	0.5598790322580646
25	0.3513	0.43516129032258066	0.45326612903225805	0.4697177419354839	0.5233467741935484	0.4840725806451613	0.4386290322580645	0.5201612903225806	0.27830645161290324	0.5448387096774193	0.40326612903225806
25	0.5481	0.5550403225806452	0.5293548387096774	0.4697177419354839	0.4942741935483871	0.5226209677419354	0.48366935483870965	0.43040322580645163	0.4704032258064516	0.5521370967741935	0.5137903225806452
25	0.3739	0.40108870967741933	0.4273790322580645	0.456008064516129	0.45830645161290323	0.4178225806451613	0.4474193548387097	0.4568951612903226	0.4393548387096774	0.4902016129032258	0.45713709677419356
25	0.4665	0.4731451612903226	0.5321370967741935	0.5589919354838709	0.44796370967741933	0.5116935483870968	0.4264516129032258	0.4406048387096774	0.5252822580645161	0.5080645161290323	0.5652822580645162
25	0.5717	0.5344758064516129	0.3987096774193548	0.4892741935483871	0.5642741935483871	0.5281048387096774	0.5219354838709678	0.5126612903225807	0.5400806451612903	0.6299193548387096	0.4799193548387097
25	0.394	0.49370967741935484	0.44826612903225804	0.48879032258064514	0.46931451612903224	0.45971774193548387	0.515241935483871	0.4432258064516129	0.4382661290322581	0.4377016129032258	0.3816532258064516
25	0.4721	0.6139516129032258	0.5632258064516129	0.47088709677419355	0.4609274193548387	0.3892741935483871	0.45919354838709675	0.43866935483870967	0.45645161290322583	0.6040322580645161	0.5185483870967742
25	0.521	0.5762096774193548	0.49629032258064515	0.5304435483870967	0.46858870967741933	0.583508064516129	0.5778629032258065	0.5849193548387097	0.5527016129032258	0.5179838709677419	0.5768548387096775
25	0.5604	0.5399193548387097	0.553024193548387	0.631149193548387	0.6317338709677419	0.583991935483871	0.5913306451612903	0.4925806451612903	0.5595564516129032	0.5694354838709678	0.6060887096774193
25	0.3945	0.45044354838709677	0.4628225806451613	0.44193548387096776	0.46600806451612903	0.4232258064516129	0.47153225806451615	0.38975806451612904	0.5360887096774194	0.4424193548387097	0.40665322580645163
25	0.4121	0.5340725806451613	0.49129032258064514	0.40875	0.43205645161290324	0.4657258064516129	0.43358870967741936	0.4874193548387097	0.33673387096774193	0.41846774193548386	0.46596774193548385
25	0.4748	0.4935483870967742	0.5583467741935484	0.48685483870967744	0.4042741935483871	0.48858870967741935	0.4950806451612903	0.5077419354838709	0.5541935483870968	0.4872177419354839	0.5056048387096774
25	0.4436	0.5079838709677419	0.5124193548387097	0.515483870967742	0.49294354838709675	0.4196774193548387	0.40169354838709675	0.47266129032258064	0.5093548387096775	0.461008064516129	0.46725806451612906
25	0.3688	0.4125	0.411491935483871	0.402741935483871	0.46487903225806454	0.42451612903225805	0.3925	0.33491935483870966	0.46225806451612905	0.43016129032258066	0.41786290322580644
25	0.4249	0.44979838709677417	0.5233064516129032	0.49471774193548385	0.46903225806451615	0.4372983870967742	0.4730645161290323	0.4152016129032258	0.3293951612903226	0.4297983870967742	0.4228225806451613
25	0.4226	0.46213709677419357	0.42939516129032257	0.4416935483870968	0.4274596774193548	0.4643548387096774	0.4147983870967742	0.45661290322580644	0.49975806451612903	0.41528225806451613	0.5066935483870968
25	0.3662	0.34266129032258064	0.48266129032258065	0.47608870967741934	0.3927822580645161	0.542016129032258	0.42431451612903226	0.39407258064516126	0.42443548387096774	0.4468145161290323	0.5270564516129033
25	0.548	0.5272983870967742	0.5030241935483871	0.5714112903225806	0.41669354838709677	0.5251612903225806	0.5492338709677419	0.5365725806451613	0.5309677419354839	0.5182661290322581	0.6045564516129033
25	0.425	0.43818548387096773	0.3427822580645161	0.5695564516129032	0.34524193548387094	0.49141129032258063	0.4217741935483871	0.4393548387096774	0.4007258064516129	0.4383467741935484	0.4123790322580645
25	0.5849	0.5148790322580645	0.5818951612903226	0.4622177419354839	0.5143548387096775	0.5171774193548387	0.59375	0.4755645161290323	0.4103225806451613	0.5096774193548387	0.6134274193548387
25	0.4803	0.5691532258064517	0.38725806451612904	0.540241935483871	0.4698790322580645	0.42536290322580644	0.54875	0.4621774193548387	0.47173387096774194	0.4031048387096774	0.5227016129032258
25	0.4764	0.5362903225806451	0.5682258064516129	0.50875	0.45576612903225805	0.4789112903225806	0.44217741935483873	0.6240725806451612	0.5016935483870968	0.48161290322580647	0.4502016129032258
25	0.5889	0.532258064516129	0.5258064516129032	0.5211290322580645	0.5810887096774193	0.6484274193548387	0.5111693548387096	0.581975806451613	0.46241935483870966	0.5563709677419355	0.6694758064516129
25	0.489	0.42548387096774193	0.5592338709677419	0.4763306451612903	0.5313306451612904	0.4391935483870968	0.5484274193548387	0.5095967741935484	0.4426209677419355	0.3512903225806452	0.4029435483870968
25	0.5994	0.5611693548387097	0.5763306451612903	0.5514112903225806	0.41939516129032256	0.4955241935483871	0.6264112903225807	0.46713709677419357	0.5292338709677419	0.44459677419354837	0.574758064516129
25	0.4077	0.5281451612903226	0.4306048387096774	0.4170967741935484	0.4832661290322581	0.4190322580645161	0.4568548387096774	0.5227822580645162	0.4770564516129032	0.46407258064516127	0.33048387096774196
25	0.4941	0.38826612903225804	0.5412096774193549	0.47778225806451613	0.49120967741935484	0.36697580645161293	0.4710483870967742	0.4896774193548387	0.3868951612903226	0.4466532258064516	0.37524193548387097
25	0.471	0.4586693548387097	0.4857661290322581	0.48612903225806453	0.4277016129032258	0.45491935483870966	0.45826612903225805	0.5264112903225806	0.393508064516129	0.47443548387096773	0.4415322580645161
25	0.5273	0.5292338709677419	0.3775806451612903	0.5441129032258064	0.5412096774193549	0.3818951612903226	0.5281854838709678	0.5496774193548387	0.45556451612903226	0.5173387096774194	0.5728629032258065
25	0.5304	0.4921774193548387	0.43443548387096775	0.41592741935483873	0.5059677419354839	0.5272177419354839	0.5624596774193549	0.473991935483871	0.44370967741935485	0.5868951612903226	0.5103225806451613
25	0.3364	0.42014112903225803	0.4416935483870968	0.4324596774193548	0.3750806451612903	0.41286290322580643	0.38705645161290325	0.3722983870967742	0.38471774193548386	0.3157661290322581	0.4220564516129032
25	0.541	0.4299193548387097	0.5216129032258064	0.616008064516129	0.5914516129032258	0.636008064516129	0.5471370967741935	0.5798387096774194	0.5978629032258065	0.4591532258064516	0.49205645161290323
25	0.5661	0.49786290322580645	0.5613306451612903	0.638991935483871	0.4907661290322581	0.6239112903225806	0.6256854838709678	0.5670967741935484	0.6127822580645161	0.5621774193548387	0.5084677419354838
25	0.4395	0.4018548387096774	0.51	0.3709677419354839	0.4669758064516129	0.4028225806451613	0.4779435483870968	0.4309677419354839	0.4967741935483871	0.42274193548387096	0.45399193548387096
25	0.3744	0.4677620967741935	0.4321774193548387	0.3929032258064516	0.34475806451612906	0.4728225806451613	0.4147177419354839	0.37181451612903227	0.4418951612903226	0.44556451612903225	0.38814516129032256
25	0.4974	0.4475	0.4394556451612903	0.4319758064516129	0.5168951612903225	0.45754032258064514	0.4917741935483871	0.4829032258064516	0.548024193548387	0.453508064516129	0.64
25	0.4517	0.49536290322580645	0.5472983870967741	0.4859274193548387	0.4714516129032258	0.4934274193548387	0.45838709677419354	0.47536290322580643	0.5411290322580645	0.47439516129032255	0.5787096774193549
25	0.4785	0.4419758064516129	0.45548387096774196	0.5005241935483871	0.4992741935483871	0.48169354838709677	0.4289516129032258	0.4144758064516129	0.347258064516129	0.4968951612903226	0.4054032258064516
25	0.5042	0.46298387096774196	0.49455645161290324	0.5524596774193549	0.46653225806451615	0.5021370967741936	0.5976612903225806	0.43048387096774193	0.5370564516129033	0.5497983870967742	0.5048790322580645
25	0.4256	0.44975806451612904	0.548024193548387	0.5056451612903226	0.510241935483871	0.3967741935483871	0.5546774193548387	0.5269758064516129	0.5800604838709678	0.5277419354838709	0.4815322580645161
25	0.5015	0.44536290322580646	0.4442741935483871	0.4790322580645161	0.47778225806451613	0.5931854838709677	0.4729838709677419	0.4147177419354839	0.5656854838709677	0.4805645161290323	0.5293145161290322
25	0.5329	0.5200403225806451	0.4940322580645161	0.5178629032258064	0.5533064516129033	0.46463709677419357	0.4580241935483871	0.5534274193548387	0.4491935483870968	0.4406451612903226	0.4925806451612903
25	0.5311	0.4568951612903226	0.5595564516129032	0.5211290322580645	0.6066129032258064	0.48901209677419355	0.5331048387096774	0.42866935483870966	0.5133870967741936	0.44717741935483873	0.521491935483871
25	0.6324	0.5871774193548387	0.6270564516129032	0.6388709677419355	0.5781451612903226	0.4897983870967742	0.66125	0.6802822580645161	0.6248387096774194	0.5818145161290322	0.5456048387096775
25	0.4985	0.4371774193548387	0.5478225806451613	0.48100806451612904	0.41233870967741937	0.4077016129032258	0.5017741935483871	0.5208064516129032	0.48963709677419354	0.3885483870967742	0.39806451612903226
25	0.4839	0.5744354838709678	0.4817741935483871	0.5653225806451613	0.47701612903225804	0.6498387096774193	0.6558064516129032	0.4219758064516129	0.5766935483870967	0.4690725806451613	0.6455645161290322
25	0.4932	0.5153629032258065	0.4829838709677419	0.48520161290322583	0.52875	0.5319758064516129	0.48943548387096775	0.3993548387096774	0.45536290322580647	0.4975806451612903	0.5362903225806451
25	0.6132	0.6480241935483871	0.5251612903225806	0.5133064516129032	0.5504032258064516	0.5412903225806451	0.597741935483871	0.650241935483871	0.5502016129032258	0.5512903225806451	0.5356854838709677
25	0.439	0.42028225806451613	0.4392741935483871	0.5689112903225807	0.45193548387096777	0.5230241935483871	0.4391935483870968	0.5789112903225806	0.46806451612903227	0.5649596774193548	0.44887096774193547
25	0.5644	0.5781854838709677	0.5383467741935484	0.5613709677419355	0.5041129032258065	0.6485483870967742	0.5766935483870967	0.5778629032258065	0.46487903225806454	0.44693548387096776	0.5208064516129032
25	0.4454	0.4676209677419355	0.35088709677419355	0.5277822580645162	0.4389516129032258	0.5958870967741936	0.4869758064516129	0.4646774193548387	0.36270161290322583	0.5646774193548387	0.41443548387096774
25	0.4251	0.3649596774193548	0.5449596774193548	0.3926612903225806	0.3886693548387097	0.4570161290322581	0.38798387096774195	0.42028225806451613	0.35766129032258065	0.4207661290322581	0.43608870967741936
25	0.5888	0.5572983870967742	0.555	0.6456854838709677	0.4761693548387097	0.573266129032258	0.5934677419354839	0.5001209677419355	0.4204032258064516	0.5372983870967742	0.5343548387096774
25	0.4734	0.45713709677419356	0.4486693548387097	0.5281048387096774	0.427258064516129	0.5316935483870968	0.5193951612903226	0.5025403225806452	0.42516129032258065	0.4968951612903226	0.42862903225806454
25	0.5076	0.5295161290322581	0.5587096774193548	0.49693548387096775	0.5585887096774194	0.5300403225806452	0.5055645161290323	0.5508467741935484	0.49838709677419357	0.4774193548387097	0.44975806451612904
25	0.4204	0.41330645161290325	0.48495967741935486	0.5422177419354839	0.47568548387096776	0.3797983870967742	0.4180241935483871	0.47870967741935483	0.4214516129032258	0.5198790322580645	0.42778225806451614
25	0.4603	0.5365322580645161	0.5102016129032259	0.5492338709677419	0.5821370967741936	0.572258064516129	0.5370967741935484	0.489758064516129	0.396008064516129	0.47842741935483873	0.5137096774193548
25	0.3746	0.4690725806451613	0.4070564516129032	0.4325806451612903	0.42473790322580646	0.5376612903225807	0.39991935483870966	0.5629435483870968	0.5465322580645161	0.48270161290322583	0.4229435483870968
25	0.4747	0.4933064516129032	0.4804032258064516	0.5169354838709678	0.4241532258064516	0.5122983870967742	0.4655241935483871	0.47766129032258065	0.46943548387096773	0.5064516129032258	0.5554032258064516
25	0.4771	0.5502822580645161	0.5337096774193548	0.5665322580645161	0.4190725806451613	0.51	0.4686693548387097	0.47169354838709676	0.4958467741935484	0.5068548387096774	0.5776612903225806
25	0.5062	0.5478629032258064	0.5899193548387097	0.5126612903225807	0.6645564516129032	0.5821370967741936	0.47245967741935485	0.5487096774193548	0.5084677419354838	0.6117338709677419	0.5743145161290323
25	0.4799	0.5784274193548387	0.4799193548387097	0.5452016129032258	0.5612096774193548	0.5233870967741936	0.5669758064516129	0.49786290322580645	0.39254032258064514	0.5171774193548387	0.5523790322580645
25	0.4144	0.5050806451612904	0.46076612903225805	0.5763306451612903	0.5423790322580645	0.4408064516129032	0.5591532258064517	0.38653225806451613	0.5511491935483871	0.5292338709677419	0.4441935483870968
25	0.3827	0.44016129032258067	0.5080241935483871	0.45004032258064514	0.36685483870967744	0.3817338709677419	0.44887096774193547	0.3878225806451613	0.44701612903225807	0.5378629032258064	0.3882258064516129
25	0.4272	0.3715725806451613	0.4475	0.5428629032258064	0.47580645161290325	0.42375	0.4440725806451613	0.41185483870967743	0.40625	0.5578225806451613	0.4795564516129032
25	0.4362	0.44943548387096777	0.44294354838709676	0.47661290322580646	0.5351612903225806	0.44899193548387095	0.4363709677419355	0.45556451612903226	0.46165322580645163	0.4798790322580645	0.4046774193548387
25	0.5083	0.4491532258064516	0.5504435483870967	0.5118951612903225	0.526008064516129	0.5664516129032258	0.5020967741935484	0.5411693548387096	0.4468951612903226	0.4992338709677419	0.49294354838709675
25	0.6241	0.6289112903225806	0.5880241935483871	0.553508064516129	0.55625	0.6253225806451613	0.5122983870967742	0.6139112903225806	0.5623387096774194	0.5156854838709677	0.6160483870967742
25	0.4167	0.4120564516129032	0.4944758064516129	0.34149193548387097	0.44548387096774195	0.41786290322580644	0.45713709677419356	0.49439516129032257	0.5900403225806452	0.48439516129032256	0.4349596774193548
25	0.5422	0.6118951612903226	0.5894758064516129	0.5268951612903225	0.4410483870967742	0.5881048387096774	0.5495564516129032	0.5731048387096774	0.5647983870967742	0.4111290322580645	0.4122983870967742
25	0.6728	0.5918951612903226	0.5654435483870968	0.5566935483870967	0.5932661290322581	0.5539112903225807	0.6525403225806452	0.6253225806451613	0.5857661290322581	0.651491935483871	0.5191129032258065
25	0.395	0.44705645161290325	0.41681451612903225	0.47451612903225804	0.39245967741935484	0.47504032258064516	0.4942741935483871	0.42786290322580645	0.46245967741935484	0.4517338709677419	0.44608870967741937
25	0.4973	0.5668951612903226	0.5481854838709678	0.4044758064516129	0.4808467741935484	0.5581451612903225	0.5550403225806452	0.5871774193548387	0.5146774193548387	0.4576209677419355	0.5396370967741936
25	0.5292	0.5999596774193549	0.5487903225806452	0.5198790322580645	0.5652016129032258	0.4551209677419355	0.5391129032258064	0.5455645161290322	0.5500806451612903	0.5281451612903226	0.48036290322580644
25	0.3984	0.49471774193548385	0.5481854838709678	0.4551209677419355	0.5547580645161291	0.46508064516129033	0.5255241935483871	0.4104838709677419	0.5406048387096775	0.46600806451612903	0.5400806451612903
25	0.4247	0.43866935483870967	0.4061290322580645	0.3818548387096774	0.46903225806451615	0.3380241935483871	0.5011693548387097	0.4376209677419355	0.45403225806451614	0.3629032258064516	0.35258064516129034
25	0.3786	0.4257661290322581	0.41245967741935485	0.43383064516129033	0.4233064516129032	0.49125	0.4972983870967742	0.4746370967741935	0.4533064516129032	0.5326209677419355	0.5377016129032258
25	0.5098	0.4931854838709677	0.428991935483871	0.4814516129032258	0.4208064516129032	0.505766129032258	0.4656048387096774	0.4941532258064516	0.5231048387096774	0.4927016129032258	0.5086693548387097
25	0.4458	0.40641129032258067	0.48423387096774195	0.40516129032258064	0.5543951612903226	0.35762096774193547	0.4440725806451613	0.5277822580645162	0.4307258064516129	0.4343548387096774	0.5023790322580645
25	0.397	0.4869758064516129	0.5322983870967742	0.445	0.513991935483871	0.3655241935483871	0.47618951612903226	0.4579032258064516	0.5027419354838709	0.4984274193548387	0.40419354838709676
26	0.4853	0.48808507335248	0.5039587052705116	0.4618489482263448	0.42897617014670497	0.5135449817589071	0.42664751998758055	0.4973608631529923	0.5259256384382519	0.4198556236901343	0.4693782504075138
26	0.4778	0.4592874330513079	0.5680742063184041	0.546805868198401	0.4794302569277342	0.5945431964604517	0.5156019560661337	0.49774897151284636	0.4989132965924086	0.46972754793138244	0.520880229760149
26	0.5726	0.5653186369634402	0.47585966001707675	0.4589381355274393	0.5618256617247536	0.4564542420243732	0.5707133431654118	0.6067297989598696	0.49379026624233485	0.5720329115889157	0.49573080804160524
26	0.5319	0.4543584568811612	0.4694170612434992	0.492276643638904	0.44853683148335016	0.536792672514166	0.5164557944578126	0.5863541100675309	0.5128075758751843	0.4990297291003648	0.5356671582705892
26	0.4004	0.39451214779166344	0.40992004967787005	0.4733369556780253	0.496468213925328	0.40875572459830783	0.45781262128386246	0.3703718078087402	0.44176434060389663	0.45296126678568654	0.4070092369789645
26	0.4186	0.4504773732826205	0.42187378716137547	0.43114957696188777	0.5115268182876659	0.400954746565241	0.39843204222618955	0.4512147791663432	0.4361949856399907	0.4332841729410852	0.41958394783823644
26	0.5041	0.48866723589226113	0.46592408600481255	0.4816424745789024	0.5413335403244586	0.44997283241481023	0.45505705192889856	0.47679112008072655	0.5049677870061321	0.5097415198323372	0.40790188620662887
26	0.4248	0.605720717224249	0.6070790964837383	0.38717689979042147	0.5336101839633626	0.5834432973686253	0.5766125902351936	0.4070480478149499	0.4421718543817434	0.5916711945975316	0.5553054412792051
26	0.3884	0.36369634401925016	0.39944112396181014	0.47760614763642006	0.4540091593572926	0.48703718078087405	0.3926492276643639	0.500659784211752	0.5470775440502988	0.4156640534037103	0.40708685865093536
26	0.5231	0.31824885508033846	0.5606613366451914	0.4179150818908639	0.5012807575875184	0.5601179849413956	0.5584491189940232	0.5222386090196383	0.4510595358224016	0.4583559729876582	0.5604284716292789
26	0.5818	0.4721338197624777	0.4977877823488318	0.5028720018629201	0.453388185981526	0.5322518047038733	0.5971435224714741	0.5008926492276644	0.5409066211286191	0.5374524567259179	0.5248777458666459
26	0.5113	0.48272917798649384	0.46553597764495847	0.5436233796475977	0.520492121400295	0.5433128929597143	0.5322518047038733	0.5183575254210976	0.5171932003415354	0.5038810835985407	0.5678801521384771
26	0.5217	0.5319801288519754	0.5551890087712489	0.5730419933245362	0.47151284638671115	0.5032989210587596	0.5638438251959947	0.5444384072032912	0.4968175114491966	0.6001707676783358	0.5505705192889855
26	0.4655	0.3732438096716603	0.47240549561437556	0.42230070635721495	0.46239229993014047	0.44252115190561203	0.4433361794613056	0.4668167352324769	0.38737095397034854	0.4319257936815959	0.5603896607932934
26	0.6034	0.5587984165178917	0.6323061398742529	0.5766902119071645	0.5927967088411085	0.5826282698129318	0.5322906155398587	0.5610882558410308	0.5894589769463634	0.5241403399829232	0.5872079484592098
26	0.703	0.5853062174959248	0.6127454785376077	0.7231234960801055	0.6557090739734533	0.6354498175890708	0.631840409842428	0.6812854148878367	0.5404797019327796	0.6440270123418459	0.618877590623302
26	0.3634	0.44876969649926257	0.4056508577194753	0.41104556392144687	0.4111231855934177	0.4967398897772258	0.47368625320189395	0.4209811379337111	0.5168827136536521	0.46553597764495847	0.4054568035395482
26	0.4627	0.49906853993635025	0.45827835131568734	0.5285647752852597	0.5134285492509508	0.3796475976092525	0.46398354420554216	0.4226111930450982	0.45944267639524955	0.4362726073119615	0.4896763176278817
26	0.5104	0.45998602809904526	0.5102072498641621	0.5086936272607312	0.3943569044477218	0.48428161142591014	0.5336878056353334	0.47527749747729564	0.5967166032756346	0.42354265310874795	0.5226655282154777
26	0.4722	0.4826127454785376	0.4396491500426919	0.5402468369168671	0.43099433361794615	0.4534269968175115	0.4378638515873632	0.4586664596755414	0.40929907630210355	0.5059768687417527	0.5360552666304432
26	0.4662	0.5470775440502988	0.47644182255685785	0.5397811068850423	0.5528991694481099	0.4857564231933556	0.5971047116354886	0.44419001785298456	0.5802996196538074	0.504385624466351	0.47143522471474036
26	0.5446	0.5773888069549018	0.5758363735154856	0.528739424047194	0.5826670806489171	0.5176201195373749	0.5272063960257704	0.555383062951176	0.6108825584103081	0.5747108592719087	0.5428471629278895
26	0.4898	0.4407358534502833	0.4673212761002872	0.47127998137079874	0.47349219902196693	0.5107506015679578	0.5793681595901575	0.5135061709229217	0.46596289684079795	0.578359077854537	0.45195218505006596
26	0.415	0.49379026624233485	0.4073585345028332	0.47023208879919276	0.4176822168749515	0.38054024683691684	0.425832492431887	0.49600248389350304	0.5579445781262128	0.47795544516028876	0.37316618799968954
26	0.5332	0.5235581774431421	0.5520453310564309	0.5119925483194908	0.5647752852596445	0.407630210354731	0.5214623922999302	0.5097027089963517	0.5126911433672281	0.43871768997904215	0.512108980827447
26	0.6235	0.5431576496157727	0.6444151207016999	0.5701699914616161	0.6343243033454941	0.5950089264922767	0.5968718466195762	0.6162384537762944	0.5842195140883335	0.5476985174260653	0.6007529302181169
26	0.4903	0.5756035084995731	0.4804393386633548	0.530699371264457	0.47721803927656603	0.49868043157649616	0.5148257393464255	0.46712722192036016	0.47461771326554375	0.4797019327796321	0.40056663820538696
26	0.5375	0.5296902895288365	0.40813475122254134	0.5405573236047504	0.6193821314911123	0.5036870294186137	0.49153923775518127	0.473880307381821	0.5655126911433672	0.45528991694481097	0.5338818598152604
26	0.5218	0.45505705192889856	0.429364278506559	0.47356982069393777	0.4810603120391213	0.48606690988123885	0.5255375300783979	0.5359000232865015	0.5199875805324846	0.4800512303035007	0.4469067763719631
26	0.4643	0.474928199953427	0.3988977722580144	0.45253434758984706	0.4127920515407902	0.48494139563766203	0.45179694170612433	0.4500116432507956	0.5209578514321198	0.3394783823643561	0.38643949390669874
26	0.4916	0.43320655126911434	0.528021423581464	0.5125359000232865	0.5475432740821238	0.4837770705580998	0.5005045408678103	0.470736629667003	0.42847162927889465	0.5010090817356205	0.5582938756500815
26	0.3672	0.4443452611969262	0.3679267251416595	0.4492742373670729	0.43992082589458975	0.47368625320189395	0.45067142746254757	0.46441046340138165	0.4890165334161298	0.3590778545369867	0.46829154699992237
26	0.5199	0.5310486687883257	0.5996662268105255	0.5033377318947451	0.5660948536831484	0.5195606613366452	0.5071023829853295	0.4814872312349608	0.49216021113094777	0.4810603120391213	0.5150974151983234
26	0.5324	0.6841574167507568	0.46429403089342547	0.5971047116354886	0.5440502988434371	0.6077582861134829	0.5610494450050454	0.5868586509353412	0.5811922688814717	0.6753861678180548	0.5803772413257782
26	0.5787	0.5280602344174493	0.5587596056819064	0.4443064503609408	0.4967010789412404	0.5378793759217574	0.5841418924163626	0.4648761934332066	0.5677637196305209	0.48179771792284404	0.5185127687650392
26	0.5085	0.4930528603586121	0.5604284716292789	0.5324070480478149	0.44027012341845845	0.4561825661724754	0.42249476053714197	0.5052782736940153	0.48781339750058217	0.4942948071101452	0.5774276177908872
26	0.548	0.6126290460296515	0.45020569743072264	0.4877745866645968	0.39882015058604364	0.6329659240860048	0.4557944578126213	0.4652643017930606	0.544516028875262	0.6085539082511837	0.5055111387099278
26	0.4088	0.36295893813552743	0.48288442133043546	0.48924939843204224	0.4342156330047349	0.4127532407048048	0.3938523635799115	0.544904137235116	0.44519909958860515	0.4216797329814484	0.34654195451370023
26	0.4825	0.5175036870294186	0.5079562213770085	0.41189940231312583	0.5734301016843902	0.5922921679732982	0.5330280214235814	0.5654350694713964	0.5794457812621284	0.5042691919583948	0.5677637196305209
26	0.3649	0.3896219824575021	0.3817433827524645	0.4880462625164946	0.34712411705348134	0.40176977412093456	0.35461460839866493	0.406388263603198	0.5257315842583249	0.40926026546611816	0.5086160055887604
26	0.4053	0.5042691919583948	0.48552355817744314	0.5812698905534425	0.6252037568889234	0.5525886827602267	0.4748893891174416	0.551191492664752	0.41900178529845533	0.471590468058682	0.4625087324380967
26	0.6148	0.5516184118605915	0.6386711169758597	0.5909337887138089	0.5141659551346736	0.5843359465962897	0.4869983699448886	0.6331211674299464	0.5965613599316929	0.5855778933478227	0.5532872778079639
26	0.5926	0.6801987114802452	0.4897539392998525	0.5987347667468758	0.6258247302646899	0.5669098812388419	0.5695102072498641	0.6119304509819141	0.5162617402778856	0.5988123884188465	0.57148955988512
26	0.5439	0.5306217495924862	0.5421485678801521	0.4451602887526197	0.5370255375300784	0.42513389738414964	0.5185515796010246	0.5463013273305907	0.48672669409299074	0.534696887370954	0.44523791042459054
26	0.3765	0.5401304044089109	0.3218194519909959	0.40099355740122644	0.3987813397500582	0.43867887914305675	0.39788869052239384	0.3547310409066211	0.47585966001707675	0.44624699216021113	0.5116820616316076
26	0.5026	0.59819141504308	0.5262361251261353	0.49790421485678804	0.5032601102227742	0.48137079872700456	0.4925095086548164	0.5506869517969417	0.4459753163083133	0.5221997981836529	0.4439959636730575
26	0.3768	0.4508654816424746	0.4287044942948071	0.4608398664907242	0.38259722114414346	0.5752930218116898	0.521540013971901	0.3583016378172786	0.48998680431576497	0.4597919739191182	0.3898160366374292
26	0.6764	0.5833268648606691	0.6454242024373205	0.6987891019172553	0.5456415431188388	0.6561359931692928	0.6695257315842583	0.5826282698129318	0.6094077466428627	0.5764961577272374	0.5651245827835132
26	0.4303	0.46794224947605373	0.4519909958860514	0.4846891252037569	0.47069781883101763	0.42055421873787163	0.4301793060622526	0.5117984941395638	0.42350384227276255	0.44147325933400605	0.4472948847318171
26	0.5644	0.5627183109524179	0.4830784755103625	0.5521617635643872	0.6743382752464488	0.6252425677249088	0.5621361484126368	0.5440891096794225	0.4559108903205775	0.49254831949080186	0.5106729798959869
26	0.5544	0.5070247613133587	0.585500271675852	0.49875805324846695	0.5890708685865094	0.4837770705580998	0.5179694170612436	0.5003104866878832	0.5040751377784678	0.6169370488240317	0.46122797485057826
26	0.4641	0.43751455406349454	0.5188620662889079	0.49441123961810135	0.49600248389350304	0.47481176744547077	0.5334549406194209	0.4580066754637895	0.3637351548552356	0.42133043545757976	0.4432973686253202
26	0.5206	0.5400915935729256	0.6633159978265932	0.507723356361096	0.45839478382364357	0.48121555538306293	0.5652410152914694	0.5063261662656213	0.4961189164014593	0.471784522238609	0.4503997516106497
26	0.4224	0.47838236435612824	0.5230148257393464	0.4846309089497788	0.5471939765582551	0.4313048203058294	0.5114491966156951	0.5554606846231468	0.3983544205542187	0.5001552433439417	0.4972056198090507
26	0.6413	0.5179694170612436	0.5941550881005977	0.6467437708608244	0.5492509508654816	0.648800745168051	0.6439882015058604	0.5963673057517659	0.5360552666304432	0.5645812310797175	0.6323449507102383
26	0.5385	0.47127998137079874	0.4972444306450361	0.5962508732438097	0.5601567957773811	0.521074283940076	0.514864550182411	0.5483583016378173	0.5625242567724908	0.5221609873476675	0.5889156252425677
26	0.5878	0.5502212217651168	0.5079562213770085	0.4764806333928433	0.533648994799348	0.6052937980284095	0.5005045408678103	0.5795234029340992	0.5709462081813242	0.5592641465497167	0.6218660249941784
26	0.487	0.4335170379569976	0.5078397888690522	0.3996739889777226	0.4564542420243732	0.482651556314523	0.5378405650857719	0.5078785997050377	0.5784366995265078	0.5509586276488395	0.5039975161064969
26	0.4478	0.46534192346503145	0.4447333695567803	0.5115268182876659	0.4769075525886828	0.5095086548164247	0.4554451602887526	0.5653186369634402	0.5206085539082512	0.3638515873631918	0.5562757121788403
26	0.4512	0.5181634712411706	0.5335713731273771	0.43118838779787316	0.4395715283707211	0.4336722813009392	0.4816424745789024	0.46708841108437477	0.4731817123340837	0.5509586276488395	0.5192889854847473
26	0.4383	0.5383839167895677	0.5922145463013273	0.5117596833035783	0.5530544127920516	0.5098579523402934	0.45886051385546844	0.5479701932779633	0.485989288209268	0.5638826360319801	0.4212140029496235
26	0.4695	0.5177753628813164	0.5429247845998603	0.4692230070635722	0.4695334937514554	0.5397811068850423	0.4445781262128386	0.46161608321043235	0.4885508033843049	0.48843437087634867	0.47636420088488707
26	0.3606	0.3981991772102771	0.4674377086082434	0.530311262904603	0.3817821935884499	0.475976092525033	0.3896219824575021	0.5220833656756967	0.3922223084685244	0.42334859892882093	0.4564542420243732
26	0.4253	0.40398199177210276	0.4389505549949546	0.4113948614453155	0.31735620585267404	0.4172164868431266	0.4492354265310875	0.4297523868664131	0.5041139486144531	0.385702088022976	0.3602033687805635
26	0.5798	0.6131723977334472	0.5177365520453311	0.5579057672902275	0.5968330357835908	0.5746332375999379	0.4703873321431344	0.6100287200186292	0.5903904370100131	0.5855778933478227	0.5468446790343864
26	0.5141	0.5886051385546844	0.5438950554994955	0.4787704727159823	0.5210354731040907	0.5328727780796398	0.43650547232787396	0.43433206551269116	0.5680353954824187	0.5773499961189164	0.5186292012729954
26	0.5036	0.4646821392532795	0.5150197935263525	0.43697120235969883	0.5837149732205231	0.4995730808041605	0.522587906543507	0.5694713964138788	0.5028720018629201	0.48963750679189627	0.5575952806023442
26	0.6006	0.5357835907785453	0.5494061942094233	0.5898858961422029	0.6023441744935186	0.5753706434836606	0.576263292711325	0.5711790731972367	0.552433439416285	0.6160055887603819	0.5818908639292091
26	0.4605	0.5066366529535046	0.4568035395482419	0.5459520298067221	0.5109834665838702	0.49219902196693316	0.5394706201971591	0.5082667080648917	0.4787704727159823	0.5184739579290538	0.4150430800279438
26	0.6578	0.6340526274935963	0.6031980128851976	0.4875417216486843	0.5596134440735854	0.5314367771481797	0.6664596755414112	0.630598463090895	0.643755336489948	0.5949701156562912	0.5302724520686175
26	0.4608	0.4831560971823333	0.4755491733291935	0.45986959559108903	0.48773577582861133	0.4808274470232089	0.5220833656756967	0.49479934797795544	0.49371264457036407	0.4942948071101452	0.4797019327796321
26	0.4952	0.5883334627027866	0.4335946596289684	0.538034619265699	0.4842428005899247	0.5504540867810293	0.6011022277419855	0.5889544360785531	0.48451447644182255	0.5350461848948226	0.5299619653807343
26	0.4487	0.46056819063882637	0.45509586276488395	0.48781339750058217	0.41682837848327253	0.42346503143677716	0.4131413490646589	0.488938911744159	0.3527516882713654	0.4242412481564853	0.4530388884576574
26	0.4292	0.4678258169680975	0.5128851975471551	0.4825739346425522	0.47368625320189395	0.4206706512458278	0.48544593650547235	0.3794147325933401	0.46165489404641774	0.42389195063261664	0.4879686408445238
26	0.4723	0.5118761158115346	0.47679112008072655	0.5415275945043856	0.5306217495924862	0.5322906155398587	0.49848637739656915	0.4831560971823333	0.41484902584801675	0.5254987192424124	0.46541954513700223
26	0.5364	0.5863152992315455	0.5260032601102228	0.5367150508421952	0.5527439261041683	0.4867655049289762	0.5599239307614686	0.5381122409376699	0.400760692385314	0.4820305829387565	0.5212683381200031
26	0.3754	0.4521074283940076	0.4494682915469999	0.49099588605138555	0.521734068151828	0.5274392610416828	0.38535279049910737	0.4364278506559031	0.4688348987037181	0.48924939843204224	0.3558953659861833
26	0.61	0.6357991151129395	0.5124970891873011	0.592175735465342	0.5424590545680354	0.4457036404564154	0.5826282698129318	0.5277109368935807	0.598851199254832	0.5659007995032213	0.5673756112706668
26	0.4812	0.5036094077466429	0.49216021113094777	0.48009004113948617	0.5116432507956221	0.5211907164480323	0.5570907397345339	0.46900954746565243	0.4287821159667779	0.5169215244896375	0.46852441201583483
26	0.4877	0.5084995730808042	0.5455251106108826	0.5209578514321198	0.49153923775518127	0.44419001785298456	0.4419778002018164	0.46949468291547	0.46417759838546924	0.5387332143134363	0.5735853450283319
26	0.5351	0.5261973142901498	0.5122254133354033	0.4587052705115268	0.4831949080183187	0.4972056198090507	0.40968718466195764	0.6002483893503066	0.5365986183342389	0.5427695412559187	0.5011255142435768
26	0.4843	0.40875572459830783	0.5146316851664985	0.46852441201583483	0.4232321664208647	0.4967787006132112	0.530311262904603	0.4684079795078786	0.47263836063028797	0.5284483427773035	0.49658464643328415
26	0.6343	0.5233253124272297	0.5849181091360708	0.577970969494683	0.5702476131335869	0.6526430179306062	0.6059535822401615	0.577970969494683	0.6205076457346891	0.6378172785841807	0.5690056663820539
26	0.3969	0.49417837460218894	0.34832725296902894	0.5020569743072266	0.37398121555538305	0.48129317705503377	0.3354032445858884	0.4494294807110145	0.3880695490180858	0.4526507800978033	0.4276177908872157
26	0.5839	0.5113327641077389	0.5714119382131491	0.5186680121089808	0.5408289994566483	0.5551890087712489	0.5297679112008072	0.5450981914150431	0.5128463867111698	0.5915935729255608	0.6250097027089964
26	0.4518	0.43099433361794615	0.6115423426220601	0.4111619964294031	0.4790809594038656	0.47085306217495926	0.5171155786695646	0.5333773189474501	0.4068539936350229	0.569975937281689	0.5428471629278895
26	0.4761	0.5109446557478848	0.5646200419157029	0.5163393619498564	0.5967554141116199	0.48443685476985177	0.4804005278273694	0.5046184894822634	0.4743460374136459	0.5140883334627028	0.5599239307614686
26	0.5155	0.4645463013273306	0.5382674842816114	0.4843980439338663	0.602188931149577	0.548707599161686	0.5792905379181867	0.5525110610882559	0.4486920748272918	0.5658231778312505	0.5245672591787627
26	0.4381	0.46161608321043235	0.4738026857098502	0.5531320344640224	0.46281921912597995	0.5695490180858496	0.4481099122875107	0.31568733990530157	0.5598463090894978	0.44853683148335016	0.49142280524722504
26	0.5494	0.5508810059768687	0.571023829853295	0.4097648063339284	0.5341535356671583	0.48509663898160366	0.5312815338042381	0.5548785220833656	0.6069238531397966	0.435651633936195	0.46212062407824267
26	0.4939	0.496856322285182	0.5353178607467205	0.4138787549483816	0.5494450050454087	0.4225723822091128	0.4459365054723279	0.5612046883489871	0.4206706512458278	0.6124738026857098	0.5372584025459909
26	0.4606	0.5404214856788015	0.5292439649150043	0.4338663354808663	0.4231351393309012	0.4979818365287588	0.5137390359388341	0.47741209345649305	0.49379026624233485	0.5048125436621905	0.6084374757432275
26	0.5621	0.5894201661103781	0.5630676084762866	0.5431964604517582	0.5746720484359233	0.5061709229216798	0.5491733291935108	0.5624466351005201	0.5276721260575953	0.5615151750368703	0.43992082589458975
26	0.4272	0.5404797019327796	0.34665838702165647	0.4998447566560584	0.3862454397267717	0.5296902895288365	0.5294962353489094	0.5658619886672359	0.4345261196926182	0.44085228595823955	0.51859039043701
26	0.4412	0.4526507800978033	0.40662112861911043	0.44287044942948073	0.42885973763874874	0.4335170379569976	0.5015524334394162	0.514398820150586	0.4597919739191182	0.4259877357758286	0.5119537374835054
26	0.5293	0.5691609097259955	0.5119925483194908	0.6004036326942482	0.5345804548629978	0.4941007529302181	0.4918497244430645	0.4821858262826981	0.556625009702709	0.5222774198556237	0.5532872778079639
26	0.4653	0.4528060234417449	0.49759372816890474	0.4808662578591943	0.6016843902817667	0.45393153768532174	0.5114103857797097	0.5145540634945277	0.45008926492276646	0.4522238609019638	0.5542575487075991
26	0.4421	0.4472948847318171	0.4042148567880152	0.5674532329426376	0.5023286501591244	0.5209190405961345	0.4928588061786851	0.4548629977489715	0.52906931615307	0.48831793836839243	0.5257315842583249
26	0.4466	0.5464177598385469	0.3970736629667003	0.5180470387332143	0.5214623922999302	0.4101529146937825	0.5220057440037258	0.48940464177598386	0.47034852130714894	0.40339982923232165	0.4449662345726927
26	0.5267	0.43716525653962585	0.5000388108359854	0.5306217495924862	0.5620973375766514	0.4737638748738648	0.46794224947605373	0.5754482651556314	0.5037258402545991	0.5095862764883956	0.5141659551346736
26	0.4613	0.49926259411627727	0.47310409066211284	0.3987813397500582	0.4090274004502057	0.4590933788713809	0.4758984708530622	0.47023208879919276	0.5600403632694249	0.38488706046728244	0.4261429791197702
26	0.55	0.5710626406892805	0.5515407901886207	0.4993790266242335	0.6074672048435923	0.5647752852596445	0.4471784522238609	0.5173872545214624	0.512962819219126	0.5289916944810992	0.5543739812155554
26	0.6079	0.5749437242878211	0.5827835131568734	0.5495226267173795	0.6070014748117675	0.5684235038422728	0.5667934487308857	0.486843126600947	0.4432973686253202	0.536792672514166	0.5177753628813164
26	0.5127	0.46278040828999456	0.5085383839167895	0.5349297523868665	0.5456803539548242	0.5042303811224094	0.4781494993402158	0.4889777225801444	0.5158736319180315	0.5339982923232166	0.5920204921214003
26	0.3772	0.4143056741442211	0.4674377086082434	0.4046805868198401	0.5487852208336568	0.4803229061553986	0.4693782504075138	0.4328960645812311	0.4809826903671505	0.5110998990918264	0.45404797019327797
26	0.42	0.4132965924086005	0.40297291003648217	0.5021345959791974	0.460529379802841	0.5464565706745323	0.40398199177210276	0.3910191725529768	0.38923387409764804	0.3952107428394008	0.4051851276876504
26	0.5629	0.5142435768066445	0.458627648839556	0.45823954047970195	0.5195218505006598	0.6493052860358612	0.5228983932313902	0.5521229527284017	0.5363657533183265	0.5529767911200807	0.5745168050919817
26	0.4759	0.38643949390669874	0.41814794690677637	0.4521850500659784	0.48012885197547156	0.5286812077932158	0.45470775440502986	0.48847318171233406	0.45998602809904526	0.5611270666770162	0.4177986493829077
26	0.4435	0.45944267639524955	0.5627571217884033	0.448808507335248	0.4877745866645968	0.47904214856788013	0.3883024140339983	0.5509198168128542	0.43891174415896916	0.4590933788713809	0.4077854536986727
26	0.5253	0.5184351470930684	0.5179694170612436	0.4809438795311651	0.5357835907785453	0.48269036715050845	0.5536365753318326	0.5482806799658465	0.5344640223550415	0.49538151051773655	0.5479701932779633
26	0.4941	0.37883257005355897	0.4885896142202903	0.5473104090662113	0.3947838236435613	0.5218893114957697	0.4760925250329892	0.44620818132422574	0.4942559962741597	0.628502677947683	0.4792750135837926
26	0.5399	0.5557323604750446	0.5090041139486144	0.5786307537064348	0.5894977877823488	0.5526663044321974	0.6389039819917721	0.54385624466351	0.5398199177210277	0.4895986959559109	0.5267794768299309
26	0.5463	0.48688193743693237	0.5404020802608088	0.5617480400527828	0.5067142746254755	0.5867422184273849	0.43479779554451603	0.5497166808973065	0.4629356516339362	0.5022122176511682	0.5341535356671583
26	0.4552	0.4806333928432818	0.47108592719087167	0.5379569975937282	0.39810215012031364	0.47523868664131025	0.42746254754327406	0.34883179383683927	0.47543274082123727	0.4586664596755414	0.4710471163548863
26	0.5449	0.515446712722192	0.5634557168361406	0.4451602887526197	0.578359077854537	0.5532872778079639	0.6146472095008927	0.5535589536598619	0.5383839167895677	0.3931537685321742	0.5343475898470853
26	0.5046	0.5395870527051153	0.5702088022976015	0.6109019638283009	0.6147248311728635	0.5402468369168671	0.5634169060001553	0.534037103159202	0.45622137700846077	0.5028720018629201	0.6434836606380502
26	0.615	0.5323294263758441	0.5711790731972367	0.579406970426143	0.5160676860979585	0.5718000465730032	0.43231390204145	0.5950865481642474	0.5409066211286191	0.629356516339362	0.5991616859427152
26	0.4317	0.4322750912054646	0.4385624466351005	0.5217728789878134	0.47419079406970427	0.5502212217651168	0.43021811689823797	0.4422882868896996	0.43475898470853064	0.4521074283940076	0.3947450128075759
26	0.575	0.4982147015446713	0.44325855778933476	0.6676628114569588	0.49472172630598465	0.4691841962275867	0.5064037879375922	0.4514864550182411	0.4522238609019638	0.5766125902351936	0.5330668322595669
26	0.5285	0.48234106962663975	0.5078009780330668	0.5466894356904448	0.5436233796475977	0.5359776449584724	0.4027012341845843	0.4583559729876582	0.5449429480711014	0.5621361484126368	0.5362105099743848
26	0.3874	0.40239074749670106	0.47089187301094465	0.37316618799968954	0.46553597764495847	0.4336722813009392	0.374835053947062	0.5029884343708764	0.42513389738414964	0.485989288209268	0.5095862764883956
26	0.536	0.5676472871225646	0.5721881549328572	0.37452456725917876	0.46968873709539705	0.5171155786695646	0.5214235814639447	0.4161297834355352	0.4989909182643794	0.47818831017620117	0.6068462314678258
26	0.4869	0.4431421252813786	0.42369789645268957	0.4077854536986727	0.5364433749902973	0.4597531630831328	0.4704261429791198	0.47422960490568966	0.5103236823721183	0.5541411161996429	0.5381510517736552
26	0.3615	0.4333423891950633	0.37235116044399597	0.50667546378949	0.3646860203368781	0.4336722813009392	0.4019638283008616	0.5160676860979585	0.4323527128774354	0.3503454164402701	0.4003725840254599
26	0.5372	0.5584879298300085	0.42746254754327406	0.4755103624932081	0.5553054412792051	0.534502833191027	0.48723123496080106	0.5620197159046806	0.5860436233796475	0.49483815881394083	0.605720717224249
27	0.5272	0.5357650579872802	0.5327347549569772	0.4895997007108118	0.5411148522259633	0.5053872053872054	0.5957725402169847	0.6328469884025439	0.6322858211747101	0.5383090160867938	0.5215862326973438
27	0.498	0.4531612420501309	0.43875794986906097	0.5490086045641601	0.536737747848859	0.4026187803965582	0.5563411896745231	0.46195286195286195	0.5673774784885895	0.5062476618032173	0.4334081556303779
27	0.4003	0.3904227459783015	0.44066591844369624	0.44747474747474747	0.3856341189674523	0.44358398802843246	0.3491956603067714	0.3920314253647587	0.43774784885895995	0.47280209502431725	0.4127197904975683
27	0.3308	0.5117471006359895	0.5861204638982417	0.5642349420127198	0.5659184436962215	0.3918443696221474	0.45731387953610175	0.4148148148148148	0.5183314627759072	0.48020950243172467	0.4264870931537598
27	0.5059	0.5610549943883277	0.5052001496445941	0.564983164983165	0.5784511784511784	0.6214365881032548	0.579685746352413	0.5397306397306397	0.6254769921436588	0.49371492704826037	0.5578750467639356
27	0.4224	0.582267115600449	0.5133931911709689	0.37268986157875045	0.4370744481855593	0.46371118593340815	0.4124953236064347	0.43116348671904225	0.43453049008604566	0.41066217732884397	0.5063224841002619
27	0.4724	0.5521511410400299	0.5840254395809952	0.4359147025813693	0.5065843621399176	0.41728395061728396	0.47832023943135055	0.5130190796857463	0.4007482229704452	0.5429854096520763	0.3722783389450056
27	0.476	0.5797605686494576	0.5201271979049756	0.4235690235690236	0.4829779274223719	0.48032173587729143	0.4684998129442574	0.5676019453797232	0.4937897493453049	0.5121960344182567	0.5655443322109989
27	0.4938	0.36909839132061356	0.4693228582117471	0.4725028058361392	0.5567527123082678	0.43254769921436587	0.530115974560419	0.4681257014590348	0.547699214365881	0.49450056116722785	0.5716797605686494
27	0.4048	0.46472128694350917	0.4809951365506921	0.5047886270108493	0.5080808080808081	0.4010475121586233	0.3934156378600823	0.4835016835016835	0.4347549569771792	0.49558548447437334	0.49801720912832026
27	0.4288	0.4754582865693977	0.3699214365881033	0.4398054620276842	0.47381219603441826	0.47594463150018707	0.43314627759072205	0.4026561915450804	0.568163112607557	0.4700710811821923	0.4696221473999252
27	0.4757	0.4200149644594089	0.4472876917321362	0.51556303778526	0.4484848484848485	0.4166105499438833	0.4021324354657688	0.48110736999625886	0.4796109240553685	0.4686494575383464	0.49120838009726897
27	0.3382	0.40153385708941264	0.3699588477366255	0.3373363262252151	0.43527871305649085	0.41821922933034045	0.29921436588103256	0.26954732510288065	0.39943883277216613	0.29551066217732885	0.43191170968948744
27	0.5526	0.6181444070332959	0.4673026561915451	0.5277216610549944	0.603890759446315	0.6397306397306397	0.6122708567153011	0.670894126449682	0.6148522259633371	0.5913206135428357	0.6893004115226338
27	0.3507	0.42802095024317244	0.4241676019453797	0.36999625888514776	0.48327721661054995	0.4328095772540217	0.4359147025813693	0.4152637485970819	0.35667789001122335	0.4188926300037411	0.2594089038533483
27	0.633	0.5405910961466517	0.6637485970819305	0.5624392068836513	0.6480733258511037	0.5343808454919566	0.5813692480359147	0.5492330714552937	0.5368125701459034	0.5986531986531987	0.6570145903479236
27	0.4698	0.4037785260007482	0.6439206883651328	0.45630377852600074	0.5246165357276469	0.343658810325477	0.4632248410026188	0.341638608305275	0.40849233071455293	0.5578750467639356	0.4673774784885896
27	0.4309	0.4686494575383464	0.49580995136550693	0.475645342312009	0.5078189300411523	0.5217358772914329	0.5366629255518145	0.5320987654320988	0.38843995510662177	0.41488963711185933	0.4677515899738122
27	0.4666	0.5132061354283577	0.5356902356902357	0.5356902356902357	0.5034418256640479	0.5	0.5301533857089412	0.48208005985783764	0.4986157875046764	0.5408903853348298	0.4571642349420127
27	0.4186	0.3340815563037785	0.5020576131687243	0.5079685746352413	0.4458660680882903	0.5111485222596334	0.41451552562663674	0.4651702207257763	0.463112607557052	0.44526748971193414	0.5117845117845118
27	0.5575	0.5400299289188178	0.5246165357276469	0.5203890759446315	0.5301907968574635	0.5592592592592592	0.5322484100261878	0.5372240927796483	0.5258511036288814	0.502020202020202	0.5362888140665918
27	0.5275	0.4396184062850729	0.47298915076692855	0.5139917695473251	0.5015712682379349	0.4527871305649083	0.48698092031425366	0.5099139543583988	0.4876169098391321	0.5210998877665545	0.5298166853722409
27	0.4621	0.6033295922184811	0.5750841750841751	0.582267115600449	0.5458660680882903	0.5897867564534232	0.47549569771791994	0.5852225963337074	0.38862701084923307	0.5308641975308642	0.5386457164234942
27	0.3733	0.44100261878039654	0.4089786756453423	0.4647586980920314	0.3619902731013842	0.5069584736251402	0.286307519640853	0.47706696595585485	0.4188178077066966	0.44104002992891883	0.38724279835390946
27	0.6318	0.5247661803217358	0.5205387205387205	0.6307145529367751	0.5762439206883652	0.5439206883651329	0.5464646464646464	0.6201271979049757	0.5447437336326225	0.557201646090535	0.5316498316498316
27	0.3926	0.4444070332959222	0.4539094650205761	0.4035166479610924	0.35720164609053495	0.45574261129816684	0.48881406659184434	0.42884399551066216	0.4679012345679012	0.3757201646090535	0.4430976430976431
27	0.4712	0.5350168350168351	0.5368499812944257	0.4482977927422372	0.38297792742237186	0.512532734754957	0.5645342312008979	0.4897867564534231	0.4688365132809577	0.5104377104377105	0.4425364758698092
27	0.4351	0.49487467265245044	0.4862701084923307	0.4924055368499813	0.46483352038907594	0.44122708567153013	0.4135054246165357	0.5390759446315001	0.5221848110737	0.47411148522259633	0.5414889637111859
27	0.5303	0.5095398428731762	0.4882154882154882	0.4938645716423494	0.5680508791619903	0.4723157500935279	0.5004115226337449	0.5490834268612046	0.5065095398428732	0.541638608305275	0.4592966704077815
27	0.4423	0.501010101010101	0.43561541339319115	0.4572390572390572	0.4947624392068837	0.44762439206883653	0.4566404788627011	0.392368125701459	0.4909090909090909	0.5192293303404415	0.5044519266741488
27	0.5019	0.5524878413767302	0.5435839880284324	0.5240553684998129	0.5024317246539469	0.5238309016086794	0.4063973063973064	0.41994014216236436	0.4634493078937523	0.4638608305274972	0.5072203516647961
27	0.5175	0.5446315001870558	0.4121586232697344	0.5186681631126075	0.4074448185559297	0.6240553684998129	0.45192667414889637	0.4728395061728395	0.44788627010849236	0.5234193789749345	0.48791619902731015
27	0.4343	0.45843621399176954	0.5724653946876169	0.4658062102506547	0.5026187803965582	0.5826786382341937	0.531275720164609	0.6184811073699963	0.5487467265245043	0.43191170968948744	0.566853722409278
27	0.5394	0.6141414141414141	0.47994762439206884	0.5732510288065844	0.59337822671156	0.5091657313879536	0.5773288439955107	0.5302656191545081	0.6380284324728769	0.4732136176580621	0.5335952113729892
27	0.6057	0.5823793490460157	0.5030677141788253	0.6260381593714927	0.651290684624018	0.5410400299289189	0.6205761316872428	0.5849981294425739	0.5371118593340816	0.6001122334455667	0.5238683127572017
27	0.5525	0.5240553684998129	0.49176954732510286	0.5176954732510288	0.5149644594089039	0.5851851851851851	0.5019827908716797	0.6232323232323232	0.5420127197904976	0.43389450056116724	0.485297418630752
27	0.461	0.46835016835016835	0.5996071829405162	0.48477366255144033	0.5148148148148148	0.4974186307519641	0.45735129068462405	0.5310138421249533	0.5120089786756453	0.5394313505424616	0.548559670781893
27	0.4515	0.41432846988402544	0.4820426487093154	0.5414889637111859	0.5386083052749719	0.4821174710063599	0.4668163112607557	0.4141040029928919	0.38862701084923307	0.4254021698466143	0.44399551066217735
27	0.5004	0.5133931911709689	0.4812570145903479	0.4517583239805462	0.5127572016460905	0.5207257762813319	0.525514403292181	0.4667414889637112	0.4768424990647213	0.526225215114104	0.43295922184811075
27	0.3776	0.4087167976056865	0.35162738496071827	0.5357650579872802	0.4279835390946502	0.47164234942012717	0.4423494201271979	0.5673400673400674	0.4050130939019828	0.4946127946127946	0.46973438084549196
27	0.5345	0.48679386457164237	0.5340441451552562	0.555331088664422	0.5635989524878414	0.5227085671530116	0.46139169472502806	0.6213991769547325	0.548709315375982	0.5259633370744482	0.5313131313131313
27	0.4235	0.41013842124953237	0.34017957351290684	0.4578002244668911	0.46603067714178825	0.5042274597830153	0.5105499438832772	0.4363262252151141	0.4703703703703704	0.4388327721661055	0.406921062476618
27	0.4069	0.48679386457164237	0.44668911335578004	0.43580246913580245	0.4624766180321736	0.3849981294425739	0.2876543209876543	0.39132061354283576	0.5005985783763561	0.44377104377104376	0.4294799850355406
27	0.47	0.38395061728395063	0.39483726150392817	0.49820426487093156	0.3890759446315002	0.4023194912083801	0.41107369996258886	0.5007856341189675	0.49566030677141787	0.4505050505050505	0.539618406285073
27	0.4643	0.4986531986531986	0.5594463150018706	0.4025065469509914	0.46490834268612047	0.48522259633370746	0.4592966704077815	0.49985035540591094	0.498989898989899	0.5226711560044893	0.49281705948372617
27	0.3165	0.3743359521137299	0.43348297792742235	0.3934904601571268	0.38477366255144035	0.3333707444818556	0.41257014590347924	0.34638982416760195	0.39188178077066965	0.3807706696595585	0.39118967452300785
27	0.5273	0.49446315001870556	0.5889263000374112	0.5661803217358773	0.5839880284324729	0.5655443322109989	0.5754208754208754	0.5641975308641975	0.5367751589973813	0.5426112981668537	0.43191170968948744
27	0.5607	0.6410400299289188	0.550280583613917	0.5181818181818182	0.5232323232323233	0.5123830901608679	0.5597456041900486	0.5032921810699589	0.56225215114104	0.45072951739618405	0.5629255518144407
27	0.5199	0.5125701459034793	0.5395435839880285	0.5472876917321362	0.4168724279835391	0.44747474747474747	0.5142910587355032	0.5029928918817808	0.5148896371118593	0.4742611298166854	0.47983539094650207
27	0.3821	0.4208754208754209	0.363112607557052	0.3491208380097269	0.43823419378974937	0.40179573512906847	0.43756079311634866	0.39764309764309763	0.48540965207631875	0.48282828282828283	0.34369622147399925
27	0.4346	0.41084923307145527	0.4668163112607557	0.5397306397306397	0.4257014590347924	0.3745604190048635	0.5020576131687243	0.5204264870931538	0.544818555929667	0.4983164983164983	0.4881406659184437
27	0.4859	0.48641975308641977	0.44747474747474747	0.49158249158249157	0.46704077815188927	0.4797979797979798	0.5309016086793864	0.40755705200149644	0.5670407781518892	0.5157500935278713	0.537186681631126
27	0.531	0.5114104002992892	0.5049756827534605	0.5022820800598579	0.49068462401795737	0.5972315750093528	0.46000748222970445	0.5596707818930041	0.495099139543584	0.5665918443696222	0.503030303030303
27	0.4597	0.5161616161616162	0.5100635989524879	0.4959970071081182	0.4763935652824542	0.4029554807332585	0.4144407033295922	0.42072577628133184	0.3873924429479985	0.5821548821548822	0.4403292181069959
27	0.4956	0.4945379723157501	0.5141788252899364	0.4760194537972316	0.4910961466517022	0.5132061354283577	0.565843621399177	0.539057239057239	0.4854844743733633	0.5374485596707819	0.4239057239057239
27	0.6033	0.503890759446315	0.6103254769921437	0.5878413767302656	0.5284698840254396	0.5528993640104751	0.5212869435091657	0.6967078189300412	0.6141040029928919	0.6033670033670033	0.5112233445566778
27	0.56	0.52996632996633	0.45252525252525255	0.6020950243172465	0.5988402543958099	0.5153385708941265	0.6210998877665544	0.43722409277964835	0.49001122334455666	0.5625140291806958	0.5513655069210625
27	0.5308	0.5086045641601197	0.5619902731013842	0.4374859708193041	0.4398054620276842	0.4512158623269734	0.4901608679386457	0.4282080059857838	0.6396932285821175	0.5568649457538346	0.5272727272727272
27	0.4747	0.5502618780396558	0.5980546202768425	0.472914328469884	0.5576505798728021	0.5172465394687616	0.5553684998129442	0.5239431350542462	0.5052375607931163	0.49251777029554805	0.5237186681631126
27	0.5204	0.6186307519640853	0.48054620276842497	0.6005985783763561	0.4962962962962963	0.5541339319117097	0.462102506546951	0.4167601945379723	0.4541339319117097	0.5246165357276469	0.4751589973812196
27	0.5238	0.46887392442948	0.5051627384960719	0.5563786008230452	0.48383838383838385	0.46505798728020953	0.4777403666292555	0.5239057239057239	0.5109988776655443	0.4881406659184437	0.47355031799476244
27	0.5437	0.5526748971193416	0.45832398054620277	0.5556677890011223	0.4686120463898242	0.5351290684624018	0.5264870931537599	0.5937897493453049	0.4770295548073326	0.5646838757949869	0.4371492704826038
27	0.445	0.5905349794238683	0.5058361391694725	0.5104002992891882	0.5103628881406659	0.6015338570894126	0.5231575009352787	0.6004489337822672	0.39072203516647963	0.47437336326225216	0.4862701084923307
27	0.5136	0.5897867564534232	0.5420875420875421	0.4593340815563038	0.3595959595959596	0.5068088290310513	0.5306023194912084	0.5802843247287691	0.5264870931537599	0.49715675271230825	0.4425364758698092
27	0.5117	0.4938645716423494	0.5272727272727272	0.47882528993640106	0.5173961840628507	0.5862701084923307	0.5056116722783389	0.47860082304526746	0.5850355405910962	0.5246913580246914	0.4330340441451553
27	0.4429	0.49947624392068835	0.4070332959221848	0.5173213617658062	0.49292929292929294	0.4645716423494201	0.40912832023943135	0.45982042648709315	0.42012719790497566	0.5463524130190797	0.3866442199775533
27	0.4621	0.4136176580621025	0.4244668911335578	0.5317246539468762	0.4594089038533483	0.4643097643097643	0.4851103628881407	0.5432098765432098	0.5276468387579498	0.5257014590347924	0.44455667789001124
27	0.4938	0.5990273101384213	0.5217732884399551	0.5889263000374112	0.48189300411522634	0.4090909090909091	0.503890759446315	0.44844743733632625	0.4041526374859708	0.5322484100261878	0.37310138421249534
27	0.6019	0.6395061728395062	0.5976430976430976	0.5579498690609802	0.544519266741489	0.5162364384586606	0.5499438832772167	0.48922558922558923	0.5621773288439955	0.6577254021698467	0.56109240553685
27	0.4643	0.5378226711560045	0.49532360643471757	0.535727646838758	0.45383464272353163	0.5598204264870932	0.4792368125701459	0.4619154508043397	0.45166479610924054	0.44668911335578004	0.37197904975682755
27	0.4544	0.4863823419378975	0.5228582117471007	0.39270482603815937	0.4526374859708193	0.49199401421623645	0.4636737747848859	0.47411148522259633	0.48002244668911337	0.45521885521885525	0.5492330714552937
27	0.4471	0.45203890759446314	0.47530864197530864	0.4182566404788627	0.5049382716049383	0.383426861204639	0.4868686868686869	0.5001870557426114	0.46891133557800224	0.4399925177702955	0.5086045641601197
27	0.5973	0.4959221848110737	0.5890759446315001	0.5421249532360644	0.6007482229704452	0.5953610175832398	0.5654320987654321	0.5467265245043023	0.5927422371866816	0.5020950243172465	0.4463524130190797
27	0.5628	0.5161990273101384	0.4791245791245791	0.4239057239057239	0.5070707070707071	0.6008230452674898	0.592929292929293	0.5548821548821549	0.6238309016086794	0.46045641601197157	0.42229704451926675
27	0.5053	0.5123830901608679	0.5497942386831276	0.41739618406285073	0.481406659184437	0.5699962588851478	0.45132809577254024	0.49375233819678266	0.4942012719790498	0.4780396558174336	0.4448559670781893
27	0.5006	0.4161242050130939	0.5424616535727647	0.45185185185185184	0.5427983539094651	0.5447437336326225	0.41316872427983536	0.4794986906098017	0.42790871679760567	0.5502057613168724	0.4934156378600823
27	0.4156	0.4693976805087916	0.4574635241301908	0.4750467639356528	0.5444444444444444	0.48922558922558923	0.6217358772914329	0.5280583613916947	0.5164609053497943	0.5419753086419753	0.5839880284324729
27	0.4397	0.48069584736251403	0.5153385708941265	0.4361391694725028	0.4862701084923307	0.48862701084923305	0.44863449307893755	0.569734380845492	0.48903853348297793	0.3995510662177329	0.5117471006359895
27	0.6421	0.642798353909465	0.5618780396558174	0.6088664421997755	0.3929667040778152	0.6623643845866068	0.5775907220351665	0.5442573887018332	0.6204264870931537	0.5057987280209503	0.5011597456041901
27	0.4346	0.48963711185933406	0.4669285447063225	0.41533857089412646	0.4728395061728395	0.49352787130564907	0.4320613542835765	0.3881032547699214	0.49839132061354285	0.42775907220351667	0.43879536101758326
27	0.4813	0.49734380845491954	0.5417134306023195	0.5142536475869809	0.5008230452674897	0.4822297044519267	0.5349046015712683	0.48421249532360644	0.45203890759446314	0.44796109240553683	0.5070332959221848
27	0.521	0.5606434717545828	0.5453797231575009	0.5339319117096895	0.5133931911709689	0.5333707444818556	0.5329592218481107	0.4836887392442948	0.5083052749719417	0.5172091283202395	0.5306397306397307
27	0.445	0.4242798353909465	0.423194912083801	0.3646838757949869	0.5411522633744856	0.41084923307145527	0.5503928170594837	0.3285072951739618	0.4213991769547325	0.4970819304152638	0.4903105125327348
27	0.5348	0.39633370744481855	0.5212869435091657	0.53228582117471	0.4945379723157501	0.4888888888888889	0.5209876543209877	0.5983913206135428	0.5630003741114852	0.374784885895997	0.5252899364010475
27	0.4603	0.4719416386083053	0.5467639356528246	0.5195286195286195	0.5093527871305649	0.41556303778526	0.4731013842124953	0.48114478114478115	0.5390946502057613	0.4504676393565282	0.49004863449307895
27	0.498	0.5312008978675645	0.5674148896371118	0.5294425738870183	0.5285821174710064	0.44743733632622523	0.4686120463898242	0.5080433969322858	0.5059857837635615	0.5037037037037037	0.5083052749719417
27	0.5692	0.5205013093901982	0.42383090160867937	0.5652076318742986	0.5287317620650954	0.48077066965955856	0.49281705948372617	0.5345679012345679	0.572914328469884	0.5245417134306023	0.6179199401421623
27	0.5367	0.572053872053872	0.5417134306023195	0.5070707070707071	0.5902356902356902	0.5251028806584362	0.46898615787504677	0.5285072951739619	0.47381219603441826	0.5518892630003741	0.5664421997755331
27	0.5802	0.5898989898989899	0.5267863823419379	0.6012719790497568	0.5335578002244669	0.5293677515899738	0.5081930415263749	0.4895622895622896	0.5722783389450056	0.6168724279835391	0.6080059857837635
27	0.5045	0.5503928170594837	0.4756079311634867	0.5701459034792368	0.4751589973812196	0.5508791619902731	0.49431350542461655	0.5272727272727272	0.4994388327721661	0.5088664421997755	0.5689487467265245
27	0.6124	0.6269734380845492	0.5890759446315001	0.5479236812570146	0.5171717171717172	0.5713430602319491	0.535727646838758	0.5560419004863449	0.4806210250654695	0.5228956228956229	0.5949120838009727
27	0.5455	0.5461279461279461	0.5107744107744108	0.5054620276842499	0.542499064721287	0.5098765432098765	0.5364010475121587	0.5354657687991021	0.47433595211372986	0.5287317620650954	0.5349420127197905
27	0.5506	0.49524878413767304	0.5335952113729892	0.48290310512532736	0.5724279835390946	0.5618406285072952	0.4458660680882903	0.557052001496446	0.620463898241676	0.4328843995510662	0.5920314253647587
27	0.4087	0.5045267489711934	0.5228956228956229	0.4742985409652076	0.4708193041526375	0.44126449682005237	0.4522633744855967	0.4736625514403292	0.37770295548073324	0.504751215862327	0.4658810325476992
27	0.4353	0.4778526000748223	0.3938645716423494	0.455480733258511	0.4212495323606435	0.44975682753460533	0.4862701084923307	0.4633744855967078	0.3331088664421998	0.426075570520015	0.44223718668163114
27	0.4097	0.41043771043771043	0.3527123082678638	0.45286195286195285	0.5948746726524504	0.5205013093901982	0.4008978675645342	0.4879536101758324	0.3790497568275346	0.5012345679012346	0.5391320613542836
27	0.5737	0.541077441077441	0.575645342312009	0.6703329592218481	0.4390946502057613	0.5160867938645717	0.5965955854844743	0.5562663673774785	0.5672652450430228	0.5092779648335204	0.5986157875046764
27	0.4889	0.508641975308642	0.5392068836513281	0.46816311260755705	0.5545454545454546	0.5254021698466143	0.5533482977927422	0.5342312008978676	0.4473251028806584	0.4549569771791994	0.5387205387205387
27	0.5342	0.4990273101384213	0.5470258136924804	0.4467265245043023	0.4845117845117845	0.5063598952487841	0.5237560793116348	0.5040778151889262	0.5489711934156378	0.5386083052749719	0.5633744855967078
27	0.4387	0.4831275720164609	0.5083426861204638	0.40035540591096147	0.41043771043771043	0.4679012345679012	0.4676393565282454	0.465993265993266	0.4672652450430228	0.435727646838758	0.39612794612794616
27	0.5431	0.4535727646838758	0.5034792368125701	0.5071081182192293	0.5013468013468013	0.5475121586232697	0.5592592592592592	0.5819304152637486	0.5399925177702956	0.5325102880658437	0.525065469509914
27	0.3441	0.4210624766180322	0.3857463524130191	0.43988028432472875	0.3573138795361018	0.4597456041900486	0.48245417134306023	0.42555181444070334	0.4161242050130939	0.5576505798728021	0.35375982042648707
27	0.5668	0.5224466891133558	0.6705200149644595	0.579685746352413	0.5490086045641601	0.5527123082678638	0.573063973063973	0.593228582117471	0.6725402169846614	0.45813692480359147	0.5299289188178077
27	0.4902	0.47594463150018707	0.5185185185185185	0.39401421623643845	0.4446315001870557	0.4798728020950243	0.5104377104377105	0.5103254769921437	0.5210250654695099	0.4142910587355032	0.3637485970819304
27	0.441	0.43026561915450806	0.3943135054246165	0.44971941638608304	0.44637111859334083	0.4377104377104377	0.519304152637486	0.4628507295173962	0.46603067714178825	0.475645342312009	0.46490834268612047
27	0.3935	0.46778900112233446	0.40781893004115227	0.4289188178077067	0.44609053497942386	0.48327721661054995	0.34257388701833147	0.49569771791994016	0.4548447437336326	0.4908342686120464	0.4066965955854845
27	0.5697	0.5445940890385335	0.5334829779274224	0.5608679386457164	0.5866442199775533	0.5649457538346427	0.5913954358398803	0.5735503179947624	0.5726898615787505	0.5088290310512533	0.467863823419379
27	0.5049	0.4662551440329218	0.528956228956229	0.5561167227833894	0.3959970071081182	0.4365132809577254	0.4659558548447437	0.4123456790123457	0.42442947998503555	0.3916573138795361	0.4815375982042649
27	0.4024	0.5545828656939769	0.4505611672278339	0.4970819304152638	0.5027684249906472	0.43797231575009354	0.4414141414141414	0.5453797231575009	0.4503179947624392	0.48020950243172467	0.415413393191171
27	0.5298	0.5148522259633371	0.5634867190422747	0.6229330340441451	0.5162738496071829	0.5335952113729892	0.549719416386083	0.5261503928170594	0.4777777777777778	0.5704451926674149	0.5408155630377852
27	0.4038	0.5034044145155256	0.4481855592966704	0.46771417882528993	0.4390198279087168	0.4380471380471381	0.5332210998877666	0.5643471754582866	0.424354657687991	0.5536475869809203	0.3401421623643846
27	0.6323	0.6316498316498317	0.4852600074822297	0.6383464272353161	0.6096146651702207	0.5706322484100261	0.6780022446689113	0.5886644219977554	0.6800598578376356	0.6150018705574262	0.6540216984661429
27	0.6141	0.598690609801721	0.5882903105125328	0.6121212121212121	0.6054994388327721	0.5625888514777404	0.5581743359521137	0.5686868686868687	0.6234193789749345	0.6571642349420127	0.5879536101758324
27	0.4958	0.4330714552936775	0.4173587729143285	0.502880658436214	0.4970819304152638	0.4306771417882529	0.47837635615413393	0.5004863449307894	0.4763935652824542	0.4601197156752712	0.4752712308267864
27	0.6988	0.626075570520015	0.6555181444070333	0.4547325102880658	0.5969322858211747	0.7118593340815563	0.5860830527497194	0.6488963711185933	0.5877665544332211	0.544668911335578	0.5895622895622895
27	0.4385	0.46715301159745604	0.45555555555555555	0.4523381967826412	0.48555929667040776	0.5233819678264122	0.41878039655817434	0.5090160867938646	0.43527871305649085	0.4427235316124205	0.3722783389450056
27	0.5333	0.5071081182192293	0.428956228956229	0.5307145529367752	0.4852600074822297	0.4692106247661803	0.45630377852600074	0.5411522633744856	0.5241676019453797	0.46464646464646464	0.5520763187429855
27	0.4632	0.576505798728021	0.47646838757949866	0.5706322484100261	0.5183314627759072	0.523194912083801	0.46539468761690983	0.5777403666292555	0.5576131687242798	0.5592592592592592	0.512532734754957
27	0.5371	0.4159371492704826	0.45731387953610175	0.6157875046763935	0.5109614665170221	0.4684998129442574	0.3720164609053498	0.5620276842499065	0.4792368125701459	0.4469509913954358	0.5093901982790872
27	0.5949	0.5386457164234942	0.5454171343060232	0.5101384212495323	0.5414141414141415	0.5808080808080808	0.5754208754208754	0.5702581369248035	0.6607931163486719	0.6058361391694725	0.47575757575757577
27	0.5829	0.47878787878787876	0.5146651702207258	0.566853722409278	0.5722035166479611	0.5496820052375608	0.5949494949494949	0.5767676767676768	0.5081556303778526	0.5105499438832772	0.5259633370744482
27	0.626	0.5534979423868313	0.5725776281331837	0.5707818930041152	0.5199027310138421	0.6049756827534606	0.4046015712682379	0.6119341563786008	0.5341189674523008	0.5084549195660307	0.5509539842873176
27	0.446	0.5547325102880658	0.43430602319491207	0.39539842873176206	0.43711185933408153	0.5358024691358024	0.45832398054620277	0.5323606434717546	0.49214365881032546	0.4659558548447437	0.4836887392442948
27	0.4443	0.4291806958473625	0.4780396558174336	0.4779274223718668	0.5609053497942387	0.4712682379349046	0.4670781893004115	0.44519266741488966	0.48466142910587356	0.5483913206135428	0.5621399176954732
27	0.5499	0.5388327721661055	0.5285447063224841	0.5524878413767302	0.5132809577254022	0.5179199401421624	0.4899738121960344	0.5917695473251029	0.5380845491956603	0.5043022820800599	0.5456416011971568
27	0.4266	0.562102506546951	0.5279087167976056	0.5427609427609428	0.5113729891507669	0.4753834642723532	0.5046389824167602	0.4444818555929667	0.5403666292555181	0.577665544332211	0.4804339693228582
27	0.5162	0.49633370744481853	0.5353909465020577	0.5200149644594089	0.5453049008604565	0.4851103628881407	0.5855218855218856	0.5247287691732136	0.4707818930041152	0.483576505798728	0.4720912832023943
27	0.494	0.43677515899738123	0.5142536475869809	0.42562663673774787	0.49951365506921064	0.4463524130190797	0.44975682753460533	0.55447063224841	0.42495323606434715	0.5158997381219603	0.4749719416386083
27	0.5105	0.4071455293677516	0.514552936775159	0.40579872802095024	0.4591470258136925	0.42581369248035916	0.5264496820052376	0.5377852600074823	0.5903105125327348	0.5169846614291058	0.4684998129442574
27	0.5178	0.5199401421623644	0.519304152637486	0.46371118593340815	0.49180695847362516	0.4708193041526375	0.5128694350916573	0.48597081930415265	0.54784885895997	0.4881406659184437	0.5228956228956229
28	0.3428	0.3671276903076701	0.3758125090278781	0.43019644662718476	0.45428282536472625	0.46912465694063266	0.4513397371081901	0.4393687707641196	0.42080745341614906	0.2969810775675285	0.47945254947277194
28	0.495	0.6133179257547307	0.47735808175646394	0.46666907410082337	0.4502383359815109	0.4846164957388415	0.41632962588473205	0.4260797342192691	0.49295825509172325	0.43929654773941934	0.4499494438827098
28	0.4884	0.4552939477105301	0.4626606962299581	0.5292864365159613	0.378159757330637	0.48335259280658677	0.538422649140546	0.4791275458616207	0.5070417449082768	0.5524339159323992	0.5370143001588906
28	0.5525	0.40137945977177525	0.4990611006788964	0.39906832298136646	0.4390437671529684	0.48703596706630076	0.52632529250325	0.483424815831287	0.4774664162935144	0.4735302614473494	0.5930954788386538
28	0.6706	0.6012205691174346	0.6443738263758486	0.6298569984110934	0.47580528672540806	0.6324931388126535	0.6213707930088113	0.647082189802109	0.5451755019500216	0.5862704030044779	0.6352376137512639
28	0.3829	0.4766358515094612	0.3842626029178102	0.4591578795319948	0.4068684096489961	0.3932904810053445	0.4936443738263758	0.5034667051856132	0.5558645096056622	0.4161490683229814	0.43124368048533873
28	0.62	0.6479849776108624	0.650765564061823	0.5250252780586451	0.5256391737685975	0.6646323848042756	0.6781019789108768	0.6508377870865232	0.6042539361548461	0.6076123068034089	0.6282319803553372
28	0.594	0.5687202080023112	0.6008955655062834	0.5774230824786942	0.5333309258991766	0.5650368337425972	0.5367976310847898	0.5109778997544417	0.5194641051567239	0.544200491116568	0.5734869276325293
28	0.594	0.4854831720352448	0.46811353459482885	0.6118012422360248	0.47941643796042177	0.5220280225335837	0.5751480572006356	0.593926043622707	0.5295031055900621	0.5972483027589195	0.5526505850065001
28	0.5378	0.5713563484038712	0.46988299869998557	0.5025639173768598	0.5221724685829843	0.6059511772353026	0.5653257258413983	0.5472699696663297	0.5755452838364871	0.4250686118734653	0.5317059078434205
28	0.5139	0.508413982377582	0.5044417160190668	0.5410587895421061	0.5985122056911744	0.5213780153112813	0.49433049256102846	0.5133612595695508	0.4846164957388415	0.4857359526216958	0.5406615629062546
28	0.5709	0.6316625740286003	0.5897732197024411	0.4684746497183302	0.469738552650585	0.5078723096923299	0.5456810631229236	0.590531561461794	0.650512783475372	0.595803842264914	0.5550339448216092
28	0.5132	0.6020150223891376	0.5179835331503684	0.6095262169579662	0.5568756319514662	0.5436588184313159	0.5243752708363426	0.5259280658673985	0.5962010689007655	0.4781886465405171	0.5193918821320237
28	0.565	0.4264047378304203	0.5309475660840676	0.5399393326592518	0.513433482594251	0.5887982088689875	0.46049400548894986	0.4485772064134046	0.593167701863354	0.6009316770186336	0.5675285280947566
28	0.4734	0.5137223746930522	0.44550772786364295	0.5335837064856276	0.49118879098656654	0.48927488083200926	0.5518200202224469	0.5477033078145312	0.5016250180557562	0.4341326014733497	0.419218546872743
28	0.5274	0.6185902065578507	0.38469594106601185	0.5251697241080456	0.520005777841976	0.5509533439260437	0.5748230535894844	0.5660118445760508	0.5418893543261591	0.5624729163657374	0.5439838220424671
28	0.493	0.4914415715730175	0.4169435215946844	0.44966055178390874	0.5012639029322548	0.5007583417593529	0.4878304203380038	0.46461071789686553	0.49389715441282683	0.5273003033367037	0.5375920843564929
28	0.4683	0.47241080456449513	0.47529972555250616	0.49851942799364435	0.546836631518128	0.41683518705763395	0.5419976888632095	0.4890762675140835	0.5185974288603207	0.4091073234147046	0.4634009822331359
28	0.5424	0.5472338581539795	0.5443449371659685	0.5651090567672974	0.42124079156435074	0.49898887765419614	0.528166979633107	0.5863426260291781	0.5107612306803408	0.5061028455871732	0.53156146179402
28	0.5032	0.5585006500072223	0.4893109923443594	0.5465477394193269	0.5232558139534884	0.5314892387693196	0.4775747508305648	0.47667196302181136	0.38700707785642063	0.42351581684240935	0.49382493138812655
28	0.6166	0.5419615773508595	0.5825148057200635	0.6106456738408205	0.5188502094467716	0.5082695363281814	0.4968582984255381	0.5850426115845732	0.587353748374982	0.5663368481872021	0.5806370070778564
28	0.5322	0.49985555395059944	0.489997111079012	0.5767008522316914	0.42857142857142855	0.4917665751841687	0.5140834898165535	0.4896721074678608	0.5506644518272426	0.49848331648129424	0.4791636573739708
28	0.4363	0.49606384515383506	0.3785569839664885	0.388939043767153	0.5075111945688285	0.4247074967499639	0.4900332225913621	0.5004333381482017	0.4351076123068034	0.45551061678463095	0.4906832298136646
28	0.4269	0.5462227358081756	0.5586089845442728	0.5254225046944966	0.5149140546006067	0.5262169579661996	0.5274447493861043	0.325798064422938	0.43438538205980065	0.5362198468871876	0.601834464827387
28	0.4773	0.6042539361548461	0.5926621406904521	0.5206557850642785	0.596851076123068	0.5528311425682507	0.4199768886320959	0.5412393471038567	0.4060017333525928	0.5153835042611584	0.5124945832731475
28	0.3706	0.40954066156290625	0.48519427993644376	0.4553300592228803	0.45388559872887474	0.4243102701141124	0.459735663729597	0.3258702874476383	0.49888054311714575	0.514733497038856	0.38906543406037847
28	0.4806	0.4779358659540662	0.48364148490538783	0.5069695218835765	0.5299725552506139	0.4674996388848765	0.46183013144590496	0.4787664307381193	0.542394915499061	0.5120251336125957	0.47988588762097356
28	0.4399	0.40127112523472486	0.4359381770908566	0.397623862487361	0.5527950310559007	0.5261447349414994	0.46630795897732197	0.4413910154557273	0.5159612884587607	0.4500216669074101	0.4463021811353459
28	0.5206	0.48028311425682507	0.4422576917521306	0.4414271269680774	0.5559367326303626	0.47714141268236315	0.5499783330925899	0.38563484038711543	0.49169435215946844	0.5728008088978767	0.46764408493427706
28	0.5587	0.45561895132168134	0.5626173624151379	0.5476671963021811	0.5353892821031345	0.604723385815398	0.48927488083200926	0.6427488083200924	0.5361837353748375	0.45912176801964466	0.4651885020944677
28	0.4449	0.4481077567528528	0.49386104290047667	0.5009750108334537	0.5032139245991623	0.37115412393471037	0.5200418893543262	0.5556478405315615	0.44056045067167415	0.4035461505127835	0.5752925032500361
28	0.4702	0.5299364437382638	0.4391159901776686	0.45204391159901774	0.47631084789830996	0.4630579228658096	0.5095695507727863	0.481835909287881	0.42651307236747077	0.5109056767297414	0.47620251336125957
28	0.3642	0.37754586162068465	0.49382493138812655	0.37841253791708795	0.424996388848765	0.40777119745774953	0.4107323414704608	0.33746208291203234	0.4133323703596707	0.43174924165824063	0.35663729596995525
28	0.4326	0.3510761230680341	0.44706052289469883	0.5027444749386104	0.455005055611729	0.5370143001588906	0.4439188213202369	0.49736385959844	0.4074823053589484	0.41622129134768165	0.4912610140112668
28	0.4328	0.3877293081034234	0.49483605373393036	0.48949154990611005	0.566047956088401	0.5058861765130723	0.4672107467860754	0.42886032067022967	0.48221508016755743	0.3848403871154124	0.531308681207569
28	0.3634	0.4561967355192835	0.5021305792286581	0.41047956088400983	0.46136068178535317	0.36880687563195147	0.4296908854542828	0.3508955655062834	0.3884515383504261	0.3808320092445472	0.3948793875487505
28	0.5489	0.5422143579373104	0.6325653618373538	0.5503394482160913	0.5816842409360105	0.5762675140834899	0.6187346526072512	0.4877943088256536	0.505525061389571	0.5650368337425972	0.5880759786219847
28	0.5441	0.5131445904954499	0.5796258847320526	0.5652896143290481	0.5290697674418605	0.40769897443304925	0.5583923154701719	0.39361548461649576	0.5443449371659685	0.48851653907265635	0.4761302903365593
28	0.4702	0.49609995666618517	0.48674707496749964	0.5053806153401704	0.5189224324714719	0.41622129134768165	0.44911887909865666	0.49667774086378735	0.47771919687996534	0.45778564206268957	0.47461360681785353
28	0.3982	0.4152823920265781	0.4056767297414416	0.36620684674274157	0.5779286436515961	0.5412754586162069	0.47226635851509463	0.47316914632384804	0.3159035100390004	0.3876931965910732	0.44843276036400403
28	0.71	0.5956232847031634	0.5683229813664596	0.6885743174924166	0.589989888776542	0.5629784775386393	0.6379820886898744	0.6304708941210458	0.6010039000433338	0.5573089700996677	0.6956882854253936
28	0.4673	0.471580239780442	0.4941138234869276	0.45735230391448795	0.5326809186768742	0.5054167268525206	0.5395421060234002	0.47219413549039435	0.5057778419760219	0.5443449371659685	0.4933915932399249
28	0.4923	0.5514589050989456	0.4908998988877654	0.46511627906976744	0.38411815686840967	0.4512133468149646	0.4765997399971111	0.4643218257980644	0.4765275169724108	0.5229669218546873	0.44843276036400403
28	0.5268	0.5076556406182291	0.49617217969088545	0.4796331070345226	0.4235519283547595	0.5724758052867254	0.5022208580095334	0.5142279358659541	0.5558283980933122	0.5721508016755742	0.47898309981222015
28	0.6391	0.6280514227935866	0.6610212335692619	0.6225985844287159	0.6059872887476527	0.6836992633251481	0.6431460349559439	0.5743897154412827	0.49288603206702297	0.591037122634696	0.6700491116567961
28	0.4171	0.5003250036111513	0.451321681352015	0.5031417015744619	0.5276614184602051	0.49014155712841256	0.5719341326014733	0.3951321681352015	0.574750830564784	0.5195724396937744	0.49606384515383506
28	0.6095	0.41683518705763395	0.5785064278491984	0.684746497183302	0.5504838942654918	0.5770980788675429	0.5956232847031634	0.5811064567384082	0.4527661418460205	0.5027444749386104	0.5239419326881409
28	0.4947	0.4443882709807887	0.5341614906832298	0.4322909143434927	0.543406037844865	0.5053625595839953	0.3523400260002889	0.4856276180846454	0.407103134479272	0.4847609417882421	0.473421926910299
28	0.5762	0.6109706774519716	0.48616929076989746	0.5619312436804853	0.48840820453560596	0.5676007511194568	0.5454282825364726	0.4987360970677452	0.5433338148201646	0.5969594106601185	0.5581756463960711
28	0.6132	0.5936010400115557	0.4856637295969955	0.5013722374693053	0.5674924165824065	0.5186335403726708	0.5178029755886177	0.5392171024122491	0.6192763252925032	0.6027733641484906	0.5072584139823776
28	0.4692	0.3853820598006645	0.45514950166112955	0.50263614040156	0.49674996388848763	0.47269969666329625	0.5120612451249459	0.5015527950310559	0.4391882132023689	0.5160335114834609	0.49483605373393036
28	0.4634	0.48988877654196156	0.5555033944821609	0.44301603351148344	0.4873248591651018	0.5293947710530117	0.506319514661274	0.5641340459338438	0.538928210313448	0.5137584862054023	0.5131445904954499
28	0.4671	0.47223024700274446	0.4861331792575473	0.48483316481294236	0.5154196157735086	0.4868915210169002	0.4811497905532284	0.5483172035244837	0.4986999855553951	0.4227574750830565	0.40549617217969086
28	0.5615	0.5279864220713564	0.5248447204968945	0.5616062400693341	0.582912032355915	0.5745341614906833	0.510797342192691	0.5700563339592662	0.5077639751552795	0.5066806297847753	0.6241874909721219
28	0.5364	0.5016972410804564	0.5103640040444893	0.5443449371659685	0.5461866242958255	0.4258630651451683	0.5253141701574462	0.5240141557128413	0.5283114256825076	0.5529755886176513	0.5735230391448793
28	0.5222	0.4629134768164091	0.47266358515094614	0.5782175357503972	0.44514661274014156	0.5286364292936588	0.49180268669651883	0.4575328614762386	0.5539867109634552	0.4986999855553951	0.44774664162935146
28	0.5676	0.6064567384082046	0.5717896865520729	0.48663874043044925	0.5530839231547017	0.5483894265491839	0.5184529828109201	0.5579950888343204	0.5144084934277048	0.5364004044489383	0.4936082623140257
28	0.5207	0.46172179690885456	0.44709663440704894	0.42972699696663297	0.5014083489816553	0.6320598006644518	0.4606023400260003	0.5153835042611584	0.51841687129857	0.5530478116423516	0.535786508738986
28	0.4043	0.3785569839664885	0.4951249458327315	0.4934999277769753	0.52892532139246	0.4485410949010545	0.46049400548894986	0.5233641484905388	0.43846598295536615	0.4548244980499783	0.526036400404449
28	0.442	0.48266647407193414	0.4166546294958833	0.43348259425104724	0.412104578939766	0.4760941788242092	0.4117073523039145	0.43940488227646973	0.4300881120901343	0.4231908132312581	0.430521450238336
28	0.374	0.44648273869709665	0.3740069334103712	0.5972844142712697	0.42080745341614906	0.44290769897443305	0.6251263902932255	0.6451321681352015	0.3893182146468294	0.4830275891954355	0.49198324425826956
28	0.4848	0.4704968944099379	0.4964249602773364	0.427885309836776	0.43481872020800233	0.46677740863787376	0.4974721941354904	0.4788386537628196	0.5053083923154702	0.46648851653907264	0.5625270836342626
28	0.5099	0.5753647262747363	0.5130001444460494	0.5202224469160769	0.5558283980933122	0.4108406760075112	0.4369131879243103	0.5099667774086378	0.470785786508739	0.5628340314892387	0.4195796619962444
28	0.5459	0.5634479271991911	0.5135779286436516	0.4444243824931388	0.47172468582984256	0.5607034522605807	0.5434782608695652	0.46551350570561895	0.5717896865520729	0.5354615051278347	0.4639968221869132
28	0.4306	0.49266936299292213	0.4647912754586162	0.3839014877943088	0.5185252058356205	0.5477033078145312	0.5344142712696808	0.4968582984255381	0.48934710385670954	0.48490538783764264	0.5015166835187057
28	0.5045	0.4899248880543117	0.4490466560739564	0.4310270114112379	0.5819009100101112	0.4768164090712119	0.5201141123790264	0.4886248736097068	0.48064422938032647	0.5867398526650296	0.5477394193268814
28	0.563	0.5546006066734075	0.6435071500794454	0.5443449371659685	0.5201502238913766	0.622887476527517	0.5573811931243681	0.48031922576917524	0.4997111079011989	0.5011916799075545	0.49151379459771777
28	0.5121	0.5113390148779431	0.4742524916943522	0.5864870720785786	0.5390726563628485	0.4688718763541817	0.4025350281669796	0.5698396648851654	0.5579950888343204	0.4562689585439838	0.4922721363570706
28	0.5373	0.6132818142423805	0.484472049689441	0.6468294092156579	0.4782608695652174	0.5546728296981077	0.4877943088256536	0.572114690163224	0.5654701718907987	0.5256752852809475	0.5673118590206558
28	0.4343	0.35898454427271415	0.5409865665174057	0.5725119167990755	0.5455727285858731	0.5479199768886321	0.37220135779286434	0.41004622273580815	0.4815470171890799	0.5074750830564784	0.4796692185468727
29	0.5699	0.5186723439899483	0.6247033365908139	0.5600307133882452	0.5229652380287589	0.5773767974312439	0.5052352366326958	0.46991484015077484	0.4513122993159291	0.4874005305039788	0.5293871282981991
29	0.427	0.30339941365349715	0.5266997068267486	0.495427893340779	0.5290381125226861	0.4939271255060729	0.48342175066313	0.42164595839731955	0.43204662850760855	0.42122713946670387	0.40911629205640093
29	0.4359	0.45494206338126486	0.5150425799246126	0.5203127181348597	0.4060449532318861	0.4760226162222532	0.5046768113918749	0.42031969845037	0.5090046070082368	0.5497696495881614	0.45710596118944574
29	0.3765	0.48310763646516824	0.5173460840429988	0.4597235795057937	0.441470054446461	0.42548513192796317	0.4179114895993299	0.3803224905765741	0.4403183023872679	0.427300013960631	0.48523663269579786
29	0.4377	0.3570082367723021	0.42656708083205364	0.4743473404997906	0.4882032667876588	0.4095002094094653	0.44129554655870445	0.45703615803434317	0.5160198240960492	0.5111336032388664	0.43211643166271113
29	0.4611	0.4990227558285634	0.5343082507329331	0.5781097305598213	0.5886151054027642	0.4507189724975569	0.4389222392852157	0.6510540276420494	0.6778933407790032	0.5663828005025827	0.5894178416864442
29	0.5005	0.46443529247521986	0.4836311601284378	0.4991623621387687	0.49822001954488343	0.5133673042021499	0.5033505514449254	0.49640513751221554	0.547780259667737	0.5260016752757225	0.5397179952533855
29	0.4779	0.5105751779980455	0.5372399832472428	0.46666899343850343	0.43623481781376516	0.3962550607287449	0.4489389920424403	0.465936060309926	0.5396830936758341	0.5071199218204663	0.5163339382940109
29	0.4921	0.5262459863185815	0.5283051793941086	0.5807622504537205	0.5210805528409884	0.5421262041044255	0.5634859695658244	0.5230001396063102	0.5013611615245009	0.5022686025408348	0.5038740751081949
29	0.457	0.4902275582856345	0.43403601842803297	0.47298617897528966	0.4360254083484574	0.5021638978081809	0.4959514170040486	0.47078737958955746	0.4974521848387547	0.529491833030853	0.4350132625994695
29	0.4328	0.2860184280329471	0.43613011308111127	0.40918609521150356	0.36576853273767973	0.5312718134859695	0.5087253943878264	0.47706966354879243	0.3988552282563172	0.38360323886639675	0.377914281725534
29	0.4701	0.47926846293452463	0.5069105123551585	0.5633463632556192	0.4946600586346503	0.4686234817813765	0.4743822420773419	0.43316347898925034	0.5163339382940109	0.5110288985062125	0.5376588021778584
29	0.4804	0.5945832751640374	0.6218763088091582	0.5540625436269719	0.5947228814742427	0.5319698450369956	0.5630322490576574	0.4415747591791149	0.45626832332821443	0.5046070082367723	0.5483037833310066
29	0.4887	0.42374005305039786	0.4743473404997906	0.4225883009912048	0.43410582158313554	0.48701661315091443	0.5438014798268882	0.48143236074270557	0.44391316487505234	0.42611336032388664	0.6050188468518777
29	0.5288	0.5840779003210945	0.44904369677509426	0.5041532877286053	0.5047466145469776	0.5303643724696356	0.5236981711573363	0.5651961468658383	0.5124947647633673	0.43735166829540695	0.5050607287449392
29	0.5418	0.6022616222253245	0.5545162641351389	0.5135767136674577	0.586765321792545	0.5470473265391596	0.5610079575596817	0.5963283540416027	0.526071478430825	0.6087184140723161	0.5562962445902555
29	0.5779	0.6180371352785146	0.6452254641909815	0.5960840429987435	0.4928102750244311	0.5716878402903811	0.5881962864721485	0.5441504956024013	0.5453720508166969	0.5579715203127181	0.5224766159430406
29	0.6108	0.5062124808041324	0.4761273209549072	0.5543766578249337	0.5583554376657824	0.5324584671227139	0.5457559681697612	0.5347619712411001	0.6090674298478291	0.5707105961189446	0.4816766717855647
29	0.3961	0.4784308250732933	0.40534692168085995	0.5078179533714924	0.45441853971799523	0.45630322490576575	0.5255828563451068	0.41658522965238026	0.504572106659221	0.4295686165014659	0.5566103587882172
29	0.488	0.5079924612592489	0.5059681697612732	0.5220577970124249	0.5078179533714924	0.492112243473405	0.49277537344687977	0.4743473404997906	0.41281585927683934	0.5031062404020662	0.45658243752617617
29	0.414	0.4731606868630462	0.42433337986877007	0.5403113220717577	0.5155312020103309	0.432325841128019	0.5600656149657964	0.5540625436269719	0.4180510959095351	0.4392712550607287	0.46865838335892784
29	0.5204	0.5965028619293592	0.5247452184838755	0.5617059891107078	0.6041637582018707	0.5442552003350551	0.5651263437107358	0.5765391595700126	0.6283331006561497	0.5969042300711993	0.5952115035599609
29	0.5424	0.478849644003909	0.5885104006701103	0.5034203546000279	0.4980804132346782	0.49246125924891804	0.45323188608125087	0.47525478151612455	0.5313067150635209	0.5374144911349993	0.5819489040904648
29	0.4703	0.38855926287868214	0.5620899064637722	0.4455186374424124	0.4266019824096049	0.3926776490297361	0.4563730280608683	0.4211922378891526	0.43948066452603657	0.5148331704593048	0.46708781236911906
29	0.4413	0.43871282981990783	0.5192307692307693	0.5405556331146167	0.5351458885941645	0.5995392991763228	0.5667318162780958	0.5324584671227139	0.6174089068825911	0.5288287030573782	0.5901507748150217
29	0.6537	0.5973754013681418	0.6842454278933408	0.6385941644562334	0.7309437386569873	0.5189864581879101	0.6829889711014938	0.6261692028479687	0.7061287170180092	0.6738447577830518	0.6298338684908558
29	0.5146	0.5761203406393969	0.5395783889431802	0.5989459723579506	0.663583693982968	0.590587044534413	0.504572106659221	0.5616012843780539	0.5940946530783191	0.5398576015635906	0.47204383638140446
29	0.5604	0.5784587463353343	0.5976546139885522	0.6232025687561078	0.5362278374982549	0.5721066592209968	0.6044255200335055	0.5279212620410443	0.5598911070780399	0.5066662013122993	0.45574479966494486
29	0.4041	0.47200893480385314	0.42869607706268326	0.3964819209828284	0.4960561217367025	0.44914840150774815	0.4071094513472009	0.43745637302806084	0.4546628507608544	0.5149029736144074	0.3680720368560659
29	0.6053	0.5459304760575178	0.598422448694681	0.6416480524919727	0.4761273209549072	0.4633533435711294	0.612592489180511	0.5404509283819628	0.5315684768951557	0.5228605332961049	0.5365419516962167
29	0.4617	0.6386290660337848	0.49246125924891804	0.5882660896272511	0.5283749825492112	0.6107427055702918	0.570187072455675	0.5818092977802597	0.4705779701242496	0.5396830936758341	0.6348247940806925
29	0.4329	0.4934036018428033	0.4638070640792964	0.36566382800502584	0.4315580064218903	0.3863255619153986	0.5056540555633114	0.4309995811810694	0.48663269579785007	0.47186932849364793	0.4631090325282703
29	0.3413	0.48579505793661876	0.4257643445483736	0.4844338964121178	0.3851389082786542	0.4601423984364093	0.3726092419377356	0.3254921122434734	0.48282842384475777	0.5141002373307273	0.4029387128298199
29	0.5106	0.3787519195867653	0.4750104704732654	0.5721066592209968	0.4868770068407092	0.5770975848108334	0.5474661454697752	0.4479617478710038	0.514623760993997	0.465482339801759	0.531446321373726
29	0.5344	0.49043696775094237	0.5606240402066174	0.5705360882311881	0.5157406114756387	0.5466634091860952	0.49511377914281723	0.5290381125226861	0.45431383498534134	0.4390618455954209	0.5995392991763228
29	0.3864	0.4243682814463214	0.5134720089348038	0.38178835683372886	0.3981222951277398	0.4672972218344269	0.38081111266229234	0.3896761133603239	0.4757434036018428	0.5508166969147006	0.48656289264274744
29	0.5625	0.46471450509563034	0.5967122713946671	0.5830308529945554	0.5558076225045372	0.43794499511377916	0.578528549490437	0.5362278374982549	0.5619852017311182	0.6222602261622225	0.6012669272651124
29	0.3768	0.35864861091721345	0.503315649867374	0.3786821164316627	0.41698659779422026	0.480908837079436	0.47706966354879243	0.41836521010749683	0.426497277676951	0.45361580343431523	0.47089208432221136
29	0.5049	0.45689655172413796	0.5390199637023594	0.4397249755688957	0.5006631299734748	0.5189166550328075	0.542056400949323	0.4001465866257155	0.4452917771883289	0.47815161245288285	0.3955046768113919
29	0.4737	0.5486178975289683	0.5579715203127181	0.5029666340918609	0.5490716180371353	0.5186723439899483	0.5588789613290521	0.5610777607147843	0.614651682256038	0.45742007538740753	0.5540974452045232
29	0.4466	0.4460072595281307	0.5334008097165992	0.44607706268323327	0.3945274326399553	0.5313067150635209	0.436444227279073	0.48069942761412815	0.5273628368002233	0.44436688538321933	0.47693005723858717
29	0.4971	0.4723579505793662	0.477139466703895	0.520801340220578	0.46136395365070504	0.49727767695099817	0.4489738936199916	0.542056400949323	0.5419865977942203	0.5180092140164736	0.3871981013541812
29	0.4463	0.38250383917353065	0.45588440597515006	0.4447159011587324	0.37421471450509564	0.5009074410163339	0.34545581460282004	0.3706198520173112	0.435187770487226	0.4462515705709898	0.38472008934803853
29	0.6644	0.6367443808460143	0.6969147005444646	0.6065196146865839	0.577725813206757	0.6049141421192238	0.5524221694820606	0.5334008097165992	0.6241798129275443	0.6207943599050677	0.5623691190841826
29	0.4642	0.49626553120201033	0.44506491693424544	0.41532877286053327	0.44646098003629764	0.519091162920564	0.47804690772022895	0.4874703336590814	0.4716948206058914	0.5428591372330029	0.4862487784447857
29	0.6136	0.5523872679045093	0.5761901437944995	0.49968588580203827	0.46597096188747733	0.5982828423844758	0.5200335055144493	0.4854111405835544	0.5843920145190563	0.6126273907580623	0.6081599888314951
29	0.5231	0.47996649448555073	0.48659779422029875	0.5347619712411001	0.4260784587463353	0.5484782912187631	0.5344478570431384	0.5489669133044813	0.6132556191539857	0.535320396481921	0.5859276839313137
29	0.4568	0.5109939969286612	0.4752896830936758	0.5576574061147563	0.49822001954488343	0.44115594024849925	0.4152240681278794	0.5281655730839034	0.4578737958955745	0.41979617478710035	0.4799315929079994
29	0.5661	0.5607287449392713	0.5202080134022058	0.5046419098143236	0.5104704732653916	0.5162641351389082	0.45906044953231884	0.44646098003629764	0.5138559262878682	0.5264902973614407	0.49898785425101216
29	0.4987	0.4670180092140165	0.4729163758201871	0.4590255479547676	0.36426776490297363	0.4447159011587324	0.43483875471171296	0.5117967332123412	0.45968867792824236	0.4454488342873098	0.4364791288566243
29	0.6061	0.5336451207594584	0.5231746474940667	0.5321792545023035	0.5142049420633813	0.575212899623063	0.5526664805249197	0.5411838615105403	0.5366815580064219	0.6009702638559263	0.5807971520312718
29	0.5262	0.6395016054725674	0.4528479687281865	0.47902415189166553	0.45588440597515006	0.49528828703057376	0.468396621527293	0.49308948764484156	0.5547954767555493	0.4956722043836381	0.5135767136674577
29	0.469	0.526071478430825	0.6137093396621527	0.6154893201172693	0.5476057517799805	0.5057936618735167	0.5870794359905068	0.5498045511657127	0.6043906184559542	0.599678905486528	0.6257154823398018
29	0.4736	0.44900879519754294	0.48391037274884824	0.4956373028060868	0.44202847968728187	0.4626553120201033	0.47623202568756107	0.3804969984643306	0.5196495881613848	0.5086206896551724	0.4651682256037973
29	0.4748	0.33718414072316066	0.4994415747591791	0.42876588021778583	0.5240471869328494	0.42178556470752476	0.487540136814184	0.4292545023035041	0.45843222113639537	0.4473684210526316	0.4686234817813765
29	0.3981	0.5347270696635488	0.4005305039787798	0.5100865559123272	0.4382242077341896	0.4652031271813486	0.412327237191121	0.4906114756386989	0.5186025408348457	0.5038042719530923	0.4300223370096328
29	0.4748	0.40583554376657827	0.43414072316068686	0.5139606310205221	0.46837917073851737	0.459304760575178	0.40300851598492254	0.5211852575736423	0.46621527293033643	0.5257573642328633	0.37184140723160686
29	0.5302	0.43986458187910094	0.5050607287449392	0.5196495881613848	0.46736702498952953	0.6221206198520173	0.42558983666061706	0.5224417143654894	0.5947926846293452	0.494974172832612	0.5136116152450091
29	0.641	0.5472218344269161	0.6314393410582159	0.6072874493927125	0.5848457350272233	0.5272581320675694	0.5762948485271534	0.5513751221555214	0.5461747871003769	0.6388035739215413	0.5583205360882312
29	0.6345	0.5606938433617199	0.491309507189725	0.5080273628368003	0.49500907441016334	0.549036716459584	0.5949671925171017	0.6066941225743404	0.5770975848108334	0.51657824933687	0.528689096747173
29	0.4904	0.5713737260924194	0.4631090325282703	0.38698869188887336	0.47734887616920285	0.4752896830936758	0.47134580483037836	0.4671227139466704	0.4939620270836242	0.44970682674856904	0.4265321792545023
29	0.4654	0.5908488063660478	0.5009074410163339	0.5198589976266927	0.5906044953231886	0.49319419237749546	0.6042161105681977	0.5196146865838336	0.6226441435152869	0.5102261622225325	0.48307273488761693
29	0.4929	0.48342175066313	0.4229722183442692	0.43609521150355995	0.4663199776629904	0.5059332681837219	0.5571687840290381	0.4395853692586905	0.4702638559262879	0.46293452464051377	0.4376657824933687
29	0.4119	0.4534412955465587	0.5495602401228535	0.5130182884266369	0.49773139745916517	0.4725324584671227	0.5252338405695938	0.539543487365629	0.479652380287589	0.409465307831914	0.46373726092419376
29	0.5453	0.5323886639676113	0.5516892363534832	0.6102889850621248	0.5968867792824236	0.45546558704453444	0.5038391735306436	0.4270208013402206	0.5309576992880078	0.5391944715901159	0.44646098003629764
29	0.4473	0.46611056819768254	0.48261901437944993	0.5049909255898367	0.42995253385453025	0.488342873097864	0.39794778723998325	0.4448206058913863	0.4456931453301689	0.46108474103029456	0.5152519893899205
29	0.4847	0.5986318581599889	0.40060030713388245	0.4434594443668854	0.5486877006840709	0.4919726371631998	0.5266648052491972	0.5010470473265392	0.44858997626692726	0.5644283121597096	0.5045023035041184
29	0.5257	0.510854390618456	0.558076225045372	0.46893759597933826	0.47270696635487924	0.5336800223370096	0.5955605193354739	0.5439410861370934	0.5619153985760157	0.5858229791986598	0.4716948206058914
29	0.492	0.347619712411001	0.5018497836102191	0.4719391316487505	0.4876797431243892	0.4684838754711713	0.4915887198101354	0.48268881753455256	0.3761343012704174	0.41941225743403604	0.4461119642607846
29	0.6318	0.6010749685885802	0.6235166829540695	0.5531202010330867	0.5573432919167947	0.4460072595281307	0.5730141002373307	0.6069035320396482	0.6114756386988692	0.473474801061008	0.5733980175903951
29	0.4376	0.5281655730839034	0.510749685885802	0.44831076364651684	0.4541393270975848	0.4803504118386151	0.5638000837637861	0.5560519335473963	0.5495951417004049	0.5451277397738378	0.504572106659221
29	0.4786	0.5342384475778306	0.5541323467820746	0.5176252966634092	0.5870096328354042	0.48562055004886223	0.47734887616920285	0.5061077760714784	0.4816766717855647	0.4365838335892782	0.537379589557448
29	0.4565	0.47598771464470196	0.4834915538182326	0.4873656289264275	0.45152170878123693	0.4985690353203965	0.3995881613848946	0.4744171436548932	0.48394527432639955	0.44227279073014103	0.5100167527572246
29	0.3326	0.37756526595002093	0.41840011168504815	0.42433337986877007	0.36845595420913024	0.4719740332263018	0.5000698031551026	0.397459165154265	0.33187910093536227	0.4448206058913863	0.49431104285913724
29	0.5366	0.5133673042021499	0.506631299734748	0.5601703196984503	0.5011168504816418	0.5239075806226442	0.5709200055842524	0.5374493927125507	0.514065335753176	0.5524919726371632	0.5159151193633952
29	0.5721	0.5506421890269441	0.4270557029177719	0.5468379170738518	0.5455465587044535	0.46108474103029456	0.48111824654474383	0.559786402345386	0.43848596956582436	0.5847410302945694	0.5202080134022058
29	0.6373	0.5777607147843082	0.7032318860812509	0.5633463632556192	0.5934315231048444	0.563451067988273	0.5666969147005445	0.48844757783051795	0.5931523104844338	0.566417702080134	0.6294848527153427
29	0.5374	0.6047221834426917	0.6399553259807343	0.567674158871981	0.6516473544604217	0.6310903252827028	0.564812229512774	0.6056819768253525	0.4471241100097724	0.6460980036297641	0.6087184140723161
29	0.5573	0.5928032947089208	0.48897110149378753	0.43986458187910094	0.5584601423984364	0.5635557727209269	0.5458257713248639	0.5157057098980874	0.5937805388803574	0.5412885662431942	0.5294569314533016
29	0.3766	0.5033505514449254	0.43724696356275305	0.5632765601005165	0.5067011028898506	0.5238028758899902	0.46750663129973474	0.4081390478849644	0.45267346084043	0.4742077341895854	0.5773418958536926
29	0.5362	0.4632835404160268	0.5376937037554097	0.5253036437246964	0.5138559262878682	0.5357741169900879	0.45899064637721626	0.5700823677230211	0.5818791009353623	0.5037344687979897	0.4789892503141142
29	0.4842	0.48307273488761693	0.5629973474801061	0.4765461398855228	0.44886918888733773	0.41658522965238026	0.4808041323467821	0.545162641351389	0.4598631858159989	0.5576574061147563	0.4672274186793243
29	0.5194	0.45588440597515006	0.4265321792545023	0.5466285076085439	0.5384615384615384	0.5333310065614966	0.5303643724696356	0.530294569314533	0.4974172832612034	0.46164316627111546	0.5309576992880078
29	0.5347	0.5609032528270278	0.5331914002512913	0.5186723439899483	0.5920354600027922	0.5625785285494904	0.5178347061287171	0.5082018707245568	0.5729442970822282	0.5024780120061427	0.4625157057098981
29	0.4058	0.6057343291916795	0.510400670110289	0.48858718414072316	0.549385732235097	0.4511726930057239	0.5157057098980874	0.4928800781795337	0.5756317185536787	0.447647633673042	0.6058739355018847
30	0.4072	0.46649780479567715	0.4629854778790949	0.4684903748733536	0.35278622087132727	0.4612293144208038	0.37595406957109084	0.448193177980412	0.46771361026680175	0.4401891252955083	0.43235393448159404
30	0.5451	0.48456602499155693	0.5146572104018913	0.5193177980412023	0.5476865923674434	0.5046605876393111	0.4314420803782506	0.4630192502532928	0.48375548801080714	0.608240459304289	0.5170888213441405
30	0.5369	0.5478216818642351	0.4901384667342114	0.5273893954745018	0.476258020938872	0.5092198581560283	0.5314420803782506	0.5082404593042891	0.5513677811550152	0.5801080715974333	0.471225937183384
30	0.4276	0.5881121242823371	0.4056737588652482	0.6120229652144545	0.5896318811212429	0.5341438703140831	0.5909490037149612	0.51580547112462	0.5339412360688957	0.48409321175278625	0.4268490374873354
30	0.5496	0.5599121918270854	0.47818304626815267	0.5397163120567375	0.49017223910840935	0.5556231003039513	0.6168186423505573	0.5885173927727119	0.5582573454913881	0.5423167848699764	0.5488010807159743
30	0.4195	0.4198581560283688	0.38199932455251606	0.42127659574468085	0.36295170550489697	0.48044579533941234	0.4736575481256332	0.484903748733536	0.4949341438703141	0.45315771698750423	0.4933806146572104
30	0.5857	0.5818642350557244	0.5752110773387369	0.6507936507936508	0.5850050658561297	0.5504221546774738	0.6124282337048295	0.512597095575819	0.5862884160756501	0.546403242147923	0.548936170212766
30	0.5153	0.49020601148260723	0.45396825396825397	0.5016210739614995	0.5010469436001351	0.429145558932793	0.4999662276258021	0.4844984802431611	0.5434650455927051	0.4707868963188112	0.547855454238433
30	0.4947	0.46440391759540695	0.4155352921310368	0.5367443431273219	0.4231340763255657	0.4414724755150287	0.4987166497804796	0.5380614657210402	0.5195204322863898	0.5222559945964201	0.5266801756163458
30	0.5508	0.5601485984464708	0.4668693009118541	0.5393785883147585	0.5885849375211077	0.4711921648091861	0.5184059439378589	0.5302600472813239	0.525903411009794	0.5050996285038838	0.43958122255994597
30	0.5231	0.542789598108747	0.4293481931779804	0.5301587301587302	0.4882809861533266	0.4872002701789936	0.5063492063492063	0.48973319824383654	0.52516041877744	0.5257007767646066	0.3768321513002364
30	0.5965	0.5300574130361364	0.6454913880445795	0.5789598108747045	0.5790611279972983	0.5749408983451537	0.5474164133738602	0.4503208375548801	0.6021952043228639	0.5613644039175955	0.6033434650455927
30	0.4416	0.45109760216143197	0.4567713610266802	0.37473826409996625	0.40742992232353936	0.39675785207700104	0.4703140830800405	0.4150287065180682	0.5058426207362378	0.626984126984127	0.44954407294832827
30	0.4589	0.5592705167173252	0.4441742654508612	0.42451874366767983	0.5074974670719351	0.5121918270854441	0.4165822357311719	0.4962174940898345	0.48044579533941234	0.4707531239446133	0.5334346504559271
30	0.4273	0.5787234042553191	0.45113137453562985	0.4547450185748058	0.5501857480580885	0.4419452887537994	0.4408308004052685	0.4997298210064168	0.49517055048969943	0.38747044917257684	0.412597095575819
30	0.5587	0.5449172576832151	0.6403242147923	0.47821681864235055	0.56548463356974	0.5229652144545761	0.5323539344815941	0.5290104694360014	0.3976359338061466	0.4934481594056062	0.5820668693009119
30	0.4779	0.47919621749408986	0.5226950354609929	0.42392772711921645	0.470145221209051	0.5357649442755825	0.5150287065180682	0.4506923336710571	0.4111111111111111	0.5839581222559946	0.5275244849712935
30	0.5267	0.45305639986491053	0.572644376899696	0.5149273893954746	0.5267139479905437	0.4594224924012158	0.47257683215130025	0.4850726106045255	0.4843296183721716	0.603613644039176	0.4220871327254306
30	0.5265	0.5347855454238433	0.48578183046268153	0.5135089496791625	0.5010469436001351	0.5094900371496116	0.4910840932117528	0.5279972982100641	0.46437014522120906	0.589902060114826	0.4949341438703141
30	0.4786	0.44069571090847687	0.4441067207024654	0.529111786558595	0.41621073961499494	0.5919621749408983	0.4682201958797704	0.4144883485309017	0.4590678824721378	0.5318135764944275	0.46274907125970954
30	0.5389	0.5724417426545086	0.572306653157717	0.46437014522120906	0.5797365754812563	0.5197061803444782	0.5132387706855792	0.45923674434312733	0.5806146572104018	0.5727456940222898	0.5778790949003715
30	0.4868	0.49371833839918944	0.44218169537318475	0.5351908139142182	0.5202971968929416	0.5655521783181358	0.4143532590341101	0.4509962850388382	0.5362377575143532	0.49848024316109424	0.5052009456264775
30	0.4817	0.4994596420128335	0.5233367105707531	0.495677136102668	0.4436676798378926	0.5014522120905099	0.5470786896318811	0.40628166160081053	0.5265281999324553	0.4322863897331982	0.5239446133063155
30	0.2901	0.44228301249577845	0.4077338736913205	0.3453900709219858	0.4133738601823708	0.4521783181357649	0.35271867612293145	0.3806822019587977	0.3423505572441743	0.387774400540358	0.4276258020938872
30	0.53	0.40672070246538333	0.5171563660925363	0.4828436339074637	0.43904086457277947	0.562917933130699	0.5751435325903411	0.5392772711921648	0.49783856805133403	0.5229989868287741	0.5883147585275245
30	0.511	0.5445457615670382	0.5139142181695373	0.56258020938872	0.5727119216480918	0.5141506247889227	0.5775751435325903	0.6122931442080378	0.5380614657210402	0.6462006079027356	0.5132725430597771
30	0.5481	0.5725430597771023	0.506112799729821	0.5288753799392097	0.5466396487673083	0.5758189800742992	0.5876055386693685	0.45822357311719014	0.6118878757176629	0.5164809186085781	0.5172914555893279
30	0.5263	0.5045930428909152	0.48382303275920296	0.5355285376561972	0.4415737926376224	0.46386355960824044	0.44005403579871666	0.5348193177980411	0.4873015873015873	0.5456264775413712	0.4874704491725768
30	0.431	0.4673758865248227	0.5077676460655184	0.503242147922999	0.48392434988179667	0.5175278622087133	0.4469436001350895	0.5430935494765282	0.4537318473488686	0.43617021276595747	0.41232691658223575
30	0.5141	0.4192164809186086	0.44623438027693346	0.45048969942586964	0.4958459979736575	0.42955082742316786	0.43505572441742657	0.44126984126984126	0.500742992232354	0.560047281323877	0.4252955082742317
30	0.5263	0.4541033434650456	0.5182370820668692	0.46778115501519757	0.48260722728807837	0.49331306990881457	0.48078351908139144	0.5116514690982776	0.4995609591354272	0.5445119891928403	0.5477879094900372
30	0.5031	0.4498817966903073	0.5088821344140493	0.4055724417426545	0.5321513002364067	0.5049645390070922	0.5601823708206687	0.494967916244512	0.4640661938534279	0.499628503883823	0.48196555217831816
30	0.4732	0.4734549138804458	0.5090509962850388	0.516548463356974	0.5222222222222223	0.4463019250253293	0.5319148936170213	0.4218844984802432	0.5460992907801419	0.49476528199932457	0.4678486997635934
30	0.5853	0.5611617696724079	0.6375886524822695	0.4848024316109423	0.6028368794326241	0.5927389395474502	0.47592029719689294	0.6321513002364066	0.5237082066869301	0.6054373522458629	0.5847686592367444
30	0.4478	0.453596757852077	0.4692333671057075	0.4757514353259034	0.40672070246538333	0.4965889902060115	0.44346504559270516	0.4573454913880446	0.4554204660587639	0.41637960148598446	0.5178993583248902
30	0.5043	0.5107396149949341	0.49277271192164807	0.5342789598108747	0.4978047956771361	0.52016210739615	0.5660925363053022	0.4448834853090172	0.49783856805133403	0.4965214454576157	0.4771698750422155
30	0.5791	0.662208713272543	0.4939885173927727	0.5191151637960149	0.5998649105032083	0.5252955082742317	0.5238095238095238	0.5642350557244175	0.49486659912191827	0.5142519419115164	0.5526849037487336
30	0.4484	0.5432961837217156	0.5115839243498818	0.4567713610266802	0.4893954745018575	0.5016210739614995	0.5432624113475177	0.5121918270854441	0.5633907463694697	0.5091523134076326	0.4668693009118541
30	0.5749	0.5866599121918271	0.5120567375886524	0.5245187436676798	0.5801756163458291	0.49321175278622087	0.5684903748733536	0.4354272205336035	0.47315096251266464	0.5904424181019926	0.5768996960486322
30	0.3435	0.4170888213441405	0.42012833502195207	0.3625126646403242	0.34616683552853766	0.4387031408308004	0.33620398514015537	0.41610942249240124	0.3685916919959473	0.4761567038162783	0.36994258696386356
30	0.5072	0.4870989530563999	0.47213779128672745	0.5554880108071597	0.4392772711921648	0.3979061127997298	0.48274231678486995	0.46200607902735563	0.4369807497467072	0.5071259709557582	0.5378250591016549
30	0.4942	0.45883147585275247	0.5326578858493752	0.5299223235393448	0.5310368118878758	0.5588652482269504	0.5002364066193853	0.5822695035460993	0.5600810536980749	0.5309017223910841	0.39415737926376226
30	0.4159	0.5158392434988179	0.4145896656534954	0.37527862208713275	0.3919284025667004	0.4491388044579534	0.43677811550151974	0.4998986828774063	0.4689294157379264	0.45454238432961835	0.4502870651806822
30	0.6117	0.5705504896994259	0.551435325903411	0.4934819317798041	0.5925700776764606	0.572998986828774	0.6215467747382641	0.5655184059439379	0.6243836541708883	0.5645727794663965	0.5379263762242485
30	0.5087	0.428774062816616	0.4524822695035461	0.455048969942587	0.46501182033096927	0.4508274231678487	0.47922998986828774	0.47706855791962177	0.4327592029719689	0.6021952043228639	0.4954745018574806
31	0.574	0.5414185696525551	0.5203166917490022	0.5522803114571746	0.5017993849375123	0.6099587777268861	0.6095334685598377	0.47510305568278477	0.5476346267094157	0.6125433488189491	0.49878950467840083
31	0.5134	0.5156710070012432	0.4669567493293202	0.566544526598181	0.5523457436367205	0.5066740823136818	0.47592095792710853	0.5381469606752601	0.5972649348949813	0.5346790551593273	0.48295491722829287
31	0.5555	0.6088791467643787	0.5059543283386769	0.6348230059543284	0.5781587384675784	0.5126938428319048	0.49757900935680166	0.5167506379637505	0.5150166852057843	0.5106000130864359	0.5985735784858993
31	0.5787	0.5604920499901852	0.5370018975332068	0.5690963816004712	0.5679186023686449	0.5735457698095924	0.6042007459268468	0.5520185827389911	0.523686448995616	0.5956291304063338	0.4502061113655696
31	0.4961	0.4708826801020742	0.5012104953215991	0.4661715631747694	0.4756919452986979	0.47448144997709873	0.4439246221291631	0.5002617287181836	0.45851599816789895	0.47098082837139305	0.47660799581234053
31	0.4997	0.49002159261925016	0.4213832362756003	0.4468690702087287	0.5099784073807498	0.47677157626120525	0.4209906431983249	0.46273637374860954	0.5508080874173918	0.45874501079630964	0.429496826539292
31	0.4482	0.437414120264346	0.49469999345678206	0.4966629588431591	0.5239808938035726	0.507917293725054	0.4698357652293398	0.5434142511287051	0.4008702479879605	0.498037034613623	0.4347314009029641
31	0.5063	0.5127919911012235	0.4783092324805339	0.44140548321664597	0.4104887783812079	0.44817771379964666	0.4507622848917097	0.5200222469410456	0.5429562258718837	0.547438330170778	0.5314401622718052
31	0.338	0.37630046456847477	0.39812209644703267	0.44245239808938036	0.4448733887325787	0.44765425636327943	0.3973696263822548	0.4221357063403782	0.41093044559314273	0.3896159131060656	0.3796047896355428
31	0.4581	0.4953215991624681	0.5021265458352417	0.5257802787410849	0.5600013086435909	0.44225610155074263	0.36216711378656025	0.4771314532487077	0.44127461885755415	0.3848393639992148	0.4393443695609501
31	0.4931	0.5271216384217758	0.5738074985277759	0.444644376104168	0.5308512726558922	0.5475037623503239	0.46342341163384154	0.4473598115553229	0.43237584243931165	0.5036969181443434	0.4470980828371393
31	0.3661	0.4807629392135052	0.4242949682653929	0.4272721324347314	0.5195642216842243	0.3870967741935484	0.4594320486815416	0.39331283125040895	0.5264018844467709	0.44699993456782044	0.3869659098344566
31	0.4824	0.4546554995746908	0.4469672184780475	0.49806975070339593	0.3829418307923837	0.4458548714257672	0.40662827978799976	0.4797814565203167	0.5288228750899693	0.3903356670810705	0.580350716482366
31	0.5415	0.4137603873585029	0.46447032650657594	0.5554210560753778	0.5624877314663351	0.5166197736046587	0.44428449911666557	0.5589543937708565	0.5118432244978081	0.5804161486619119	0.513217300268272
31	0.4982	0.5441994372832559	0.5330105345809069	0.47467774651573647	0.5127592750114506	0.4559968592553818	0.5687037885231957	0.49548517961133287	0.5209055813649153	0.5594124190276778	0.48521232742262643
31	0.3242	0.34986586403193093	0.4448733887325787	0.4427468428973369	0.34963685140352024	0.4913629522999411	0.38814368906628277	0.3739776221945953	0.35565661192174314	0.35424982006150624	0.4070535889550481
31	0.5438	0.47271478112935944	0.5038604985932081	0.4803703461362298	0.4597592095792711	0.534908067787738	0.5345154747104626	0.5400444938820912	0.5268926257933652	0.5457043774128116	0.5275469475888241
31	0.548	0.5636655106981614	0.5690963816004712	0.6512137669305764	0.6037100045802526	0.6445069685271216	0.5061833409670876	0.6198390368383171	0.5735457698095924	0.6157822417064712	0.4704573709350258
31	0.5322	0.4913629522999411	0.612641497088268	0.5390302950991297	0.540796963946869	0.573055028462998	0.5308512726558922	0.5425636327946084	0.42651966236995353	0.5916704835438068	0.49813518288294184
31	0.571	0.519760518222862	0.5469475888241837	0.5426617810639273	0.54812536805601	0.5374599227900282	0.5460315383105411	0.5940260420074592	0.60734149054505	0.5427599293332461	0.5311457174638488
31	0.5141	0.5034024733363869	0.42131780409605446	0.49561604397042464	0.5372309101616175	0.540796963946869	0.5011777792318262	0.5572204410128901	0.4998364195511352	0.5281685532945103	0.4343060917359157
31	0.5195	0.48612837793626906	0.5945494994438265	0.5700778642936596	0.4299548517961133	0.5426617810639273	0.496041353137473	0.5146895243080547	0.5277105280376889	0.43450238827455345	0.49607406922724595
31	0.4761	0.4125171759471308	0.5396519008048158	0.4635542759929333	0.4275992933324609	0.6505921612248904	0.5483870967741935	0.5112216187921219	0.473009225937316	0.41618137800170124	0.5146895243080547
31	0.5373	0.5026172871818361	0.41742458941307337	0.5300006543217954	0.4992802460249951	0.4621802002224694	0.4897271478112936	0.49806975070339593	0.5326833736831774	0.5227703984819735	0.5380815284957142
31	0.3744	0.47255120068049467	0.49672839102270494	0.45524438919060395	0.4081986520971014	0.4142184126153242	0.39013937054243275	0.406431983249362	0.48822220768173785	0.4085912451743768	0.4097035922266571
31	0.472	0.4810246679316888	0.4256690440358568	0.4926715958908591	0.382091212458287	0.44245239808938036	0.469017862985016	0.4502715435451155	0.472354904141857	0.40132827324478176	0.5096512464830204
31	0.4583	0.4922135706340378	0.48639010665445265	0.4159523653732906	0.4360400444938821	0.5328469541320421	0.48053392658509453	0.48027219786691094	0.44245239808938036	0.5205457043774128	0.505267290453445
31	0.4452	0.5417457305502846	0.415036314859648	0.39059739579925407	0.36226526205587906	0.4371851076359354	0.45812340509062355	0.40060851926977686	0.43950795000981485	0.48936727082379117	0.41631224236079306
31	0.4529	0.38830726951514755	0.3791140482889485	0.42874435647451414	0.3072367990577766	0.36946280180592816	0.3396584440227704	0.44801413335078194	0.4062684028004973	0.39337826342995486	0.5300660865013413
31	0.5157	0.42373879473925274	0.4618857554145129	0.44680363802918277	0.48639010665445265	0.44071844533141397	0.5219197801478768	0.5134135968069097	0.49345678204540994	0.48877838120787803	0.44706536674736636
31	0.441	0.39740234247202777	0.518451874631944	0.4081005038277825	0.4777857750441667	0.5141987829614605	0.45010796309625073	0.4430085716155205	0.4944709808283714	0.3824510894457894	0.4940620297062095
31	0.5714	0.6434927697441601	0.4864228227442256	0.574461820323235	0.5422037558071059	0.537492638879801	0.49996728391022704	0.5664463783288621	0.5904927043119806	0.5702741608322973	0.6141137211280507
31	0.4429	0.45707649021788915	0.5298697899627036	0.43381535038932145	0.4168029837073873	0.4784073807498528	0.44173264411437546	0.44510240136098933	0.5016685205784205	0.4093109991493817	0.4811882483805536
31	0.4672	0.5114179153307596	0.38402146175489105	0.5541124124844599	0.6075705031734607	0.41951841915854216	0.5296080612445201	0.49892036903749265	0.5663155139697703	0.5339920172740954	0.557972911077668
31	0.4899	0.4968919714715697	0.44484067264280575	0.5742000916050514	0.579696394686907	0.5160963161682915	0.5201203952103645	0.5097166786625662	0.47500490741346596	0.492769744160178	0.5138716220637309
31	0.4921	0.5041549434011647	0.5440031407446182	0.42926781391088137	0.5231629915592488	0.4970555519204345	0.46191847150428583	0.47552836484983313	0.4274029967938232	0.5427272132434732	0.5260420074592684
31	0.4731	0.48272590459988224	0.45668389714061375	0.46182032323496697	0.40450173395275796	0.5497611725446575	0.4457894392462213	0.40662827978799976	0.554014264215141	0.5066413662239089	0.5159327357194268
31	0.4767	0.561277236144736	0.4892691225544723	0.5725642871164038	0.44562585879735656	0.5181901459137603	0.5650395864686253	0.4884185042203756	0.5247333638683505	0.5584636524242622	0.5654648956356736
31	0.4661	0.391971471569718	0.47454688215664464	0.46826539292023817	0.4397369626382255	0.49178826146698945	0.47915985081463064	0.4151017470391939	0.4695086043316103	0.5116796440489433	0.5145913760387358
31	0.4642	0.48144997709873716	0.42998756788588627	0.4971537001897533	0.5376562193286658	0.5054635869920827	0.4410783223189164	0.45773081201334814	0.4715370018975332	0.5404043708695937	0.507917293725054
31	0.4621	0.5289537394490611	0.4885493685794674	0.4272067002551855	0.5185500229012628	0.45661846496106784	0.4794542956225872	0.4373486880848001	0.47572466138847086	0.4588758751554014	0.46960675260092916
31	0.3986	0.5015049401295557	0.37613688411961005	0.3777726886082575	0.4066937119675456	0.4548190800235556	0.4556696983576523	0.4101616174834784	0.4864228227442256	0.40044493882091214	0.4862592422953609
31	0.5703	0.6009945691290977	0.5502191978014788	0.5186154550808088	0.5418438788196035	0.5600340247333638	0.5721062618595826	0.4990512333965844	0.5648760060197605	0.5657593404436302	0.574494536413008
31	0.4479	0.4851796113328535	0.4170647124255709	0.510501864817117	0.4195511352483151	0.4626055093895178	0.420957927108552	0.44569129097690247	0.4744160177975528	0.39920172740954	0.38552640188444676
31	0.6023	0.5364130079172937	0.5773735523130276	0.5669044035856834	0.5180592815546686	0.5151802656546489	0.5827389910357914	0.5427599293332461	0.540862396126415	0.561309952234509	0.5590852581299484
32	0.4758	0.41773477157360406	0.3951142131979695	0.4984771573604061	0.442988578680203	0.3856916243654822	0.4991116751269036	0.4681472081218274	0.3050761421319797	0.38210659898477156	0.5557741116751269
32	0.5266	0.5292829949238579	0.47284263959390865	0.563261421319797	0.5456218274111675	0.4703997461928934	0.43769035532994927	0.5415609137055838	0.4294098984771574	0.5348667512690355	0.5591370558375635
32	0.4817	0.5046002538071066	0.5129441624365483	0.404251269035533	0.5025380710659898	0.4175761421319797	0.4671954314720812	0.5544416243654823	0.5301078680203045	0.47658629441624367	0.4988261421319797
32	0.5003	0.4808058375634518	0.48956218274111674	0.4774746192893401	0.39914340101522844	0.47636421319796957	0.51002538071066	0.4763007614213198	0.49051395939086295	0.5010152284263959	0.4614530456852792
32	0.5407	0.5622779187817258	0.540989847715736	0.5809644670050761	0.4487785532994924	0.43651649746192894	0.5085025380710659	0.5253172588832488	0.5022842639593909	0.4505710659898477	0.4661802030456853
32	0.6668	0.5569796954314721	0.6192893401015228	0.5305837563451776	0.6233502538071066	0.5090736040609137	0.5642766497461928	0.6563451776649746	0.5721129441624365	0.597239847715736	0.6595494923857868
32	0.5562	0.5242385786802031	0.5226522842639594	0.4737309644670051	0.6251269035532995	0.5284581218274111	0.5290926395939086	0.5416878172588833	0.5676713197969543	0.5645621827411168	0.5971763959390863
32	0.5937	0.5508565989847716	0.5451776649746193	0.608502538071066	0.4850253807106599	0.5757614213197969	0.4936548223350254	0.47315989847715734	0.582741116751269	0.5417829949238578	0.521510152284264
32	0.4636	0.502252538071066	0.5240164974619289	0.3968908629441624	0.4072969543147208	0.4573921319796954	0.4221763959390863	0.4056154822335025	0.4542829949238579	0.4782994923857868	0.5395939086294417
32	0.5447	0.5223667512690355	0.42883883248730964	0.4351205583756345	0.5168464467005076	0.5238261421319796	0.50625	0.5315672588832487	0.4713832487309645	0.5820431472081218	0.47319162436548223
32	0.4466	0.4475571065989848	0.521002538071066	0.510755076142132	0.46164340101522844	0.47036802030456853	0.435501269035533	0.4753172588832487	0.5552982233502538	0.4674809644670051	0.4811548223350254
32	0.5646	0.5798223350253807	0.5555837563451776	0.49831852791878173	0.4722081218274112	0.6556154822335025	0.5524111675126904	0.47845812182741115	0.4845177664974619	0.5606281725888325	0.5115482233502539
32	0.4753	0.4961294416243655	0.5394352791878173	0.4932741116751269	0.4345970812182741	0.4300444162436548	0.4266180203045685	0.4681472081218274	0.4603267766497462	0.4111992385786802	0.3885469543147208
32	0.5028	0.4921002538071066	0.41989213197969544	0.477506345177665	0.4698921319796954	0.4729695431472081	0.4934010152284264	0.44381345177664977	0.5197969543147208	0.5312817258883249	0.4399428934010152
32	0.5146	0.4455266497461929	0.5256979695431472	0.5568527918781726	0.4038705583756345	0.5830266497461929	0.48981598984771574	0.4628807106598985	0.4937182741116751	0.433502538071066	0.5044098984771573
32	0.5301	0.5703362944162437	0.4794416243654822	0.4934010152284264	0.5936548223350254	0.6059010152284264	0.5514276649746193	0.6305837563451777	0.49828680203045683	0.4993337563451777	0.5388959390862944
32	0.4644	0.5290291878172588	0.4543147208121827	0.514498730964467	0.5030774111675127	0.5216370558375635	0.5442893401015229	0.4870558375634518	0.5134200507614213	0.5420685279187817	0.4770939086294416
32	0.5431	0.4980964467005076	0.49819162436548226	0.5142131979695431	0.4209708121827411	0.5229378172588832	0.5677982233502538	0.5742068527918782	0.4883248730964467	0.5249682741116751	0.5655456852791878
32	0.4882	0.47804568527918784	0.4216053299492386	0.6180837563451776	0.45809010152284263	0.45336294416243655	0.5269035532994923	0.45488578680203046	0.49660532994923856	0.44508248730964467	0.4930520304568528
32	0.462	0.42014593908629444	0.43309010152284266	0.4455583756345178	0.437246192893401	0.4660691624365482	0.48217005076142133	0.44181472081218276	0.4557741116751269	0.5158629441624365	0.4588515228426396
32	0.5461	0.5447969543147209	0.4811548223350254	0.5078362944162437	0.5561548223350253	0.5680837563451777	0.4910532994923858	0.5040926395939086	0.5361357868020304	0.4964784263959391	0.5228109137055837
32	0.4055	0.45593274111675125	0.3994289340101523	0.44815989847715737	0.4425761421319797	0.390260152284264	0.39743020304568527	0.4127855329949239	0.366243654822335	0.40149111675126903	0.4649746192893401
32	0.4644	0.5307741116751269	0.49333756345177665	0.5298857868020305	0.5593908629441624	0.43309010152284266	0.47788705583756347	0.5108502538071066	0.4589467005076142	0.5959708121827412	0.5413705583756345
32	0.4679	0.47715736040609136	0.5209390862944162	0.48239213197969544	0.5565672588832488	0.44663705583756347	0.4768401015228426	0.48807106598984773	0.5289340101522843	0.4337880710659898	0.4036802030456853
32	0.4638	0.5352157360406091	0.44593908629441625	0.5594860406091371	0.5183692893401015	0.49568527918781724	0.4278236040609137	0.48521573604060914	0.49593908629441624	0.5086928934010152	0.4068527918781726
32	0.4758	0.47043147208121827	0.42560279187817257	0.4457804568527919	0.4552030456852792	0.45961294416243653	0.5390545685279188	0.49241751269035533	0.5526015228426396	0.42271573604060914	0.48588197969543145
32	0.5568	0.5251269035532995	0.5235406091370558	0.475253807106599	0.5940355329949238	0.5009200507614213	0.43217005076142134	0.5437817258883249	0.5151649746192893	0.45218908629441623	0.5221446700507614
32	0.5096	0.5236675126903553	0.42931472081218275	0.5151649746192893	0.5624365482233502	0.5051078680203046	0.42768083756345177	0.5929727157360406	0.5094225888324873	0.47388959390862945	0.5423540609137056
32	0.511	0.5866434010152284	0.5464467005076142	0.5516497461928934	0.5054251269035533	0.4296954314720812	0.4612944162436548	0.4831852791878173	0.4686230964467005	0.48505710659898477	0.466497461928934
32	0.4453	0.4313451776649746	0.4489213197969543	0.4491434010152284	0.42776015228426395	0.5092956852791878	0.510247461928934	0.49238578680203043	0.4322335025380711	0.4815989847715736	0.45523477157360404
32	0.5345	0.5080901015228426	0.5454314720812182	0.5363261421319797	0.565006345177665	0.60123730964467	0.5312182741116751	0.4248730964467005	0.6018718274111675	0.48391497461928934	0.551998730964467
32	0.4771	0.483248730964467	0.43347081218274114	0.4604695431472081	0.512246192893401	0.4678299492385787	0.44524111675126904	0.44815989847715737	0.4888642131979695	0.5083121827411168	0.5189720812182741
32	0.3513	0.4049809644670051	0.3878489847715736	0.5552030456852792	0.33467639593908627	0.5114530456852792	0.4114213197969543	0.44238578680203045	0.4871510152284264	0.4993654822335025	0.41963832487309644
32	0.4941	0.5289657360406091	0.582994923857868	0.5234771573604061	0.54375	0.40961294416243654	0.526491116751269	0.5300126903553299	0.4580266497461929	0.4532994923857868	0.49489213197969545
32	0.5788	0.6617068527918781	0.686008883248731	0.4421319796954315	0.6379124365482234	0.6362944162436548	0.587246192893401	0.6696065989847716	0.5481281725888325	0.6446065989847716	0.5002220812182742
32	0.3879	0.44657360406091373	0.46100888324873096	0.408502538071066	0.39559010152284263	0.4885786802030457	0.42880710659898474	0.45184010152284265	0.4185279187817259	0.44346446700507614	0.4133248730964467
32	0.4297	0.5316307106598985	0.4963515228426396	0.4442893401015228	0.49403553299492386	0.4650380710659898	0.42801395939086295	0.44200507614213197	0.4189403553299492	0.3316941624365482	0.4906725888324873
32	0.4765	0.4068845177664975	0.529251269035533	0.4550602791878173	0.4301078680203046	0.4212246192893401	0.4484771573604061	0.5078362944162437	0.5051395939086294	0.48740482233502536	0.4141180203045685
32	0.5255	0.45678934010152283	0.49311548223350254	0.45945431472081216	0.47718908629441625	0.4855647208121827	0.5394352791878173	0.4811230964467005	0.5656725888324873	0.5467005076142132	0.5440672588832487
32	0.4857	0.47718908629441625	0.4954314720812183	0.4486040609137056	0.39501903553299494	0.4537753807106599	0.5035850253807107	0.5698604060913706	0.39654187817258885	0.47315989847715734	0.590482233502538
32	0.5373	0.5703680203045686	0.4691307106598985	0.4947335025380711	0.5538705583756345	0.4677030456852792	0.48788071065989846	0.5107868020304569	0.5129124365482234	0.4646256345177665	0.5124048223350254
32	0.4859	0.4366434010152284	0.4729695431472081	0.49530456852791876	0.4397208121827411	0.4957804568527919	0.4111040609137056	0.484010152284264	0.49133883248730964	0.4836294416243655	0.43648477157360405
32	0.5173	0.48061548223350253	0.47315989847715734	0.4604378172588833	0.49559010152284266	0.4703045685279188	0.5496192893401015	0.5272208121827411	0.5122779187817259	0.588261421319797	0.5514276649746193
32	0.5885	0.5864530456852792	0.5036484771573604	0.5171319796954315	0.5788388324873096	0.4287753807106599	0.5581218274111676	0.5013642131979695	0.5163388324873096	0.5668781725888324	0.5609454314720812
32	0.5119	0.4697969543147208	0.5820431472081218	0.5105647208121827	0.49400380710659897	0.46256345177664976	0.5311548223350254	0.5300761421319797	0.5119606598984772	0.46012055837563454	0.4723984771573604
32	0.5164	0.5155456852791879	0.4890228426395939	0.4871192893401015	0.43239213197969545	0.511738578680203	0.5053934010152284	0.5631027918781726	0.4974302030456853	0.5015862944162437	0.47763324873096447
32	0.4373	0.4386421319796954	0.5049492385786802	0.4846446700507614	0.5090418781725888	0.46468908629441624	0.44413071065989845	0.4964784263959391	0.5107868020304569	0.5010786802030457	0.38366116751269036
32	0.545	0.5051395939086294	0.5971446700507614	0.4842005076142132	0.5533946700507614	0.49860406091370557	0.497747461928934	0.5366434010152284	0.48873730964467005	0.5343591370558376	0.5780456852791879
32	0.4806	0.4442258883248731	0.49400380710659897	0.3983502538071066	0.4544733502538071	0.4735723350253807	0.5108185279187817	0.48978426395939084	0.4322652284263959	0.48236040609137054	0.4384200507614213
32	0.491	0.44460659898477156	0.4872779187817259	0.42008248730964465	0.4931472081218274	0.506503807106599	0.46205583756345175	0.4929568527918782	0.5680837563451777	0.4918781725888325	0.5841370558375635
32	0.4362	0.4819479695431472	0.4065989847715736	0.3835977157360406	0.4314086294416244	0.44651015228426394	0.3771890862944162	0.5031408629441624	0.4134200507614213	0.42036802030456855	0.341497461928934
32	0.4682	0.5295050761421319	0.42991751269035533	0.4473667512690355	0.47151015228426396	0.5217005076142132	0.5621510152284264	0.4787753807106599	0.48651649746192893	0.5458121827411168	0.4949555837563452
32	0.4141	0.4484771573604061	0.34365482233502537	0.4700824873096447	0.4697969543147208	0.4884200507614213	0.45723350253807105	0.4711611675126904	0.42690355329949237	0.40761421319796953	0.4722081218274112
32	0.5141	0.5338832487309645	0.489752538071066	0.43274111675126903	0.5152918781725888	0.5166560913705583	0.5153236040609137	0.49793781725888325	0.4927664974619289	0.4888324873096447	0.5682106598984772
32	0.553	0.5322969543147208	0.520272842639594	0.46738578680203047	0.50748730964467	0.5792829949238578	0.49076776649746195	0.5390545685279188	0.5213832487309644	0.4554568527918782	0.48258248730964465
32	0.354	0.35237944162436546	0.3939720812182741	0.42055837563451776	0.40583756345177663	0.4703521573604061	0.3874682741116751	0.4698604060913706	0.3903553299492386	0.45380710659898477	0.3798223350253807
32	0.4363	0.4657043147208122	0.48854695431472084	0.5347081218274111	0.48083756345177664	0.4595812182741117	0.4641497461928934	0.5019352791878172	0.5094225888324873	0.41690989847715737	0.4791243654822335
32	0.5265	0.5001586294416244	0.6464784263959391	0.44879441624365485	0.5483185279187818	0.5180837563451777	0.5348984771573604	0.45796319796954316	0.5874682741116751	0.5384835025380711	0.48343908629441623
32	0.4142	0.4634517766497462	0.47979060913705585	0.43083756345177665	0.43629441624365484	0.44939720812182743	0.449492385786802	0.4447969543147208	0.43144035532994923	0.4071383248730964	0.4294098984771574
32	0.3913	0.3815989847715736	0.3909263959390863	0.4200507614213198	0.40656725888324874	0.3400380710659898	0.39271890862944164	0.5161167512690356	0.359739847715736	0.4558375634517767	0.49400380710659897
33	0.5815	0.5770817935452082	0.5332286277408229	0.5931263858093127	0.5025252525252525	0.5549396403054939	0.5365237743286524	0.5262379896526238	0.4912540034491254	0.5518600640551861	0.5583579699433358
33	0.4848	0.42815348608031534	0.4641845282089185	0.5113944321261394	0.4906380881990638	0.45454545454545453	0.45879526977087953	0.4880820399113082	0.48999137718649916	0.5881066765213107	0.5543853165804385
33	0.5656	0.5347068243409707	0.5460088691796009	0.5554323725055432	0.5233123922148313	0.47259177137225916	0.4968588322246859	0.5164449371766445	0.49873737373737376	0.5351379650160139	0.5488112835673812
33	0.3835	0.402870165065287	0.43680709534368073	0.46892707563439273	0.45802537570830254	0.369949494949495	0.3959411185020941	0.4143569844789357	0.39138334565163835	0.4847560975609756	0.44533752155703377
33	0.5072	0.472930524759793	0.5016013796501602	0.5283628972653363	0.5411431387041143	0.5435760039418576	0.5124722838137472	0.5380943582163095	0.5081916728258191	0.5096082779009609	0.466340231584134
33	0.4839	0.5228504557772851	0.5666420300566642	0.47579453067257943	0.5305186006405519	0.5413587090416359	0.5142892338014289	0.4570091155457009	0.5013242177876325	0.6055678738605568	0.5724624291697462
33	0.4517	0.4998152254249815	0.47342325695984233	0.47428553830992853	0.4469389012071939	0.46233678245873366	0.4604582409460458	0.44118009361911803	0.472129834934713	0.4573478689332348	0.47610248829761026
33	0.52	0.5079453067257945	0.465169992609017	0.5559559004680956	0.5327974870657798	0.5147511702389751	0.49587336782458735	0.5889073663463907	0.5442535107169254	0.5892769154964277	0.552229613205223
33	0.4977	0.5976841586597684	0.5672887410692289	0.4745319044099532	0.5446846513919684	0.5273774328652377	0.5200480413895048	0.5745565410199557	0.5378479921162848	0.47844296624784427	0.4351441241685144
33	0.4878	0.4138026607538803	0.48814363143631434	0.5591894555309189	0.4575018477457502	0.4320645479182065	0.5506282335550629	0.4436129588568613	0.4650160137965016	0.5064979058881498	0.5420362158167036
33	0.5131	0.4695121951219512	0.4781658043853166	0.5107785168760779	0.4889443212613944	0.4629219019462922	0.4647080561714708	0.5509053954175905	0.4824772111357477	0.49602734663710274	0.5219881744271988
33	0.4402	0.41851441241685144	0.5198324710519833	0.44653855629465383	0.40342448879034243	0.5344296624784429	0.46015028332101504	0.4083210150283321	0.4513118994826312	0.4669561468341956	0.4927629958117763
33	0.6091	0.48632668144863267	0.527839369302784	0.5840416358709042	0.5446230598669624	0.5324587336782459	0.5358154717910816	0.6105875831485588	0.5497351564424735	0.5028640059127863	0.5814239960581424
33	0.542	0.4598423256959842	0.5590046809559005	0.4619056417836906	0.5161061837891107	0.6033505789603351	0.5399728997289973	0.5214954422271495	0.4971975856122198	0.4340970682434097	0.5547240699679724
33	0.4452	0.4466617393446662	0.4429046563192905	0.5393877802414387	0.4963661000246366	0.5187392214831239	0.4977211135747721	0.49584257206208426	0.43098669623059865	0.4304631682680463	0.42729120473022913
33	0.4871	0.48066026114806604	0.49664326188716434	0.47095959595959597	0.556510224193151	0.4639997536339	0.46535476718403546	0.4912847992116285	0.48949864498644985	0.4873429416112343	0.4279379157427938
33	0.5321	0.5815779748706578	0.540250061591525	0.5502278886425228	0.48802044838630204	0.5570953436807096	0.4953190440995319	0.536369795516137	0.5675351071692535	0.5996242916974625	0.39452451342695244
33	0.4251	0.49239344666173934	0.521480044345898	0.44321261394432127	0.46372259177137226	0.4511271249076127	0.5211566888396156	0.525760655333826	0.4502956393200296	0.509639073663464	0.4854951958610495
33	0.5311	0.5371088938162109	0.48875954668637595	0.5277161862527716	0.5502586844050259	0.49596575511209656	0.39809682187730966	0.4496489283074649	0.5011086474501109	0.5186314363143631	0.5142584380389258
33	0.4213	0.5031411677753141	0.5640859817689086	0.5244518354274452	0.4713907366346391	0.37145848731214587	0.4496489283074649	0.4684651391968465	0.4319413648681941	0.5475178615422518	0.5091463414634146
33	0.5066	0.561529933481153	0.5020941118502094	0.5205407735895541	0.4977519093372752	0.5088075880758808	0.5523527962552353	0.4066580438531658	0.5119179600886918	0.5671655580192165	0.5089615668883961
33	0.5004	0.6089246119733924	0.4684343434343434	0.44355136733185513	0.479490022172949	0.4570091155457009	0.6024882976102488	0.6261086474501109	0.5805925104705593	0.5533074648928308	0.522450110864745
33	0.4976	0.5110864745011087	0.508130081300813	0.5136733185513673	0.5198940625769894	0.5163833456516383	0.4743779255974378	0.5172456270017246	0.3917836905641784	0.5083764474008376	0.42005420054200543
33	0.341	0.4416420300566642	0.43114067504311404	0.39286154225178616	0.4122936683912294	0.40551860064055184	0.3686868686868687	0.4051490514905149	0.4497259177137226	0.3112527716186253	0.3422641044592264
33	0.4797	0.5007083025375708	0.5573417097807342	0.518970189701897	0.3728750923872875	0.4914079822616408	0.4964892830746489	0.44561468341956145	0.5262687854151269	0.48229243656072923	0.5343372751909338
33	0.413	0.45048041389504806	0.38701034737620105	0.4086289726533629	0.3790650406504065	0.4532520325203252	0.4333117762995812	0.4439209164818921	0.39295392953929537	0.463630204483863	0.3068181818181818
33	0.4145	0.38097437792559746	0.47462429169746245	0.3835612219758561	0.46313747228381374	0.5427137225917714	0.421440009854644	0.4157119980290712	0.46686375954668635	0.4544838630204484	0.41866839122936683
33	0.5741	0.5644247351564424	0.5728627740822863	0.5567873860556788	0.5253449125400345	0.504619364375462	0.5698139935944814	0.5656873614190687	0.5953436807095344	0.5850271002710027	0.5606368563685636
33	0.4641	0.4470620842572062	0.46301428923380145	0.4268292682926829	0.3860248829761025	0.4568551367331855	0.4657551120965755	0.4986449864498645	0.5629003449125399	0.47490145355999014	0.4240576496674058
33	0.4968	0.46874230105937426	0.46674057649667405	0.5003387533875339	0.40474870657797485	0.5078837152007883	0.5373860556787386	0.5493040157674304	0.48666543483616653	0.5248829761024884	0.44047179108154716
33	0.4177	0.453190440995319	0.3400160137965016	0.41860679970436065	0.394940256220744	0.41050751416605075	0.45057280118255727	0.3944167282581917	0.38725671347622564	0.4307711258930771	0.3677322000492732
33	0.3491	0.3718280364621828	0.4289541759053954	0.3641290958364129	0.3999137718649914	0.36074156196107415	0.409830007390983	0.4041019955654102	0.4905457009115546	0.43172579453067256	0.46686375954668635
33	0.5884	0.47641044592264103	0.525160137965016	0.5660877063316088	0.5479182064547918	0.5184158659768416	0.5805617147080562	0.5377864005912787	0.5606060606060606	0.55259916235526	0.5288556294653856
33	0.4956	0.49959965508745996	0.5434528208918453	0.5357846760285785	0.48789726533628974	0.4307711258930771	0.4559312638580931	0.48494087213599407	0.44761640798226165	0.5231892091648189	0.519370534614437
33	0.4541	0.4335119487558512	0.40173072185267306	0.508869179600887	0.49384084749938406	0.48358585858585856	0.43249568859324955	0.5272850455777285	0.40420978073417096	0.4858339492485834	0.47634885439763486
33	0.5819	0.5598977580684897	0.5203252032520326	0.5869056417836905	0.6043360433604336	0.4912232076866223	0.6228750923872876	0.5559251047055925	0.5902623798965262	0.6502217294900222	0.5673811283567382
33	0.4861	0.4658167036215817	0.37158167036215817	0.4862650899236265	0.5296255235279625	0.49236265089923625	0.5204175905395417	0.48179970436068	0.4817689085981769	0.4794592264104459	0.514320029563932
33	0.4088	0.5425905395417591	0.5697216063069721	0.599870657797487	0.4724531904409953	0.5579884207932988	0.45198940625769896	0.4490022172949002	0.45528455284552843	0.6169931017491993	0.6039664942103966
33	0.4925	0.5562330623306233	0.46440009854644	0.4436745503818674	0.48546440009854647	0.515890613451589	0.4983370288248337	0.6195491500369549	0.5383715200788372	0.5153362897265337	0.46461566888396155
33	0.4474	0.421440009854644	0.4538987435328899	0.5440071446169007	0.5249137718649913	0.5418206454791821	0.6053523035230353	0.4749938408474994	0.5675659029317566	0.551890859817689	0.5416974624291697
33	0.4695	0.3874414880512442	0.43612958856861295	0.5284860803153486	0.5752956393200296	0.5013858093126385	0.5769278147326928	0.4377617639812762	0.4782889874353289	0.5439147573293914	0.511610002463661
33	0.4864	0.4918083271741808	0.47320768662232077	0.4604582409460458	0.4796132052229613	0.5135193397388519	0.44130327666913033	0.43733062330623307	0.48062946538556295	0.443890120719389	0.44404409953190443
33	0.4627	0.544130327666913	0.4633530426213353	0.49525745257452575	0.45679354520817933	0.51779995072678	0.46156688839615667	0.36391352549889133	0.4546070460704607	0.5366161616161617	0.5117639812761764
33	0.4536	0.48201527469820155	0.4276915496427692	0.523620349839862	0.4859879280610988	0.36597684158659766	0.4665250061591525	0.4136486819413649	0.4864190687361419	0.4531288494703129	0.4319413648681941
33	0.47	0.5117947770386795	0.4544838630204484	0.5177383592017738	0.45845651638334567	0.5457932988420793	0.5254988913525499	0.44844789356984477	0.49381005173688103	0.5023712737127372	0.49091525006159153
33	0.3622	0.36003325942350334	0.520879526977088	0.3988359201773836	0.4646926582902193	0.3471606306972161	0.4064732692781473	0.5181233062330622	0.37490761271249073	0.4100455777285046	0.4900529687115053
33	0.5056	0.5267307218526731	0.481029810298103	0.44096452328159647	0.543729982754373	0.4050258684405026	0.5400960827790096	0.45091155457009113	0.5633160877063316	0.5165373244641537	0.44204237496920423
33	0.6609	0.6228750923872876	0.5909090909090909	0.5359694506035969	0.5962983493471299	0.6108339492485834	0.5861049519586105	0.6459719142645972	0.5679970436067997	0.5208179354520818	0.5169376693766937
33	0.4307	0.5974993840847499	0.4351749199310175	0.450849963045085	0.4724377925597438	0.4598731214584873	0.43532889874353287	0.5102857846760286	0.432680463168268	0.4903917220990392	0.4457070707070707
33	0.5451	0.49898373983739835	0.5380635624538064	0.5500123183050012	0.530980537078098	0.3969573786646957	0.45048041389504806	0.4839554077358955	0.5542621335304262	0.5124414880512441	0.5606676521310667
33	0.4153	0.3894432126139443	0.4844481399359448	0.47259177137225916	0.4007452574525745	0.4867578221236758	0.4599039172209904	0.4342510470559251	0.402069475240207	0.4313562453806356	0.5002463661000246
33	0.4581	0.5068674550381868	0.5849039172209904	0.44533752155703377	0.520109632914511	0.5980229120473023	0.5718773096821878	0.5239591032273959	0.5002155703375215	0.5740022172949002	0.5179539295392954
33	0.4683	0.4648620349839862	0.4554693274205469	0.5279625523527962	0.4130635624538064	0.46085858585858586	0.4623059866962306	0.4275067750677507	0.4717910815471791	0.5117947770386795	0.4964276915496428
33	0.5927	0.5398189209164819	0.5531226903178122	0.5493964030549396	0.5361234294161124	0.5893385070214339	0.5755728011825573	0.5702143385070214	0.5680278393693028	0.6237989652623799	0.5252833210150283
33	0.4944	0.4877740822862774	0.5036031042128604	0.4769339738851934	0.5651330376940134	0.4596883468834688	0.5231892091648189	0.4018539049026854	0.523989898989899	0.5604828775560483	0.46704853412170483
33	0.3973	0.5291019955654102	0.4532520325203252	0.45879526977087953	0.4138950480413895	0.4247043606799704	0.44626139443212615	0.40628849470312883	0.5118255728011826	0.4431818181818182	0.4362527716186253
33	0.5252	0.498460211874846	0.5021864991377186	0.48946784922394676	0.49513426952451345	0.5542313377679231	0.4453991130820399	0.5237127371273713	0.5252217294900222	0.46165927568366594	0.48922148312392216
33	0.3973	0.4393015521064302	0.476779995072678	0.38624045331362405	0.46960458240946046	0.3733370288248337	0.4954422271495442	0.4048410938654841	0.45377556048287754	0.4475548164572555	0.4116161616161616
33	0.4691	0.4956270017245627	0.5092387287509239	0.46603227395910324	0.5752340477950234	0.5542929292929293	0.5771741808327174	0.4401330376940133	0.5236511456023651	0.4901915496427692	0.5049273220004927
33	0.5974	0.573109140182311	0.5482877556048288	0.6175782212367579	0.4648928307464893	0.6222283813747228	0.5329822616407982	0.5846575511209657	0.5003079576250308	0.5268847006651884	0.5201712244395171
33	0.6258	0.6344850948509485	0.6761825572801182	0.6025806848977581	0.49990761271249073	0.6290650406504065	0.5850271002710027	0.6033505789603351	0.5808080808080808	0.5978073417097808	0.6092941611234294
33	0.6346	0.6370411431387041	0.5562946538556295	0.5514289233801429	0.5449310174919931	0.5122567134762257	0.561160384331116	0.540619610741562	0.5818551367331856	0.5941118502094112	0.5480413895048042
33	0.4507	0.5761887164326188	0.4846329145109633	0.5546624784429662	0.5281781226903178	0.5060359694506036	0.35775437299827545	0.47083641290958367	0.3694259669869426	0.5281165311653117	0.49513426952451345
33	0.5528	0.47099039172209906	0.49541143138704113	0.5205715693520572	0.589369302783937	0.5066826804631682	0.44746242916974627	0.4859879280610988	0.4986141906873614	0.4987989652623799	0.489560236511456
33	0.6439	0.5779748706577975	0.5934651391968465	0.6069228874106923	0.6095713229859572	0.6005481645725548	0.6096329145109632	0.6033505789603351	0.5230044345898004	0.604490022172949	0.5172148312392215
33	0.3856	0.37841832963784183	0.4229490022172949	0.4984910076373491	0.43098669623059865	0.4443212613944321	0.4068120226656812	0.45559251047055926	0.40037570830253755	0.43018600640551863	0.40342448879034243
33	0.4271	0.4934712983493471	0.35489036708548904	0.5519832471051983	0.42513550135501355	0.49602734663710274	0.5289172209903917	0.5441919191919192	0.5540157674304016	0.46301428923380145	0.5149359448139936
33	0.5632	0.578559990145356	0.5563254496181326	0.5269462921901946	0.5145663956639567	0.5325819167282582	0.5586043360433605	0.5117947770386795	0.42451958610495194	0.5279625523527962	0.5537694013303769
33	0.4964	0.4633838383838384	0.4641845282089185	0.5159214092140921	0.5450080068982508	0.4913771864991377	0.4597191426459719	0.5193089430894309	0.5673811283567382	0.5606984478935698	0.5575572801182558
33	0.6161	0.5894308943089431	0.5707378664695738	0.64320029563932	0.47705715693520573	0.5750492732200049	0.5934651391968465	0.5362466124661247	0.5078221236757822	0.5396341463414634	0.5312884947031289
33	0.3695	0.45503818674550384	0.48295454545454547	0.3799581177629958	0.38485464400098546	0.36317442719881743	0.39741931510224193	0.4772111357477211	0.49230105937423013	0.4648928307464893	0.4109386548410939
33	0.6	0.573509485094851	0.5585735402808574	0.6086166543483617	0.5728627740822863	0.4885439763488544	0.5496427691549642	0.5868440502586844	0.6075388026607539	0.5340293175659029	0.5117947770386795
33	0.5285	0.449310174919931	0.5241438778024143	0.5531226903178122	0.6262934220251294	0.5341217048534121	0.512780241438778	0.47545577728504557	0.5516444937176644	0.3771864991377186	0.44182680463168267
33	0.4638	0.4841709780734171	0.5319044099531904	0.4363759546686376	0.48863636363636365	0.43151022419315105	0.3887657058388766	0.4364375461936438	0.4414572554816457	0.4056725794530673	0.4513272973638827
33	0.4335	0.498059866962306	0.541019955654102	0.4949186991869919	0.37912663217541265	0.4851872382360187	0.512780241438778	0.43249568859324955	0.39584873121458486	0.45125030795762505	0.4498029071199803
33	0.543	0.5563254496181326	0.45891845282089183	0.4919623059866962	0.45590046809559004	0.4755789603350579	0.5875215570337522	0.4787817196353782	0.4970128110372013	0.5372012811037201	0.542960088691796
33	0.3905	0.3983739837398374	0.4831855136733186	0.36000246366100025	0.39196846513919686	0.47471667898497166	0.4193458980044346	0.42257945306725797	0.44558388765705836	0.46307588075880757	0.46416913032766693
33	0.5089	0.568890120719389	0.6317134762256713	0.561160384331116	0.533290219265829	0.3911677753141168	0.4912847992116285	0.5884454299088445	0.5244826311899483	0.5636240453313625	0.4236881005173688
33	0.6406	0.6022727272727273	0.5170608524267061	0.575480413895048	0.6077543729982754	0.5292251786154225	0.5024328652377433	0.6054138950480414	0.6298657304754866	0.5013242177876325	0.6206885932495688
33	0.4887	0.5325511209657551	0.5711690071446169	0.4698817442719882	0.47323848238482386	0.5469635378171963	0.4007760532150776	0.5161677753141167	0.4633222468588322	0.539480167528948	0.40129958117763
33	0.6442	0.6108955407735895	0.5868748460211874	0.614529440748953	0.525529687115053	0.6080315348608032	0.5428677014042868	0.5634392707563439	0.655210643015521	0.5604828775560483	0.5159214092140921
33	0.4889	0.5256836659275683	0.5039726533628973	0.38910445922641046	0.49611973392461195	0.6010716925351072	0.4637687854151269	0.40508745996550877	0.4464461690071446	0.5404040404040404	0.5541697462429169
33	0.4858	0.4728073417097807	0.4110310421286031	0.5415126878541513	0.5275314116777532	0.5574648928307465	0.4826619857107662	0.44327420546932744	0.4577482138457748	0.503849470312885	0.6045208179354521
33	0.568	0.5552475979305248	0.5645787139689579	0.5307341709780734	0.5986388272973638	0.5470559251047056	0.5258376447400838	0.5360310421286031	0.4804138950480414	0.5120719389012072	0.5256528701650652
33	0.4131	0.45728627740822864	0.388349963045085	0.5137349100763735	0.3027839369302784	0.4380389258438039	0.3764781966001478	0.45183542744518357	0.38473146095097316	0.4662170485341217	0.4238420793298842
33	0.4486	0.49082286277408227	0.48857477211135747	0.42227149544222714	0.45349839862034985	0.45442227149544223	0.4034552845528455	0.4846329145109633	0.46886548410938655	0.5142892338014289	0.47908967726040896
33	0.45	0.374230105937423	0.433450357230845	0.5012934220251294	0.5449618132544962	0.543729982754373	0.482969943335797	0.5034491254003449	0.5179231337767923	0.4939332347868933	0.4920238975117024
33	0.5016	0.3982508006898251	0.4428430647942843	0.4123860556787386	0.5995627001724563	0.4657243163340724	0.47613328406011335	0.4598423256959842	0.4773651145602365	0.4802291204730229	0.5042806109879281
33	0.4957	0.45494579945799457	0.5568489775806849	0.560359694506036	0.5	0.551890859817689	0.5388026607538803	0.4816149297856615	0.5703067257945307	0.4324648928307465	0.5078529194382853
33	0.4172	0.5253449125400345	0.4043175659029318	0.45072677999507266	0.5809312638580931	0.4795824094604582	0.4553769401330377	0.4991377186499138	0.5182310914018231	0.4518970189701897	0.5001231830500124
33	0.4841	0.5454545454545454	0.4847253017984725	0.5503202759300321	0.44124168514412415	0.5140428677014043	0.44786277408228625	0.4882976102488298	0.5273466371027347	0.51010101010101	0.5212028824833702
33	0.4077	0.5520756343927076	0.4298780487804878	0.424150036954915	0.5177383592017738	0.4583333333333333	0.4867270263611727	0.5206023651145603	0.5392030056664203	0.4656319290465632	0.5051120965755113
33	0.5492	0.47989036708548904	0.529009608277901	0.5485957132298596	0.4826619857107662	0.49821384577482136	0.5223269278147327	0.5167836905641784	0.6048287755604829	0.49812145848731215	0.5414510963291451
33	0.4975	0.5275930032027593	0.49300936191180095	0.46304508499630453	0.5298718896279871	0.4991069228874107	0.48771249076127127	0.4677568366592757	0.5323355506282336	0.5485033259423503	0.4934712983493471
33	0.4624	0.4568551367331855	0.4247043606799704	0.48407859078590787	0.4875277161862528	0.4656935205715694	0.5387410692288741	0.4366531165311653	0.4136178861788618	0.5047733431879773	0.5258684405025869
33	0.5195	0.5061283567381129	0.5478258191672826	0.543729982754373	0.531719635378172	0.5277469820152747	0.5665804385316581	0.5638088199063809	0.47973638827297366	0.5577420546932742	0.5447154471544715
33	0.5322	0.494179600886918	0.38389997536339	0.5457317073170732	0.5159830007390983	0.5740022172949002	0.5224193151022419	0.4437361419068736	0.5499815225424981	0.5570337521557034	0.48589554077358954
33	0.5728	0.51779995072678	0.4918391229366839	0.5701527469820152	0.5242362650899236	0.4596267553584627	0.4986141906873614	0.5851810790835181	0.5678122690317813	0.5681510224193151	0.6422456270017246
33	0.3857	0.4575018477457502	0.3979120473022912	0.38562453806356245	0.380420054200542	0.48072185267307216	0.48287755604828775	0.4444752402069475	0.4466925351071693	0.5291635870904163	0.5250369549150037
33	0.4847	0.5132113821138211	0.5333210150283321	0.5002155703375215	0.5093619118009362	0.4918083271741808	0.4569783197831978	0.44780118255728013	0.5542313377679231	0.5263611727026362	0.44275067750677505
33	0.3748	0.4437053461443705	0.43021680216802166	0.43739221483123925	0.5080376940133038	0.42308758314855877	0.4577482138457748	0.47416235525991624	0.43770017245627	0.5319352057156935	0.3511640798226164
33	0.4167	0.3941549642769155	0.4532212367578221	0.4135562946538556	0.37811037201281106	0.434220251293422	0.35636856368563685	0.46680216802168023	0.3727827050997783	0.45257452574525747	0.4262749445676275
33	0.4824	0.5123798965262379	0.4693274205469327	0.49747474747474746	0.5037262872628726	0.4430278393693028	0.4364067504311407	0.4430278393693028	0.48580315348608033	0.45051120965755115	0.5208641290958363
33	0.5088	0.5005235279625524	0.4942719881744272	0.498059866962306	0.5011394432126139	0.49049950726779995	0.5446230598669624	0.45722468588322246	0.49990761271249073	0.5062823355506282	0.4927322000492732
33	0.4962	0.5117331855136733	0.3361973392461197	0.490330130574033	0.40884454299088446	0.4729613205222961	0.5008006898250801	0.5283628972653363	0.48195368317319537	0.47761148066026116	0.5304262133530426
34	0.3588	0.4661001735383879	0.3737957034288792	0.407755370713901	0.47711088504577825	0.4570342887918138	0.4646939141882592	0.3582370893423493	0.40165160672610856	0.3704446173179343	0.4080246544192448
34	0.4921	0.5811142361318892	0.5702531266830232	0.5824307342469033	0.5876668062952546	0.4878223924361199	0.41281192029202324	0.46424510801268626	0.47666207887020523	0.49611034647836755	0.54655616061277
34	0.5012	0.5580904793249956	0.5942343366644726	0.5444018909700198	0.517742804140985	0.5046376638142541	0.49944647238346	0.5520315959547604	0.5707916940937108	0.5843755610077195	0.5910178924061995
34	0.4749	0.5276763808270002	0.5125366525043384	0.46339237627909763	0.49042546825444316	0.5788702052540243	0.4506014002752678	0.5849440488301119	0.5222009454850098	0.5144216384417449	0.5131949015618454
34	0.5455	0.5335108611094489	0.6210879061695889	0.5320746813476154	0.4757644665190593	0.5900903596433487	0.3948596732691042	0.4502722757465143	0.556759021004129	0.49317814613129074	0.49102387648854046
34	0.5305	0.4778888157501047	0.478936030159775	0.5338998264616122	0.5476931362575549	0.5411106456824846	0.5664831548082102	0.5134342648554844	0.4987732631201005	0.4693614984142182	0.48988690084375563
34	0.5284	0.5199868350188499	0.49910238764885406	0.502662916641733	0.5133445036203698	0.5610376398779248	0.5206450840763569	0.6043025552031596	0.44787864281012507	0.6193824427024116	0.5366525043384597
34	0.5598	0.5666925976901442	0.5761474477888816	0.518849859374065	0.5427263479145473	0.535036802106397	0.528603913589851	0.48617676979235236	0.5224403087786488	0.5245347375979893	0.570043683801089
34	0.4659	0.507539943749626	0.5537370594219376	0.5174735204356412	0.4731913111124409	0.43270899407575847	0.49183172760457183	0.41361977140805456	0.4629286098976722	0.40165160672610856	0.44473699958111423
34	0.5075	0.43169170007779306	0.503530608581174	0.46451439171803005	0.4522171025073305	0.5451499012626414	0.42433127879839627	0.5576865537669798	0.47450780922745495	0.4555382682065705	0.5288731972951948
34	0.5498	0.48602716773382804	0.5520016755430555	0.4200227395128957	0.48231703668242476	0.5564897372987853	0.4412662318233499	0.5888636227634493	0.5517024714260068	0.5019149063491114	0.5063132068697265
34	0.462	0.47797857698521934	0.47690144216384417	0.5221111842498953	0.4266949913230806	0.40569086230626533	0.4321704266650709	0.4117647058823529	0.5028125187002573	0.43839387229968285	0.43094368978517145
34	0.4183	0.4417449584106277	0.4162527676380827	0.41347016934953024	0.3857040272874155	0.4657411285979295	0.4030877864879421	0.394680150798875	0.42169828256836817	0.4846807492071091	0.49515289330381185
34	0.485	0.5043384596972055	0.42783196696786546	0.4502423553348094	0.5429956316198911	0.5162168631440368	0.4636766201902938	0.45775237867273055	0.5451798216743462	0.47358027646460416	0.47486685416791335
34	0.376	0.5016157022320628	0.45978696666866137	0.41571420022739514	0.5118185626234217	0.4148165878762492	0.5302794566453234	0.544790856322183	0.48168870803662256	0.480043085392855	0.33370235174436
34	0.4785	0.5564598168870803	0.49455448506971456	0.5426365866794327	0.44027885823708934	0.5032613248758303	0.4821973550356053	0.5343187122254802	0.4737897193465382	0.4885704027287415	0.5283645502962121
34	0.5009	0.45676500508647	0.5558015678295734	0.497681168092873	0.43357668601519955	0.5298904912931602	0.54544910537969	0.424391119621806	0.5422775417389744	0.475166058284962	0.5435940398539884
34	0.506	0.5140925139129915	0.452097420860511	0.46526240201065167	0.4815091855663934	0.48243671832924423	0.43052480402130333	0.5150499670875471	0.5323140446412543	0.4630482915444917	0.5156483753216444
34	0.3874	0.47776913410328525	0.40679791753934536	0.4265154688528514	0.3796301837113279	0.37918137753575487	0.42331398480043086	0.3601519956914607	0.4030279456645323	0.4635270181317695	0.4167015738136557
34	0.4693	0.440578062354138	0.4440787505236072	0.4540422476213273	0.48387289809107775	0.5091257255699838	0.5336305427562683	0.48785231284782477	0.4658308898330441	0.5557118065944587	0.4738794805816528
34	0.6592	0.5394051822153073	0.5964933277481899	0.5335707019328586	0.6085512536652504	0.5317754772305667	0.4788761893363653	0.6364370773741846	0.6405960146011609	0.6540901202800551	0.6163305607085153
34	0.6266	0.5030518819938963	0.4722637783495901	0.556549578122195	0.5159176590269882	0.5846747651247681	0.5414098497995332	0.6094488660163964	0.5945185805756688	0.6512776015797977	0.5873077613547962
34	0.4698	0.5024833941715038	0.381156124708276	0.4528454311531327	0.4475794386930764	0.5105020645084076	0.47684160134043446	0.5446711746753635	0.4047034887200048	0.4571838908503381	0.4177787086350308
34	0.5335	0.5134641852671893	0.48180838968344203	0.5405421578600922	0.4786966668661361	0.5082879540422476	0.5585542457064209	0.561875411405661	0.4389623601220753	0.5547543534199031	0.5134043444437796
34	0.5008	0.47519597869666685	0.40320746813476155	0.5015558614086529	0.44351026270121474	0.4659206510681587	0.5385674106875711	0.5855723774759141	0.5278559032972294	0.5061636048112022	0.4744180479923404
34	0.5623	0.5627730237568069	0.586021183651487	0.5742624618514751	0.54655616061277	0.536353300221411	0.5976901442163844	0.5146011609119742	0.5861109448866016	0.42974687331697686	0.494674166716534
34	0.5547	0.5748010292621627	0.4873436658488421	0.5882053737059422	0.5510442223684998	0.5307282628208965	0.6113039315420981	0.5790796481359584	0.5614565256417928	0.4610436239602657	0.5414996110346478
34	0.4464	0.4742385255221112	0.42633594638262223	0.44506612410986773	0.5727664412662318	0.5566393393573096	0.4610436239602657	0.4881515169648734	0.433696367662019	0.4506911615103824	0.482706002034588
34	0.464	0.5543953084794446	0.5033810065226497	0.4140386571719227	0.4693315780025133	0.4576925378493208	0.48557836155825507	0.3952486386212674	0.467177308359763	0.47411884387529174	0.509095805158279
34	0.4951	0.3857040272874155	0.49087427443001613	0.48180838968344203	0.4782478606905631	0.44799832445694454	0.4882113577882832	0.4646639937765544	0.5071210579857579	0.5318951588773861	0.5537669798336425
34	0.6851	0.5494285201364371	0.5849440488301119	0.6499311830530788	0.520615163664652	0.7089342349350727	0.5540063431272815	0.7171922685656155	0.6407156962479804	0.6403865717192269	0.6576207288612291
34	0.5503	0.562952546227036	0.4632577344264257	0.5312369098198791	0.5760876069654719	0.4918616480162767	0.46897253306205494	0.5125964933277481	0.5167255101430196	0.5275566991801807	0.486475973909401
34	0.4904	0.558314882412782	0.4488959368080905	0.5183412123750822	0.6002034587995931	0.5490694751959787	0.4655616061277003	0.45458081503201486	0.5123272096224044	0.5043085392855006	0.5864400694153552
34	0.4379	0.4447070791694094	0.41909520675004486	0.5559212494763928	0.47349051522948954	0.4015917659026988	0.45072108192208726	0.5055651965771049	0.4458739752258991	0.46134282807731436	0.48328945006283286
34	0.5747	0.5801567829573335	0.5066722518101849	0.5250134641852672	0.48860032314044644	0.5522410388366944	0.5240560110107115	0.4846807492071091	0.4656812877745198	0.5875770450601401	0.5762372090239962
34	0.4626	0.4374962599485369	0.3710131051403267	0.4849799533241577	0.5287235952366705	0.5227095924839926	0.5408413619771408	0.41421817964215185	0.5346478367542338	0.5611274011130393	0.4944348034228951
34	0.5615	0.5949673867512417	0.5983184728621865	0.5594817784692717	0.5238465681287775	0.47513613787325715	0.5205852432529472	0.4887798456106756	0.5716893064448567	0.47836754233738255	0.5080186703369038
34	0.3994	0.4208305906289271	0.4950032912452875	0.43528214948237687	0.5467506432888517	0.4596672850218419	0.46714738794805816	0.5075100233379212	0.5041589372269762	0.5536772185985279	0.518849859374065
34	0.4692	0.5440727664412662	0.54378852253007	0.4487164143378613	0.49943151217760756	0.5120579259170606	0.4014122434324696	0.45927831966967864	0.5125067320926336	0.4883609598468075	0.4451259649332775
34	0.517	0.4289390222009455	0.48378313685596314	0.5153790916163007	0.515738136556759	0.5183112919633774	0.47923523427682363	0.5154090120280055	0.5019149063491114	0.5271078930046077	0.4881814373765783
34	0.5064	0.48447130632517504	0.5762372090239962	0.613308599126324	0.5981389503919574	0.592902878343606	0.5463766381425409	0.5336604631679732	0.513314583208665	0.6131589970677996	0.5337801448147926
34	0.602	0.5772245826102567	0.49386631560050265	0.5327329304051224	0.6753336125905093	0.5608880378194004	0.4993118305307881	0.5150200466758422	0.4293579079648136	0.559870743821435	0.615971515768057
34	0.4923	0.4413260726467596	0.4529651127999521	0.5383878882173418	0.5001496020585243	0.4655616061277003	0.4817485488600323	0.5947280234576028	0.5872479205313865	0.46998982706002035	0.45862007061217164
34	0.4453	0.4346837412482796	0.5114595176829633	0.5119681646819461	0.45817126443659867	0.44231344623302016	0.5101130991562444	0.5016456226437676	0.4162826880497876	0.47761953204476093	0.4091317096523248
34	0.5327	0.4735503560528993	0.5023936329363892	0.4908443540183113	0.546107354437197	0.5633415115791993	0.5457483094967387	0.5682484590987972	0.5188797797857698	0.4905750703129675	0.5459278319669678
34	0.3664	0.4149661899347735	0.44419843217042665	0.5080485907486088	0.3912393034528155	0.394021901741368	0.4158937226976243	0.4836933756208485	0.44745975704625696	0.46262940578062356	0.4226557357429238
34	0.3921	0.4832744898569804	0.4248100053856741	0.38480641493626955	0.43567111483454013	0.4620609179582311	0.41894560469152053	0.42672491173478544	0.41732990245945784	0.4735503560528993	0.4286697384956017
34	0.461	0.5112201543893244	0.4806414936269523	0.4772604871043026	0.40619950930524806	0.40721680330321347	0.5043085392855006	0.5412303273293041	0.3857638681108252	0.4847106696188139	0.5389862964514391
34	0.4262	0.45084076356890673	0.48907904972772426	0.46801507988749924	0.47238345999640957	0.542786188737957	0.4958709831847286	0.525282747890611	0.5657949853389983	0.5430554724433008	0.4849799533241577
34	0.4543	0.41278199988031833	0.4646639937765544	0.46966070253126685	0.4716354497037879	0.5005385674106876	0.5054155945185805	0.4654718448925857	0.5181317694931482	0.47283226617198254	0.4257674585602298
34	0.5232	0.4994614325893124	0.4746873316976842	0.4573634133205673	0.5289330381186045	0.4664292980671414	0.5156483753216444	0.5075997845730357	0.5205553228412423	0.5091556459816887	0.41424810005385676
34	0.5992	0.6489138890551134	0.5303093770570283	0.6059182574352223	0.5659445873975226	0.66519059302256	0.5845251630662438	0.5359942552809527	0.6010412303273293	0.5522410388366944	0.576267129435701
34	0.4544	0.509993417509425	0.48554844114655016	0.5125067320926336	0.49820477529770807	0.5394051822153073	0.4220573275088265	0.5578361558255042	0.5553527616540004	0.5714200227395129	0.586260546945126
34	0.5021	0.5350068816946921	0.5227694333074023	0.5415893722697624	0.5361139369277721	0.5729758841481659	0.5646879301059182	0.4830650469750464	0.5505654957812219	0.4879121536712345	0.42552809526659086
34	0.4549	0.5686972652743701	0.44264257076177366	0.5181916103165579	0.5308778648794208	0.49778588953384	0.4504817186284483	0.4332774818981509	0.4664292980671414	0.48429178385494587	0.4409371072945964
35	0.5301	0.466307826592959	0.44530113471050337	0.6010765202211231	0.5751818446319464	0.5636019784695956	0.48615071283095723	0.5187372708757637	0.5875763747454175	0.48085539714867614	0.5668897294151877
35	0.5235	0.52839685772476	0.4544951993017166	0.48361943555426246	0.4917078847832412	0.47305789933081177	0.5380855397148676	0.5352924061681699	0.5403549607215595	0.5437009019493745	0.4973523421588595
35	0.5384	0.5269130055280768	0.5567937154495199	0.47235961594413733	0.4809717777131219	0.4667151585685191	0.5654931626418388	0.5176025603724178	0.43107361070701194	0.5001745708466686	0.580709921443119
35	0.3804	0.4708612161768984	0.39243526331102707	0.42196683153913295	0.4028513238289206	0.4130928135001455	0.44503927844050045	0.463631073610707	0.4422752400349142	0.4868780913587431	0.40375327320337506
35	0.5248	0.5127727669479197	0.5039860343322665	0.49845795752109395	0.5068373581611871	0.47361070701192903	0.4162641838812918	0.5432935699738144	0.5231015420424789	0.5606051789351179	0.5702065755018911
35	0.4743	0.46560954320628456	0.42313063718359034	0.49220250218213557	0.48615071283095723	0.4633983124818155	0.4763747454175153	0.48152458539423915	0.545475705557172	0.4890311318009892	0.43956939191155076
35	0.5592	0.5019493744544661	0.5528658713994763	0.5479778876927553	0.4424207157404713	0.5491416933372126	0.472737852778586	0.4724759965085831	0.512656386383474	0.5187954611579866	0.5021821355833576
35	0.4286	0.3941809717777131	0.5009310445155659	0.4486470759383183	0.4850450974687227	0.4520221123072447	0.4648821646784987	0.4456066336921734	0.45883037532732035	0.36563863834739596	0.49575210939773057
35	0.5889	0.4538260110561536	0.6274367180680827	0.5206575501891184	0.5333139365725924	0.47061390747745124	0.5511201629327902	0.5393075356415479	0.502676752982252	0.505295315682281	0.5318009892347978
35	0.4796	0.5207157404713413	0.44626127436718066	0.5384637765493162	0.4510037823683445	0.48609252254873436	0.44047134128600524	0.5493162641838812	0.4701192900785569	0.476287459994181	0.42362525458248473
35	0.484	0.5057899330811755	0.5250218213558335	0.5480651731160896	0.44047134128600524	0.405760837940064	0.5334594122781495	0.49319173697992436	0.5122345068373582	0.5000581902822229	0.6120744835612453
35	0.4248	0.4333139365725924	0.39586848996217633	0.46112889147512365	0.41076520221123075	0.5180389874890893	0.4481524585394239	0.4092813500145476	0.48929298807099214	0.49217340704102414	0.45496072155949957
35	0.4952	0.5621181262729125	0.5620308408495781	0.44215885947046846	0.4765493162641839	0.3963631073610707	0.5195519348268839	0.4531568228105906	0.5112598196101251	0.5011201629327903	0.4096304917078848
35	0.455	0.46942100669188247	0.4771312190864126	0.4753855106197265	0.5523421588594705	0.5357288332848414	0.4930753564154786	0.4600232761128891	0.48964212976432936	0.4017166133255746	0.5103869653767821
35	0.5319	0.5164387547279604	0.5042769857433809	0.44512656386383476	0.4894384637765493	0.5208903113180099	0.4373872563281932	0.5230433517602561	0.4862089031131801	0.573407041024149	0.5148094268257201
35	0.4963	0.5104160605178936	0.5247017748036078	0.46732615653185916	0.44899621763165554	0.4054989816700611	0.537707302880419	0.4775385510619726	0.43380855397148677	0.3984870526622054	0.415740471341286
35	0.5015	0.5242653476869363	0.4692755309863253	0.4395112016293279	0.521035787023567	0.4810008728542333	0.5058190282222869	0.5459121326738434	0.43139365725923773	0.47442537096304915	0.43185917951702063
35	0.4815	0.4596450392784405	0.5217922606924643	0.5277858597614199	0.4946464940354961	0.47684026767529825	0.476287459994181	0.4262438172825138	0.44535932499272624	0.4343322665114926	0.5195519348268839
35	0.4318	0.4453302298516148	0.44038405586267093	0.3641256910096014	0.3824847250509165	0.4569682862961885	0.4107942973523422	0.4282222868780914	0.44521384928716906	0.5036950829211522	0.49278440500436427
35	0.4559	0.44527203956939193	0.4899912714576666	0.5037241780622636	0.4859470468431772	0.5301425661914461	0.4260692464358452	0.4393366307826593	0.41221995926680244	0.5159732324701775	0.5237998254291534
35	0.5738	0.5	0.5309863252836776	0.529938900203666	0.5966249636310736	0.5514983997672389	0.43025894675589177	0.4828047716031423	0.479837067209776	0.5346232179226069	0.5544079138783823
35	0.5678	0.6127436718068082	0.502007564736689	0.5304917078847833	0.4709048588885656	0.4737561827174862	0.5427116671515857	0.498661623508874	0.4858888565609543	0.6123363398312481	0.5706720977596741
35	0.4735	0.41157986616235087	0.40835030549898166	0.4655804480651731	0.47163223741635146	0.5189409368635438	0.48449228978760545	0.46848996217631655	0.47203956939191155	0.5083794006400931	0.44617398894384636
35	0.493	0.5177771312190864	0.46965376782077395	0.48457957521093975	0.48393948210648824	0.5034623217922607	0.481582775676462	0.4933954029677044	0.4926389292988071	0.5075356415478615	0.44774512656386384
35	0.4087	0.42586558044806516	0.36185627000290954	0.44527203956939193	0.44405004364271167	0.4961885365144021	0.4664823974396276	0.46037241780622634	0.4129182426534769	0.4067500727378528	0.4147512365434972
35	0.5173	0.5567355251672971	0.5130055280768112	0.5862089031131801	0.598661623508874	0.5380273494326447	0.5693337212685482	0.4353215013092813	0.6187954611579867	0.5853069537387257	0.5932208321210358
35	0.4054	0.4047716031422752	0.4138783823101542	0.45893220832121034	0.38277567646203087	0.4209485016002328	0.4509164969450102	0.47509455920861215	0.3997090485888857	0.40058190282222866	0.382921152167588
35	0.4579	0.4950247308699447	0.4866162350887402	0.5049461739889438	0.43718359034041315	0.49202793133546696	0.4991562409077684	0.526854815245854	0.5557171952283969	0.5119290078556881	0.49031131800989236
35	0.449	0.48740180389874893	0.44917078847832415	0.5178935117835322	0.3951993017166133	0.41841722432353795	0.4911841722432354	0.45967413441955196	0.5230433517602561	0.5186499854524295	0.43619435554262437
35	0.456	0.5201338376491126	0.4094850160023276	0.5390747745126564	0.506226360197847	0.5152458539423916	0.5433226651149258	0.529938900203666	0.45129473377945883	0.4850160023276113	0.4703229560663369
35	0.4427	0.5557462903695083	0.44329356997381436	0.4626709339540297	0.49338085539714865	0.4731742798952575	0.4870235670643003	0.5053826011056154	0.47279604306080886	0.4800989234797789	0.4266511492580739
35	0.5843	0.49837067209775965	0.6194064591213267	0.5992435263311027	0.5556008146639512	0.5535932499272621	0.48955484434099505	0.5045970322956066	0.5640093104451557	0.5069246435845214	0.5103869653767821
35	0.478	0.47593831830084377	0.542333430317137	0.4689263892929881	0.45199301716613327	0.4949665405877218	0.4773348850741926	0.47014838521966834	0.4534186790805935	0.4567646203084085	0.5210648821646785
35	0.5069	0.6066045970322956	0.6012510910677917	0.42848414314809424	0.5409077684026767	0.5438172825138202	0.5605760837940064	0.5624963631073611	0.5354087867326156	0.5434099505382601	0.5340704102414897
35	0.5219	0.44276985743380853	0.44995635728833283	0.5272621472214141	0.50709921443119	0.5181262729124236	0.4498690718649985	0.49508292115216757	0.4423916205993599	0.5235670643002619	0.47966249636310737
35	0.517	0.5324701774803607	0.4965085830666279	0.4992435263311027	0.5087867326156532	0.5312481815536806	0.5799098050625546	0.4855397148676171	0.4925516438754728	0.4752109397730579	0.5043933663078266
35	0.5617	0.5420424789060226	0.551440209485016	0.49871981379109687	0.4930753564154786	0.48193191736979923	0.48740180389874893	0.4629036950829212	0.5493162641838812	0.5490835030549898	0.4560081466395112
35	0.5914	0.5985452429444282	0.5215304044224615	0.5440791387838231	0.48929298807099214	0.5560372417806226	0.5381146348559791	0.540122199592668	0.5781786441664242	0.5219668315391329	0.5033750363689264
35	0.5605	0.5718359034041315	0.5613034623217923	0.4425661914460285	0.6320919406459121	0.48137910968868197	0.4968868199010765	0.5065464067500728	0.551032877509456	0.5065173116089613	0.5648530695373872
35	0.5553	0.5340413151003782	0.5821937736398022	0.5679371544951993	0.5120162932790224	0.5645330229851615	0.4770730288041897	0.5610997963340122	0.528135001454757	0.5119290078556881	0.5043060808844922
35	0.6315	0.5689263892929881	0.5353215013092814	0.5386965376782077	0.661885365144021	0.6242071574047134	0.5424789060226942	0.5487925516438755	0.663223741635147	0.6448938027349432	0.6629327902240326
35	0.4506	0.48996217631655514	0.486470759383183	0.46601687518184465	0.4302007564736689	0.4567937154495199	0.47846959557753854	0.4213558335757928	0.4430899039860343	0.4715740471341286	0.41818446319464647
35	0.484	0.47154495199301716	0.4847250509164969	0.5118417224323538	0.518417224323538	0.5505819028222287	0.49342449810881583	0.4881582775676462	0.4684608670352051	0.49869071864998543	0.4729997090485889
35	0.5312	0.4962758219377364	0.5426243817282513	0.5002618562700029	0.5656968286296189	0.568984579575211	0.4740471341286005	0.546086703520512	0.513529240616817	0.5316264183881292	0.4599068955484434
35	0.5471	0.5524585394239162	0.5469595577538551	0.4799243526331103	0.5402967704393367	0.5125981961012511	0.49461739889438466	0.5370963049170788	0.5005528076811172	0.5494908350305499	0.45816118708175735
36	0.5578	0.5379997734737796	0.5598312379657946	0.5710442858760901	0.5349699852757956	0.5573677653188357	0.5659474459168649	0.5027466304224714	0.45010759995469474	0.44401970778117567	0.4899478989693057
36	0.5019	0.43770528938724657	0.4883622154264356	0.4983293691244762	0.4482953901914147	0.45729980745271265	0.4603862272057991	0.49014610941216447	0.4277664514667573	0.510363574583758	0.4671536980405482
36	0.5139	0.4324385547627138	0.5460414542983351	0.54502208630649	0.5363857741533582	0.5110148374674368	0.5202174651715936	0.5786329142598255	0.5683542870087213	0.5064276815041341	0.544002718314645
36	0.4501	0.49997168422244875	0.45758296522822517	0.4607260165364141	0.4355249745158002	0.510250311473553	0.4603862272057991	0.5613036583984596	0.4451240231056745	0.440904972250538	0.4443028655566882
36	0.5395	0.5216898856042587	0.5152055725450221	0.4892966360856269	0.48547400611620795	0.5281741986634954	0.5188866236266848	0.4605844376486578	0.4205176124136369	0.42957866123003735	0.5610771321780497
36	0.5889	0.5933288028089251	0.5458432438554762	0.5842394382149734	0.5375750368105108	0.5472873485105901	0.5837580699966021	0.5120908370143844	0.45735643900781514	0.5812096500169894	0.5120625212368332
36	0.5506	0.44852191641182465	0.6005493260844943	0.5209536753879261	0.5515063993657265	0.4881923207611281	0.5523841884698154	0.5650696568127761	0.4914769509570733	0.5034262090837014	0.5894212255068524
36	0.5187	0.5129119945633707	0.43657265828519654	0.5890248046211349	0.5306376713104541	0.48184958658964777	0.47723411484879374	0.5336957752859893	0.5596330275229358	0.527692830445124	0.49920715822856493
36	0.3897	0.4677766451466757	0.39353267640729417	0.38574583758069997	0.4493147581832597	0.44175444557707555	0.40160267300940083	0.50090610488164	0.4099841431645713	0.4880224260958206	0.46242496318948917
36	0.4674	0.5293917770981991	0.5131385207837807	0.5457582965228225	0.5036244195265602	0.597151432778344	0.47608732585796804	0.47949937705289386	0.495384528259146	0.5124023105674482	0.41468456223807904
36	0.466	0.46208517385887415	0.5101936799184505	0.4354117114055952	0.5181787291879035	0.47103295956506963	0.44036697247706424	0.4562238079057651	0.49529958092649223	0.48734284743459055	0.4962623173632348
36	0.4797	0.5217465171593612	0.4338826594178276	0.5143844149960358	0.4664458036017669	0.5119775739041794	0.42720013591573225	0.4473326537546721	0.3916355193113603	0.5054083135122891	0.553573451126968
36	0.5763	0.5496375580473439	0.436516026730094	0.5349983010533469	0.5346868275002832	0.5271548306716503	0.5147808358817533	0.5339789330615019	0.541199456337071	0.5381696681390871	0.44900328463019595
36	0.4634	0.4960074753652735	0.4117963529278514	0.5167346245327896	0.4852474798957979	0.4423207611281006	0.4546947559179975	0.39596783327670176	0.468711065805867	0.46098085853437537	0.4546947559179975
36	0.4376	0.4828123230263903	0.4278230830218598	0.4749405368671424	0.4422358137954468	0.48940989919583194	0.4794710612753426	0.42753992524634726	0.4480405481934534	0.5271548306716503	0.5109298901347831
36	0.4651	0.4905708460754332	0.48049042926718766	0.4923547400611621	0.578009967153698	0.4558840185751501	0.4896364254162419	0.49399705515913467	0.37119152791935667	0.5257956733491902	0.5
36	0.4556	0.4821893759202628	0.5665703930229924	0.49425189715709594	0.5023502095367539	0.5090327330388492	0.5144693623286896	0.4801789557141239	0.49849926378978365	0.49569600181220974	0.48621021633254047
36	0.515	0.5402650356778798	0.5386510363574584	0.5315437761920943	0.5750368105108167	0.48799411031826934	0.4891267414203194	0.5037518405255409	0.4742326424283611	0.4966870540265036	0.4689659078038283
36	0.4919	0.4589987541057877	0.5509400838147015	0.4792445350549326	0.4855023218937592	0.49385547627137844	0.5171310454185072	0.4721514327783441	0.4033299354400272	0.4383848680484766	0.519934307396081
36	0.3717	0.4293521350096274	0.4037829878808472	0.4274266621361423	0.36558500396420884	0.355136482047797	0.38353720693170235	0.40426435609921846	0.4463699173179296	0.43626118473213277	0.3433571185864764
36	0.5861	0.5764525993883792	0.4963472646958885	0.5177256767470835	0.6093838486804848	0.5581039755351682	0.5689206025597463	0.5544229244535055	0.6437308868501529	0.5631158681617398	0.5576792388718994
36	0.48	0.4451240231056745	0.5103352588062068	0.45829085966700644	0.473100011326311	0.45664854456903387	0.5473015063993658	0.4891267414203194	0.4748839053120399	0.4843413750141579	0.5068241023898516
36	0.5154	0.5473156642881414	0.5211802016083361	0.5202740967266961	0.5568297655453619	0.47559179975082116	0.5679295503454524	0.5658058670291086	0.6000113263110205	0.49552610714690226	0.5414542983350322
36	0.4862	0.44693623286895456	0.5324498810737343	0.48453958545701664	0.5592082908596671	0.41052214293804506	0.49983010533469246	0.4395174991505267	0.5128270472307169	0.45237286215879485	0.4518348623853211
36	0.5072	0.5370936685921396	0.49798957979386116	0.5293068297655453	0.5811813342394382	0.5631724997168422	0.5831068071129233	0.4994620002265262	0.5826820704496546	0.5558103975535168	0.5010759995469476
36	0.436	0.4400838147015517	0.45710159700985387	0.5263053573451127	0.45027749462000227	0.43524181674028767	0.4714860120058897	0.4898912674142032	0.4798391663835089	0.4203194019707781	0.5179238871899422
36	0.4476	0.5058047343980066	0.4339392909729301	0.4697587495752633	0.5138747310001133	0.4911654774040095	0.5166779929776871	0.48083021859780267	0.5106467323592706	0.4203760335258806	0.3860289953562125
36	0.4304	0.4206591913013931	0.4390361309321554	0.4667572771548307	0.5058472080643335	0.4203760335258806	0.43158908143617625	0.481991165477404	0.46041454298335033	0.4371106580586703	0.5075603126061842
36	0.4821	0.41621361422584663	0.5436912447615811	0.49745158002038736	0.4190451919809718	0.49125042473666325	0.5129969418960245	0.5664288141352362	0.4116830898176464	0.4767527466304225	0.4483803375240684
36	0.4593	0.42048929663608564	0.4738079057650923	0.3508891154151093	0.39956393702571075	0.4822743232529165	0.5646732359270585	0.38812436289500507	0.4008664627930683	0.5161116774266621	0.4463416015403783
36	0.434	0.45225959904858987	0.46098085853437537	0.4548080190282025	0.3581379544682297	0.44846528485672216	0.4565635972363801	0.4971967380224261	0.41570393022992413	0.39913920036244194	0.47397780043039983
36	0.5446	0.5468059802922188	0.5287688299920715	0.5379714576962283	0.5545361875637105	0.5167346245327896	0.5936402763619889	0.47729074640389624	0.4799524294937139	0.4757333786385774	0.49983010533469246
36	0.4201	0.3361649110884585	0.4005833050175558	0.4520047570506286	0.5509400838147015	0.44925812662815723	0.5277494620002265	0.46157548986295166	0.4469079170914033	0.45330728281798616	0.4627081209650017
36	0.5858	0.6210216332540491	0.48530411145090047	0.5530354513534942	0.5188016762940311	0.5622097632800996	0.45191980971797485	0.5292785139879941	0.5522992411371617	0.5636255521576623	0.5259372522369464
36	0.4895	0.5468342960697701	0.4892400045305244	0.5169611507531997	0.4746290633140786	0.5351115641635519	0.44642654887303207	0.47816853550798505	0.5466644014044626	0.47338316910182354	0.5468059802922188
36	0.4782	0.4371389738362215	0.4570166496772001	0.5268150413410352	0.48097179748555896	0.5149224147695096	0.5417940876656473	0.4956676860346585	0.5071922074980179	0.4223015063993657	0.5546777664514667
36	0.5527	0.48867368897949937	0.5775002831577755	0.5499490316004078	0.5446539811983238	0.4949031600407747	0.5172726243062634	0.5568580813229131	0.46519990938951183	0.4976781062407974	0.5416525087778911
36	0.4539	0.45449654547513874	0.4660493827160494	0.46157548986295166	0.5454185071922075	0.4672103295956507	0.46395401517725676	0.46987201268546835	0.3986012005889682	0.4844546381243629	0.5787744931475818
36	0.5744	0.5063427341714803	0.5613602899535621	0.4942235813795447	0.5161399932042134	0.5412277721146223	0.5289104088798279	0.4847377958998754	0.4888435836448069	0.46565296183033184	0.5317703024125042
36	0.6244	0.5555272397780043	0.537490089477857	0.5722901800883452	0.6286952089704383	0.49937705289387246	0.597151432778344	0.5924510137048363	0.504728734851059	0.4977913693510024	0.6171990032846302
36	0.4351	0.4332880280892513	0.4954128440366973	0.409616038056405	0.46933401291199456	0.44787065352814587	0.4601880167629403	0.4191867708687281	0.454864650583305	0.4676350662589195	0.395429833503228
36	0.475	0.5152905198776758	0.5389625099105222	0.4409899195831918	0.4741476950957073	0.5031713670857402	0.4543691244761581	0.47763053573451125	0.468031487144637	0.44280212934647184	0.4617312266394835
36	0.5071	0.4952146335938385	0.4870313738815268	0.5134783101143957	0.5595763959678333	0.4364593951749915	0.408483406954355	0.5681560765658625	0.44741760108732587	0.4870880054366293	0.540406614565636
36	0.4346	0.5201325178389399	0.4125608789217352	0.5909219617170688	0.510363574583758	0.5195945180654661	0.5246630422471401	0.576537546721033	0.5045305244082002	0.5445407180881187	0.5426435609921848
36	0.5597	0.5136482047797033	0.5107316796919243	0.5382262996941896	0.5254558840185751	0.5410578774493148	0.5180088345225959	0.49382716049382713	0.504388945520444	0.5704496545475138	0.5445124023105674
36	0.4856	0.5240117793634613	0.5242383055838713	0.49750821157548986	0.5210103069430286	0.4926945293917771	0.4618303318609129	0.45520443991392	0.48881526786725565	0.49161852984482957	0.5395571412390985
36	0.4625	0.4174028768829992	0.5142428361082796	0.5221995696001812	0.5621531317249971	0.5137048363348058	0.5379148261411258	0.45611054479556007	0.49563937025710725	0.4465681277607883	0.4251897157095934
36	0.4245	0.47366632687733606	0.4132687733605165	0.47559179975082116	0.4344206591913014	0.4342224487484426	0.413665194246234	0.4767244308528712	0.48240174425189714	0.4113999320421339	0.468144750254842
36	0.4663	0.4647185411711406	0.4669838033752407	0.46301959451806546	0.44467097066485445	0.490882319628497	0.42739834635859103	0.47998074527126516	0.5253709366859214	0.43841318382602784	0.4829822176916978
36	0.5129	0.576311020500623	0.4445293917770982	0.5385660890248046	0.4697870653528146	0.47250537999773473	0.46154717408540036	0.5599161852984483	0.5615301846188696	0.487172952769283	0.5291935666553403
36	0.4927	0.5158002038735984	0.4613206478649904	0.4894382149733832	0.4931475818325971	0.4611790689772341	0.5350266168308981	0.5296466190961604	0.46687054026503566	0.4841148487937479	0.47930116661003513
36	0.505	0.5075178389398574	0.4895514780835882	0.48799411031826934	0.5024917884245101	0.4576679125608789	0.6040887982784007	0.44540718088118697	0.5254841997961264	0.48629516366519426	0.5359893532676407
36	0.504	0.5391890361309322	0.4310793974402537	0.4490316004077472	0.5355929323819232	0.39350436062974287	0.49592252803261977	0.4589704383282365	0.5232189375920263	0.5049269452939178	0.4478423377505946
36	0.545	0.4790746403896251	0.54411598142485	0.5133084154490882	0.4761581153018462	0.4781402197304338	0.5838430173292558	0.47864990372635635	0.5236719900328463	0.5203590440593499	0.5788311247026844
36	0.416	0.4360063427341715	0.4885604258692944	0.36711405595197644	0.48354853324272284	0.5063144183939291	0.5186884131838261	0.4673802242609582	0.5293917770981991	0.3926265715256541	0.5248329369124476
36	0.4627	0.4713727488956847	0.47584664174878244	0.4410748669158455	0.45823422811190395	0.5452202967493487	0.4595367538792615	0.5495809264922414	0.4736946426548873	0.5628043946086759	0.49569600181220974
36	0.4391	0.5812379657945407	0.45404349303431873	0.508098312379658	0.5317986181900555	0.5280609355532903	0.48343527013251786	0.5388209310227658	0.532081775965568	0.4606127534262091	0.4516649677200136
36	0.4634	0.5278627251104315	0.4165817193340129	0.5232755691471288	0.4821893759202628	0.5171876769736097	0.600521010306943	0.5673915505719787	0.4746856948691811	0.47120285423037717	0.49260958205912336
36	0.5649	0.5606523955147809	0.5113546267980519	0.4901744251897157	0.5084381017102729	0.5709876543209876	0.563030920829086	0.5556405028882093	0.5111564163551932	0.5835032279986408	0.5371219843696908
36	0.4869	0.5003681051081663	0.4934307396081096	0.47239211688752974	0.4195265601993431	0.4394608675954242	0.4682296975874958	0.5573111337637332	0.39797825348284066	0.5176407294144297	0.4770925359610375
36	0.5225	0.48892853097746064	0.4869747423264243	0.5196794653981198	0.5328179861819006	0.5753765998414316	0.536357458375807	0.5601143957413071	0.45410012458942123	0.4508438101710273	0.4739494846528486
36	0.5535	0.4783384301732926	0.5546494506739155	0.47471401064673235	0.4907124249631895	0.558755238418847	0.568212708120965	0.5265035677879715	0.5647015517046098	0.5404349303431872	0.5961603805640503
36	0.4448	0.4345339223015064	0.4812549552610715	0.4526560199343074	0.4136085626911315	0.5406897723411485	0.5258239891267414	0.5380564050288821	0.4077471967380224	0.4234907690565183	0.45520443991392
36	0.4324	0.46086759542417033	0.48974968852644696	0.3628100577641862	0.42108392796466193	0.42819118813002605	0.3720693170234455	0.4537037037037037	0.48459621701211913	0.3983463585910069	0.40035677879714576
36	0.5106	0.47881979839166383	0.4480405481934534	0.49459168648771096	0.5721061275342622	0.5419639823309548	0.4789613772794201	0.4952146335938385	0.5816627024578095	0.5037659984143165	0.5026616830898176
36	0.6615	0.5711575489862951	0.6813059236606637	0.6124136368784687	0.6155566881866577	0.6128666893192887	0.63597236380111	0.646222675274663	0.5694869181107713	0.5400951410125722	0.4813965341488277
36	0.3486	0.3627534262090837	0.3756087892173519	0.4567334919016876	0.4624532789670404	0.4292955034545249	0.4302440820024918	0.4701834862385321	0.46035791142824783	0.4236606637218258	0.4455770755464945
36	0.4704	0.44322686600974065	0.5370370370370371	0.43750707894438784	0.5106750481368219	0.4711745384528259	0.427285083248386	0.5247763053573451	0.4238305583871333	0.4965454751387473	0.4468229697587496
36	0.3782	0.33670291086193227	0.4470494959791596	0.4632461207384755	0.5569147128780156	0.4841148487937479	0.4528825461547174	0.459253596103749	0.4832512175784347	0.4707781175671084	0.5099388379204893
36	0.403	0.3525314305130819	0.5110997848000907	0.4865783214407068	0.4344206591913014	0.45047570506286105	0.4657095933854344	0.5252293577981652	0.4425189715709593	0.4094744591686488	0.5410578774493148
36	0.5445	0.4921565296183033	0.5125722052327557	0.4744874844263223	0.5826820704496546	0.5039925246347264	0.4722788537773247	0.49300600294484087	0.48745611054479554	0.4543549665873825	0.5312323026390304
36	0.5481	0.5231339902593726	0.5755181787291879	0.5744988107373429	0.4986691584550912	0.5039075773020727	0.5509683995922529	0.5200192547287349	0.5038792615245214	0.5027466304224714	0.4997168422244875
36	0.5753	0.5592082908596671	0.5658058670291086	0.531515460414543	0.4756767470834749	0.540746403896251	0.5218597802695663	0.5477404009514101	0.5331860912900668	0.5891522256201156	0.5675897610148375
36	0.4754	0.4754502208630649	0.45741307056291763	0.5513931362555216	0.4138350889115415	0.5079001019367991	0.5274096726696115	0.5526390304677766	0.4225846641748782	0.48142484992637896	0.48612526899988673
36	0.5234	0.5327330388492468	0.5517895571412391	0.5313172499716842	0.5031713670857402	0.4752803261977574	0.54706082229018	0.4891267414203194	0.5360743006002945	0.5546777664514667	0.5172443085287122
36	0.5628	0.5024917884245101	0.5248046211348963	0.5018971570959339	0.577896704043493	0.5571129233208744	0.5152622041001246	0.4663042247140107	0.47949937705289386	0.5251444104655114	0.5023502095367539
36	0.5155	0.5303261977573904	0.5129119945633707	0.45251444104655114	0.5650130252576736	0.43167402876883	0.5473722958432439	0.5092875750368105	0.5300996715369805	0.47692264129573	0.49869747423264243
36	0.4915	0.423122663948352	0.47377958998754105	0.4607260165364141	0.4728168535507985	0.46687054026503566	0.46658738248952314	0.545361875637105	0.4631045418507192	0.4579793861139427	0.39710046437875185
36	0.4547	0.4581492807792502	0.4843980065692604	0.4729584324385548	0.47212311700079285	0.5356212481594744	0.4663325404915619	0.4401404462566542	0.4741476950957073	0.4710895911201722	0.52285083248386
36	0.362	0.40047004190735075	0.46627590893645937	0.41131498470948014	0.4388096047117454	0.40808698606863747	0.42462340015856836	0.45350549326084494	0.4211122437422132	0.3591290066825235	0.4337693963076226
36	0.5188	0.573054706082229	0.5733378638577415	0.49031600407747195	0.49954694755918	0.5077585230490429	0.4190451919809718	0.5171876769736097	0.4483237059689659	0.42572771548306715	0.43824328916072036
36	0.4731	0.4975365273530411	0.4774040095141013	0.40177256767470837	0.5310340921961717	0.4818212708120965	0.4436516026730094	0.472420432665081	0.4599048589874278	0.4196681390870993	0.5357061954921282
36	0.4982	0.5462962962962963	0.4678332767017782	0.5289953562124816	0.5737909162985616	0.5617567108392797	0.5399252463472647	0.5605391324045759	0.5086363121531318	0.5606807112923321	0.43544002718314645
36	0.4663	0.5018405255408314	0.36779363461320647	0.5296749348737116	0.4304847661116774	0.5241250424736663	0.49762147468569484	0.5146958885490995	0.458460754332314	0.4473326537546721	0.4873145316570393
36	0.4563	0.48453958545701664	0.49606410692037606	0.47298674821610603	0.4075489862951637	0.5022935779816514	0.4702967493487371	0.5978026956620229	0.5079284177143505	0.44665307509344204	0.4344065013025258
37	0.4363	0.5523717595146167	0.4566188637617209	0.48996138996138994	0.4288196359624931	0.5128240485383343	0.5396028681742967	0.5168505239933812	0.5627964699393271	0.4471042471042471	0.48325979040264755
37	0.5833	0.572007722007722	0.5668781025923884	0.5585217870932156	0.6052950910093767	0.5937672366243795	0.5403199117484832	0.5631549917264203	0.5289851075565362	0.5662989520132378	0.46047986762272475
37	0.5107	0.5878929950358521	0.5560397131825703	0.5319360176503034	0.555488141202427	0.5698014340871483	0.5589354660783232	0.5185328185328185	0.5004412575841147	0.501296194153337	0.5180088251516823
37	0.5221	0.4770821842250414	0.3905956977385549	0.49398786541643686	0.4877826806398235	0.41842250413678983	0.5257859900717043	0.48276337562051846	0.5730005515719802	0.5774131274131274	0.4940430226144512
37	0.4038	0.46908439051296197	0.4479867622724766	0.5014892443463872	0.5394925537782681	0.47917815774958633	0.4829012686155543	0.4516547159404302	0.5494208494208495	0.3792057363485935	0.4817981246552675
37	0.5522	0.4718146718146718	0.589327082184225	0.547407611693326	0.4651958080529509	0.5119415333701048	0.5553778268063982	0.4980419194704909	0.5191119691119691	0.4868725868725869	0.5186431329288472
37	0.4733	0.42170435741864315	0.4405956977385549	0.5003585217870932	0.5345559845559845	0.4127688913403199	0.47677881963596247	0.4282680639823497	0.4789023717595146	0.48075013789299503	0.4846938775510204
37	0.5537	0.47553778268063984	0.5584390512961942	0.5385273028130171	0.4646993932708218	0.5272476558190844	0.517319360176503	0.543353557639272	0.5182294539437396	0.5214561500275786	0.5389134031991175
37	0.7019	0.6419746276889134	0.7107832322118036	0.6229453943739658	0.6656646442360729	0.6762272476558191	0.6667677881963596	0.6514892443463872	0.6594043022614451	0.6510204081632653	0.6423607280750138
37	0.5108	0.5186155543298401	0.4714285714285714	0.5252068394925538	0.5360452289023717	0.5095697738554882	0.5467181467181467	0.5603419746276889	0.5664092664092664	0.4295366795366795	0.5385548814120242
37	0.4708	0.5343905129619415	0.5287644787644787	0.42523441809156093	0.4434087148372863	0.496276889134032	0.5365278543849973	0.5062327633756205	0.5001378929950359	0.45110314396028683	0.44726971869829013
37	0.4754	0.4715113072255929	0.5643408714837286	0.5175951461665748	0.49795918367346936	0.4868450082735797	0.5554054054054054	0.5411472697186983	0.44407060121345837	0.48025372311086595	0.4590457804743519
37	0.3727	0.5001930501930502	0.3867622724765582	0.5383066740209598	0.3650027578599007	0.4524958632101489	0.4928571428571429	0.44884169884169883	0.47236624379481523	0.5051571980143409	0.42766133480419194
37	0.5206	0.5873965802537231	0.49928295642581355	0.5390237175951461	0.5359624931053503	0.5613072255929399	0.5424986210700496	0.5413127413127413	0.3924158852730281	0.5600110314396028	0.5305295091009377
37	0.4298	0.42642029784886926	0.4606177606177606	0.5256205184776613	0.4707391064533922	0.4865416436845008	0.3948703805846663	0.4872311086596801	0.46938775510204084	0.4931053502482074	0.3833976833976834
37	0.5421	0.4314396028681743	0.578323221180364	0.46715388858246	0.5150854936569222	0.6298952013237727	0.5491174848317706	0.5256480970766685	0.5511858797573084	0.4715113072255929	0.5469387755102041
37	0.465	0.4822945394373966	0.4578874793160507	0.4337837837837838	0.5688361831218974	0.49939327082184226	0.5100937672366244	0.5013513513513513	0.4620518477661335	0.4543849972421401	0.5176778819635962
37	0.4653	0.5589906232763375	0.5385548814120242	0.5135410921125206	0.6312879205736348	0.5662989520132378	0.5186982901268615	0.4948428019856591	0.552095973524545	0.5756480970766685	0.4906784335355764
37	0.4609	0.4178985107556536	0.4480419194704909	0.4617760617760618	0.4431605074462217	0.45871483728626583	0.46125206839492555	0.49321566464423605	0.4384169884169884	0.479123000551572	0.5119966905681191
37	0.4537	0.5385273028130171	0.4760893546607832	0.3901820187534473	0.44360176503033644	0.4567291781577496	0.5082735797021511	0.4329564258135687	0.5159955874241589	0.4653888582460011	0.5337562051847766
37	0.4601	0.5544953116381688	0.3974627688913403	0.5687534473248759	0.5465250965250965	0.4991726420297849	0.5123827909542196	0.5770821842250413	0.5062327633756205	0.49313292884721455	0.49238830667402095
37	0.5568	0.5345559845559845	0.518918918918919	0.5654991726420298	0.5801985659128517	0.5164920022062879	0.5264754550468836	0.5184225041367898	0.4458907887479316	0.49034749034749037	0.5280750137892996
37	0.581	0.5550744622173194	0.5797297297297297	0.563265306122449	0.48932708218422505	0.5596800882515168	0.534142305570877	0.5507446221731936	0.45490899062327633	0.5463044677330392	0.47264202978488695
37	0.5796	0.5653337010479867	0.5850523993381136	0.5321842250413679	0.5773028130170987	0.4479591836734694	0.5732487589630447	0.5698290126861555	0.5407335907335907	0.5112796469939327	0.5483177054605626
37	0.4378	0.47719249862107005	0.4739106453392168	0.48907887479316053	0.39950358521787094	0.4528130170987314	0.44180915609487037	0.4826254826254826	0.5027027027027027	0.3968008825151682	0.4359762824048538
37	0.5568	0.5967181467181467	0.4814671814671815	0.43193601765030337	0.5146718146718147	0.5119966905681191	0.6258135686707115	0.4737727523441809	0.5230832873690017	0.559873138444567	0.4811638168781026
37	0.42	0.45110314396028683	0.49911748483177054	0.5302813017098731	0.391257584114727	0.38979591836734695	0.45683949255377826	0.4562327633756205	0.4651958080529509	0.4459183673469388	0.3609211252068395
37	0.3446	0.5722559293987866	0.4997104247104247	0.4423607280750138	0.355984555984556	0.4937396580253723	0.4316050744622173	0.42915057915057914	0.4980143408714837	0.4620242691671263	0.5551847766133481
37	0.5627	0.5280750137892996	0.493849972421401	0.469580805295091	0.5023993381136238	0.49456701599558744	0.5623827909542195	0.5186982901268615	0.5446773303916161	0.5445118587975731	0.499669056811914
37	0.5051	0.4995035852178709	0.5599834528405957	0.4653888582460011	0.5505515719801434	0.46591285162713736	0.5209321566464423	0.5644511858797573	0.39509100937672365	0.43855488141202426	0.47385548814120243
37	0.573	0.5262272476558191	0.5178433535576392	0.5513237727523442	0.5761169332597904	0.5375620518477662	0.5557915057915058	0.4929123000551572	0.5976006618863762	0.5488141202426917	0.5079977937120794
37	0.4797	0.5909266409266409	0.510838389409818	0.6108108108108108	0.48367346938775513	0.5464147821290678	0.6088527302813017	0.5261169332597904	0.551296194153337	0.5655819084390513	0.5319635962493106
37	0.5299	0.48885824600110317	0.4990623276337562	0.49481522338665196	0.5172642029784887	0.5437120794263651	0.5274407060121346	0.4521235521235521	0.5461941533370105	0.4958632101489244	0.4927468284611142
37	0.5394	0.5798952013237727	0.5278543849972421	0.4890237175951462	0.5918643132928847	0.5506618863761721	0.5656370656370656	0.5719801434087148	0.4851902923331495	0.4950910093767237	0.5427881963596249
37	0.5107	0.4675951461665747	0.5022338665195808	0.5666298952013238	0.49922779922779925	0.5159128516271373	0.4794815223386652	0.4777164920022063	0.4460011031439603	0.481715388858246	0.5541367898510756
37	0.4443	0.3924158852730281	0.4787369001654716	0.4525648097076668	0.463430777716492	0.48234969663541094	0.4859349145063431	0.5054605626034198	0.47699944842801983	0.4254826254826255	0.5268339768339768
37	0.4861	0.49630446773303916	0.5608108108108109	0.47934362934362934	0.5152509652509653	0.531715388858246	0.4167402095973525	0.49241588527302815	0.4696635410921125	0.4927744070601213	0.3672642029784887
37	0.3866	0.49677330391616104	0.431715388858246	0.43822393822393824	0.416988416988417	0.45592939878654165	0.4358521787093216	0.4637892995035852	0.43596249310535024	0.500330943188086	0.4327082184225041
37	0.3473	0.39845559845559847	0.4297848869277441	0.4646166574738003	0.38223938223938225	0.3998896856039713	0.4142581356867071	0.460838389409818	0.3673469387755102	0.4125206839492554	0.4303916161059018
37	0.5678	0.5265306122448979	0.5405405405405406	0.5246276889134032	0.5938775510204082	0.5305846662989521	0.580915609487038	0.5709873138444567	0.5409266409266409	0.5463320463320464	0.533507997793712
37	0.4568	0.5487865416436845	0.5117209045780474	0.4772476558190844	0.5212630998345285	0.5237451737451737	0.5552261445118588	0.5450910093767236	0.42429674572531717	0.5121621621621621	0.5254550468836183
37	0.5451	0.4680088251516823	0.3929950358521787	0.4959183673469388	0.4869553226696084	0.5275234418091561	0.5685052399338114	0.5811086596800883	0.5921400992829564	0.5542195256480971	0.5823496966354109
37	0.4836	0.5295091009376723	0.4739933811362383	0.5181191395477109	0.4864589078874793	0.4545780474351903	0.4869277440706012	0.5316602316602317	0.4137065637065637	0.5464975179260894	0.4601765030336459
37	0.6016	0.5060672917815775	0.4929123000551572	0.5575289575289575	0.6017650303364589	0.5534473248758963	0.6509100937672366	0.5469387755102041	0.5264478764478765	0.5972697186982902	0.5027302813017098
37	0.4546	0.4028957528957529	0.4627688913403199	0.5305295091009377	0.4023441809156095	0.4383342526199669	0.49931053502482076	0.47804743519029236	0.4500827357970215	0.45044125758411474	0.3752895752895753
37	0.4305	0.4965802537231109	0.4988830667402096	0.4582184225041368	0.4720904578047435	0.40077220077220077	0.4140926640926641	0.440292333149476	0.4269718698290127	0.37666850523993384	0.47228350799779373
37	0.5391	0.6065912851627138	0.5351902923331495	0.6385548814120243	0.5544125758411472	0.48425261996690566	0.49754550468836184	0.5181742967457253	0.4911196911196911	0.4678433535576393	0.5698290126861555
37	0.5669	0.6165747380033094	0.5300606729178158	0.5707942636514065	0.5789851075565361	0.5644511858797573	0.5513237727523442	0.5439327082184225	0.49147821290678434	0.48149476006618863	0.5425813568670712
37	0.4492	0.3907335907335907	0.4667953667953668	0.43996138996138995	0.4835631549917264	0.4568119139547711	0.45085493656922226	0.4613623827909542	0.45441257584114725	0.5165747380033094	0.45044125758411474
37	0.5292	0.5185328185328185	0.4240761169332598	0.5220904578047435	0.5083011583011583	0.5041919470490899	0.49853833425261995	0.5442360728075014	0.5488141202426917	0.5203254274682846	0.4690016547159404
37	0.4276	0.48690016547159404	0.4893546607832322	0.47887479316050746	0.4237865416436845	0.42661334804191947	0.44622173193601766	0.44693877551020406	0.45416436845008273	0.5275785990071704	0.453392167677882
37	0.5978	0.5179536679536679	0.5046332046332046	0.5547435190292334	0.5068394925537782	0.5841974627688914	0.5372586872586873	0.5316878102592388	0.5332046332046332	0.51715388858246	0.5706563706563706
37	0.4009	0.42382790954219524	0.4398510755653613	0.44903474903474905	0.4153888582460011	0.3805019305019305	0.49241588527302815	0.465857694429123	0.4722559293987865	0.43623827909542195	0.3882101489244346
37	0.5223	0.49522890237175954	0.5637341423055708	0.4415057915057915	0.5499724214009928	0.5943463872035301	0.5744897959183674	0.4929398786541644	0.5264754550468836	0.4282680639823497	0.516188637617209
37	0.55	0.5306674020959735	0.456150027578599	0.4805019305019305	0.5629067843353558	0.45584666298952015	0.47892995035852176	0.5017098731384446	0.5667677881963596	0.5620794263651406	0.49936569222283506
37	0.5119	0.5021787093215665	0.5216492002206288	0.45300606729178156	0.5399889685603971	0.4643822393822394	0.5087975730832873	0.48530060672917813	0.5142305570876999	0.47065637065637067	0.46861555432984003
37	0.5893	0.6072255929398787	0.5215664644236073	0.5566188637617209	0.4886927744070601	0.5987589630446774	0.5550468836183122	0.5638996138996138	0.5722559293987866	0.4722559293987865	0.5581356867071153
37	0.5772	0.6062603419746276	0.5644236072807501	0.6189189189189189	0.5989244346387204	0.5224765581908439	0.4977661334804192	0.5437948152233867	0.6094318808604523	0.5604247104247104	0.6044677330391616
37	0.4582	0.5146442360728075	0.5498621070049642	0.5028130170987314	0.44045780474351903	0.5173469387755102	0.46944291230005514	0.4420435741864313	0.47904026475455047	0.39685603971318256	0.519746276889134
37	0.5649	0.4883618312189741	0.5177881963596249	0.55146166574738	0.49746276889134033	0.5506894649751792	0.5570601213458356	0.47264202978488695	0.563099834528406	0.5687258687258687	0.5557639271924987
37	0.5171	0.5489795918367347	0.5106177606177607	0.4097904026475455	0.5107832322118037	0.4944015444015444	0.5529509100937673	0.5614451185879757	0.4611969111969112	0.5294263651406509	0.5671814671814672
37	0.4629	0.44379481522338665	0.5418643132928848	0.4015444015444015	0.4651958080529509	0.43971318257032543	0.4976558190843905	0.3910093767236624	0.4835631549917264	0.4621070049641478	0.47520683949255377
37	0.4556	0.4803916161059018	0.4319635962493105	0.49746276889134033	0.4865416436845008	0.5476006618863761	0.4487313844456702	0.4873965802537231	0.45033094318808603	0.41596800882515167	0.4848041919470491
37	0.5395	0.5413127413127413	0.4347766133480419	0.6104522890237176	0.5543022614451186	0.46831218974076116	0.5906784335355764	0.5316878102592388	0.561169332597904	0.48234969663541094	0.43190843905129617
37	0.4928	0.4736072807501379	0.5052675124103696	0.39693877551020407	0.47413127413127415	0.48210148924434637	0.4640926640926641	0.457446221731936	0.5357556536127964	0.4301158301158301	0.4782680639823497
38	0.5755	0.5857749583355734	0.5966614698134509	0.5183323477232407	0.5492715445406161	0.5655072307940433	0.4831191871404763	0.5892693941185958	0.524541691306919	0.6226546959840868	0.5456158271060696
38	0.578	0.5652384280415031	0.524676092683189	0.5705876028170529	0.6009623138540938	0.5714746519004354	0.5351325197570023	0.5798612977796893	0.5501048330734907	0.5663136390516639	0.5309929573678834
38	0.6593	0.5862050427396377	0.6237836675447557	0.6179775280898876	0.5333853018654912	0.54902962206333	0.5640019353798182	0.6478415138971023	0.6354497070049997	0.6694801354765872	0.5616364711574646
38	0.5099	0.5504542766517929	0.4713725068544702	0.5265577119509703	0.5652115477662492	0.5236277619482823	0.5160206440513951	0.5303209504865329	0.5420676307725392	0.513036933498199	0.495645395408849
38	0.5154	0.547604967474867	0.42634804580398905	0.5023654642223536	0.46785119079619375	0.46758238804365354	0.4765872802537498	0.5647545830869308	0.5219343046072792	0.5345142734261599	0.5404010537067899
38	0.4659	0.4390355357238858	0.44403526692113326	0.3970754260523628	0.48432879952690716	0.49849470458577494	0.5179291435944304	0.4894360518251707	0.4050857480780603	0.5017203376162572	0.4238481802053653
38	0.5366	0.5628192032686414	0.45285199720445135	0.48395247567335087	0.4701897747432934	0.4903231009085533	0.49650556421697756	0.4317509811300468	0.49137143164346003	0.5126874899198968	0.4984140637600129
38	0.4932	0.5467985592172464	0.5328745766356647	0.5339766679210796	0.4988441481640772	0.4743293371324122	0.5379818289339283	0.4787377022740713	0.4761840761249395	0.5675232514380947	0.5252136981882695
38	0.4942	0.5912854147626472	0.5225525509381216	0.5095156174399226	0.5786516853932584	0.49223160045158865	0.5138433417558196	0.546260953712166	0.49107574861566583	0.5340841890220955	0.5166120101069835
38	0.5262	0.5542175151873555	0.4966399655932477	0.5090048922100963	0.5387075963657868	0.5977904413741196	0.482715983011666	0.49862910596204507	0.5142465458846298	0.5216386215794849	0.52013332616526
38	0.4781	0.4745981398849524	0.4622600935433579	0.5134670179022633	0.413284232030536	0.4068329659695715	0.4269125315843234	0.5188968335035751	0.44462663297672167	0.453765926563088	0.47680232245578197
38	0.5216	0.4824202999838718	0.5312348798451696	0.4485242728885544	0.5639212945540563	0.4259179613999247	0.5301059082845009	0.510106983495511	0.4848932853072416	0.46610397290468253	0.5217730229557551
38	0.4827	0.4861028976936724	0.5041933229396269	0.4687651201548304	0.4650287618945218	0.4296005591097253	0.5125530885436267	0.4540347293156282	0.49532283210580075	0.5286006128702758	0.4540616095908822
38	0.5142	0.4684694371270362	0.5515294876619536	0.5099188215687329	0.5379011881081662	0.46013655179829044	0.5678189344658889	0.5193806784581474	0.5220418257082953	0.6119294661577335	0.5444062147196387
38	0.508	0.48067308209236065	0.5098919412934788	0.4679318316219558	0.42551475727111443	0.582334283103059	0.5655341110692973	0.4542766517929144	0.4790602655771195	0.4933605720122574	0.43261114993817534
38	0.4579	0.5686522229987635	0.4092253104671792	0.4332025159937638	0.43841728939304336	0.44298693618622653	0.38401161227890973	0.5591634858340949	0.42685877103381537	0.4362937476479759	0.4778775334659427
38	0.4645	0.4674748669426375	0.4874200311811193	0.4221278425891081	0.5338960270953175	0.48040427933982044	0.5063168646846944	0.4852964894360518	0.4293855169076931	0.5085748078060319	0.4765872802537498
38	0.5757	0.5247836137842051	0.5628460835438955	0.5320144078275362	0.5409386592118703	0.5209128541476264	0.5195150798344175	0.5898607601741842	0.5527391000483844	0.5469060803182625	0.5268802752540186
38	0.4885	0.511612278909736	0.4420192462770819	0.4690876834578786	0.43059512929412397	0.5451319821514973	0.5570130638137735	0.5031718724799742	0.4861028976936724	0.4420192462770819	0.45903446051287566
38	0.4931	0.5167464114832536	0.5543519165636256	0.5685984624482555	0.5700768775872265	0.4507284554593839	0.5082791247782378	0.4625826568464061	0.5060211816569001	0.5292188592011182	0.5055104564270738
38	0.4986	0.39476372238051716	0.5040320412881028	0.49908607064136334	0.491290790817698	0.43188538250631686	0.5210741357991506	0.5138702220310736	0.4706467394226117	0.5223375087360894	0.5723617009838181
38	0.5461	0.5269340358045267	0.48701682705230903	0.5135745390032794	0.5350249986559862	0.4911026288909198	0.489839255953981	0.557846352346648	0.456668996290522	0.4865598623729907	0.5
38	0.4523	0.5083597656039998	0.4101123595505618	0.3927477017364658	0.504381484866405	0.4115101338637708	0.47475942153647654	0.4984140637600129	0.5006182463308424	0.48879092521907425	0.4598139884952422
38	0.4981	0.49639804311596153	0.48483952475673353	0.4570453201440783	0.5027149078006559	0.4708080210741358	0.5137358206548035	0.5051341325735176	0.5793505725498629	0.4451911187570561	0.5349712381054782
38	0.5508	0.48905972797161446	0.4878769958604376	0.5152142357937746	0.5387075963657868	0.4699747325412612	0.5292188592011182	0.5303209504865329	0.547658728025375	0.5739745174990591	0.5336809848932853
38	0.6021	0.6033815386269555	0.5651309069404871	0.5261276275469061	0.49026934035804526	0.5862050427396377	0.5687059835492716	0.5118273211117682	0.5930057523789044	0.614133648728563	0.5305091124133111
38	0.5073	0.5180904252459545	0.5467985592172464	0.5364496532444493	0.5668243642814902	0.4716681898822644	0.4952421912800387	0.5384119133379925	0.4430944572872426	0.5976022794473416	0.5605881404225579
38	0.4428	0.39465620127950113	0.4497070049997312	0.4516155045427665	0.4385516907693135	0.5058599000053761	0.5042470834901349	0.48069996236761464	0.43822912746626524	0.488414601365518	0.44545992150959624
38	0.433	0.5148916724907263	0.46914144400838664	0.4346809311327348	0.4088489866136229	0.4326380302134294	0.44734154077737753	0.5451051018762432	0.5908284500833288	0.46811999354873396	0.48314606741573035
38	0.4387	0.3946024407289931	0.4996774366969518	0.4326380302134294	0.4178269985484651	0.5992688565130907	0.4723401967636149	0.4777700123649266	0.4945701843986882	0.46669533896027093	0.4973388527498522
38	0.5623	0.5759098973173485	0.5310467179183915	0.43433148755443257	0.5739207569485512	0.4983065426589968	0.5502661147250147	0.5093005752378904	0.5603999784957798	0.5095424977151766	0.41597225955593786
38	0.4418	0.4617896887264126	0.4618837696898016	0.5033465942691253	0.42263856781893444	0.4851083275092737	0.43782592333745496	0.5572012257405515	0.4850814472340197	0.43210042470834903	0.46871135960432236
38	0.4656	0.49819902155798074	0.46481371969248964	0.43089081232191817	0.481210687597441	0.4560507499596796	0.475431428417827	0.5170958550615559	0.44484167517875384	0.5012364926616849	0.44957260362346113
38	0.5473	0.5565560991344551	0.4455674426106123	0.4346943712703618	0.5111553142304177	0.4605935164776087	0.4887640449438202	0.5035481963335304	0.49620988118918335	0.42723509488737166	0.4416160421482716
38	0.6072	0.5629536046449115	0.5654265899682813	0.5907209289823128	0.5668781248319983	0.5542981560131176	0.5111553142304177	0.5151067146927585	0.6379764528788775	0.47809257566797486	0.5695661523574002
38	0.5094	0.5157518412988549	0.5211010160744046	0.4244395462609537	0.4996774366969518	0.45873877748508146	0.4608891995054029	0.4705660985968496	0.4616956077630235	0.4779850545669588	0.518735551852051
38	0.4999	0.4258910811246707	0.5076608784473953	0.5176334605666362	0.49751357453900324	0.4636309875813128	0.4777700123649266	0.4703510563948175	0.5815009945701844	0.43562174076662546	0.5344067523251438
38	0.5742	0.5521746142680501	0.6176549647868395	0.549110262889092	0.6398849524219128	0.5233858394709962	0.5588409225310467	0.505698618353852	0.5355894844363206	0.4828235041126821	0.599698940917155
38	0.424	0.3992527283479383	0.4485511531638084	0.47755497016289444	0.3914305682490189	0.4055695930326327	0.4849739261330036	0.4952690715552927	0.48513520778452773	0.4615880866620074	0.5045965270684372
38	0.6041	0.554862641793452	0.5331164991129509	0.5568249018869953	0.5541637546368475	0.6211225202946078	0.5955056179775281	0.6060426858771034	0.6458254932530509	0.6006935111015537	0.5933820762324606
38	0.5457	0.4803505187893124	0.5018009784420192	0.5331433793882049	0.4904306220095694	0.5438686092145584	0.47150690823074026	0.5640825762055803	0.48314606741573035	0.48768883393365947	0.5634643298747379
38	0.4717	0.4220740820386001	0.5539755927100694	0.5048115692704693	0.49354873393903553	0.43435836782968656	0.44312133756249666	0.42951991828396324	0.47449061878393634	0.4793559486049137	0.45890005913660553
38	0.4935	0.4553787430783291	0.4323692274608892	0.524541691306919	0.45914198161389175	0.4646255577657115	0.4540616095908822	0.46992097199075317	0.40532767055534646	0.4047631847750121	0.4634697059297887
38	0.5173	0.4730390839202193	0.5869576904467502	0.5047309284447072	0.5154561582710607	0.43040696736734585	0.48838772109026396	0.5014784151389711	0.4914251921939681	0.4846782431052094	0.4983065426589968
38	0.4629	0.5001612816515241	0.4600021504220203	0.48435567980216115	0.45266383527767323	0.5438282888016773	0.43989570453201443	0.5038169990860707	0.42481587011451	0.5454007849040374	0.5236008816730283
38	0.4493	0.5091661738616203	0.38833933659480674	0.5042470834901349	0.40403741734315357	0.4937906564163217	0.5216117413042309	0.458039890328477	0.46973281006397505	0.4140099994623945	0.5544325573893877
38	0.4613	0.5192193968066233	0.5774420730068276	0.5928982312778883	0.5117466802860061	0.5465566367399602	0.5001344013762701	0.5733428310305898	0.4598946293210042	0.5149991935917424	0.5299983871834848
38	0.5782	0.5214773399279609	0.6080318262459008	0.5844309445728725	0.566394279877426	0.5512606849094135	0.5754798129132842	0.6617117359281759	0.5692435890543519	0.5617439922584807	0.5661523574001398
38	0.4023	0.47606311488629643	0.48483952475673353	0.4319525831944519	0.3653567012526208	0.44183108435030377	0.4383635288425353	0.4493306811461749	0.34616418472125154	0.4563733132627278	0.43157625934089566
38	0.4868	0.6403956776517391	0.5205365302940702	0.4780656953927208	0.5844578248481265	0.45484113757324873	0.6046986721144024	0.49688188807053385	0.557685070695124	0.4536584054620719	0.5995376592656309
38	0.4463	0.4859684963174023	0.4772055265845922	0.4019138755980861	0.421966560937584	0.5264233105747003	0.4355679802161174	0.4414278802214935	0.3910542443954626	0.5084135261545079	0.39030159668835007
38	0.4172	0.47201763346056663	0.3888500618246331	0.4650556421697758	0.43801408526423313	0.4447879146282458	0.4636309875813128	0.4562389118864577	0.4358367829686576	0.46535132519757	0.4240363421321434
38	0.462	0.42172463846029784	0.46322778345250254	0.4686038385033063	0.5258319445191119	0.5098381807429708	0.4120208590935971	0.41688618891457446	0.41825708295252945	0.4152733723993334	0.4926079243051449
38	0.4906	0.515886242675125	0.47626471695070155	0.5456427073813236	0.5845384656738885	0.4462394494919628	0.41766571689694104	0.4655126068490941	0.5350249986559862	0.4111338100102145	0.46260953712166014
38	0.5341	0.4410246760926832	0.5051610128487716	0.5187086715767969	0.4824202999838718	0.47191011235955055	0.5803720230095156	0.5239234449760766	0.5677920541906349	0.4818020536530294	0.533358421590237
38	0.4998	0.5268265147035106	0.4313477770012365	0.520160206440514	0.47750120961238646	0.491317671092952	0.5294339014031504	0.49333369173700337	0.4599752701467663	0.474006773829364	0.4979839793559486
38	0.5634	0.5049190903714854	0.5880329014569109	0.5764206225471749	0.5883017042094512	0.5550239234449761	0.5352669211332725	0.5269609160797807	0.5788667275952906	0.4813450889737111	0.5015859362399872
38	0.4904	0.471076823826676	0.4497070049997312	0.5595398096876512	0.5524165367453363	0.5397559271006935	0.49688188807053385	0.5278210848879092	0.6046180312886404	0.5061555830331702	0.5120154830385463
38	0.4682	0.44779850545669586	0.4844900811784313	0.45986774904575023	0.46548572657384013	0.4532820816085157	0.5691898285038439	0.458093650878985	0.42242352561690233	0.497043169722058	0.4664534164829848
38	0.4544	0.5137358206548035	0.4602978334498145	0.45411537014139025	0.5165313692812215	0.4894360518251707	0.4056771141336487	0.4183108435030375	0.5067738293640127	0.47927530777915167	0.5183861082737488
38	0.5315	0.4239825815816354	0.5626848018923714	0.48505456695876564	0.5581151550991882	0.47010913391753134	0.5042470834901349	0.48333422934250847	0.5207515724961024	0.5279823665394333	0.5516907693134778
38	0.499	0.5355626041610666	0.5072039137680769	0.5761787000698887	0.4386860921455836	0.5105101876243213	0.5148379119402182	0.48026987796355036	0.47696360410730604	0.4789258642008494	0.4286866297510887
38	0.4731	0.4823934197086178	0.4751357453900328	0.4125584645986775	0.37965700768775873	0.4376915219611849	0.47623783667544756	0.4820439761303156	0.5184667490995107	0.5249986559862373	0.5279554862641793
38	0.4112	0.4589269394118596	0.5052685339497877	0.45543250362883714	0.5209934949733885	0.4761571958496855	0.5148782323530994	0.48494704585774956	0.4505134132573518	0.5400516101284877	0.44325573893876674
38	0.4533	0.4357023815923875	0.44285253480995646	0.48543089081232194	0.43820224719101125	0.5098381807429708	0.44266437288317834	0.4517767861942906	0.4688995215311005	0.49629052201494545	0.4974194935756142
38	0.5077	0.4975538949518843	0.4838180742970808	0.45774420730068277	0.47148002795548627	0.4741142949303801	0.43255738938766736	0.44758346325466375	0.5055104564270738	0.4186871673565937	0.52588570506962
38	0.4583	0.45973334766948015	0.527444761034353	0.4567765173915381	0.5295683027794205	0.45035213160582765	0.4848126444814795	0.4561582710606957	0.5001075211010161	0.5145422289124241	0.4881726788882318
38	0.5262	0.4640341917101231	0.4976882963281544	0.5410730605881404	0.4920703188000645	0.53752486425461	0.495645395408849	0.47387237245309394	0.48731251008010323	0.5522014945433041	0.5060480619321542
38	0.4543	0.42726197516262565	0.5105908284500833	0.3986748024299769	0.48196333530455354	0.502822428901672	0.4657276490511263	0.4430944572872426	0.4545723348207086	0.48957045320144077	0.49069942476210954
38	0.5212	0.440728993064889	0.5417988280199989	0.4959410784366432	0.5660582764367508	0.50862856835654	0.45338960270953177	0.5133326165259933	0.5301327885597549	0.5048384495457233	0.530294070211279
38	0.4829	0.4784420192462771	0.4981183807322187	0.4983871834847589	0.46091607978065696	0.44820170958550615	0.47704424493306813	0.5305091124133111	0.4556206655556153	0.4800279554862642	0.4774743293371324
38	0.5283	0.5024998655986237	0.45656147518950596	0.5147035105639481	0.43347131874630396	0.49500026880275255	0.5160744046019031	0.5193000376323853	0.5530616633514327	0.5094349766141605	0.523170797268964
38	0.4782	0.48196333530455354	0.5213429385516908	0.5325788936078706	0.47379173162733185	0.5088167302833181	0.5117466802860061	0.5484920165582495	0.5207515724961024	0.5031181119294662	0.5323907316810924
38	0.4746	0.5515832482124617	0.534675555077684	0.5644051395086286	0.6038116230310199	0.5731412289661846	0.4892478898983926	0.5746734046556636	0.5655341110692973	0.5072039137680769	0.5383043922369765
38	0.5242	0.4864254609967206	0.5643244986828665	0.4445191118757056	0.5183323477232407	0.5386538358152787	0.530401591312295	0.5311004784688995	0.5024729853233697	0.5020697811945595	0.5313424009461857
38	0.4634	0.4961292403634213	0.3825600774151927	0.5552120853717543	0.5287887747970539	0.36683511639159183	0.3828557604429869	0.48443632062792324	0.4651362829955379	0.5026880275254019	0.4247352292887479
38	0.5691	0.5863932046664158	0.5556152895005645	0.58080210741358	0.5211010160744046	0.5906940487070588	0.60394602440729	0.5386269555400247	0.6360141927853341	0.5287618945217999	0.5530347830761787
38	0.6053	0.5690285468523197	0.5952905757754959	0.5392989624213752	0.5918230202677276	0.5887586688887694	0.5659910757486156	0.570802645019085	0.5785441642922423	0.5999139831191871	0.4920971990753185
38	0.4047	0.44817482931025215	0.4449491962797699	0.45876565776033545	0.5012633729369389	0.4763991183269717	0.42293425084672864	0.28393634750819846	0.49975807752271384	0.45424977151766033	0.49518843072953067
38	0.3763	0.4090909090909091	0.44849739261330035	0.479759152733724	0.439277458201172	0.5113165958819418	0.3847104994355142	0.41607978065695395	0.5255362614913177	0.4437664641685931	0.43548733939035533
38	0.4477	0.4584968550077953	0.42941239718294716	0.4439277458201172	0.42704693296059354	0.47150690823074026	0.473926133003602	0.4951615504542767	0.46639965593247673	0.43822912746626524	0.45873877748508146
38	0.5573	0.5796193753024032	0.5131713348744691	0.4586850169345734	0.5026611472501479	0.5330089780119348	0.5327670555346486	0.4676361485941616	0.5286274931455298	0.4883339605397559	0.5204021289178001
38	0.5931	0.538949518843073	0.5136820601042955	0.45424977151766033	0.4967206064190097	0.5826299661308532	0.6086769528519972	0.5372291812268157	0.5868770496209881	0.5430353206816838	0.5380355894844363
38	0.5581	0.5438148486640503	0.6101284877157143	0.5882210633836891	0.5499435514219666	0.557846352346648	0.5238159238750605	0.4755120692435891	0.5777377560346217	0.46699102198806514	0.5060211816569001
38	0.39	0.4208107091016612	0.5510994032578893	0.49223160045158865	0.4945433041234342	0.41747755497016287	0.39922584807268424	0.48701682705230903	0.3979624751357454	0.5128487715714208	0.460996720606419
39	0.5785	0.5502333385768968	0.5542184468564837	0.5410046667715379	0.4251088039431598	0.5151801164071103	0.5554506842850401	0.4717371925960883	0.5692936919930784	0.4608043626448534	0.44297624665722823
39	0.5407	0.5472445073672068	0.484767447957632	0.4893031304074249	0.560536940905039	0.5700015730690577	0.5761889780294688	0.5745896911541083	0.559409574746998	0.43047034764826175	0.4894342194955692
39	0.5656	0.5399821718840124	0.5456190026742174	0.47163232132557287	0.4490849981647528	0.568428504011326	0.5079964343768025	0.5233862933249437	0.5588590005767919	0.5021760788631954	0.473860835824026
39	0.4751	0.5028839599391747	0.35200041948508204	0.5517539719993708	0.5418698547532903	0.49863667348329926	0.5839363431387972	0.424781081222799	0.44711866184258825	0.4873367940852603	0.49061402128886794
39	0.4576	0.4758009543285617	0.46919406428608884	0.4892244769545383	0.41049237061507	0.5286036390330869	0.39177284882806357	0.4533716113470715	0.492659011063919	0.4562424623774317	0.42603953646898435
39	0.4036	0.5176445912642231	0.4851082795868072	0.5302029259084474	0.4140842116302239	0.4844528341460857	0.524644748571129	0.38445807770961143	0.4383619107545488	0.5322741335011274	0.35249855802003044
39	0.4476	0.4462010382255781	0.5141314037019559	0.5054008704315452	0.43466519846887947	0.36912065439672803	0.4702427769912432	0.48959152640134235	0.46088301609774	0.41982591369094435	0.4175187457396046
39	0.5718	0.560353416181637	0.5362068061454565	0.556237218813906	0.5637617324733889	0.5770541660112213	0.5204236799328824	0.4686959257511405	0.5736458497194693	0.49504483246814535	0.6014629542236904
39	0.4914	0.5532746054218447	0.5353416181637041	0.5361805883278276	0.5254575009176237	0.4910335063709297	0.5129253840910283	0.4882281998846416	0.4493733941586702	0.4909548529180431	0.4971160400608253
39	0.5149	0.4600440459336165	0.49121703109433174	0.4816737454774265	0.47496198416443813	0.45605893765402966	0.4556394525719679	0.5078391274710293	0.5440197157988569	0.5508625661999895	0.5131875622673169
39	0.4662	0.4265114571863038	0.5100938597871113	0.4365528813381574	0.3924545120864139	0.574458602065964	0.4783965182738189	0.5038540191914425	0.4245713386817681	0.470845786796707	0.4267211997273347
39	0.5441	0.49630328771433063	0.5256672434586545	0.5050338209847413	0.5046667715379372	0.5512296156467935	0.5238057784070054	0.4816213098421687	0.5224424518903047	0.5697393948927691	0.5488175764249383
39	0.463	0.4298411200251691	0.5143673640606156	0.5304126684494783	0.4383881285721776	0.46434376802474964	0.52162969954381	0.4075035394053799	0.43411462429867337	0.5035918410151539	0.4776624193802108
39	0.4504	0.5118897802946883	0.5986314299197735	0.5191652246866971	0.5512558334644224	0.5715222064915317	0.49284253578732107	0.5625032772272036	0.560169891458235	0.5224948875255624	0.45700277908866865
39	0.4242	0.4841644381521682	0.46851240102773845	0.3855067904147659	0.374390435740129	0.43600230716795135	0.4565832940066069	0.5276860154160767	0.41054480625032774	0.37779875203188085	0.5108017408630906
39	0.4677	0.4597294321220702	0.5281841539510251	0.46992816317969693	0.5190865712338105	0.5008651879817524	0.529337737926695	0.4595196895810393	0.4719862618635625	0.5390907660846311	0.5085207907293797
39	0.4464	0.46937758900949084	0.5130564731791726	0.4143463898065125	0.42449268522888156	0.3685438624088931	0.4639767185779456	0.492108436893713	0.47257616276021186	0.44090503906454825	0.4853049132190237
39	0.5276	0.3963609669131142	0.5688217712757591	0.4653662629122752	0.48240784437103457	0.5565256148078234	0.5990509150018353	0.48542289339835354	0.5354727072518484	0.5580986838655551	0.5847097687588485
39	0.5122	0.464841906559698	0.4593099470400084	0.5280006292276231	0.4561638089245451	0.4977977033191757	0.5410833202244245	0.5506266058413297	0.45862828378165804	0.4722091133134078	0.4587069372345446
39	0.4849	0.4794714487966022	0.4713177075140265	0.5015206334224739	0.4309684861832101	0.47669236012794297	0.45708143254155525	0.5057679198783493	0.483823606522993	0.4530438886267107	0.45362068061454563
39	0.6175	0.5539300508625662	0.6088039431597714	0.537412825756384	0.6440406900529599	0.5466152797441141	0.565072623354832	0.5988673902784333	0.47760998374495306	0.5946987572754444	0.5754548791358607
39	0.5202	0.5180640763462849	0.535918410151539	0.5726757904672015	0.6281789103874993	0.5748518693303969	0.4342981490220754	0.5035394053798962	0.5299669655497876	0.5487127051544229	0.5404540926013318
39	0.4531	0.5176183734465943	0.495490535367836	0.4626396098788737	0.5125845524618531	0.4814640029363956	0.35451732997745267	0.4491374338000105	0.4879398038907241	0.4175449635572335	0.5305437575376226
39	0.4721	0.5100676419694825	0.49376015940433116	0.49504483246814535	0.419327775155996	0.4891458235016517	0.4558229772953699	0.5056106129725761	0.48867390278433226	0.44011850453568246	0.5376487861150437
39	0.3515	0.4241780714173352	0.3734728121231189	0.41038749934455454	0.40448849037806095	0.39754076870641286	0.3794504745424991	0.3750720989984794	0.46332127313722404	0.4482722458182581	0.37567510880394317
39	0.3077	0.4143463898065125	0.49538566409732054	0.38891510670651774	0.3697367731110063	0.3404121440931257	0.3899638194116722	0.30677468407529757	0.367993288238687	0.3640343977767291	0.44635834513135125
39	0.3868	0.45223113628021605	0.3994546693933197	0.4054323318126999	0.3857951864086833	0.44250432593990874	0.41101672696764724	0.4961459808085575	0.42409941796444867	0.44675161239578415	0.4260657542866132
39	0.5312	0.5815636306433852	0.5537203083215353	0.5226521944313355	0.5136332651670075	0.605684022861937	0.5827172146190551	0.5025693461276284	0.5588065649415342	0.5651250589900897	0.6110586754758534
39	0.4075	0.42769125897960253	0.49512348592103195	0.443972523727125	0.3972523727124954	0.5082323947354622	0.47121283624351107	0.5378847464737035	0.4044360547428032	0.4986104556656704	0.46819778721619215
39	0.3836	0.456373551465576	0.4277436946148603	0.4832992501704158	0.4843217450579414	0.48949976403964135	0.4651565203712443	0.444523097897331	0.40401656966074145	0.4385716532955797	0.41038749934455454
39	0.4408	0.4969587331550522	0.5208956006502019	0.4813329138482513	0.44588642441403176	0.4354779508153741	0.48054637931938543	0.46562844108856377	0.41324524146610037	0.45102511666928846	0.40420009438414345
39	0.5178	0.565623197525038	0.43983010854176496	0.4706360442556762	0.49863667348329926	0.5172251061821614	0.4495831366997011	0.48985370457763094	0.5369409050390646	0.4932620208693828	0.5246185307535001
39	0.588	0.5669865240417388	0.48434796287557025	0.5997587960778145	0.62241099050915	0.5740128991662734	0.5563683079020503	0.5297310051911279	0.5753500078653453	0.6258455246185307	0.6210476639924493
39	0.4987	0.4975093073252582	0.49438938702742385	0.5182738188873158	0.4278223480677468	0.5028839599391747	0.5445440721514341	0.4288448429552724	0.48413822033453935	0.4946777830213413	0.5064495831366997
39	0.4881	0.5288133815741177	0.45388285879083423	0.5147081956897908	0.4940747732158775	0.451864086833412	0.47477845944103614	0.509962770698967	0.4442347019034136	0.5212364322793771	0.4962770698967018
39	0.4522	0.48010067641969484	0.5013895443343296	0.5403492213308164	0.5213937391851502	0.46657228252320276	0.44179644486392955	0.44279272193382624	0.5041161973677311	0.45967699648681243	0.45409260133186513
39	0.5266	0.4465418698547533	0.4774526768391799	0.4949399611976299	0.47053117298516073	0.46392428294268784	0.5234911645954591	0.42354884379424257	0.5079964343768025	0.5091238005348435	0.5041161973677311
39	0.4341	0.5409784489539091	0.46832887630433645	0.43262020869382833	0.49289497142257876	0.4669393319700068	0.4927901001520633	0.5427612605526716	0.39156310628703267	0.45196895810392745	0.44051177180011536
39	0.4754	0.47108174715536677	0.5346861727229826	0.5041686330029889	0.4650516491007289	0.4925541397934036	0.5110639190393792	0.5427088249174139	0.520685858109171	0.5261915998112318	0.43073252582455035
39	0.6268	0.5973729746735882	0.6276283362172933	0.6171674269833779	0.5905825599077132	0.5681663258350375	0.5965602223270935	0.5993655288133816	0.5394053798961774	0.5501546851240102	0.5742488595249331
39	0.5081	0.4513921661160925	0.4869435268208274	0.5131351266320592	0.5591998322059671	0.43754915840805414	0.5070788107597923	0.5297834408263856	0.45687169000052436	0.5191652246866971	0.49538566409732054
39	0.5284	0.5405589638718473	0.5806460070263751	0.5436002307167951	0.46678202506423366	0.49229196161711497	0.48738922972051807	0.46072570919196687	0.4993183367416496	0.5155733836715432	0.4704525195322741
39	0.4038	0.43605474280320905	0.5092811074406166	0.5034345341093808	0.45906087777253424	0.3935687693356405	0.43524199045671436	0.5116144932095852	0.41903937916207856	0.4661265796235121	0.42776991243248913
39	0.5449	0.44266163284568194	0.5031461381154633	0.5244612238477269	0.5631587226679251	0.5091762361701012	0.48201457710660167	0.5053222169786586	0.6052907555975041	0.5867547585338997	0.5504168633002989
39	0.3901	0.4867600020974254	0.47289077657175815	0.4987153269361858	0.4362120497089822	0.48193592365371507	0.3895705521472393	0.3759635047978606	0.42981490220754026	0.5346337370877248	0.41059724188558544
39	0.4858	0.48998479366577524	0.49556918882072254	0.5138430077080384	0.5783650568926643	0.4824864978239211	0.5104084735986576	0.4666771537937182	0.44622725604320695	0.5688479890933879	0.501127366158041
39	0.4538	0.43497981228042576	0.5010749305227833	0.47375596455351054	0.5417125478475172	0.5115882753919564	0.49271144669917677	0.48560641812175553	0.4694824602800063	0.4604897488333071	0.4612238477269152
39	0.5751	0.6050547952388443	0.5320643909600965	0.5822977295369933	0.5847622043941062	0.5352629647108175	0.5139740967961827	0.5266373027109224	0.549079754601227	0.5120864139269047	0.5695558701693672
39	0.4848	0.5436788841696817	0.48301085417649836	0.44245189030465104	0.47726915211577786	0.4795238844318599	0.48495097268103404	0.5707618897802947	0.5239893031304075	0.4300246447485711	0.5186408683341198
39	0.5449	0.4778459441036128	0.46520895600650203	0.482696240364952	0.4855802003041267	0.523884431859892	0.5058990089664936	0.4865240417387657	0.4826438047296943	0.5892192333910126	0.45189030465104085
39	0.5144	0.5564993969901946	0.47476535053222174	0.4950186146505165	0.532352786954014	0.4275339520738294	0.4064548267002255	0.4535420271616591	0.5238319962246343	0.4694300246447486	0.4626920455141314
39	0.541	0.5658591578836978	0.4844528341460857	0.5181427297991715	0.5377274395679303	0.43026060510723085	0.5500235960358659	0.4628231346022757	0.5482407844371034	0.4244664674112527	0.4977977033191757
39	0.4904	0.6095380420533795	0.5012322374285565	0.577657175816685	0.5647317917256568	0.5806197892087462	0.4920822190760841	0.5877510356037964	0.577106601646479	0.631062870326674	0.6196843374757485
39	0.4446	0.4088144302868229	0.4788684389911384	0.47829164700330346	0.48075612186041633	0.503958890461958	0.390750353940538	0.4291594567668187	0.4839809134287662	0.5057417020607204	0.48859524933144566
39	0.504	0.48649782392113683	0.434743851921766	0.4894342194955692	0.5087829689056683	0.46911541083320224	0.4863929526506214	0.5086256619998951	0.5218394420848409	0.5310156782549421	0.4534633737087725
39	0.4233	0.4414031775994966	0.42853022914372607	0.44224214776362014	0.5004194850820618	0.5304126684494783	0.4686697079335116	0.47032143044412983	0.3206701274185937	0.3593938440564207	0.3341985213150857
39	0.4662	0.4749357663468093	0.4806512505899009	0.413690944365791	0.443028682292486	0.47362487546536625	0.4258035761103246	0.45228357191547375	0.5156782549420587	0.4850558439515495	0.4448639295265062
39	0.4841	0.4656546589061927	0.40805411357558596	0.44030202925908446	0.5526715956163809	0.4773740233862933	0.41948508206176915	0.46649362907031616	0.5416338943946306	0.43720832677887894	0.586309055634209
39	0.5127	0.5239368674951497	0.5418960725709192	0.45967699648681243	0.4424256724870222	0.5213937391851502	0.5348959152640135	0.4844266163284568	0.49014210057154844	0.5185097792459755	0.5034869697446385
39	0.5112	0.5591211787530805	0.4340097530281579	0.45401394787897853	0.46051596665093597	0.5043521577263909	0.5475329033611243	0.5066068900424728	0.48615699229196163	0.49706360442556763	0.5276073619631901
39	0.5352	0.5372030832153531	0.5694772167164805	0.5173824130879345	0.47134392533165537	0.534030727282261	0.49147920927062033	0.5822452939017356	0.42879240732001467	0.4702427769912432	0.47802946882701486
39	0.6266	0.6225420795972944	0.5956950343453411	0.6474752241623407	0.6035603796339992	0.5749305227832835	0.6120025169104923	0.6042158250747208	0.6066016464789471	0.5896387184730743	0.6029049341932777
39	0.4619	0.45854963032877144	0.5362068061454565	0.4586545015992869	0.4616171149913481	0.46043731319804937	0.44974044360547427	0.4642913323894919	0.39337213570342405	0.4317812385297048	0.4177022704630067
39	0.3824	0.4135336374600178	0.5552409417440092	0.44326464265114573	0.4453882858790834	0.5052959991610299	0.5180116407110272	0.47970740915526194	0.42994599129568456	0.4820407949242305	0.4549315714959887
39	0.5162	0.46885323265691364	0.49834827748938176	0.5164910072885533	0.4959362382675266	0.5037229301032982	0.5091238005348435	0.5774998689109119	0.5740128991662734	0.5175135021760788	0.5262178176288606
39	0.4244	0.46185307535000786	0.4833779036233024	0.4120654396728016	0.4446017513502176	0.40011011483404124	0.43343296104032303	0.47695453830423157	0.3636149126946673	0.4650516491007289	0.5047454249908238
39	0.5596	0.5559226050023596	0.5352629647108175	0.4519951759215563	0.5482932200723611	0.5053222169786586	0.6322688899376016	0.48400713124639505	0.5919983220596717	0.559986366734833	0.5083897016412354
39	0.4765	0.5326936185831891	0.46623145089402757	0.49242305070525927	0.5210266897383462	0.5092417807141734	0.5388285879083425	0.45162812647475226	0.4806512505899009	0.5235698180483457	0.5023333857689686
39	0.5242	0.5606155943579256	0.5411357558596822	0.49297362487546537	0.48219810183000367	0.5130302553615437	0.5472707251848357	0.454118819149494	0.5168580567353573	0.4320434167059934	0.5375176970268994
39	0.5	0.559252267841225	0.5315138167898904	0.5042210686382466	0.5417649834827749	0.5506528236589586	0.5363378952336008	0.4797336269728908	0.512033978291647	0.5842116302239002	0.5237533427717477
39	0.4446	0.5334014996591684	0.4467253945781553	0.44905878034712393	0.427612605526716	0.4614335902679461	0.5070001573069057	0.3956006502018772	0.4597294321220702	0.4121178753080594	0.4600440459336165
39	0.4809	0.5633946830265849	0.5210266897383462	0.512033978291647	0.49045671438309474	0.4491374338000105	0.5281841539510251	0.49525457500917625	0.5154422945833989	0.45768444234701905	0.46153846153846156
39	0.4405	0.37066750563683076	0.4851869330396938	0.4329086046877458	0.4715798856903151	0.576529809658644	0.47837030045619	0.4632164018667086	0.4216873787425935	0.48293220072361176	0.48253893345917886
39	0.545	0.5277384510513344	0.5278695401394788	0.5383828850086518	0.5548214566619475	0.5491321902364847	0.47504063761732473	0.5858633527345184	0.4932620208693828	0.5078653452886581	0.548686487336794
39	0.4728	0.5249331445650464	0.6334749095485291	0.5361805883278276	0.6001782811598763	0.4995280792826805	0.5655183262545226	0.6400555817733732	0.6513292433537833	0.4814115673011379	0.5476377746316397
39	0.4955	0.4305752189187772	0.4577893136175345	0.42986733784279796	0.47679723139845837	0.45181165119815425	0.4549053536783598	0.5122437208326779	0.4952807928268051	0.46596927271773897	0.4981385349483509
39	0.3747	0.3648733679408526	0.4597032143044413	0.3892297205180641	0.3280897698075612	0.4597818677573279	0.4296313774841382	0.3892821561533218	0.45115620575743276	0.4334591788579519	0.39722615489486657
39	0.4035	0.5869645010749305	0.47787216192124166	0.5098578994284516	0.5148392847779351	0.4550102249488753	0.40260080750878297	0.48054637931938543	0.5294426091972104	0.4918986943526821	0.4371558911436212
39	0.5214	0.4544072151434115	0.4944942582979393	0.5490011011483404	0.5482145666194745	0.4795763200671176	0.46631010434691417	0.5219705311729852	0.5085470085470085	0.5198993235803052	0.4582350165172251
39	0.4342	0.43500603009805466	0.41080698442661634	0.4365528813381574	0.5153636411305123	0.5105264537779876	0.542407320014682	0.42223795291279953	0.5132924335378323	0.47464737035289184	0.4604897488333071
39	0.3584	0.48314194326464266	0.5520685858109171	0.43990876199465156	0.38112841487074617	0.43745739604635314	0.4746735881705207	0.44190131613444494	0.4419144250432594	0.513253106811389	0.4188558544386765
39	0.5604	0.5884589166797756	0.5922605002359603	0.5892192333910126	0.5095695034345341	0.4868648733679409	0.5461695768444235	0.550574170206072	0.4703476482617587	0.5178018981699963	0.5661213360599864
39	0.5484	0.524644748571129	0.5656494153426669	0.5393791620785486	0.4966965549787636	0.4161554192229039	0.5221278380787583	0.5504430811179277	0.51955849195113	0.59779245975565	0.47802946882701486
39	0.5104	0.4891720413192806	0.53083215353154	0.5400608253368989	0.4655497876356772	0.4929474070578365	0.5251691049237062	0.5322216978658696	0.4435530386450632	0.4816737454774265	0.5235960358659745
39	0.6159	0.5927848565885375	0.597215667767815	0.5530386450631849	0.46977085627392373	0.5687169000052436	0.5892978868438992	0.5304388862671071	0.509779245975565	0.4863667348329925	0.5964815688742069
39	0.5127	0.5892192333910126	0.5561585653610194	0.5880525405065282	0.5848932934822505	0.5350270043521578	0.5160190865712339	0.5032772272036076	0.5100938597871113	0.52162969954381	0.6080174086309056
39	0.5227	0.44043311834722876	0.5417125478475172	0.5861779665460647	0.5047978606260815	0.5258769859996854	0.5446489434219496	0.5607991190813276	0.5220229668082429	0.5347386083582403	0.4645535105657805
39	0.4737	0.5191127890514393	0.5782601856221488	0.4780556866446437	0.5125058990089665	0.5539562686801951	0.555293377379267	0.5100152063342247	0.5185097792459755	0.4567143830947512	0.42383723978816
39	0.4787	0.4388600492894971	0.4742803209060878	0.5054008704315452	0.45815636306433855	0.4340884064810445	0.5088616223585549	0.4893555660426826	0.4729432122070159	0.47968119133763304	0.4909024172827854
39	0.6228	0.631062870326674	0.5544019715798857	0.5778407005400871	0.622043941062346	0.5784437103455509	0.5946463216401867	0.5766871165644172	0.5877772534214252	0.6537412825756383	0.5465366262912276
39	0.5297	0.5192438781395836	0.49693251533742333	0.46051596665093597	0.47509307325258243	0.49585758481464004	0.4879398038907241	0.5040637617324734	0.49014210057154844	0.5501022494887525	0.49680142624927903
39	0.5729	0.6084893293482251	0.5557652980965865	0.5886424414031776	0.5363378952336008	0.600414241518536	0.49556918882072254	0.5231765507839128	0.5519637145404016	0.5655445440721515	0.5795972943212206
39	0.4982	0.5218656599024697	0.4642388967542342	0.5220754024435006	0.51955849195113	0.5186933039693776	0.5342666876409208	0.4497666614231031	0.4787111320853652	0.44675161239578415	0.4511824235750616
39	0.5164	0.464841906559698	0.47842273609144775	0.4633474909548529	0.5108803943159771	0.47241885585443866	0.4570552147239264	0.47417544963557234	0.5096743747050495	0.44038068271197106	0.4546693933197001
39	0.357	0.4317812385297048	0.4232342299826962	0.5141314037019559	0.40732001468197787	0.41463478580042995	0.3637722196004405	0.4261968433747575	0.41350741964238896	0.3979864716061035	0.3683341198678622
39	0.4716	0.3897016412353836	0.4726548162130984	0.467463688322584	0.5190079177809239	0.46885323265691364	0.41903937916207856	0.5653610193487494	0.4653662629122752	0.455246185307535	0.42873997168475697
39	0.4534	0.41830528026847047	0.4331707828640344	0.4666247181584605	0.4592575114047507	0.412747102931152	0.5077604740181427	0.4841120025169105	0.5068428504011326	0.46898432174505794	0.4455193749672277
39	0.4149	0.5037229301032982	0.5687169000052436	0.4374967227727964	0.4973257826018562	0.41699438938702743	0.4244402495936238	0.4751455088878402	0.4679618268575324	0.4569765612710398	0.5284201143096848
39	0.4051	0.5035131875622673	0.4674112526873263	0.4864453882858791	0.4858423784804153	0.4894342194955692	0.549079754601227	0.45826123433485394	0.41969482460280005	0.5090713648995857	0.4361071784384668
39	0.4929	0.5151801164071103	0.4583923234229983	0.4875465366262912	0.4424256724870222	0.49916102983587646	0.5562896544491637	0.4899585758481464	0.5199779770331917	0.5360757170573122	0.5829007393424571
40	0.5173	0.4528915046059365	0.4526867963152508	0.516453428863869	0.5056550665301944	0.4968270214943705	0.5091606960081884	0.5275588536335721	0.5446008188331627	0.5038382804503583	0.4912743091095189
40	0.6236	0.6215199590583419	0.5463920163766632	0.5660440122824975	0.567835209825998	0.5721340839303992	0.5556550665301945	0.5846724667349028	0.603863868986694	0.4944472876151484	0.5947799385875128
40	0.5226	0.5006653019447288	0.5351842374616171	0.4505629477993859	0.5180910951893551	0.5274053224155578	0.5383060388945752	0.5004094165813715	0.5737717502558853	0.5307062436028659	0.45432446264073695
40	0.4578	0.4372313203684749	0.467093142272262	0.5068577277379734	0.43656601842374615	0.5258188331627431	0.4978505629477994	0.5292988741044012	0.39744114636642786	0.5300409416581372	0.4975435005117707
40	0.5809	0.5794779938587513	0.5098004094165813	0.48751279426816785	0.5733111566018424	0.5556294779938588	0.5236693961105425	0.5845445240532241	0.5551944728761515	0.4718270214943705	0.4961617195496418
40	0.4386	0.5586489252814739	0.4933725690890481	0.5075742067553736	0.4455475946775844	0.461949846468782	0.33226714431934495	0.44698055271238485	0.524539406345957	0.4372313203684749	0.40629477993858754
40	0.6358	0.5641760491299898	0.5637154554759468	0.595957011258956	0.5015097236438075	0.6493858751279427	0.5912487205731832	0.6469805527123849	0.5611821903787103	0.6577021494370522	0.5440890481064483
40	0.5018	0.4527123848515865	0.48830603889457525	0.5291709314227226	0.5138945752302968	0.49303991811668374	0.5740020470829068	0.49437052200614123	0.5036591606960081	0.4416069600818833	0.4265353121801433
40	0.4249	0.5077533265097236	0.5485414534288638	0.4655578300921187	0.42896622313203686	0.43812691914022517	0.459007164790174	0.48249744114636645	0.3899948822927329	0.4897389969293756	0.48249744114636645
40	0.5083	0.4830092118730809	0.5701893551688844	0.5207267144319345	0.5430910951893552	0.4630245649948823	0.5155834186284545	0.4803224155578301	0.5357727737973388	0.5911207778915046	0.48016888433981575
40	0.6157	0.6182702149437053	0.5945496417604913	0.6168884339815762	0.5698055271238485	0.5025076765609007	0.5952917093142273	0.672799385875128	0.5397134083930399	0.5977737973387922	0.5119498464687819
40	0.5258	0.5426305015353122	0.5525588536335722	0.5681678607983623	0.568654042988741	0.5531985670419652	0.5328556806550665	0.5609007164790174	0.4834442169907881	0.5736693961105425	0.5201637666325486
40	0.4279	0.519293756397134	0.4588792221084954	0.49306550665301946	0.45844421699078813	0.3495905834186285	0.44485670419651996	0.5131269191402251	0.5278147389969293	0.4984646878198567	0.5008444216990788
40	0.3406	0.4759723643807574	0.45484902763561924	0.46583930399181167	0.41194984646878197	0.4339303991811668	0.42510235414534286	0.4244114636642784	0.4825742067553736	0.37446264073694985	0.4571136131013306
40	0.5354	0.5418116683725691	0.5432190378710338	0.5694728761514841	0.5091862845445241	0.47341351074718524	0.5461873080859775	0.5465455475946775	0.5219549641760491	0.49094165813715457	0.499078812691914
40	0.476	0.41944728761514843	0.49442169907881267	0.47899181166837257	0.48096212896622315	0.48183213920163764	0.48879222108495396	0.5060388945752303	0.4428096212896622	0.5079580348004095	0.44639201637666326
40	0.4901	0.49332139201637665	0.4726458546571136	0.5495649948822927	0.4629477993858751	0.4674002047082907	0.424539406345957	0.4439866939611054	0.5279170931422723	0.5546315250767656	0.5398157625383828
40	0.4556	0.44240020470829067	0.4778147389969294	0.4842374616171955	0.498899692937564	0.38039918116683724	0.5164278403275333	0.4736693961105425	0.5000767656090072	0.4797594677584442	0.518193449334698
40	0.5996	0.558546571136131	0.5474923234390993	0.5738485158648925	0.5187819856704197	0.5916581371545547	0.5627942681678608	0.5588792221084954	0.49153019447287616	0.5631525076765609	0.5749488229273285
40	0.4843	0.4045675537359263	0.5654298874104401	0.5598259979529171	0.5251535312180143	0.44199078812691917	0.4838024564994882	0.5222108495394063	0.4657369498464688	0.4943449334698055	0.5690890481064483
40	0.4542	0.48098771750255886	0.4671187308085977	0.5219293756397134	0.5527123848515865	0.46379222108495394	0.5560388945752303	0.5330348004094165	0.5429631525076766	0.4701381780962129	0.466453428863869
40	0.5188	0.4908393039918117	0.508546571136131	0.533546571136131	0.5366299897645855	0.5127686796315251	0.458546571136131	0.5069089048106449	0.4501279426816786	0.49227226202661206	0.5204196519959058
40	0.5273	0.518193449334698	0.5120777891504605	0.5073439099283521	0.531345957011259	0.558828045035824	0.49316786079836233	0.47684237461617196	0.49659672466734905	0.5103633572159673	0.5597748208802457
40	0.5065	0.4857727737973388	0.5728249744114636	0.45921187308085976	0.48996929375639714	0.4750767656090072	0.5442425793244626	0.5162998976458547	0.5039150460593654	0.47187819856704194	0.45017911975435004
40	0.4375	0.4277891504605937	0.5352865916069601	0.49805527123848514	0.4607727737973388	0.4453428863868987	0.4387410440122825	0.4601842374616172	0.38620777891504604	0.45493858751279426	0.490992835209826
40	0.3853	0.4436668372569089	0.38561924257932445	0.4877942681678608	0.47159672466734903	0.36850051177072674	0.393474923234391	0.40916069600818833	0.41274309109518936	0.4038126919140225	0.4046571136131013
40	0.5265	0.6128454452405322	0.5248720573183214	0.5356960081883316	0.5552968270214944	0.5676049129989764	0.5371801432958034	0.47681678607983624	0.5086233367451382	0.6156345957011259	0.5082906857727738
40	0.5148	0.45726714431934495	0.5638433981576254	0.4813203684749232	0.45266120777891505	0.5430655066530194	0.5589303991811668	0.5670163766632549	0.5695496417604913	0.45040941658137157	0.4242835209825998
40	0.4829	0.5905834186284544	0.4801177072671443	0.5179631525076765	0.4961617195496418	0.5436540429887411	0.43840839303991813	0.4827021494370522	0.4453940634595701	0.5055015353121801	0.45314738996929377
40	0.5237	0.46059365404298874	0.457164790174002	0.5310900716479018	0.4556806550665302	0.506525076765609	0.48111566018423746	0.5580603889457523	0.4796571136131013	0.4857471852610031	0.5471852610030706
40	0.4409	0.5030962128966223	0.48249744114636645	0.44590583418628454	0.5162231320368474	0.48359774820880247	0.457906857727738	0.4885363357215967	0.5206499488229274	0.4348515864892528	0.5038382804503583
40	0.448	0.4608751279426817	0.4985926305015353	0.43382804503582395	0.4318577277379734	0.5396750255885364	0.5175793244626408	0.5079836233367452	0.4823950870010235	0.42968270214943705	0.44007164790174
40	0.4434	0.450460593654043	0.46028659160696006	0.4834442169907881	0.4749232343909928	0.4158393039918117	0.5424002047082906	0.467553735926305	0.5171443193449334	0.45281473899692937	0.5077277379733879
40	0.5464	0.5007932446264074	0.5598771750255885	0.5661207778915046	0.5731576253838281	0.612589559877175	0.5014585465711361	0.5463664278403275	0.5122569089048107	0.5250511770726715	0.39342374616171955
40	0.5074	0.4630245649948823	0.6074974411463664	0.5173490276356193	0.41087512794268166	0.4840839303991812	0.46430399181166837	0.5662487205731832	0.4514841351074719	0.46975435005117705	0.4802200614124872
40	0.4078	0.4831883316274309	0.46719549641760494	0.4502302968270215	0.38638689866939613	0.41000511770726716	0.440992835209826	0.49424257932446264	0.48702661207778913	0.4498208802456499	0.4490276356192426
40	0.4808	0.4562691914022518	0.4752558853633572	0.4110030706243603	0.511028659160696	0.4816530194472876	0.47587001023541453	0.5116427840327533	0.49554759467758447	0.4741811668372569	0.45184237461617194
40	0.4456	0.44969293756397133	0.4507420675537359	0.5061924257932446	0.4844549641760491	0.4957267144319345	0.5138689866939611	0.47736693961105425	0.4729529170931423	0.43216479017400206	0.45693449334698055
40	0.5304	0.4721596724667349	0.5611310133060389	0.48121801432958033	0.61985670419652	0.5876663254861821	0.5739252814738997	0.46566018423746164	0.5646366427840328	0.513971340839304	0.47553735926305013
40	0.4566	0.4683469805527124	0.4267656090071648	0.4603633572159673	0.43229273285568065	0.4962128966223132	0.47978505629477997	0.4819344933469806	0.47341351074718524	0.47666325486182193	0.4658648925281474
40	0.5189	0.5496417604912999	0.5482343909928352	0.6080348004094166	0.5215455475946776	0.5705475946775844	0.5446008188331627	0.461028659160696	0.4057574206755374	0.5386898669396111	0.5831371545547595
40	0.522	0.4862333674513818	0.482446264073695	0.4665813715455476	0.47620266120777893	0.5681422722620266	0.5242835209825998	0.506985670419652	0.5699590583418629	0.5277635619242579	0.5268935516888434
40	0.5441	0.6275332650972364	0.6106192425793244	0.5002047082906858	0.5564738996929376	0.5882292732855681	0.6409160696008188	0.6229273285568065	0.5914278403275333	0.6380757420675537	0.43774309109518933
40	0.4049	0.4430910951893552	0.48308597748208804	0.4158904810644831	0.44406345957011256	0.4943449334698055	0.4208546571136131	0.5010747185261003	0.44744114636642784	0.5501023541453429	0.35775332650972363
40	0.5466	0.5150460593654043	0.5937308085977482	0.5766376663254862	0.4648157625383828	0.5310644831115661	0.543474923234391	0.5049385875127943	0.46169396110542477	0.5839048106448311	0.5415046059365405
40	0.5066	0.6038382804503583	0.5201125895598772	0.5504350051177073	0.5923490276356193	0.5788126919140225	0.530245649948823	0.6133828045035824	0.5585721596724668	0.5140225179119754	0.5884595701125895
40	0.528	0.5832395087001023	0.5155834186284545	0.5153019447287616	0.38810133060388946	0.519114636642784	0.4300921187308086	0.5281218014329581	0.5407625383828045	0.5054759467758444	0.42983623336745136
40	0.5296	0.4833418628454452	0.5629733879222109	0.5466223132036847	0.4775076765609007	0.49316786079836233	0.4954196519959058	0.5201893551688843	0.47164790174002047	0.5640481064483112	0.5616427840327534
40	0.5324	0.6109518935516889	0.5538638689866939	0.48920163766632546	0.4661975435005118	0.5106960081883316	0.49178607983623335	0.45125383828045035	0.6222620266120777	0.5214176049129989	0.5433469805527124
40	0.4439	0.43641248720573184	0.5996417604912999	0.44342374616171953	0.4842630501535312	0.5139457523029682	0.5156090071647902	0.5564227226202662	0.4918884339815763	0.35706243602865917	0.5486438075742067
41	0.5805	0.5730207916833266	0.5781687325069972	0.5720711715313874	0.6337465013994402	0.602234106357457	0.5645741703318673	0.5672481007596961	0.5790683726509396	0.5738454618152738	0.5273890443822471
41	0.5657	0.4604158336665334	0.4721111555377849	0.5696221511395442	0.6091063574570172	0.48248200719712114	0.47451019592163135	0.5563024790083967	0.499250299880048	0.4882047181127549	0.5565023990403839
41	0.4965	0.5651239504198321	0.5817672930827669	0.4685875649740104	0.5567772890843663	0.5726459416233507	0.5569772091163535	0.6023090763694522	0.53218712514994	0.6021341463414634	0.5894017393042783
41	0.5301	0.4690373850459816	0.5685725709716114	0.5712465013994402	0.5512669932027189	0.5022740903638545	0.5290883646541383	0.5730457816873251	0.5489554178328668	0.5107207117153139	0.5267642942822871
41	0.6094	0.5984606157536985	0.5493552578968413	0.6662584966013595	0.6064324270291883	0.5746201519392243	0.6244002399040384	0.5565773690523791	0.5828418632546981	0.5860405837664934	0.6261495401839264
41	0.4937	0.47118652538984407	0.4952518992403039	0.44392243102758894	0.5102084166333466	0.49812574970011997	0.4684126349460216	0.4729608156737305	0.47078668532586965	0.43560075969612155	0.4605407836865254
41	0.4851	0.5262395041983207	0.4460715713714514	0.49652638944422234	0.3940673730507797	0.5089464214314274	0.5411335465813675	0.5706467413034786	0.4819072371051579	0.40013994402239106	0.4194822071171531
41	0.5531	0.5256897241103559	0.4950769692123151	0.47103658536585363	0.5743452618952419	0.5043232706917233	0.5601509396241503	0.5803928428628549	0.530687724910036	0.4762844862055178	0.5787684926029588
41	0.4615	0.45946621351459416	0.5067722910835666	0.44292283086765294	0.48750499800079966	0.5588014794082367	0.4433476609356258	0.5326119552179128	0.5481307477009196	0.6057576969212315	0.4934276289484206
41	0.3588	0.45591763294682125	0.41480907636945225	0.38784486205517793	0.4058626549380248	0.4345261895241903	0.4342263094762095	0.3645041983206717	0.48233206717313076	0.3938674530187925	0.40708716513394644
41	0.375	0.4583166733306677	0.4182576969212315	0.5375849660135945	0.3905687724910036	0.5182676929228308	0.4600659736105558	0.5384096361455418	0.5135195921631347	0.4533936425429828	0.4320271891243503
41	0.4555	0.4889794082367053	0.5151189524190324	0.5301379448220712	0.5107706917233107	0.44695871651339464	0.5151189524190324	0.4644142343062775	0.5442572970811675	0.44287285085965616	0.4379498200719712
41	0.3351	0.3547580967612955	0.3905437824870052	0.34746101559376247	0.4225809676129548	0.3987155137944822	0.3246326469412235	0.38981907237105157	0.40086465413834466	0.3252449020391843	0.3394642143142743
41	0.5827	0.531187524990004	0.5416583366653339	0.49690123950419834	0.5257147141143542	0.5671856257497001	0.4963014794082367	0.578843462614954	0.5093712514994002	0.5448820471811275	0.5295381847261096
41	0.4349	0.4397241103558577	0.43300179928028787	0.320046981207517	0.460140943622551	0.4766593362654938	0.47700919632147143	0.45449320271891247	0.4687874850059976	0.5040233906437425	0.41358456617353057
41	0.4579	0.4992752898840464	0.3751499400239904	0.43612554978008794	0.41433426629348263	0.4605407836865254	0.43162734906037586	0.4336265493802479	0.4630397840863655	0.5113954418232707	0.5067223110755698
41	0.5398	0.5102459016393442	0.5130197920831667	0.4775339864054378	0.5421831267493002	0.47778388644542186	0.5298630547780888	0.4841813274690124	0.5754698120751699	0.4914284286285486	0.4538684526189524
41	0.4394	0.499750099960016	0.4843312674930028	0.4322021191523391	0.4315523790483807	0.4993252698920432	0.44797081167532987	0.4745601759296281	0.4027389044382247	0.5522291083566573	0.5109456217512994
41	0.5223	0.6011845261895242	0.5682477009196322	0.5623250699720111	0.5623000799680128	0.5274890043982408	0.499500199920032	0.6219137345061975	0.5024740103958416	0.5003248700519792	0.5070971611355458
41	0.5245	0.430077968812475	0.49670131947221113	0.4816073570571771	0.516968212714914	0.5143692522990804	0.5108206717313075	0.48658036785285885	0.5334116353458617	0.4748350659736106	0.5026989204318273
42	0.463	0.5246398046398046	0.5074236874236874	0.4037118437118437	0.45616605616605616	0.49997557997557995	0.4728205128205128	0.4823931623931624	0.3967032967032967	0.4703296703296703	0.48813186813186815
42	0.4644	0.4799023199023199	0.46368742368742366	0.4703296703296703	0.4736996336996337	0.5198778998778999	0.35584859584859585	0.4999267399267399	0.46068376068376066	0.45076923076923076	0.4616117216117216
42	0.4758	0.4833211233211233	0.5136507936507937	0.43294261294261294	0.4441758241758242	0.48007326007326007	0.5128205128205128	0.5004395604395604	0.5114041514041514	0.4756043956043956	0.4917948717948718
42	0.5606	0.5596336996336997	0.5318925518925519	0.5166056166056167	0.5446398046398047	0.4388278388278388	0.5350915750915751	0.5333577533577534	0.5499023199023199	0.5773626373626374	0.586031746031746
42	0.5418	0.49575091575091573	0.5802930402930403	0.5752625152625153	0.4860561660561661	0.4688156288156288	0.5183638583638583	0.4631013431013431	0.5188522588522588	0.5022222222222222	0.5376068376068376
42	0.545	0.49875457875457874	0.5539194139194139	0.5460805860805861	0.5841758241758241	0.47084249084249086	0.41262515262515265	0.5314285714285715	0.5966788766788766	0.4963125763125763	0.4637118437118437
42	0.3856	0.41514041514041516	0.3845909645909646	0.4621001221001221	0.3884981684981685	0.3978266178266178	0.4484737484737485	0.43045177045177047	0.47597069597069597	0.4073015873015873	0.45514041514041514
42	0.4952	0.49142857142857144	0.47406593406593406	0.5061782661782662	0.48984126984126986	0.588986568986569	0.5337484737484738	0.4715995115995116	0.5196581196581197	0.49704517704517703	0.5055677655677656
42	0.6242	0.6040781440781441	0.6084249084249084	0.5732112332112332	0.615995115995116	0.5212210012210012	0.5687423687423687	0.625934065934066	0.6642246642246642	0.5295726495726496	0.5593406593406594
42	0.5456	0.5965323565323565	0.5034676434676435	0.4972893772893773	0.5024420024420024	0.5962637362637363	0.5731868131868132	0.5333577533577534	0.5777777777777777	0.5228815628815628	0.5851526251526251
42	0.6154	0.5341880341880342	0.6043467643467644	0.5273504273504274	0.6516971916971916	0.5595115995115996	0.5345787545787546	0.6445421245421246	0.6142368742368742	0.5864957264957265	0.6003663003663003
42	0.422	0.476019536019536	0.36324786324786323	0.3803418803418803	0.4713797313797314	0.465006105006105	0.4028083028083028	0.4538949938949939	0.40908424908424906	0.48026862026862027	0.4575091575091575
42	0.4972	0.5210744810744811	0.50993894993895	0.505030525030525	0.5290842490842491	0.5464468864468864	0.4968009768009768	0.3724297924297924	0.476019536019536	0.45406593406593404	0.4755067155067155
42	0.5366	0.5384859584859585	0.49716727716727716	0.5223687423687424	0.5670818070818071	0.4938461538461538	0.5193650793650794	0.5089377289377289	0.5525518925518925	0.5493040293040293	0.4930891330891331
42	0.5168	0.5202686202686203	0.5063492063492063	0.5213431013431014	0.5048107448107448	0.538021978021978	0.5703540903540903	0.5404639804639805	0.4986813186813187	0.4792185592185592	0.5639316239316239
42	0.4624	0.4697191697191697	0.46163614163614164	0.41379731379731377	0.4427838827838828	0.547960927960928	0.5002930402930403	0.506031746031746	0.46075702075702074	0.45164835164835165	0.5124542124542124
42	0.4545	0.4146520146520147	0.4937728937728938	0.43286935286935285	0.5372649572649573	0.5319658119658119	0.4780708180708181	0.5613431013431014	0.4785347985347985	0.5143589743589744	0.48525030525030527
42	0.4765	0.4546031746031746	0.4575091575091575	0.5136019536019536	0.4348229548229548	0.47242979242979244	0.4861782661782662	0.49526251526251525	0.45057387057387055	0.45807081807081806	0.456996336996337
42	0.4849	0.4523809523809524	0.5146764346764346	0.5552869352869353	0.519023199023199	0.4920879120879121	0.4231013431013431	0.4780708180708181	0.5443711843711844	0.5451282051282051	0.575018315018315
42	0.4814	0.4632234432234432	0.4580952380952381	0.4392429792429792	0.460976800976801	0.5204639804639805	0.5057142857142857	0.4833211233211233	0.4503296703296703	0.5093040293040293	0.47216117216117215
42	0.4716	0.542954822954823	0.4228571428571429	0.4874969474969475	0.5053968253968254	0.5414407814407814	0.5573626373626374	0.45985347985347985	0.4794139194139194	0.5296459096459096	0.4539194139194139
42	0.6127	0.546031746031746	0.6152136752136752	0.5811965811965812	0.5814163614163614	0.5531135531135531	0.5836630036630036	0.5459340659340659	0.5721611721611721	0.5457387057387058	0.624029304029304
42	0.5988	0.47755799755799755	0.550915750915751	0.5071306471306471	0.517997557997558	0.595018315018315	0.6014163614163615	0.5254700854700854	0.5944078144078144	0.5913308913308913	0.5998168498168498
42	0.5346	0.5434920634920635	0.4786446886446887	0.4993894993894994	0.47365079365079366	0.5838583638583639	0.4863247863247863	0.5354090354090354	0.5281318681318682	0.4766300366300366	0.5554090354090354
42	0.4308	0.5595360195360195	0.5143101343101343	0.4518192918192918	0.4895848595848596	0.526080586080586	0.5118681318681318	0.5366788766788767	0.44727716727716726	0.4242979242979243	0.3996092796092796
42	0.4814	0.48964590964590965	0.45411477411477413	0.4809035409035409	0.5366300366300366	0.4265201465201465	0.47995115995115994	0.49648351648351646	0.47577533577533576	0.48942612942612945	0.4444932844932845
42	0.46	0.4424664224664225	0.46554334554334553	0.5008058608058608	0.5084493284493284	0.4300854700854701	0.4162881562881563	0.525030525030525	0.5430769230769231	0.49382173382173383	0.43875457875457874
42	0.5074	0.575018315018315	0.5832234432234432	0.5553113553113553	0.523931623931624	0.5275702075702076	0.5565811965811965	0.5063736263736264	0.5954578754578754	0.41186813186813187	0.5511355311355312
42	0.5316	0.4654945054945055	0.47687423687423686	0.4551159951159951	0.5679853479853479	0.45655677655677657	0.48473748473748474	0.5564102564102564	0.5437606837606838	0.5305494505494506	0.4883760683760684
42	0.4911	0.4621489621489622	0.5118925518925519	0.4922832722832723	0.5473992673992674	0.5502075702075702	0.5235653235653236	0.5159218559218559	0.49047619047619045	0.5088888888888888	0.5488888888888889
42	0.5263	0.5713797313797314	0.4802930402930403	0.49592185592185595	0.417020757020757	0.5317460317460317	0.4122832722832723	0.5436630036630037	0.5256654456654457	0.5285714285714286	0.4883272283272283
42	0.5187	0.4859096459096459	0.5014652014652015	0.49921855921855923	0.5132600732600733	0.49982905982905984	0.5054212454212454	0.4842735042735043	0.4793162393162393	0.4663003663003663	0.47023199023199025
42	0.4206	0.4526984126984127	0.42398046398046396	0.423052503052503	0.4551648351648352	0.43457875457875456	0.47174603174603175	0.45343101343101344	0.4039072039072039	0.4236874236874237	0.47626373626373625
42	0.5289	0.4831013431013431	0.5566300366300366	0.5424420024420025	0.5306959706959707	0.5393894993894994	0.4932844932844933	0.546984126984127	0.5344810744810745	0.48451770451770454	0.522026862026862
42	0.5884	0.506984126984127	0.5165079365079365	0.5324542124542124	0.5652991452991453	0.5387057387057387	0.5895238095238096	0.5528449328449329	0.5585592185592185	0.5268376068376068	0.5249572649572649
43	0.5143	0.5581872880951244	0.5406618595100521	0.476982952103529	0.48896900816579913	0.5311589704407621	0.5492096843512726	0.5512630724416216	0.3865622463110644	0.4947710233513204	0.554808748388329
43	0.5558	0.5810849529630868	0.5732056730815147	0.5521226302468841	0.5862422997946611	0.49338618022061986	0.5084045652070102	0.5319230218232176	0.5219664772455948	0.5471801728666252	0.5380831860942649
43	0.5579	0.5190535313499833	0.4945561339000048	0.6100472756792894	0.4786543145026503	0.5786256625758083	0.5579485220381071	0.5324005539372523	0.5773363258679146	0.5715104340766917	0.5361253044267227
43	0.4874	0.4975168330070197	0.5030800821355236	0.5769781767823886	0.5260255002148895	0.495964853636407	0.5348598443245308	0.5027696862614011	0.5275536029798004	0.5138245547013036	0.4461582541425911
43	0.4966	0.5464638746955732	0.4864380879614154	0.49438899766009264	0.48326249940308486	0.4306623370421661	0.5781242538560718	0.5372952581061077	0.4842891934482594	0.4640895850245929	0.4447972876175923
43	0.5454	0.520868153383315	0.510386323480254	0.48211642232940166	0.5621508046416122	0.5299890167613772	0.524998806169715	0.49589322381930184	0.552218136669691	0.49510529583114465	0.49961797430877225
43	0.4006	0.4526765674991643	0.42163698008691086	0.486652977412731	0.3519172914378492	0.3943460197698295	0.4483429635642997	0.45395396590420706	0.4595052767298601	0.45589990926889834	0.4261735351702402
43	0.4812	0.5216083281600687	0.5115085239482355	0.5111264982570077	0.4431975550355761	0.4660713432978368	0.4584547060789838	0.49732582016140586	0.45248555465355045	0.5111742514684112	0.46561768778950385
43	0.5106	0.5279595052767299	0.5125590945991118	0.506088534453942	0.46707416073730956	0.5658278019196791	0.5345255718447065	0.5505467742705697	0.5291294589561149	0.4478057399360107	0.46354042309345306
43	0.6067	0.5614583830762618	0.6376008786590899	0.6121722935867437	0.5654457762284514	0.6010696719354377	0.5946229883959696	0.5387039778425099	0.5181939735447209	0.6246120051573468	0.6048421756363116
43	0.4361	0.3891170431211499	0.4149992837018289	0.4814956305811566	0.45869347213600115	0.4681486079938876	0.3817869251707177	0.45983954920968434	0.4472327013991691	0.5158660044888018	0.39222100186237524
43	0.5118	0.5588797096604746	0.4554462537605654	0.4480922592044315	0.49878229310921157	0.5156869299460388	0.4660952199035385	0.5041067761806981	0.42987440905400887	0.5462251086385559	0.48495773840790796
43	0.5128	0.5409006255670694	0.5318155770975598	0.47803352275440525	0.44388997660092644	0.4899240723938685	0.5194594336469127	0.4996896041258775	0.515591423523232	0.502507043598682	0.46633398596055586
43	0.4782	0.4835967718829091	0.46268086528819063	0.4878468076978177	0.5127978606561291	0.49453225729430306	0.4201805071391051	0.45205577575091926	0.3638555942887159	0.47576524521274055	0.4249797048851535
43	0.4839	0.5156630533403371	0.46862614010792225	0.5031278353469271	0.5132515161644621	0.49154768158158635	0.47922735303949193	0.4224487846807698	0.47669643283510815	0.45656845422854686	0.48502936822501314
43	0.4905	0.4964423857504417	0.5802731483692278	0.5404469700587364	0.4498113748149563	0.4898046893653598	0.485220381070627	0.48596055584738074	0.5003820256912277	0.5765603361826083	0.5066138197793801
43	0.5214	0.5332123585311113	0.5337137672508476	0.552409149515305	0.49407860178597013	0.4906403705649205	0.4853158874934339	0.5299651401556754	0.5106489661429731	0.4852920108877322	0.5856453846521179
43	0.3773	0.4605797239864381	0.47514445346449546	0.4986629100807029	0.44706556515925694	0.4467312926794327	0.4848861085908027	0.4108686309154291	0.4126832529487608	0.4734492144596724	0.45212740556802444
43	0.4381	0.5396351654648776	0.5395396590420706	0.427892650780765	0.5619597917959983	0.5650876271429254	0.5176925648249845	0.5260135619120385	0.4024879423141206	0.4671457905544148	0.5379876796714579
43	0.4653	0.4753593429158111	0.5171434028938446	0.48791843751492286	0.5093596294350795	0.4590277446158254	0.45897999140442197	0.5442672269710138	0.5212979322859462	0.48405042739124204	0.4925982522324626
43	0.5335	0.5409245021727711	0.5806551740604555	0.4839071677570317	0.5393725228021584	0.5783391433073874	0.4407382646482976	0.581156582780192	0.5109354854113939	0.4635881763048565	0.5005969151425433
43	0.4532	0.5517167279499546	0.5396590420705792	0.43768205911847574	0.48283272050045367	0.42925361730576383	0.4527243207105678	0.49945083806886015	0.46574900912086337	0.5201279786065612	0.4611527625232797
43	0.4903	0.48382359963707555	0.4977794756697388	0.5162599684828805	0.5071868583162218	0.46669213504608187	0.4315218948474285	0.5129411202903396	0.4951291724368464	0.4762427773267752	0.5298218805214651
43	0.5646	0.5891791222959744	0.530633685115324	0.5105295831144645	0.46755169285134424	0.5819206341626474	0.4687216465307292	0.5473950623179409	0.5185998758416503	0.4891361444057113	0.5955541760183373
43	0.4656	0.4987584165035099	0.4916431880043933	0.5092163698008692	0.4403084857456664	0.4643044744759085	0.4577384079079318	0.4608901198605606	0.5016474857934196	0.48419368702545246	0.44178883529917384
43	0.4299	0.5952437801442148	0.43906690224917627	0.5726087579389714	0.5176328733107302	0.5692182799293253	0.5398261783104914	0.5973926746573707	0.5339047800964615	0.43648822883338906	0.5711761615968673
43	0.4301	0.4887302421087818	0.5009550642280693	0.544243350365312	0.4533689890645146	0.42192349935533163	0.4846950957451889	0.46776658230265983	0.47989589799914045	0.46112888591757795	0.4334081466978654
43	0.4923	0.5642519459433647	0.5215366983429636	0.5102430638460437	0.4286805787689222	0.49983286376008784	0.39594575235184565	0.5135380354328829	0.48020629387326297	0.49212072011842795	0.4771739649491428
43	0.4117	0.49868678668640465	0.39484742848956594	0.5171434028938446	0.46685927128599397	0.47332983143116375	0.43178453751014756	0.4618690606943317	0.3999092688983334	0.4882049567833437	0.49434124444868915
43	0.5448	0.48426531684255764	0.5282460245451507	0.5074017477675373	0.5500214889451316	0.44317367842987443	0.47249415023160307	0.5165464877513013	0.5378444200372475	0.4221383888066472	0.5786017859701065
43	0.6235	0.572369991881954	0.6744663578625663	0.5886299603648345	0.5252375722267323	0.4941502316030753	0.5189222100186237	0.5566591853302134	0.5557518743135476	0.5649204909030132	0.58939401174729
43	0.4823	0.4714913327921303	0.4427916527386467	0.4938875889403562	0.48533976409913565	0.44011747290005254	0.49589322381930184	0.45270044410486604	0.42552886681629337	0.477245594766248	0.4828804737118571
43	0.4863	0.46636980086910845	0.48405042739124204	0.44833102526144886	0.4702975025070436	0.48982856597106156	0.4625376056539802	0.4895659233083425	0.44828327205004537	0.426460054438661	0.4382312210496156
43	0.4405	0.4280359104149754	0.5063989303280646	0.5212740556802445	0.37424191776897	0.5037486270951721	0.47340146124826893	0.4644477341101189	0.44620600735399457	0.4901628384508858	0.5159018193973545
43	0.498	0.5227782818394537	0.5450074017477675	0.4933623036149181	0.5290100759276062	0.4973019435557041	0.5670693854161692	0.4594575235184566	0.491308915524569	0.47005873645002627	0.517740318036388
43	0.4022	0.4407621412539993	0.45578052624038967	0.46996323002721935	0.4343870875316365	0.46955732773028985	0.4338856788119001	0.526240389666205	0.4698677236044124	0.4258870159018194	0.4858172962131703
43	0.3678	0.4570698629482833	0.3689651879088869	0.46888878277064133	0.45133947757986725	0.41394871305095265	0.49030609808509623	0.4578339143307387	0.4396876939974213	0.4597440427868774	0.5132037629530586
43	0.5126	0.4475430972732916	0.5068287092306958	0.4961200515734683	0.44978749820925457	0.5377250370087389	0.5582827945179313	0.5330213456854973	0.42015663053340335	0.5127978606561291	0.49500978940833773
43	0.5438	0.556253283033284	0.5754023208060742	0.5271238240771692	0.52741034334559	0.5122486987249892	0.5098610381548159	0.5784824029415978	0.47555035576142496	0.49930757843464973	0.5141349505754262
43	0.5707	0.48947041688553555	0.535743278735495	0.47855880807984336	0.5227305286280503	0.5784824029415978	0.48884962513729047	0.5677379303758178	0.6007831526670169	0.5148034955350748	0.5070435986820113
43	0.524	0.5384413351797909	0.5538417458574089	0.4714913327921303	0.46148703500310395	0.4925027458096557	0.558760326631966	0.4240246406570842	0.5198175827324387	0.518623752447352	0.4820447925122964
43	0.5242	0.5066138197793801	0.5292727185903252	0.5290100759276062	0.5084284418127119	0.5154720404947233	0.5493529439854831	0.4793706126737023	0.4763144071438804	0.40957929420753547	0.5034859844324531
43	0.5374	0.5561816532161787	0.5136574184613916	0.49594097703070533	0.51074447256578	0.4980898715438613	0.5303710424526049	0.517286662528055	0.5359342915811088	0.543622558617067	0.48942266367413206
43	0.4762	0.5016474857934196	0.4617258010601213	0.4128265125829712	0.5325915667828661	0.5314932429205864	0.5064705601451698	0.49147605176448117	0.5441955971539086	0.45047991977460483	0.478320042022826
43	0.6089	0.5552982188052147	0.49226397975263836	0.4989733059548255	0.627190678573134	0.5897999140442195	0.5849290864810659	0.5895133947757987	0.6058449930757843	0.5935485411393916	0.5944080989446541
44	0.6061	0.6168831168831169	0.6811408016443987	0.5540969821545361	0.5743716714939736	0.5231477155937587	0.5720358777912735	0.605180790432589	0.6299635616182379	0.6240306456133794	0.632065775950668
44	0.4926	0.5117023264505279	0.5125432121835	0.5101607026067457	0.4583060824068018	0.4301130524152107	0.4419321685508736	0.5194571615434925	0.5020554984583762	0.4759880407362422	0.4245538634027843
44	0.5533	0.5637204522096608	0.5386807437167149	0.592217135382603	0.5492151733158928	0.48350929645893675	0.5473932542277866	0.6217182098477062	0.5643511165093898	0.5354807063440157	0.5753293469120807
44	0.4988	0.48477062505839486	0.5115388208913388	0.4916145006073064	0.5542137718396711	0.46066523404652904	0.499953284125946	0.5334485658226665	0.45697467999626273	0.5248995608707839	0.40250397084929457
44	0.4979	0.5042978604129683	0.5042277866018873	0.4931794823881155	0.4552461926562646	0.4831122115294777	0.4829136690647482	0.46180977296085207	0.513080444735121	0.4583060824068018	0.5359945809586097
44	0.367	0.4491030552181631	0.552461926562646	0.5635452676819583	0.5036438381762123	0.46262730075679714	0.540012146127254	0.5327945435859105	0.4032981407082126	0.46935438662057366	0.45748855461085675
44	0.5761	0.566009530038307	0.5066803699897225	0.551761188451836	0.4815939456227226	0.5245959076894329	0.5194571615434925	0.5516210408296739	0.6246613099131084	0.5665234046529011	0.5301550967018593
44	0.5884	0.5072176025413435	0.4839998131365038	0.591749976642063	0.5596094552929085	0.5777001775203214	0.5857236288890966	0.5138979725310661	0.57923012239559	0.5334952816967206	0.565355507801551
44	0.5581	0.5605788096795291	0.5698869475847893	0.526464542651593	0.5190133607399794	0.5276090815659161	0.4962627300756797	0.48589180603569093	0.5691161356628982	0.526230963281323	0.5861907876296365
44	0.5216	0.48717649257217605	0.5358310753994208	0.5763804540782959	0.5622255442399328	0.5837615621788284	0.5515042511445389	0.5224236195459218	0.5361113706437447	0.5418107072783331	0.5814257684761281
44	0.5095	0.5432588993740073	0.5515042511445389	0.5106979351583668	0.49934597776324396	0.5429318882556292	0.525133140241054	0.4833457908997477	0.5191067924880874	0.49126413155190135	0.5169111464075493
44	0.5147	0.46933102868354665	0.43163131832196583	0.5307624030645613	0.526347752966458	0.4002382509576754	0.5382836587872559	0.5142950574605251	0.48456040362515185	0.49117069980379335	0.5188264972437634
44	0.4778	0.4487059702887041	0.5120176586003924	0.5493086050640007	0.47418947958516305	0.45185929178734935	0.513080444735121	0.4143931607960385	0.4850275623656919	0.46790619452489957	0.4689806596281416
44	0.4878	0.45372792674950946	0.46629449687003643	0.5283331776137532	0.45573670933383165	0.5094599644959357	0.43653648509763615	0.4695412501167897	0.45438194898626555	0.4969401102494628	0.5242922545080818
44	0.5518	0.5680650284966832	0.5119826216948519	0.48741007194244607	0.565659160982902	0.47566102961786416	0.5985704942539475	0.5068905914229656	0.5162337662337663	0.5616532747827712	0.5128935812389049
44	0.4471	0.45204615528356534	0.5606138465850696	0.5152060170045781	0.40091563113145845	0.4916145006073064	0.5223769036718677	0.5226104830421378	0.525974025974026	0.5470428851723815	0.5055591890124265
44	0.5005	0.5271652807624031	0.4897225077081192	0.5143768102401196	0.4498972250770812	0.5011912547883771	0.4174530505465757	0.4956787816500047	0.45907689432869286	0.525950668036999	0.49451088479865457
44	0.5331	0.5069606652340465	0.591820050453144	0.5674810800710082	0.4589250677380174	0.5455012613285994	0.5185228440624124	0.501261328599458	0.4882042418013641	0.5425815192002242	0.5561174437073718
44	0.5039	0.41112304961225826	0.5112118097729609	0.5236615902083528	0.5326543959637485	0.6088713444828553	0.5708212650658694	0.4857516584135289	0.4780201812575913	0.5199243202840325	0.5311828459310474
44	0.4332	0.42808091189386155	0.4921283752219004	0.44221246379519763	0.42418013641035224	0.4829487059702887	0.40981500513874614	0.4670886667289545	0.5060730636270204	0.47179529103989537	0.5051387461459403
44	0.4322	0.4844903298140708	0.46533682145192934	0.4320984770625058	0.4277772587125105	0.4792815098570494	0.42871157619359057	0.4145800242922545	0.4833224329627207	0.40575072409604784	0.49773428010838083
44	0.5041	0.4973839110529758	0.41780341960198075	0.5161403344856582	0.5298280855834813	0.4139727179295525	0.5473465383537326	0.48371951789217976	0.47974866859758947	0.5598430346631785	0.5207184901429506
44	0.5431	0.48056619639353454	0.591936840138279	0.5478604129683267	0.5440764271699523	0.5780855834812669	0.5180790432588994	0.48353265439596377	0.44669718770438194	0.49399701018406056	0.5192702980472764
44	0.5696	0.5176819583294403	0.5641876109502009	0.5596328132299355	0.499486125385406	0.5305988975053724	0.5456647668877884	0.5756797159674858	0.5476268335980566	0.5447538073437354	0.5431888255629262
44	0.467	0.52555358310754	0.625420442866486	0.49409044193216856	0.6174437073717649	0.5392880500794169	0.5459217041950855	0.6028917126039428	0.592660936186116	0.525740446603756	0.4265392880500794
44	0.4694	0.5807016724282912	0.5319069419788844	0.4831122115294777	0.514458563019714	0.5541203400915631	0.4990656825189199	0.5112585256470149	0.47409604783705506	0.4825049051667757	0.40593758759226384
44	0.4892	0.46767261515462955	0.5023591516397272	0.49406708399514154	0.41194057740820333	0.5063300009343175	0.4550359712230216	0.531918620947398	0.44826216948519104	0.4623002896384191	0.5697935158366813
44	0.385	0.407852938428478	0.39435205082687097	0.39832290012146127	0.4504344576287022	0.4480285901149211	0.41161356628982526	0.44931327665140613	0.38386433710174717	0.42177426889657105	0.3602261048304214
44	0.4803	0.5258572362888909	0.473301877978137	0.4582126506586938	0.4526067457722134	0.5163972717929552	0.47404933196300103	0.499859852377838	0.4983415864710829	0.46785947865084554	0.4594506213211249
44	0.4573	0.4382649724376343	0.43887227880033636	0.4512052695505933	0.41507054096982154	0.46986826123516773	0.46115575072409604	0.44681397738951695	0.4489862655330281	0.45561991964869664	0.5013781182845931
44	0.4235	0.4168223862468467	0.4978043539194618	0.42190273755021956	0.4705689993459778	0.4457395122862749	0.4536812108754555	0.41773334579089977	0.4569279641222087	0.3804774362328319	0.43728393908250024
44	0.4292	0.421026814911707	0.4806362702046155	0.46781276277679157	0.37580584882743157	0.49147435298514436	0.421096888722788	0.4493833504624872	0.4724376343081379	0.4516957862281603	0.4645893674670653
44	0.5083	0.5080818462113427	0.47407268990002804	0.45333084182005046	0.5274222180697001	0.5185462019994395	0.5023591516397272	0.46022143324301595	0.5153228066897132	0.526441184714566	0.45994113799869196
44	0.505	0.5350602634775297	0.5124497804353919	0.49275903952162947	0.5282864617396992	0.46108567691301505	0.5057927683826965	0.4682799215173316	0.4832290012146127	0.5177987480145754	0.4814304400635336
44	0.4206	0.48362608614407177	0.4578389236662618	0.45863309352517984	0.4773428010838083	0.4683733532654396	0.4283378492011585	0.45090161636924225	0.4302999159114267	0.3972250770811922	0.4279174063346725
44	0.424	0.4583995141549098	0.5156965336821452	0.4487059702887041	0.4849107726805569	0.5384471643464449	0.5085490049518826	0.44391759319816876	0.45176586003924135	0.4722741287489489	0.4035784359525367
44	0.5698	0.5141315519013361	0.5490049518826497	0.5694898626553303	0.5092030271886387	0.4959357189573017	0.56575259273101	0.6102728207044754	0.44244604316546765	0.4986685975894609	0.5174950948332243
44	0.5446	0.4523264505278894	0.5284499672988882	0.4684667850135476	0.4987853872745959	0.5064701485564795	0.5193870877324115	0.5307857610015884	0.5089694478183687	0.5619218910585817	0.5167943567224142
44	0.4953	0.5352704849107727	0.5102074184807998	0.4752873026254321	0.48722320844623	0.4513454171727553	0.5739979445015416	0.4390357843595254	0.5152527328786322	0.4778800336354293	0.5117724002616089
44	0.45	0.3830701672428291	0.49156778473325236	0.44566943847519386	0.4629309539381482	0.40124264224983647	0.4486125385405961	0.5334719237596935	0.48108007100812855	0.45772213398112677	0.4571381855554517
44	0.5962	0.5625759132953377	0.5481874240867046	0.5903952162944969	0.5298981593945623	0.5045080818462113	0.5826170232645053	0.566009530038307	0.5974259553396244	0.5671073530785761	0.6321592076987761
44	0.5172	0.5078949827151266	0.578716247780996	0.45351770531626645	0.4655470428851724	0.6170933383163599	0.5328179015229375	0.5225871251051107	0.5192702980472764	0.5055124731383724	0.5160001868634962
44	0.4359	0.40241053910118657	0.4824815472297487	0.4576520601700458	0.46096888722788004	0.4570447538073437	0.44118471456600955	0.46760254134354856	0.4288283658787256	0.44167523124357655	0.4667616556105765
44	0.4581	0.4726478557413809	0.4748435018219191	0.4702419882275997	0.5362982341399608	0.48631224890217695	0.473839110529758	0.47837055031299636	0.5037606278613472	0.4909137624964963	0.4460665234046529
44	0.5904	0.5415771279080631	0.5531393067364291	0.5044847239091843	0.5739278706904606	0.5654956554237129	0.5893674670653087	0.49651966738297676	0.49390357843595256	0.5430253200037373	0.5899514154909838
44	0.491	0.5148089320751191	0.47325516210408297	0.3863169204895824	0.43763430813790527	0.486569186209474	0.5143417733345791	0.49799121741567787	0.4832523591516397	0.4783004765019154	0.5097869756143137
44	0.4644	0.4093478463982061	0.45825936653274785	0.5241754648229469	0.4315846024479118	0.4488461179108661	0.38498551807904324	0.4842567504438008	0.4381481827524993	0.5014248341586471	0.44513220592357283
44	0.5386	0.5122395590021489	0.5188264972437634	0.5064935064935064	0.5424180136410353	0.5601466878445296	0.553279454358591	0.5078482668410726	0.5764972437634308	0.565332149864524	0.5987573577501635
44	0.5355	0.5607072783331776	0.5209287115761936	0.47720265346164625	0.49416051574324954	0.5576941044566944	0.4415350836214146	0.5250163505559189	0.4831122115294777	0.4751471550032701	0.4091142670279361
44	0.4357	0.46475287302625434	0.4800056059048865	0.4559936466411287	0.5154629543118752	0.41927496963468186	0.5318368681678034	0.44756143137438104	0.48850789498271513	0.44146500981033354	0.49628608801270674
44	0.5025	0.5632065775950668	0.4422591796692516	0.5405960945529291	0.5019387087732411	0.47647855741380923	0.5832944034382883	0.53949827151266	0.6018873213117818	0.5167009249743063	0.5468326637391385
44	0.4737	0.4418153788657386	0.473371951789218	0.43854526768195834	0.4791413622348874	0.4299962627300757	0.49929926188918994	0.47615154629543116	0.5386457068111744	0.4840698869475848	0.4696813977389517
44	0.5307	0.6059516023544801	0.552625432121835	0.552578716247781	0.5373726992432029	0.6385826403812015	0.6195459217041951	0.5827338129496403	0.5153928805007941	0.5638605998318229	0.5950901616369242
44	0.4797	0.4817808091189386	0.40722227412874895	0.5063300009343175	0.5141549098383631	0.49389189946743906	0.4200691394935999	0.40194338036064653	0.48035597496029153	0.5063533588713445	0.4363029057273662
44	0.505	0.5066336541156685	0.5851863963374755	0.513594319349715	0.5591422965523685	0.5705176118845183	0.5683219658039802	0.5378865738577969	0.4480285901149211	0.5466224423058955	0.46272073250490514
44	0.5387	0.5370690460618518	0.5039708492945904	0.4726712136784079	0.5050920302718864	0.5480939923385967	0.47710922171353826	0.5240119592637579	0.5273988601326731	0.43109408577034475	0.4911239839297393
44	0.405	0.5295477903391572	0.513290666168364	0.5739979445015416	0.46372512379706626	0.5377697841726619	0.5082920676445857	0.42826777539007754	0.4776464542651593	0.5809702887041016	0.47792674950948333
44	0.4546	0.44695412501167897	0.4381715406895263	0.4923385966551434	0.5358777912734747	0.5050686723348594	0.5192702980472764	0.4792815098570494	0.47302158273381295	0.36468747080257874	0.47017191441651873
44	0.5858	0.5084088573297206	0.5369522563767168	0.604596842006914	0.5572269457161544	0.5545407829580491	0.5810053256096421	0.4986685975894609	0.5837382042418013	0.591119312342334	0.5282163879286181
44	0.4895	0.42291880781089414	0.513127160609175	0.4952816967205456	0.5705876856955994	0.48726992432028404	0.540245725497524	0.49163785854433334	0.5506633654115668	0.49656638325703073	0.5358077174623938
45	0.4374	0.4702103337905807	0.43788294467306815	0.4250342935528121	0.4594878829446731	0.47277091906721536	0.42169638774577045	0.43493369913123	0.3657750342935528	0.5291495198902606	0.44481024234110655
45	0.5634	0.6000914494741655	0.53360768175583	0.5575445816186557	0.5189757658893461	0.5849565614997714	0.42684042066758116	0.6011659807956105	0.4816872427983539	0.4771376314586191	0.567946959304984
45	0.4606	0.4438728852309099	0.5080018289894833	0.4219935985368084	0.4902834933699131	0.46399176954732513	0.4259487882944673	0.49659350708733424	0.5170781893004115	0.4831047096479195	0.4313443072702332
45	0.497	0.4741426611796982	0.5085962505715592	0.4672382258802012	0.5859167809785094	0.45681298582533153	0.4684042066758116	0.44586191129401004	0.5278235025148605	0.4436899862825789	0.48582533150434387
45	0.5098	0.5445587562871513	0.49192958390489255	0.47946959304983994	0.45976223136716965	0.37518289894833107	0.49894833104709646	0.5001600365797897	0.4752629172382259	0.5647233653406493	0.4862368541380887
45	0.5984	0.6213534522176497	0.5016003657978967	0.5490626428898033	0.5574302697759488	0.5009373571101966	0.5525148605395519	0.5881801554641061	0.5840192043895748	0.5980566986739826	0.5371513488797439
45	0.5002	0.5113625971650663	0.48032693187014175	0.4571101966163695	0.5128257887517147	0.4505029721079104	0.53079561042524	0.5211019661636945	0.508459076360311	0.4515317786922725	0.5320759030635573
45	0.5749	0.5800868770004572	0.6051668952903521	0.5457475994513031	0.5232281664380429	0.5339277549154092	0.5769090077732053	0.5118427069044353	0.471307727480567	0.4778692272519433	0.49803383630544124
45	0.4982	0.4216506630086877	0.4878372199359854	0.44110653863740285	0.4722222222222222	0.5003886602652035	0.5186785550983082	0.45505258344764515	0.4436671239140375	0.4493369913122999	0.5368770004572474
45	0.595	0.6148376771833562	0.6134659350708733	0.5932098765432099	0.5266117969821673	0.5704160951074532	0.5345450388660266	0.5274348422496571	0.656058527663466	0.5825102880658436	0.5820301783264746
45	0.4498	0.4425697302240512	0.5043895747599452	0.4758573388203018	0.4322816643804298	0.43571101966163694	0.5429812528577961	0.4765432098765432	0.49741655235482396	0.5002057613168724	0.45843621399176954
45	0.4227	0.46120256058527664	0.41874714220393233	0.46431184270690445	0.5007544581618656	0.4346593507087334	0.4270233196159122	0.4829446730681299	0.407201646090535	0.5215592135345222	0.4592478280749886
45	0.5988	0.5092821216278006	0.5470736168267033	0.5589163237311385	0.5534293552812072	0.4862139917695473	0.5536808413351624	0.6101508916323731	0.5479652491998172	0.5399176954732511	0.6045953360768176
45	0.5062	0.5187242798353909	0.4556012802926383	0.5481710105166895	0.5369227251943302	0.4777091906721536	0.51506630086877	0.4565157750342936	0.472748056698674	0.5299954275262917	0.5209876543209877
45	0.5892	0.576771833561957	0.5259259259259259	0.6044581618655692	0.5494055784179241	0.6036808413351623	0.5609282121627801	0.5281893004115227	0.5306355738454503	0.5377914951989026	0.590032007315958
45	0.4639	0.47217649748513946	0.5167809785093735	0.4921124828532236	0.49531321444901694	0.440214906264289	0.45157750342935526	0.5005258344764517	0.5242798353909465	0.45900777320530406	0.4944215820759031
45	0.6441	0.654686785550983	0.5930498399634202	0.5683584819387288	0.5296639231824417	0.606721536351166	0.5964106081390032	0.622748056698674	0.5454961133973479	0.4972793781435757	0.5948559670781893
45	0.5797	0.5762688614540467	0.4845450388660265	0.47459990855052586	0.5255601280292639	0.6181755829903978	0.5031092821216278	0.464883401920439	0.5172839506172839	0.5134202103337906	0.6239597622313672
45	0.4921	0.5434842249657065	0.482533150434385	0.5034293552812071	0.49446730681298584	0.48788294467306814	0.5281435756744399	0.4941472336534065	0.4753772290809328	0.4040923639689072	0.48493369913123
45	0.4366	0.42025605852766346	0.5022405121170553	0.4883630544124371	0.4515317786922725	0.43866026520347506	0.5082876085962506	0.4154778235025149	0.49092363968907177	0.49261545496113396	0.4513031550068587
45	0.479	0.443278463648834	0.4723822588020119	0.42508001828989483	0.47593735711019663	0.5417238225880201	0.48822588020118884	0.5313443072702332	0.44421582075903066	0.5020804755372656	0.49236396890717876
45	0.5866	0.6070187471422039	0.5598079561042524	0.5513717421124829	0.46989026063100137	0.5250571559213535	0.5726794695930498	0.49083219021490626	0.5454503886602652	0.49243255601280295	0.6108824874256973
45	0.4939	0.49995427526291725	0.5406035665294925	0.5195930498399635	0.4820301783264746	0.482350251486054	0.5067672610882488	0.5008230452674897	0.46154549611339735	0.47039323273891176	0.47910379515317786
45	0.4652	0.3965706447187929	0.49725651577503427	0.5063100137174211	0.5142203932327389	0.45057155921353453	0.5443758573388203	0.45139460448102425	0.5473251028806584	0.45665294924554184	0.5084819387288523
45	0.4529	0.443758573388203	0.4987425697302241	0.4192729766803841	0.4058756287151349	0.4582761774119799	0.48511659807956103	0.44517604023776863	0.47089620484682215	0.48079561042524005	0.4801783264746228
45	0.4568	0.4795839048925469	0.5176497485139461	0.4845679012345679	0.46922725194330134	0.45544124371284866	0.5272976680384088	0.483973479652492	0.5178555098308185	0.5420896204846822	0.5185642432556012
45	0.4238	0.41460905349794236	0.41934156378600823	0.4934156378600823	0.4401577503429355	0.4687471422039323	0.43158436213991774	0.446639231824417	0.4807727480566987	0.4063557384545039	0.37414266117969824
45	0.4134	0.4147462277091907	0.4467764060356653	0.4584590763603109	0.4050983081847279	0.39933699131229994	0.4843621399176955	0.42556012802926385	0.4029035208047554	0.44213534522176495	0.4605166895290352
45	0.427	0.4275034293552812	0.4567901234567901	0.4374256973022405	0.45775034293552813	0.4682670324645633	0.5271833561957019	0.4427069044352995	0.40733882030178326	0.43308184727937815	0.46355738454503886
45	0.4648	0.47185642432556013	0.41282578875171466	0.4933927754915409	0.5062642889803384	0.5483539094650206	0.4476451760402378	0.4555098308184728	0.5451531778692272	0.4654320987654321	0.4588934613625972
45	0.5863	0.5159807956104252	0.554686785550983	0.536671239140375	0.5131001371742112	0.5218335619570188	0.524371284865112	0.5491769547325103	0.5596936442615454	0.545016003657979	0.5297896662094193
45	0.4348	0.4850708733424783	0.47073616826703246	0.48090992226794693	0.4972336534064929	0.483790580704161	0.5229538180155464	0.49268404206675814	0.5007087334247828	0.5301554641060814	0.490695016003658
45	0.4996	0.4930498399634202	0.6243026977594879	0.5458962048468221	0.6148262459990855	0.5356195701874714	0.5900891632373114	0.5411294010059442	0.5470736168267033	0.5005944215820759	0.5102423411065387
45	0.4992	0.4436671239140375	0.549154092363969	0.506904435299497	0.4898033836305441	0.5467306812985825	0.5007773205304069	0.44577046181984453	0.509304983996342	0.46534064929126656	0.4450388660265204
45	0.5165	0.49412437128486514	0.4957704618198445	0.4507087334247828	0.5147005029721079	0.5426840420667581	0.5096936442615455	0.5187014174668496	0.5661636945587563	0.4797439414723365	0.45843621399176954
46	0.4342	0.4003940357318766	0.5136345318586845	0.4378722070478664	0.4509246406662786	0.49894774548873866	0.4196704428424305	0.4153270944342453	0.4182375856356065	0.4877759369542829	0.4666189047597725
46	0.552	0.5775086195316348	0.5421125688443111	0.4749249988805803	0.48910804638875205	0.4634173644382752	0.5082389289392379	0.4927461603904536	0.5033582590784937	0.487887878923566	0.4884923655576949
46	0.4618	0.45269332378095195	0.480611650920163	0.41785698294004386	0.5420454036627412	0.4711413603188107	0.49144763354676935	0.47363766623382436	0.42761832266153227	0.45387990865535305	0.5148211167330856
46	0.4577	0.46189495365602473	0.4346482783325124	0.3900058209824027	0.46746966372632426	0.5423140643890207	0.4140957327721309	0.4982760936730399	0.5117762951685846	0.4693726772041374	0.4258496395468589
46	0.559	0.5358662069583128	0.6010164330810908	0.6047552948551471	0.6168674159315811	0.5919491335691578	0.6294273048851475	0.5801504500067165	0.5582993776026508	0.5244705144852908	0.5248958939685667
46	0.5035	0.5075896655173958	0.57826982492276	0.581672860788967	0.5119777907132942	0.47989522231675097	0.5896431290019254	0.4756190390901357	0.4953879908655353	0.5131084046030537	0.44073792146151436
46	0.5264	0.5139479693726772	0.4872610038955805	0.5031791519276407	0.4849326109344916	0.5445752921685398	0.49075359333721397	0.5456275466798012	0.551247033537814	0.5125375005597098	0.5449111180763891
46	0.5108	0.5034030358662069	0.46912640487171453	0.5520306273227958	0.5166121882416156	0.4742981238525948	0.5346796220839117	0.5451126136210989	0.4833430349706712	0.5309407603098554	0.45141718533112435
46	0.5236	0.49310437469215956	0.5046120091344647	0.49350736578157883	0.4939327452648547	0.5197913401692562	0.5477768324900372	0.5283437066224869	0.46021582411677786	0.5713070344333497	0.4563426319795818
46	0.4231	0.429543724533202	0.3561321810773295	0.43881251958984463	0.4320736130390006	0.5310303138852819	0.4979402677651905	0.4541037925939193	0.4649845520082389	0.43883490798370123	0.4624322751085837
46	0.5474	0.544978283257959	0.5663591993910357	0.5183137061747191	0.5813594232749743	0.5771951820176421	0.5625083956476963	0.6098150718667443	0.553217212197197	0.6092105852326154	0.5724488425200376
46	0.4934	0.48618636099046253	0.4527157121748086	0.5226122777951909	0.5064030806429947	0.4949402229884028	0.4744772310034478	0.4981193749160435	0.5544933506470245	0.4946267854744101	0.44993955133658714
46	0.5617	0.5244705144852908	0.49198495499932837	0.5443066314422603	0.47496977566829357	0.5109255362020328	0.5708592665562172	0.5620158509828505	0.5660009850893297	0.542896162629293	0.5207764294989478
46	0.4583	0.4494022298840281	0.37482648994761114	0.39591635696055166	0.4231182554963507	0.483622889893879	0.49424618277884746	0.4853356020239108	0.42726010835982625	0.3872968253257511	0.4799399991044642
46	0.5735	0.5475081717637577	0.5752697801459723	0.5444633501992567	0.5705682174360811	0.5491425245152912	0.5771056284422156	0.5116643531993015	0.5611427036224421	0.45477544440961803	0.4921640621501813
46	0.4182	0.4372789146106658	0.3881699726861595	0.470290601352259	0.4096852191823759	0.3901625397393991	0.39148345497694	0.4830519858505351	0.4220212241973761	0.39898356691890924	0.42352124658576995
46	0.5093	0.5450678368333856	0.5075672771235391	0.4872386155017239	0.48056687413244975	0.5405901580620607	0.5089777459365065	0.6036582635561725	0.5207540411050912	0.5317019657009806	0.5166905476201137
46	0.4808	0.4353423185420678	0.4798504455290378	0.4889401334348274	0.5792325258585949	0.5327766086060985	0.481148972372722	0.5577844445439484	0.5174405588143106	0.48262660636725924	0.5273362288989388
46	0.5486	0.5148435051269422	0.5617471902565709	0.5602023910804639	0.5237316974880222	0.5099180584784847	0.5610083732593024	0.6118971924954104	0.4476559351632114	0.43379751936596067	0.5327989969999553
46	0.599	0.6157927730264631	0.5596202928401917	0.5862400931357185	0.5985313213630055	0.5038508037433395	0.5593292437200555	0.6360094926789952	0.641449872386155	0.6274571262257645	0.6346438006537412
46	0.539	0.531679577307124	0.47060403886625174	0.5197689517753996	0.5664263645726055	0.48231316885326647	0.5305601576142928	0.5372990641651368	0.5458962074060807	0.4651412707652353	0.5122016746518605
46	0.5189	0.5293064075583218	0.5381722115255452	0.531321363005418	0.4387005776205615	0.5092911834504993	0.5391573008552366	0.5622397349214168	0.4489992387946089	0.5681054941118524	0.5756727712353916
46	0.481	0.44682756459051626	0.4933058702368692	0.4949178345945462	0.49626113822594364	0.4849102225406349	0.511216585322169	0.4557493395423812	0.4626337706532933	0.4752832131822863	0.4700667174136927
46	0.5334	0.49532082568396546	0.47382796758160567	0.5259705368736847	0.5200823892893924	0.47322348094747685	0.4885819191331214	0.544620068956253	0.5408140420006269	0.567948775354856	0.46617113688264006
46	0.4713	0.501432857206824	0.47296601441812564	0.44790220749563425	0.4356333676622039	0.4734025880983298	0.43493932745264857	0.4193793937222944	0.4922088389378946	0.48390274481708684	0.4686562486007254
46	0.4932	0.5077016074866789	0.5422468992074508	0.4934625889938656	0.5072986163972597	0.5807997134285586	0.6131285541575248	0.5349482828101912	0.44427528769086105	0.5535978148927596	0.5185823669009986
46	0.4657	0.45240227466081584	0.436103523933193	0.47078314601710475	0.5381050463439753	0.4240585680383289	0.4824922760041195	0.475238436394573	0.4176778757891909	0.4982313168853266	0.4875968298034299
46	0.4961	0.4354318721174943	0.47568620427170555	0.4432454215734563	0.4939551336587113	0.4932834818430126	0.4673353333631845	0.4270138360274034	0.4873057806832938	0.4617158465051717	0.5056194868580128
46	0.4613	0.48439528948193256	0.513365871132405	0.44779026552635115	0.4351520171942865	0.4387229660144181	0.46764877087717727	0.4957238167733847	0.47765638293108853	0.5184928133255721	0.47776832490037163
46	0.435	0.4771862266600994	0.4560739712533023	0.43705503067209955	0.4760891953611248	0.5008507589665517	0.5577620561500918	0.4450364930819863	0.5561500917924148	0.5390005820982403	0.5301795549187301
46	0.4851	0.5366945775310079	0.47940267765190525	0.4835893073030941	0.49532082568396546	0.5036045314109165	0.509067299511933	0.5619039090135673	0.5432879595217839	0.43252138091613307	0.48564903953790356
46	0.5039	0.506022477947432	0.5102986611740473	0.5576501141808087	0.46923834684099763	0.5379035507992657	0.44369318945058883	0.5511798683562441	0.545045448439529	0.545224555590382	0.46724577978775805
46	0.5459	0.5177092195405901	0.5721354050060449	0.46511888237137866	0.5110598665651727	0.5441051358975507	0.580240003582143	0.4460215824116778	0.4156181435543814	0.5934715443514083	0.5267093538709533
46	0.4781	0.5770384632606457	0.5028209376259347	0.4857162047194734	0.4777235481126584	0.5146196211883759	0.47196973089150585	0.437178166838311	0.5018358482962433	0.47530560157614293	0.48683562441230466
46	0.5822	0.6208301616442037	0.5887699816415171	0.6185465454708279	0.5623516768906999	0.5419110732996015	0.5921954059015806	0.5794564097971612	0.5719115210674787	0.5611874804101554	0.5719786862490485
46	0.5238	0.616218152509739	0.5688666995029776	0.5426051135091569	0.5433215421125689	0.5848296243227511	0.4975596650696279	0.5834639322974969	0.5887252048538038	0.5337616979357901	0.5634039314019612
46	0.4506	0.46881296735772177	0.49724622755563513	0.48233555724712307	0.46716742040925985	0.423812295705906	0.4533201988089374	0.4506559799399991	0.4713204674696637	0.5196793981999731	0.44391707338915504
46	0.4979	0.5222316750996283	0.5319258496395468	0.42108091165539785	0.48457439663278556	0.49946267854744103	0.5022388393856625	0.5007388169972686	0.5338512515112166	0.4336408006089643	0.47615636054269467
46	0.6057	0.536806519500291	0.5235302019433126	0.5844266332333319	0.555545605158286	0.6075090672995119	0.6106658308332961	0.6116509201629875	0.5805534410961357	0.5365378587740115	0.5287243093180495
46	0.5433	0.5347243988716249	0.49415662920342096	0.5246943984238571	0.5118882371378677	0.5252541082702727	0.48947745488738637	0.5328437737876685	0.5019925670532396	0.5271795101419424	0.5506649352975418
46	0.4996	0.5037836385617696	0.4261183002731384	0.445887252048538	0.4498052209734474	0.5360677025030224	0.5169032373617517	0.5024851117180853	0.486096807415036	0.4852236600546277	0.4914924103344826
46	0.3813	0.4235884117673398	0.33857968029373575	0.41955850087314733	0.4360811355393364	0.4423274974253347	0.4305512022567501	0.4367751757488918	0.4403349303720951	0.4570590605829938	0.4387677428021314
46	0.506	0.5042090180450455	0.5207988178928044	0.4928581023597367	0.39600591053597817	0.4632158688935656	0.5441499126852639	0.4950969417453992	0.488246093225272	0.49508574754847084	0.47277571307034433
46	0.4291	0.4759996417856983	0.511933013925581	0.5128957148614158	0.46932790041642414	0.4489096852191824	0.4789772981686294	0.44337975193659607	0.4993955133658711	0.4702682129584024	0.4732682577351901
46	0.5551	0.6317780862400931	0.5483365423364528	0.5268660726279497	0.5690681950476872	0.5840236421439126	0.5604262750190301	0.5066941297631308	0.5570232391528231	0.5003358259078494	0.6211212107643398
47	0.5285	0.5238868172844923	0.45369598596183375	0.5466110989252029	0.4165606492651897	0.4707830664619434	0.5209256415880675	0.4851721868830884	0.571945602105725	0.5899100679973679	0.5718359289317833
47	0.503	0.43022592673831983	0.5501645097609125	0.594560210572494	0.562798859398991	0.47971046282079405	0.5645755648168458	0.5915332309717043	0.525268699276157	0.5587628865979382	0.5383417416100021
47	0.4728	0.44189515244571176	0.4808510638297872	0.5120859837683702	0.5346567229655627	0.49197192366747095	0.49469181838122395	0.5051985084448344	0.4825400307084887	0.508554507567449	0.4643342838341742
47	0.5644	0.5333845141478394	0.626453169554727	0.5295678876946699	0.5943408642246106	0.5745448563281421	0.6156393946040798	0.5129414345251152	0.5465014257512613	0.5630072384294801	0.5304891423557798
47	0.5283	0.5156393946040798	0.4733494187321781	0.5048694889230094	0.5066900636104409	0.5261241500329019	0.45014257512612416	0.5740951963149814	0.49688528186005704	0.5160342180302698	0.5349638078525992
47	0.4372	0.4493967975433209	0.4766396139504277	0.4894384733494187	0.46038604957227464	0.4776047378811143	0.4895152445711779	0.4402719894713753	0.3948672954595306	0.4728668567668348	0.47354683044527307
47	0.4315	0.45233603860495725	0.4650800614169774	0.4932221978504058	0.4344593112524677	0.45724939679754334	0.4611537617898662	0.4326826058346129	0.4556701030927835	0.4016231629743365	0.45427725378372447
47	0.4632	0.5223513928493091	0.42298749725817064	0.4442640930028515	0.44007457775828035	0.4819697302039921	0.46975213862689186	0.528449221320465	0.4892739635885063	0.51340206185567	0.38139942969949553
47	0.4936	0.428186005703005	0.4665935512173722	0.46170212765957447	0.4719236674709366	0.4720772099144549	0.37181399429699497	0.4390875191928054	0.5051765738100461	0.5007677122175915	0.46981794253125686
47	0.5808	0.5640271989471375	0.5543540250054837	0.5442640930028515	0.5323535863127878	0.5720772099144549	0.5377056372011406	0.5721868830883966	0.507830664619434	0.4349418732178109	0.5258170651458653
47	0.5051	0.4691160342180303	0.503312129853038	0.5110769905681071	0.46578196973020397	0.49605176573810045	0.5159026102215398	0.43230971704321125	0.46997148497477514	0.4748409738977846	0.5070629524018425
47	0.5026	0.5407545514367186	0.5125904803685019	0.5398771660451853	0.5667470936608906	0.5988813336257951	0.4873217810923448	0.5642465452950208	0.565781969730204	0.45279666593551215	0.5220662425970608
47	0.4803	0.4313226584777363	0.5052862469839877	0.49019521824961615	0.405900416758061	0.4974994516341303	0.5414235577977626	0.5422680412371134	0.47407326168019304	0.5105286246983988	0.44865101996051765
47	0.3803	0.42276815091028735	0.42847115595525337	0.4262118885720553	0.5014476858960298	0.4168896687870147	0.4320245667909629	0.47372230752357974	0.47302039921035316	0.4601667032243913	0.45404694011844704
47	0.5494	0.5311910506690064	0.47666154858521603	0.4784821232726475	0.5406229436279886	0.59986839219127	0.46951085764422024	0.5349199385830226	0.5036411493748629	0.48962491774511957	0.505571397236236
47	0.5687	0.52864663303356	0.5112524676464136	0.5843167361263435	0.5830445273086203	0.5851941215178768	0.593770563720114	0.5950427725378372	0.5608686115376179	0.5399649045843387	0.5040359728010528
47	0.5405	0.4948672954595306	0.5363237552094757	0.5642904145645975	0.5129853037946919	0.5381881991664839	0.49670980478175036	0.537924983549024	0.5117788988813337	0.5565036192147401	0.4993419609563501
47	0.5232	0.5347554288221101	0.5124808071945602	0.5022812020179864	0.47580609782847116	0.5164948453608248	0.5320026321561746	0.5094976968633472	0.5272866856766835	0.4749725817065146	0.4480368501864444
47	0.5175	0.4988593989910068	0.5273963588506252	0.5055055933318711	0.4394823426189954	0.5077429260802807	0.48438254003070846	0.48006141697740734	0.5506909409958324	0.5661548585216056	0.46446589164290414
47	0.5089	0.5131607808729984	0.5441324851941215	0.5663084009651239	0.46817284492213207	0.5186225049352928	0.5547488484316736	0.5143013818819917	0.5259048036850187	0.5027637639833297	0.43704759815749067
47	0.3811	0.47109015134898	0.3778789208159684	0.405439789427506	0.3965781969730204	0.46176793156393947	0.38359289317832856	0.4051985084448344	0.3742487387584997	0.46003509541566134	0.4158148716823865
47	0.5983	0.5773634568984426	0.5552533450318052	0.5261680193024786	0.5674709366089055	0.5609563500767712	0.5166264531695547	0.5667690282956789	0.573481026540908	0.525663522702347	0.6062733055494626
47	0.473	0.5249835490239088	0.5020837903048915	0.494296994955034	0.4473349418732178	0.502917306426848	0.4323755209475762	0.5024128098267164	0.4102873437157271	0.513731081377495	0.5032463259486729
47	0.5794	0.6011844702785699	0.6009870585654749	0.5095415661329239	0.5704540469401185	0.48585216056152664	0.5493967975433209	0.5187102434744462	0.4788330774292608	0.5257512612415003	0.4981574906777802
[truncated: 2,081 more rows]
