# Supplementary material for: Systematic interrogation of mutation groupings reveals divergent downstream expression programs within key cancer genes
Source: BMC Bioinformatics. 2021 May 6;22:233. doi: 10.1186/s12859-021-04147-y (PMC8101181; doi:10.1186/s12859-021-04147-y)
Supplement: Supplementary file 2 — Additional file 2: Table S1. Inventories of subgrouping task information. For each cohort and sub-cohort in which subgroupings were enumerated, we list here information for the subgroupings of point mutations (Base), the subgroupings constructed by adding CNAs (Copy), as well as the cohort-specific and gene-specific randomly-chosen subgroupings (RandCoh and RandGene). We include here these files for the METABRIC(LumA) cohort: mtype-tbl for an inventory of the subgroupings tested, auc-mat for subgrouping perfomances and Delong divergence relative to the corresponding gene-wide task, coef-means for averaged logistic ridge regression model coefficients, and trnsf-aucs for transfer performances when applied to the remaining cohorts, as well as a README describing the format of each file. These files for the remaining cohorts can be found at our data portal under Datasets/Output Summaries/Ridge. [file 12859_2021_4147_MOESM2_ESM.gz › microarray__METABRIC_LumA__auc-mat_RandGene.csv]

Subgrouping	AUC_mean	AUC_cv1	AUC_cv2	AUC_cv3	AUC_cv4	AUC_cv5	AUC_cv6	AUC_cv7	AUC_cv8	AUC_cv9	AUC_cv10	pDivg
48 (AKT1:Point)	0.8298	0.8313553491572068	0.8162839697282421	0.7547729618163055	0.8054480564155487	0.772703818369453	0.8160259717922257	0.7966546267629859	0.8174019607843137	0.8008470932232542	0.8294203646370829	8.978e-01
48 (AKT1:Point)	0.8126	0.8108230134158927	0.793859649122807	0.8008470932232542	0.7757782937736498	0.7473770209838321	0.8203044375644994	0.7787882696938424	0.7913011695906432	0.7701023391812866	0.7969126246990024	9.694e-01
48 (AKT1:Point)	0.8423	0.8451582387340901	0.8046525627794978	0.841030271757826	0.7974286205710355	0.7305211558307534	0.8510061919504643	0.8410087719298246	0.8202614379084967	0.8349673202614379	0.8467707258341933	8.869e-01
48 (AKT1:Point)	0.8369	0.7896671826625387	0.8082645338837289	0.8391812865497076	0.8015995872033024	0.7794332645338837	0.8108660130718954	0.8128224974200207	0.7635878912968697	0.8326023391812866	0.8158969728242174	9.584e-01
48 (AKT1:Point)	0.7743	0.740561575507396	0.8023735810113519	0.7855607155142759	0.7216632266941865	0.6604962160302718	0.8106295149638802	0.7388415892672858	0.7822282421740626	0.7306071551427589	0.8063725490196079	9.838e-01
51 (AKT1:Point)	0.8096	0.7866276945560833	0.783095847034466	0.80428693216417	0.8049770632890837	0.6913287053952015	0.7736572890025576	0.7867697803759185	0.7206795761782974	0.7871148459383753	0.7815532009905412	9.636e-01
51 (AKT1:Point)	0.795	0.7589615556367475	0.7498680631672959	0.8012016400763203	0.7568911622620063	0.7099013518450858	0.7498680631672959	0.7959444647424188	0.7088864531319774	0.7342183250111639	0.7848008768724881	9.824e-01
51 (AKT1:Point)	0.8273	0.7814111151707059	0.813563106401981	0.8157349896480331	0.8064791133844842	0.7435756911460236	0.7495026996305769	0.794300328827183	0.8195104128607965	0.7840498518247879	0.8359517720131531	8.594e-01
51 (AKT1:Point)	0.7878	0.7615393983680429	0.783461210571185	0.8088336783988958	0.780822473917103	0.7382982178378598	0.7841716396703609	0.7205780863069866	0.7901595420777007	0.7377704705070434	0.6726342710997443	9.922e-01
51 (AKT1:Point)	0.8008	0.7339747493200178	0.7901189461291763	0.7624122112613161	0.790321925871798	0.6937035683838753	0.7614785044452563	0.7618032720334511	0.8034141192708968	0.7692729265619291	0.7748751674582877	9.949e-01
52 (AKT1:Point)	0.8095	0.7983260263053009	0.7797329613391789	0.8055599840573934	0.7843363889996015	0.7468911917098445	0.7487046632124352	0.8056596253487445	0.7664806695894779	0.758947787963332	0.7778397768035074	9.605e-01
52 (AKT1:Point)	0.8178	0.7559585492227979	0.7786966919091272	0.7681745715424472	0.7974691111996811	0.7597449182941411	0.8137106416899162	0.7940015942606616	0.7881426863292148	0.8181745715424472	0.8174073335990435	9.304e-01
52 (AKT1:Point)	0.8323	0.7622160223196492	0.7951175767237944	0.8169788760462335	0.8042447190115584	0.7868274212833798	0.8408529294539657	0.8111199681147868	0.8158031088082901	0.796751693901953	0.7970306895177361	7.231e-01
52 (AKT1:Point)	0.8153	0.7912913511359108	0.782104424073336	0.8313670785173376	0.7927859705061777	0.7903347947389399	0.8132722200079713	0.7455360701474691	0.746931048226385	0.7990833001195695	0.768333997608609	9.559e-01
52 (AKT1:Point)	0.8103	0.7685332801913113	0.8018134715025906	0.8167198086887206	0.7688322040653647	0.7854324432044639	0.7955360701474691	0.7939418094858509	0.7508569151056198	0.756058190514149	0.7852929453965724	9.714e-01
54 (AKT1:Point)	0.8459	0.8194107918926196	0.8187185108265067	0.7932291065728241	0.7879889235029421	0.7819891542632975	0.8481404561363024	0.8603322949117341	0.8281219953078728	0.7879120033844852	0.8223145263643706	6.632e-01
54 (AKT1:Point)	0.8056	0.7788354294065613	0.8103726779739241	0.8065651321103035	0.7817391638783123	0.770278066228222	0.772547209722703	0.7787008191992616	0.8001038421599169	0.7304719049267336	0.7757970847275105	9.974e-01
54 (AKT1:Point)	0.8024	0.7729318103149879	0.80066151301873	0.774739433098727	0.7870081919926156	0.7537210107303566	0.8039306180531518	0.7565670551132648	0.747182800661513	0.712568747355871	0.7902580669974232	9.244e-01
54 (AKT1:Point)	0.8288	0.789777316257067	0.8060459213107188	0.7960655359409253	0.7437983154494058	0.7895657859313103	0.8151801853774855	0.8044305988231222	0.7987385100573055	0.7462982192992578	0.8110072689511942	6.658e-01
54 (AKT1:Point)	0.8066	0.7841236875504788	0.7597592400292297	0.8015653244105996	0.8021037652397984	0.7395677089342717	0.8164685973616399	0.7924502903734472	0.785854390215761	0.7833737163955232	0.7390869581939156	9.144e-01
54 (AKT1:Point)	0.823	0.7689127341256106	0.8164493673320257	0.771143417560863	0.810449598092381	0.7423368331987231	0.8208145840544594	0.7884119841544556	0.7828929656551671	0.7663551401869159	0.777950848044306	7.815e-01
54 (AKT1:Point)	0.8046	0.7684127533556402	0.7524902888350448	0.7853544094457905	0.7751432637206261	0.7482212222606823	0.7448751971078036	0.6963193723318334	0.803238336987039	0.7127610476520134	0.810045767470482	9.412e-01
54 (AKT1:Point)	0.7886	0.7626629745009808	0.7801815314795585	0.7710472674127918	0.724395215568632	0.6767239721549171	0.722126072074151	0.7270681896850121	0.7836044767508942	0.7285489019653091	0.7647590477289335	9.950e-01
54 (AKT1:Point)	0.8086	0.7721241490711895	0.795719395407869	0.7642013768701204	0.8076420137687012	0.7461443790623438	0.7895850159609246	0.7684896734740971	0.80410368831968	0.7671820314603285	0.7776047075112495	9.827e-01
54 (AKT1:Point)	0.8078	0.7336256297834699	0.7407984308295835	0.7592592592592593	0.7781239183108342	0.7571631860313065	0.760720741509942	0.7370293450251914	0.7944309834237144	0.7688358140071536	0.7957578554670974	6.894e-01
56 (AKT1:Point)	0.8196	0.7789876616619593	0.7879441058421287	0.8154638025865913	0.7671324513155938	0.7553329864724245	0.8289170506912442	0.7858443585550765	0.811022744165304	0.7442210495020068	0.72641965214806	7.112e-01
56 (AKT1:Point)	0.796	0.7602757544224766	0.7324215846588376	0.8002638620484614	0.785993013230266	0.7350973688122492	0.7776497695852534	0.7567637877211238	0.7373643526088896	0.7728742381447896	0.7887245428868738	9.867e-01
56 (AKT1:Point)	0.8067	0.7636019027798424	0.7865318864278281	0.7927382191169913	0.7328861305188048	0.7697524899658095	0.776832168871711	0.7848966850007433	0.8071205589415787	0.7733202021703582	0.7724282741192211	9.636e-01
56 (AKT1:Point)	0.8324	0.7927196372825925	0.8243830830979634	0.8267429760665973	0.8057269213616768	0.776107477330162	0.8430392448342501	0.8484651404786681	0.8238999554035974	0.7403374461126803	0.8427047718150736	9.519e-01
56 (AKT1:Point)	0.8182	0.7756986769733908	0.823323918537238	0.8053367028393043	0.7901553441355731	0.7404675189534711	0.811320053515683	0.8172290768544671	0.8259997026906496	0.8145161290322581	0.7793407165155344	9.831e-01
56 (AKT1:Point)	0.8152	0.771703582577672	0.7530102571725881	0.8167087854913037	0.7947450572320499	0.754701204102869	0.8001895347108666	0.8104281254645459	0.813438382637134	0.8020848818195332	0.7426044299093206	9.022e-01
56 (AKT1:Point)	0.8478	0.8042032109409841	0.773821911699123	0.8121004905604281	0.8074178682919578	0.7767950052029137	0.8199606065110747	0.8076408503047421	0.8508064516129032	0.775810167979783	0.7862531589118478	3.310e-01
56 (AKT1:Point)	0.8366	0.796064367474357	0.814218819681879	0.7918091273970567	0.7889661067340568	0.7911587631931024	0.833878400475695	0.7840976661215995	0.8210011892374015	0.8061728853872454	0.776293295674149	7.660e-01
56 (AKT1:Point)	0.8562	0.8419243347703286	0.7858257767206779	0.8332280362717407	0.8409023338784005	0.8199606065110747	0.8350118923740152	0.8032741192210495	0.8698714137059611	0.8210755165749963	0.8035342649026311	5.889e-01
56 (AKT1:Point)	0.8036	0.7728742381447896	0.7732272929983648	0.7811988999554036	0.8047420841385462	0.7374758436152817	0.7413594470046083	0.7744351122342797	0.8261855210346365	0.786903523115802	0.8086256875278728	9.809e-01
57 (AKT1:Point)	0.787	0.7511330409356726	0.8119517543859649	0.7734649122807018	0.7177997076023391	0.7573830409356725	0.8031067251461989	0.8045138888888889	0.7997441520467836	0.7496893274853801	0.7058662280701754	9.990e-01
57 (AKT1:Point)	0.86	0.7939510233918129	0.8354714912280702	0.8233918128654971	0.8354897660818713	0.818640350877193	0.8148574561403509	0.8484831871345029	0.8363304093567251	0.8290570175438596	0.8122989766081872	6.052e-01
57 (AKT1:Point)	0.8243	0.7706688596491228	0.7875730994152047	0.8080592105263158	0.7839364035087719	0.8022843567251462	0.7915021929824562	0.7983187134502924	0.8034904970760234	0.7765350877192982	0.8180555555555555	9.586e-01
57 (AKT1:Point)	0.8149	0.7871162280701754	0.7747076023391812	0.8260416666666667	0.7929641812865497	0.7595029239766082	0.8344115497076023	0.8042032163742691	0.8158077485380117	0.7624269005847953	0.7755482456140351	9.774e-01
57 (AKT1:Point)	0.7985	0.7615862573099416	0.7667580409356726	0.749031432748538	0.761750730994152	0.7781432748538012	0.7860380116959065	0.7645285087719298	0.7990497076023392	0.7049159356725146	0.7283808479532163	9.879e-01
21 (ALK:Point)	0.4368	0.5460413080895009	0.4522375215146299	0.504302925989673	0.4916331994645248	0.43005354752342706	0.4718875502008032	0.5276343469114554	0.43105756358768405	0.5134825014343086	0.5887837062535858	7.800e-01
21 (ALK:Point)	0.5718	0.6608338114362211	0.5278255880665519	0.5014343086632244	0.4664371772805508	0.5704723656530886	0.586536622681201	0.4801587301587302	0.6438133486326257	0.547093134442532	0.5934213042646778	2.825e-01
21 (ALK:Point)	0.5087	0.45634920634920634	0.5077452667814114	0.5898833428953911	0.5344234079173839	0.5729106903805699	0.5879231210556511	0.5395391088162172	0.6424746605469497	0.59217823675655	0.6237091222030982	6.099e-01
21 (ALK:Point)	0.3451	0.3579556320520176	0.4683973991202907	0.4680627270988717	0.2554503729202524	0.33041690571811055	0.42345572767259515	0.3192771084337349	0.41049913941480204	0.4838879326831134	0.35891183782750047	7.781e-01
21 (ALK:Point)	0.5669	0.5415949512335054	0.6496462038630714	0.45998278829604133	0.5738668961560528	0.49789634729393767	0.5951902849493211	0.46681965959074395	0.5601453432778734	0.47714668196595905	0.49440619621342513	2.826e-01
22 (ALK:Point)	0.3223	0.33485609867519417	0.2975788031064413	0.4396071265417999	0.3326633165829146	0.48743718592964824	0.421105527638191	0.4926907263590681	0.4685701233439927	0.533348560986752	0.492964824120603	9.609e-01
22 (ALK:Point)	0.48	0.6042485153037916	0.5624942896299681	0.45417999086340793	0.353129282777524	0.44842393787117407	0.5046139789858383	0.5838282320694381	0.5491548652352672	0.5282320694380996	0.5301050708085884	5.831e-01
22 (ALK:Point)	0.6037	0.6032891731384193	0.549748743718593	0.5647784376427593	0.5085427135678392	0.6132937414344449	0.5829145728643216	0.48355413430790317	0.6556418455915943	0.6083599817268159	0.449474645957058	2.592e-01
22 (ALK:Point)	0.4889	0.466925536774783	0.5012334399269073	0.6202832343535861	0.4141617176793056	0.46943809958885335	0.4206486980356327	0.4936500685244404	0.4663773412517131	0.4983097304705345	0.45271813613522155	3.993e-01
22 (ALK:Point)	0.5353	0.38268615806304246	0.5345363179534034	0.53490178163545	0.4674737322978529	0.615349474645957	0.5174965737779809	0.5656464138876199	0.5730927364093193	0.5718136135221562	0.5558245774326176	1.145e-01
31 (ALK:Point)	0.4986	0.6006019760518223	0.529673493424066	0.5898056664267487	0.38029182752077473	0.477622194595302	0.5142969312307792	0.5082444546227834	0.5544722894719624	0.4559314270758359	0.49806975070339593	4.411e-01
31 (ALK:Point)	0.5167	0.4611987175292809	0.5317346070797618	0.5077537132761892	0.44922462867238105	0.4497480861087483	0.47788392331348556	0.5839822024471635	0.6123143361905385	0.5675914414709154	0.4830203494078388	1.578e-01
31 (ALK:Point)	0.5548	0.5871556631551397	0.5388012824707191	0.6003729634234116	0.507262971929595	0.6157495256166983	0.53359942419682	0.5294771968854283	0.6133612510632729	0.6143427337564614	0.6177779231826213	2.917e-01
31 (ALK:Point)	0.4059	0.5233265720081136	0.5294444807956553	0.5195315055944514	0.37616960020938295	0.4651573643918079	0.4676765033043251	0.44726166328600403	0.5034679055159328	0.49685925538179676	0.3897140613753844	9.631e-01
31 (ALK:Point)	0.5475	0.5112543348818949	0.525682130471766	0.49133023621016814	0.5351697965059216	0.5738402146175489	0.545475364784401	0.5490087024798797	0.603448275862069	0.5897729503369757	0.5603284695413204	3.567e-01
34 (ALK:Point)	0.5253	0.5759380049069475	0.5667823589252589	0.5405122374483873	0.45927831966967864	0.6127999521273413	0.5213930943689785	0.48644605349769615	0.5749207109089821	0.46032553407934895	0.49916222847226377	3.544e-01
34 (ALK:Point)	0.4976	0.46457423254143976	0.4889593680809048	0.5044581413440249	0.44772904075160075	0.5390461372748488	0.512865777033092	0.5255221111842499	0.47986356292262583	0.5635509544611333	0.4976063670636108	5.147e-01
34 (ALK:Point)	0.5183	0.566752438513554	0.5615762072886122	0.5271078930046077	0.4795045179821674	0.5876967267069595	0.4977559691221351	0.4892884926096583	0.5263000418885764	0.5521811980132847	0.5708216145054156	3.605e-01
34 (ALK:Point)	0.6315	0.5559810902998025	0.5246244988331039	0.6123810663634731	0.5306085811740769	0.5852133325354557	0.5815630423074621	0.5731254862066902	0.6440967027706301	0.5724373167374783	0.6071150739034169	3.931e-03
34 (ALK:Point)	0.4635	0.5318053976422715	0.5380886841002932	0.5011369756447849	0.43576087606965475	0.43591047812817907	0.5100831787445396	0.47220393752618034	0.5951469092214708	0.504877027107893	0.4850397941475675	7.628e-01
36 (ALK:Point)	0.4528	0.5017272624306264	0.4964322120285423	0.5189432551817873	0.42153698040548193	0.5313455657492355	0.49790463246120736	0.46619096160380563	0.5164514667572772	0.5184335711858647	0.4532223354853324	7.559e-01
36 (ALK:Point)	0.5423	0.5622097632800996	0.5506852418167403	0.6476667799297768	0.4211122437422132	0.4388662362668479	0.5280609355532903	0.4600181220976328	0.513280099671537	0.5393022992411372	0.5370936685921396	2.390e-01
36 (ALK:Point)	0.4875	0.5250311473553064	0.5025484199796126	0.5206138860573112	0.459253596103749	0.46494506739155056	0.4801789557141239	0.463755804734398	0.6094687960131385	0.5142428361082796	0.5497225053799978	4.729e-01
36 (ALK:Point)	0.5227	0.5173858874164684	0.48773926832030806	0.5161966247593159	0.45650696568127763	0.5820874391210783	0.5041341035224828	0.4498527579567335	0.5921961717068751	0.5285139879941103	0.48833389964888435	3.655e-01
36 (ALK:Point)	0.4077	0.5073621021633254	0.49844263223468116	0.4745158002038736	0.43085287121984367	0.4831237965794541	0.4876260052101031	0.5520160833616491	0.6145656359723638	0.5188583078491336	0.4235474006116208	9.719e-01
20 (APC:Point)	0.5332	0.5232196589769308	0.5974924774322969	0.5845536609829488	0.5002006018054163	0.48746238716148443	0.480641925777332	0.5762286860581746	0.6390170511534604	0.5457873620862588	0.5529087261785356	7.220e-01
20 (APC:Point)	0.5938	0.5452858575727182	0.5497993981945838	0.6044633901705115	0.6525576730190572	0.5229689067201605	0.5519057171514543	0.5340020060180541	0.609729187562688	0.5138415245737211	0.5747743229689067	2.326e-01
20 (APC:Point)	0.5518	0.5174523570712136	0.5307923771313942	0.5354062186559679	0.5973420260782347	0.4396690070210632	0.5211133400200602	0.5503009027081244	0.5988966900702106	0.4827482447342026	0.5222166499498495	2.822e-01
20 (APC:Point)	0.513	0.5280341023069207	0.507221664994985	0.5102306920762287	0.607321965897693	0.5023570712136409	0.4606318956870612	0.5794383149448346	0.5106820461384153	0.46695085255767305	0.5268304914744233	5.739e-01
20 (APC:Point)	0.5133	0.538665997993982	0.5602808425275827	0.5738716148445336	0.6382647943831494	0.5052156469408224	0.548345035105316	0.554914744232698	0.4683550651955868	0.4543630892678034	0.5081243731193581	5.062e-01
20 (APC:Point)	0.6193	0.6515045135406219	0.666148445336008	0.6216148445336008	0.6321464393179539	0.5526579739217653	0.5908726178535607	0.5033600802407222	0.6341524573721163	0.6126379137412237	0.6195586760280842	1.954e-01
20 (APC:Point)	0.4652	0.33676028084252757	0.545135406218656	0.43976930792377134	0.5279839518555667	0.5118856569709127	0.4602808425275827	0.5138916750250753	0.5023069207622869	0.47622868605817453	0.5771313941825477	8.862e-01
20 (APC:Point)	0.5714	0.4940320962888666	0.5197091273821465	0.5117853560682046	0.597542627883651	0.5243229689067201	0.5058676028084252	0.5500501504513541	0.5179037111334002	0.5248746238716149	0.5370110330992979	1.550e-01
20 (APC:Point)	0.5107	0.5939317953861585	0.5089769307923772	0.5441825476429288	0.6320962888665999	0.5980942828485456	0.5810932798395185	0.4412738214643932	0.5530090270812438	0.543530591775326	0.5851053159478435	6.021e-01
20 (APC:Point)	0.5024	0.474172517552658	0.426629889669007	0.5219157472417252	0.5893179538615848	0.45035105315947843	0.5368605817452357	0.3766800401203611	0.4815446339017051	0.45787362086258776	0.5528084252758275	3.286e-01
24 (APC:Point)	0.5118	0.5405966767371602	0.4960557233971131	0.5454850621013763	0.5930681436723733	0.5388133601879825	0.5105320577374958	0.5887881839543471	0.5506042296072508	0.4987411883182276	0.5349530043638805	5.399e-01
24 (APC:Point)	0.5692	0.5349110439744881	0.5481285666330984	0.5872776099362202	0.6317556226921786	0.48246055723397113	0.6049429338704263	0.5928163813360188	0.5870678079892582	0.527693856998993	0.5734726418261161	4.142e-01
24 (APC:Point)	0.596	0.5399043303121853	0.5914736488754616	0.6127895266868076	0.5912218865391071	0.5422960725075529	0.5504363880496811	0.5558912386706949	0.5738922457200403	0.5409113796576033	0.5537932192010742	1.428e-01
24 (APC:Point)	0.5607	0.4573262839879154	0.48283820073850287	0.584424303457536	0.6385532057737496	0.44452836522322925	0.5863125209801947	0.6033903994629071	0.5710808996307486	0.5403239342061095	0.5623111782477341	4.846e-01
24 (APC:Point)	0.596	0.5399043303121853	0.5914736488754616	0.6127895266868076	0.5912218865391071	0.5422960725075529	0.5504363880496811	0.5558912386706949	0.5738922457200403	0.5409113796576033	0.5537932192010742	1.428e-01
21 (ARID1A:Point)	0.545	0.5633008223369669	0.5546471600688468	0.4802543507362784	0.39921591126410405	0.6291355899789635	0.5163511187607573	0.5456110154905336	0.567316886593995	0.5271562440237139	0.49034232166762287	8.249e-01
21 (ARID1A:Point)	0.5293	0.5985848154522854	0.6331516542359916	0.4445878753107669	0.5234270414993306	0.5666953528399311	0.4368426085293555	0.49086823484413844	0.4699751386498374	0.48407917383821	0.5558424172882004	8.456e-01
21 (ARID1A:Point)	0.6584	0.5002868617326449	0.5845764008414611	0.5909829795371964	0.6092465098489195	0.5418818129661503	0.7110824249378467	0.6712086441002104	0.6450564161407535	0.5586154140371008	0.5287817938420348	5.821e-01
21 (ARID1A:Point)	0.6421	0.6353509275196022	0.6078122011856951	0.46887550200803213	0.5359055268693823	0.6316695352839932	0.5203671830177854	0.6346815834767642	0.5386307133295085	0.5684643335245745	0.6095811818703385	9.857e-01
21 (ARID1A:Point)	0.5478	0.45276343469114555	0.5467106521323388	0.4802543507362784	0.4963186077643909	0.46270797475616754	0.5101357812201186	0.5194109772423026	0.5331325301204819	0.48632625741059476	0.5758749282845669	9.447e-01
21 (ARID1A:Point)	0.5073	0.5272518646012622	0.5332759609868044	0.4858481545228533	0.542120864410021	0.5622968062727098	0.4043794224517116	0.5742971887550201	0.48006310958118187	0.4143239625167336	0.4966532797858099	9.995e-01
21 (ARID1A:Point)	0.5072	0.45123350545037294	0.47183973991202904	0.41599732262382866	0.4504685408299866	0.4535283993115318	0.5675559380378657	0.5865844329699751	0.5331325301204819	0.3883629757123733	0.43526486899980876	9.630e-01
21 (ARID1A:Point)	0.5418	0.5015299292407727	0.5753968253968254	0.4782463186077644	0.45438898450946646	0.4770510613884108	0.5744884299101166	0.4815452285331803	0.4581659973226238	0.5610537387645821	0.5195065978198509	6.708e-01
21 (ARID1A:Point)	0.5699	0.474803977816026	0.6537100784088736	0.6270558424172882	0.6214381334863263	0.5595716198125836	0.5652132338879327	0.5127653471026965	0.506310958118187	0.5643526486899981	0.5717632434499904	7.982e-01
21 (ARID1A:Point)	0.5359	0.5986804360298337	0.47666857907821764	0.5468540829986613	0.4564926372155288	0.5329890992541595	0.4781506980302161	0.5983935742971888	0.48068464333524574	0.49483648881239245	0.48556129279020843	9.352e-01
23 (ARID1A:Point)	0.6706	0.6832298136645962	0.6561105765024933	0.6326655585688041	0.6756189309771673	0.6180561630653486	0.7563642725920742	0.582363747703613	0.6217741229988627	0.5737468287988803	0.6367334441431196	1.830e-01
23 (ARID1A:Point)	0.4865	0.5756276791181874	0.47003761700638613	0.49798792756539234	0.4772110926428134	0.5498206631090893	0.4374945324118625	0.46312658560055986	0.4690315807890823	0.5041116262794156	0.3995276003849182	9.705e-01
23 (ARID1A:Point)	0.6878	0.511328842620943	0.6400139970256321	0.594479923016359	0.6314845595310996	0.6904032893010236	0.597629253783571	0.6165252383868428	0.5925553319919518	0.619193421397953	0.6032280640363923	8.139e-01
23 (ARID1A:Point)	0.6714	0.6334966319657073	0.6017846207680868	0.5179336890910682	0.6550170588749891	0.607645875251509	0.5385355611932464	0.5472837022132797	0.5029743679468113	0.47712361123261304	0.6166127197970431	3.856e-01
23 (ARID1A:Point)	0.5605	0.43430146093955035	0.5123348788382469	0.41238736768436707	0.5520514390691978	0.47349313270929927	0.5789519727058	0.5162278015921616	0.5960108476948648	0.5337240836322281	0.46526988015046805	9.831e-01
24 (ARID1A:Point)	0.5093	0.47134105404498156	0.5381419939577039	0.4772994293387043	0.46118663981201746	0.5318059751594495	0.5777526015441423	0.4981957032561262	0.4556478684122189	0.449269889224572	0.41809331990600873	9.818e-01
24 (ARID1A:Point)	0.6214	0.716305807317892	0.5391070829137294	0.6156428331654917	0.5033987915407855	0.5260574018126888	0.5397784491440081	0.5354565290365895	0.49953843571668344	0.531050688150386	0.635657938905673	3.688e-02
24 (ARID1A:Point)	0.4847	0.5668848606915072	0.4762504196038939	0.4139812017455522	0.5527022490768715	0.4340382678751259	0.39921114467942265	0.47322927156764016	0.5065877811346089	0.5004615642833166	0.528407183618664	9.005e-01
24 (ARID1A:Point)	0.6587	0.5940751930177912	0.573262839879154	0.6412386706948641	0.588578382007385	0.5924806982208795	0.5611362873447465	0.6491691842900302	0.5191339375629406	0.5377643504531722	0.6072507552870091	5.330e-01
24 (ARID1A:Point)	0.5015	0.5070493454179255	0.48439073514602216	0.5441423296408191	0.41662470627727427	0.45686471970459885	0.489551863041289	0.454347096341054	0.5078465928163813	0.5402400134273246	0.4335347432024169	8.971e-01
24 (ARID1A:Point)	0.5675	0.48808324941255454	0.5037764350453172	0.4618580060422961	0.5036925142665324	0.5296659953004363	0.5455689828801611	0.5115810674723061	0.5302954011413226	0.5093991272239007	0.532771064115475	6.390e-01
24 (ARID1A:Point)	0.6091	0.6483719368915744	0.5798086606243706	0.5814451158106747	0.47419436052366565	0.5451913393756294	0.548086606243706	0.5754447801275596	0.5160708291372944	0.593445787176905	0.5597096341054045	7.284e-01
24 (ARID1A:Point)	0.6779	0.5945787176905002	0.6398959382343068	0.6311262168512923	0.6552954011413226	0.5396945283652232	0.5408694192682109	0.6108593487747567	0.614342061094327	0.6414484726418261	0.5804380664652568	4.922e-01
24 (ARID1A:Point)	0.6861	0.5928163813360188	0.5879489761664988	0.5545065458207452	0.6704850621013763	0.5464921114467942	0.6136287344746559	0.5900469956361195	0.6240768714333669	0.5261413225914736	0.6815626049009735	2.248e-01
24 (ARID1A:Point)	0.6409	0.5759063444108762	0.665072171869755	0.5655840886203424	0.625	0.6701493789862369	0.5548841893252769	0.5925226586102719	0.44994125545485064	0.6482040953340047	0.5426737160120846	7.143e-01
25 (ARID1A:Point)	0.5671	0.50625	0.51375	0.4617741935483871	0.5542741935483871	0.4904032258064516	0.4933064516129032	0.5406451612903226	0.49786290322580645	0.5317338709677419	0.5189112903225807	4.022e-01
25 (ARID1A:Point)	0.4754	0.40681451612903224	0.5218951612903225	0.5883467741935484	0.4486693548387097	0.5401209677419355	0.4833064516129032	0.4183467741935484	0.5401209677419355	0.5099193548387096	0.49088709677419357	9.996e-01
25 (ARID1A:Point)	0.5293	0.5198387096774194	0.5249193548387097	0.5256048387096774	0.6163306451612903	0.5907661290322581	0.5196774193548387	0.44629032258064516	0.47524193548387095	0.47669354838709677	0.48451612903225805	8.887e-01
25 (ARID1A:Point)	0.5867	0.5167338709677419	0.5187096774193548	0.5995967741935484	0.6473790322580645	0.5887903225806451	0.6404435483870968	0.5916935483870968	0.5859274193548387	0.46673387096774194	0.5957258064516129	8.415e-01
25 (ARID1A:Point)	0.6226	0.59	0.5790322580645161	0.5351209677419355	0.553024193548387	0.5416935483870968	0.5847177419354839	0.5610080645161291	0.5969354838709677	0.5830645161290322	0.5343548387096774	9.832e-01
26 (ARID1A:Point)	0.6122	0.6321897073662966	0.5899635178141737	0.4936350228983932	0.6371574943724287	0.587324380967166	0.542808352091904	0.5518124660405185	0.6490336101839633	0.5737017775362881	0.5725374524567259	5.487e-01
26 (ARID1A:Point)	0.4794	0.48703718078087405	0.5321741830319026	0.5161453077699294	0.5724598307847552	0.459675541411162	0.42296049056896684	0.5076457346891252	0.47139641387875497	0.40002328650159125	0.47791663432430337	9.443e-01
26 (ARID1A:Point)	0.4764	0.5063649771016068	0.4896763176278817	0.5013583792594892	0.5470775440502988	0.4846309089497788	0.39455095862764883	0.45350461848948226	0.4480711014515253	0.5348133198789102	0.49146161608321043	9.995e-01
26 (ARID1A:Point)	0.5146	0.5282542885973764	0.4591710005433517	0.4234262206007917	0.5783202670185515	0.6171311030039587	0.5374136458899325	0.5099743848482496	0.4230769230769231	0.4924318869828456	0.4305286035861213	9.728e-01
26 (ARID1A:Point)	0.6034	0.5912054645657068	0.6442986881937437	0.5579833889621982	0.6676628114569588	0.5190173096328495	0.4890165334161298	0.49701156562912363	0.5287200186292013	0.6226034308779012	0.5454086781029264	9.237e-01
30 (ARID1A:Point)	0.6039	0.5932117527862208	0.4702465383316447	0.5455589327929753	0.6098277608915906	0.6347180006754475	0.5822019587977035	0.6383654170888213	0.5657210401891253	0.41925025329280646	0.5610942249240122	7.609e-01
30 (ARID1A:Point)	0.6147	0.575515028706518	0.5925025329280649	0.5424856467409659	0.5734211415062479	0.5348530901722391	0.6460317460317461	0.5459642012833502	0.5048294495103006	0.5443093549476529	0.5445119891928403	7.283e-01
30 (ARID1A:Point)	0.5892	0.589902060114826	0.5699425869638636	0.596757852077001	0.5804457953394123	0.557919621749409	0.5294495103005741	0.6141168524147248	0.6100979398851739	0.5814251941911517	0.4263762242485647	8.412e-01
30 (ARID1A:Point)	0.5457	0.6116514690982776	0.5062816616008106	0.43502195204322863	0.513644039175954	0.5209050996285038	0.5218507261060452	0.5725768321513003	0.4716987504221547	0.5281661600810537	0.4517392772711922	9.678e-01
30 (ARID1A:Point)	0.5594	0.6347180006754475	0.4979736575481256	0.600742992232354	0.5252955082742317	0.4283012495778453	0.494967916244512	0.5150624788922661	0.5659574468085107	0.5340763255656873	0.48129010469436	7.866e-01
31 (ARID1A:Point)	0.6367	0.5872865275142315	0.5721062618595826	0.6364260943532029	0.5701760125629785	0.5493358633776091	0.6063272917620885	0.5599685925538179	0.5865667735392266	0.5450173395275797	0.6053130929791272	8.500e-01
31 (ARID1A:Point)	0.5999	0.5842112150755742	0.5451809199764445	0.556696983576523	0.5753124386573317	0.6054766734279919	0.5231302754694759	0.5489105542105608	0.4985604920499902	0.5710266308970752	0.6049204999018517	8.855e-01
31 (ARID1A:Point)	0.5652	0.5915069030949421	0.5713537917948047	0.5175685402080743	0.49034875351697965	0.51907348033763	0.5755087351959693	0.5312111496433947	0.5318327553490807	0.5095203821239286	0.5142969312307792	7.964e-01
31 (ARID1A:Point)	0.5342	0.6063927239416345	0.46581168618726687	0.4825296080612445	0.5427599293332461	0.46234378067133414	0.4858993653078584	0.4407838775109599	0.5245370673297127	0.4146110056925996	0.4689524308054701	9.878e-01
31 (ARID1A:Point)	0.6235	0.5433161028593863	0.6114964339462148	0.5075901328273245	0.6364915265327488	0.6182686645292155	0.6010927173984165	0.5700124321141137	0.621213112608781	0.5229994111103841	0.5512333965844403	7.675e-01
32 (ARID1A:Point)	0.5353	0.5278870558375635	0.5549492385786802	0.47328680203045687	0.5671002538071066	0.5352791878172589	0.5426078680203046	0.4804251269035533	0.4831852791878173	0.5481598984771574	0.4563451776649746	9.879e-01
32 (ARID1A:Point)	0.474	0.5453680203045685	0.47017766497461927	0.48521573604060914	0.48067893401015227	0.4688769035532995	0.5296002538071066	0.524746192893401	0.4893718274111675	0.49638324873096445	0.4720494923857868	9.947e-01
32 (ARID1A:Point)	0.5441	0.523001269035533	0.520241116751269	0.5569796954314721	0.5509517766497461	0.5327728426395939	0.5933692893401015	0.4481281725888325	0.48217005076142133	0.5205583756345178	0.48838832487309647	9.927e-01
32 (ARID1A:Point)	0.5604	0.5638007614213199	0.5099302030456853	0.571763959390863	0.5402601522842639	0.4618020304568528	0.6065355329949239	0.5583756345177665	0.5408312182741116	0.4995558375634518	0.5013959390862944	7.812e-01
32 (ARID1A:Point)	0.6081	0.6197652284263959	0.5852791878172589	0.6207804568527919	0.5360406091370559	0.6249365482233502	0.49685913705583756	0.5085659898477157	0.5366751269035533	0.5774428934010152	0.558248730964467	9.866e-01
32 (ARID1A:Point)	0.5465	0.6041878172588833	0.45218908629441623	0.5090418781725888	0.4875317258883249	0.5663388324873097	0.5641180203045685	0.5693845177664975	0.5163388324873096	0.5768401015228426	0.5900380710659898	9.190e-01
32 (ARID1A:Point)	0.5421	0.48724619289340104	0.49942893401015226	0.4684010152284264	0.672747461928934	0.420494923857868	0.5626903553299493	0.5150380710659899	0.47471446700507614	0.4378489847715736	0.5381345177664975	5.904e-01
32 (ARID1A:Point)	0.6101	0.5853109137055837	0.5657360406091371	0.5819479695431472	0.6388959390862944	0.5372144670050761	0.5408629441624365	0.5626903553299493	0.5715418781725888	0.5692893401015229	0.5644352791878172	6.426e-01
32 (ARID1A:Point)	0.6056	0.46729060913705583	0.6082804568527919	0.5487309644670051	0.6106598984771574	0.5751269035532995	0.5276967005076142	0.5596446700507615	0.521986040609137	0.5364847715736041	0.5234771573604061	7.416e-01
32 (ARID1A:Point)	0.5495	0.5624682741116751	0.5003807106598985	0.5149428934010152	0.5141814720812182	0.593496192893401	0.5737626903553299	0.5167829949238578	0.5303934010152285	0.5263324873096447	0.47544416243654825	8.648e-01
33 (ARID1A:Point)	0.6048	0.4984294161123429	0.5176767676767676	0.5522912047302291	0.6607846760285785	0.5465016013796502	0.6391968465139197	0.6485279625523528	0.5817011579206701	0.5691980783444198	0.5677506775067751	9.099e-01
33 (ARID1A:Point)	0.5266	0.5701219512195121	0.5464708056171471	0.4683419561468342	0.504249815225425	0.5151823109140182	0.5244826311899483	0.46535476718403546	0.5507206208425721	0.45802537570830254	0.4128479921162848	9.507e-01
33 (ARID1A:Point)	0.5856	0.5307649667405765	0.5573417097807342	0.5792374969204237	0.48441734417344173	0.5787139689578714	0.5492732200049273	0.5913710273466372	0.4428738605567874	0.5566949987681695	0.5482877556048288	9.634e-01
33 (ARID1A:Point)	0.5708	0.5221421532397142	0.5030179847253018	0.478720128110372	0.5566026114806603	0.5414818920916482	0.48303153486080314	0.534060113328406	0.5652562207440256	0.5393877802414387	0.5331670362158167	8.386e-01
33 (ARID1A:Point)	0.5952	0.48278516876077854	0.5529071199802907	0.5710766198571077	0.5776977087952697	0.6047363882729736	0.5934959349593496	0.49975363389997535	0.5848115299334812	0.4892830746489283	0.5510901699926091	9.537e-01
33 (ARID1A:Point)	0.4874	0.445060359694506	0.4530980537078098	0.4238112835673811	0.4537909583641291	0.4961813254496181	0.523589554077359	0.5005235279625524	0.42131682680463167	0.4941180093619118	0.5424981522542498	9.942e-01
33 (ARID1A:Point)	0.5237	0.4377617639812762	0.4880820399113082	0.5042806109879281	0.49676644493717664	0.5005851194875585	0.5584811529933481	0.5252217294900222	0.48364745011086474	0.5344296624784429	0.43754619364375463	9.487e-01
33 (ARID1A:Point)	0.4326	0.548380142892338	0.5323047548657305	0.44629219019462923	0.5036646957378664	0.4422887410692289	0.4591340231584134	0.41919191919191917	0.5242054693274205	0.42498152254249816	0.38125153978812515	9.987e-01
33 (ARID1A:Point)	0.6509	0.6401515151515151	0.6071076619857108	0.5751724562700172	0.60679970436068	0.6429847253017985	0.557280118255728	0.5520140428677014	0.5828406011332841	0.637410692288741	0.5976533628972653	4.482e-01
33 (ARID1A:Point)	0.6533	0.6209041635870904	0.6110803153486081	0.6225979305247598	0.6338075880758808	0.6445861049519586	0.641260162601626	0.5537694013303769	0.5720620842572062	0.5757575757575758	0.5706454791820645	4.551e-01
33 (ARID1A:Point)	0.576	0.5433604336043361	0.5796070460704607	0.5041574279379157	0.5466247844296624	0.5460088691796009	0.537540034491254	0.6132976102488298	0.5519832471051983	0.5331362404533136	0.5798226164079823	8.207e-01
33 (ARID1A:Point)	0.6351	0.6552722345405272	0.6012564671101256	0.5972530179847253	0.6003017984725302	0.6098484848484849	0.561160384331116	0.6207193890120719	0.5535846267553585	0.5540773589554078	0.6172394678492239	3.587e-01
33 (ARID1A:Point)	0.622	0.6381497905888149	0.6444013303769401	0.6278332101502834	0.6049519586104952	0.5785291943828529	0.528239714215324	0.611449864498645	0.6268631436314362	0.6046132052229614	0.6404594727765459	9.660e-01
33 (ARID1A:Point)	0.5787	0.6457255481645725	0.5506590293175659	0.5160753880266076	0.5648250800689825	0.5220189701897019	0.5956516383345651	0.47714954422271494	0.5790219265829022	0.4971359940872136	0.5180463168268047	8.156e-01
33 (ARID1A:Point)	0.4734	0.5307033752155703	0.4846637102734664	0.5361542251786154	0.39218403547671843	0.4919007144616901	0.45710150283321016	0.44974131559497416	0.525930032027593	0.5263919684651392	0.4647080561714708	9.663e-01
34 (ARID1A:Point)	0.5664	0.6253066842199748	0.5570283047094728	0.5733050086769194	0.5936808090479325	0.517054634671773	0.503530608581174	0.594907545927832	0.5343785530488899	0.5227395128956974	0.5255520315959548	9.259e-01
34 (ARID1A:Point)	0.4746	0.5308479444677159	0.48656573514451557	0.5506851774280415	0.5269882113577883	0.5400933516845192	0.5610077194662199	0.42959727125845254	0.5062832864580217	0.4589192747292203	0.4284004547902579	9.571e-01
34 (ARID1A:Point)	0.6482	0.6537011549278918	0.6384118245467058	0.607982765842858	0.6741966369457244	0.6827538746933158	0.6445455089462031	0.5835377894799832	0.5226497516605828	0.6169888097660223	0.5753096762611454	5.983e-01
34 (ARID1A:Point)	0.5782	0.6211178265812938	0.57650649272934	0.6162407994734007	0.5485309077852911	0.5295314463527018	0.5791993297827778	0.4883609598468075	0.49778588953384	0.589342349350727	0.5709412961522351	9.510e-01
34 (ARID1A:Point)	0.5159	0.47229369876129496	0.5183412123750822	0.5221111842498953	0.4807910956854766	0.49407575848243673	0.6179163425288732	0.4714858476452636	0.480491891568428	0.4440189097001975	0.4423732870564299	9.525e-01
34 (ARID1A:Point)	0.5249	0.4419244808808569	0.49069475195978696	0.42433127879839627	0.5287535156483754	0.44916522051343427	0.4954520974208605	0.5278858237089342	0.442133923762791	0.5352761654000359	0.440129256178565	9.037e-01
34 (ARID1A:Point)	0.6268	0.5643887259888696	0.6236311411645025	0.5769852193166178	0.5257016336544791	0.5251032254203818	0.5354257674585602	0.5981090299802525	0.5316857159954521	0.6100173538387889	0.5654658608102447	9.040e-01
34 (ARID1A:Point)	0.5558	0.6200107713482137	0.5765663335527497	0.6157022320627131	0.5043085392855006	0.5619352522290707	0.5528693674824966	0.5958649991023877	0.47905571180659445	0.4813296630961642	0.5029322003470768	9.128e-01
34 (ARID1A:Point)	0.6713	0.6364669977858896	0.5952067500448807	0.5307581832326013	0.7180898809167614	0.5997546526240201	0.559212494763928	0.6618095864999103	0.6146849380647478	0.5213033331338639	0.5721979534438394	7.291e-01
34 (ARID1A:Point)	0.6641	0.5442822093232003	0.6710549937167135	0.648554844114655	0.629046735683083	0.5542905870384777	0.6154329483573694	0.5365029022799354	0.6528334629884507	0.5777930704326492	0.6396385614266052	3.014e-01
35 (ARID1A:Point)	0.6534	0.6067500727378528	0.6269130055280768	0.6008437590922316	0.6581320919406459	0.6100378236834448	0.5932208321210358	0.6151003782368345	0.5902531277276695	0.633692173407041	0.6038405586267094	5.326e-01
35 (ARID1A:Point)	0.6122	0.5515856851905732	0.5517602560372418	0.5712830957230143	0.5906313645621182	0.5657259237707303	0.5164387547279604	0.5686645330229851	0.5606051789351179	0.6290951411114344	0.6343322665114925	9.009e-01
35 (ARID1A:Point)	0.6077	0.5942682572010475	0.5103578702356707	0.6158277567646203	0.6618271748617981	0.6498399767238872	0.5128018620890311	0.47948792551643876	0.5485016002327612	0.5568810008728542	0.581379109688682	8.822e-01
35 (ARID1A:Point)	0.508	0.6008146639511202	0.5254291533313936	0.5067500727378528	0.4575210939773058	0.472737852778586	0.5389583939482107	0.4772766947919697	0.5132673843468141	0.5165842304335176	0.5139656677334885	9.844e-01
35 (ARID1A:Point)	0.5882	0.5443991853360489	0.5540878673261566	0.49880709921443117	0.5925516438754728	0.6039278440500436	0.5691009601396567	0.597788769275531	0.4838231015420425	0.5556299098050625	0.5496072155949956	6.778e-01
37 (ARID1A:Point)	0.6839	0.6327082184225041	0.6826530612244898	0.6252619966905681	0.6225868725868726	0.6565637065637066	0.5643684500827358	0.5648648648648649	0.5662437948152234	0.6795366795366795	0.5191395477109763	2.609e-01
37 (ARID1A:Point)	0.7132	0.6271924986210701	0.685438499724214	0.7557915057915058	0.6883066740209597	0.5511031439602868	0.7092939878654164	0.626227247655819	0.62573083287369	0.6802261445118588	0.6120518477661335	7.254e-01
37 (ARID1A:Point)	0.6065	0.5817981246552675	0.5359073359073359	0.5649476006618864	0.6358521787093215	0.6167126309983453	0.4942084942084942	0.5771373414230557	0.6068119139547711	0.5696083838940982	0.5796469939327082	9.498e-01
37 (ARID1A:Point)	0.7046	0.6619139547710976	0.5685052399338114	0.6415333701047987	0.7196911196911197	0.6533370104798676	0.6149200220628792	0.6618863761720905	0.5945394373965802	0.6556811913954771	0.596442360728075	2.397e-01
37 (ARID1A:Point)	0.595	0.6012134583563155	0.6100937672366243	0.5000827357970216	0.5955598455598455	0.5341147269718698	0.572972972972973	0.5587699944842802	0.4930226144511859	0.6373138444567016	0.4971042471042471	5.603e-01
38 (ARID1A:Point)	0.5677	0.6051018762432128	0.5271221977313048	0.5275522821353691	0.5442180527928606	0.5238965647008226	0.6065265308316757	0.49591419816138915	0.49948927477017363	0.5935971184344928	0.560641900973066	9.720e-01
38 (ARID1A:Point)	0.5153	0.5514219665609376	0.5223106284608354	0.5119348422127843	0.5736250739207569	0.5362614913176711	0.551932691790764	0.4939519380678458	0.4543572926186764	0.4937906564163217	0.48545777108757593	9.984e-01
38 (ARID1A:Point)	0.604	0.5772270308047954	0.5639750551045642	0.487043707327563	0.5854255147572711	0.4680931132734799	0.5575775495941079	0.5820654803505187	0.5712596096984033	0.5561528950056449	0.5696199129079081	9.619e-01
38 (ARID1A:Point)	0.5977	0.6202354712112252	0.58956507714639	0.5936239987097468	0.6455029299500027	0.6490242460082791	0.511450997258212	0.5865276060426858	0.5052954142250417	0.6037041019300038	0.5156443201978388	9.627e-01
38 (ARID1A:Point)	0.6047	0.6074404601903124	0.5515832482124617	0.5974409977958174	0.5683027794204613	0.5913929358636633	0.5641363367560884	0.603919144132036	0.5935433578839847	0.49510778990376864	0.4872856298048492	7.549e-01
39 (ARID1A:Point)	0.7107	0.6277856431230664	0.6862513764354256	0.6796182685753238	0.6346022757065702	0.6631272612867705	0.595327984898537	0.6196581196581197	0.6514341146242987	0.6207854858161607	0.6174558229772954	3.535e-01
39 (ARID1A:Point)	0.5639	0.5865712338104976	0.5390907660846311	0.5126632059147397	0.5521734570814325	0.6263436631534791	0.5395102511666929	0.5227308478842221	0.47847517172670545	0.5158355618478317	0.5297834408263856	9.485e-01
39 (ARID1A:Point)	0.5467	0.5282890252215405	0.5537203083215353	0.4830370719941272	0.5103298201457711	0.5626343663153479	0.55246185307535	0.5051649100728856	0.5560536940905039	0.4987153269361858	0.5025169104923706	9.956e-01
39 (ARID1A:Point)	0.6937	0.7034502647999581	0.6061035079439987	0.6270515442294583	0.6288343558282209	0.6665617953961512	0.6995962456085155	0.6613968853232657	0.5865187981752399	0.6522468669707934	0.6736668239735725	4.055e-01
39 (ARID1A:Point)	0.6451	0.6140212888679146	0.5743012951601909	0.6329243353783232	0.5245923129358712	0.6099050915001836	0.5807246604792617	0.671490745110377	0.5609302081694719	0.5621362277803995	0.639714750144198	4.051e-01
41 (ARID1A:Point)	0.6806	0.6322720911635346	0.6255497800879648	0.6688824470211915	0.6737305077968813	0.6427928828468612	0.5781937225109957	0.5426829268292683	0.5925129948020792	0.6096061575369852	0.6785285885645742	5.586e-01
41 (ARID1A:Point)	0.6196	0.5482307077169132	0.560250899640144	0.5823670531787285	0.6614354258296681	0.6375449820071971	0.5480307876849261	0.5834166333466614	0.6204268292682927	0.5919882047181128	0.5105582766893243	8.571e-01
41 (ARID1A:Point)	0.6258	0.5711965213914434	0.609781087564974	0.6179278288684527	0.600734706117553	0.5119952019192323	0.5674730107956817	0.5990603758496601	0.5630497800879648	0.610905637744902	0.6027588964414234	7.941e-01
41 (ARID1A:Point)	0.5913	0.5617253098760496	0.5734706117552979	0.601609356257497	0.6592612954818072	0.5618002798880448	0.5338364654138344	0.5094712115153939	0.5918882447021192	0.4816323470611755	0.5171806277489004	9.883e-01
41 (ARID1A:Point)	0.6196	0.5839664134346262	0.5625749700119952	0.618077768892443	0.6005597760895641	0.5937874850059977	0.5081967213114754	0.5817922830867653	0.6113054778088765	0.5618002798880448	0.571171531387445	5.078e-01
42 (ARID1A:Point)	0.5665	0.5247619047619048	0.5551159951159951	0.5365079365079365	0.48507936507936505	0.5365201465201465	0.5518925518925519	0.4492063492063492	0.505934065934066	0.5108180708180708	0.45015873015873015	9.768e-01
42 (ARID1A:Point)	0.5703	0.5963125763125763	0.5644932844932845	0.5248107448107449	0.5321123321123321	0.5521123321123321	0.563003663003663	0.5187057387057387	0.5045177045177045	0.5443345543345542	0.5426129426129426	9.387e-01
42 (ARID1A:Point)	0.6536	0.5244444444444445	0.65997557997558	0.6775824175824176	0.6818559218559218	0.674993894993895	0.6494993894993895	0.5711599511599511	0.5783882783882784	0.5692063492063492	0.5841758241758241	5.882e-01
42 (ARID1A:Point)	0.5727	0.6023687423687424	0.5338705738705739	0.5122832722832723	0.49274725274725273	0.5092063492063492	0.48163614163614166	0.5225396825396825	0.5806349206349206	0.548009768009768	0.5615873015873016	8.667e-01
42 (ARID1A:Point)	0.6224	0.6544566544566545	0.6207814407814408	0.5042735042735043	0.594090354090354	0.6119169719169719	0.5822710622710623	0.587985347985348	0.5314041514041514	0.5541636141636141	0.5486446886446886	2.981e-01
63 (ARID1A:Point)	0.6183	0.6257861635220126	0.5979168746464344	0.552593923663106	0.6530564706665336	0.5814781538051979	0.5881168679910819	0.6069847925193838	0.5924428471598283	0.5810621942697415	0.5924594855412465	8.982e-01
63 (ARID1A:Point)	0.6351	0.6311769991015274	0.616768160793318	0.5792652490765698	0.6591294798841969	0.6306612092775615	0.6446707264317327	0.567169145785498	0.5926258693554292	0.5991980300156401	0.59814981198629	5.780e-01
63 (ARID1A:Point)	0.6354	0.6735383181924063	0.628548134837443	0.5787161824897674	0.6618581744367907	0.6509933113706698	0.5308974742937007	0.6146051712089448	0.582010582010582	0.5957372466806429	0.5252237862300755	8.266e-01
63 (ARID1A:Point)	0.5994	0.5725433429835945	0.6173005889987022	0.5892815546903597	0.6288309873215534	0.6467172473461782	0.5244916974476723	0.5446906924894346	0.5667199094872051	0.5635586170177365	0.5334431466506938	9.697e-01
63 (ARID1A:Point)	0.6259	0.649246281321753	0.6023593224851086	0.6177331869155769	0.6659013011214269	0.6392466140893814	0.6139063591893781	0.6066353865096004	0.55246081661176	0.5931083824165585	0.5421616585138598	8.633e-01
66 (ARID1A:Point)	0.6461	0.6346588917566836	0.6213714431380046	0.619348054679285	0.6756842876716693	0.6280629640251091	0.6002294235732721	0.6055029793200141	0.6029219641207023	0.6040053532167097	0.6077175540897939	3.425e-01
66 (ARID1A:Point)	0.6424	0.6368416021412867	0.619953477997642	0.6204473759678807	0.64412261415416	0.6089443329190963	0.6240002549150814	0.5719657139215499	0.5918490902718032	0.5902080744352037	0.6111111111111112	4.003e-01
66 (ARID1A:Point)	0.6452	0.6771500493897971	0.624860593314852	0.6087850109932129	0.6830130962623077	0.618886021094223	0.6276168626326355	0.6330019437274957	0.5816365548226747	0.5883918044801325	0.6086734856450945	3.719e-01
66 (ARID1A:Point)	0.6595	0.6454449861389925	0.6417965140362617	0.5996558646400918	0.6757480164420228	0.6451582066724022	0.5990026447439697	0.5841219768664564	0.599990440684447	0.6071917917343785	0.5692094446037663	4.660e-01
66 (ARID1A:Point)	0.6572	0.6206226300863524	0.6295605901284135	0.6045948443424785	0.6437243093394514	0.6741229327980116	0.641254819488258	0.6236019501003728	0.6061402670235477	0.6160500908134977	0.5061976229168658	3.595e-01
29 (ARID1B:Point)	0.4769	0.534063939690074	0.508690492810275	0.4127111545441854	0.43599050677090606	0.5729093955046768	0.5021987993857322	0.49294988133463635	0.5682325841128019	0.45194052771185256	0.5085857880776211	9.717e-01
29 (ARID1B:Point)	0.4765	0.5225115175205919	0.6041114058355438	0.541497975708502	0.5188817534552562	0.6138838475499092	0.6022965238028759	0.47877984084880637	0.43131369537903114	0.4856903532039648	0.5045023035041184	9.117e-01
29 (ARID1B:Point)	0.5059	0.4941016333938294	0.6651891665503281	0.465482339801759	0.5246754153287728	0.6115803434315231	0.5844269160966076	0.5375191958676532	0.6380357392154126	0.45138210247103167	0.5250942342593885	9.427e-01
29 (ARID1B:Point)	0.6322	0.6105681976825352	0.5434175624738238	0.5710596118944576	0.5605542370515147	0.6188398715621947	0.5889641211782772	0.5338545302247661	0.6576853273767974	0.5998185117967332	0.6110219181907022	3.019e-01
29 (ARID1B:Point)	0.5356	0.5146586625715482	0.526978919447159	0.4341756247382382	0.5444995113779143	0.5632067569454139	0.6175485131927964	0.5770277816557309	0.6099399692866118	0.5090744101633394	0.5295965377635069	9.648e-01
36 (ARID1B:Point)	0.5985	0.5358477743798845	0.6253539472193906	0.5834182806659871	0.5924510137048363	0.5666836561331974	0.507985049269453	0.5601143957413071	0.5952542756824103	0.585881753312946	0.4795843243855476	4.717e-01
36 (ARID1B:Point)	0.6154	0.6558217238645373	0.687535394721939	0.5454468229697588	0.639681730660324	0.6822686600974063	0.5062861026163779	0.654887303205346	0.7104994903160041	0.6063540604825008	0.5890814361762374	8.023e-01
36 (ARID1B:Point)	0.6343	0.5475138747310001	0.6846471854117114	0.5643334465964436	0.5434930343187224	0.6341318382602786	0.5437195605391324	0.6574923547400612	0.6215596330275229	0.6024464831804281	0.5522992411371617	3.377e-01
36 (ARID1B:Point)	0.61	0.6074017442518972	0.607939744025371	0.6023898516253257	0.6055329029335146	0.591290066825235	0.5996573790916299	0.5930456450334126	0.6818722392116887	0.5833333333333334	0.5696851285536301	6.556e-01
36 (ARID1B:Point)	0.6539	0.5414826141125836	0.672103295956507	0.5676747083474912	0.6896873938158342	0.667827613546268	0.6401630988786952	0.5940083814701552	0.6694416128666894	0.6911881300260505	0.6875920262770415	3.845e-01
37 (ARID1B:Point)	0.5988	0.603392167677882	0.6491174848317706	0.6005239933811363	0.6152785438499724	0.6343629343629343	0.5683121897407611	0.5345284059569774	0.5634859349145064	0.5866519580805295	0.5858797573083288	8.586e-01
37 (ARID1B:Point)	0.5353	0.6206839492553778	0.6101213458356316	0.46996690568119137	0.48268063982349696	0.5760066188637617	0.6097628240485383	0.5146718146718147	0.5721456150027578	0.5614726971869829	0.5798952013237727	9.607e-01
37 (ARID1B:Point)	0.6038	0.5555708769994484	0.5402647545504689	0.4850523993381136	0.5774407060121346	0.5698565912851628	0.569249862107005	0.5356315499172642	0.6152233866519581	0.608411472697187	0.6109211252068395	4.092e-01
37 (ARID1B:Point)	0.5348	0.5413127413127413	0.6333976833976834	0.43549365692222836	0.5907749586321015	0.580584666298952	0.48232211803640374	0.4945945945945946	0.6171263099834529	0.5231108659680088	0.5139547710976282	9.516e-01
37 (ARID1B:Point)	0.5844	0.6435190292333149	0.6374517374517374	0.5515995587424158	0.5876723662437948	0.6431053502482074	0.5686982901268616	0.5192222835079978	0.6230557087699945	0.6156094870380585	0.6292333149476007	7.680e-01
37 (ARID1B:Point)	0.6321	0.5499172642029785	0.6240485383342527	0.6589078874793161	0.5816602316602316	0.608411472697187	0.6854936569222283	0.6455322669608384	0.6508825151682295	0.6349972421400993	0.523469387755102	2.935e-01
37 (ARID1B:Point)	0.6456	0.6081632653061224	0.630419194704909	0.5309707666850524	0.6060121345835632	0.6211527854384997	0.5905405405405405	0.6512961941533371	0.6913403199117485	0.5836734693877551	0.6416712630998346	2.156e-01
37 (ARID1B:Point)	0.6097	0.5953392167677882	0.5486486486486486	0.5403199117484832	0.572338665195808	0.5877826806398235	0.547904026475455	0.5510204081632653	0.5941533370104799	0.5397131825703254	0.6002206287920574	2.645e-01
37 (ARID1B:Point)	0.5744	0.46439602868174296	0.5853833425261997	0.49031991174848316	0.5306674020959735	0.6260341974627689	0.575896304467733	0.5851902923331495	0.6734142305570877	0.5877826806398235	0.592953667953668	9.620e-01
37 (ARID1B:Point)	0.5291	0.5547435190292334	0.5618036403750689	0.5007446221731936	0.5456977385548815	0.5408439051296194	0.551765030336459	0.49214009928295643	0.5672090457804744	0.5863485934914506	0.5720353006067291	8.370e-01
44 (ARID1B:Point)	0.5472	0.500093431748108	0.645192936559843	0.460782023731664	0.6070027095206951	0.6591142670279361	0.5693263570961413	0.657806222554424	0.619242268522844	0.6564981780809119	0.5674110062599271	9.430e-01
44 (ARID1B:Point)	0.537	0.49922918807810895	0.6202700177520322	0.4487994020368121	0.6245678781650005	0.6539988788190227	0.5727833317761375	0.6353125291974213	0.6333271045501261	0.631481827524993	0.5364150238250958	9.359e-01
44 (ARID1B:Point)	0.5443	0.4800990376529945	0.658413528917126	0.5762169485191068	0.5518079043258899	0.6163926002055499	0.5594926656077736	0.552718863869943	0.6360599831822853	0.6066289825282631	0.6543492478744277	9.876e-01
44 (ARID1B:Point)	0.5697	0.526301037092404	0.6077968793796132	0.4565542371297767	0.5511538820891339	0.6653975520881996	0.5770111183780249	0.566056245912361	0.5722694571615435	0.6202466598150052	0.592380640941792	9.565e-01
44 (ARID1B:Point)	0.5719	0.49787442773054286	0.6236569186209474	0.4635265813323367	0.6262496496309446	0.6045034102588059	0.5952536671961133	0.6254554797720265	0.6451462206857891	0.5478370550312996	0.5685555451742502	8.279e-01
21 (ARID2:Point)	0.5258	0.438994071524192	0.5143430866322433	0.591843564735131	0.5380091795754446	0.5409256071906674	0.45711417096959267	0.4683017785427424	0.5433161216293746	0.5433639319181488	0.4023713903231976	7.171e-01
21 (ARID2:Point)	0.4951	0.6517498565691336	0.4305316504111685	0.5670300248613501	0.31884681583476765	0.5405431248804743	0.5020558424172882	0.6282750047810288	0.5871103461464907	0.4685408299866131	0.6203384968445209	7.044e-01
21 (ARID2:Point)	0.5141	0.4233122968062727	0.5183113406004972	0.5083668005354752	0.5534519028494932	0.5408299866131191	0.4827882960413081	0.6268406961178046	0.5622489959839357	0.5382004207305412	0.4106425702811245	7.575e-01
21 (ARID2:Point)	0.5882	0.5904092560719066	0.49698795180722893	0.5931344425320328	0.5241441958309428	0.48254924459743737	0.5827117995792694	0.5687033849684452	0.6243545611015491	0.581229680627271	0.5447982405813732	4.758e-01
21 (ARID2:Point)	0.5708	0.5078408873589596	0.4901510805125263	0.4971791929623255	0.5309332568368713	0.519219736087206	0.32238477720405434	0.5608624976094856	0.536144578313253	0.5323675655000957	0.5267737617135207	2.439e-01
26 (ARID2:Point)	0.5539	0.5299231545447489	0.49479934797795544	0.4832337188543041	0.4445005045408678	0.49809826903671506	0.5268959093378871	0.5335713731273771	0.4879298300085384	0.4783047426841574	0.5742063184040984	2.378e-01
26 (ARID2:Point)	0.5395	0.5648140960956299	0.5210354731040907	0.5450981914150431	0.40731972366684777	0.47469533493751453	0.5408678102926338	0.4135294574245129	0.5001164325079562	0.5476985174260653	0.5527439261041683	2.210e-01
26 (ARID2:Point)	0.5498	0.40832880540246835	0.574167507568113	0.5387720251494217	0.5437398121555538	0.5593029573857021	0.4727547931382442	0.5166498486377397	0.5750213459597919	0.4863773965691221	0.5469999223783281	3.402e-01
26 (ARID2:Point)	0.5239	0.5834044865326399	0.5215012031359155	0.5806877280136614	0.5277885585655515	0.5222774198556237	0.47368625320189395	0.48979275013583795	0.5586043623379647	0.5329892105875961	0.45020569743072264	3.639e-01
26 (ARID2:Point)	0.4891	0.49697275479313824	0.5063261662656213	0.5672979895986959	0.4687960878677327	0.5408678102926338	0.5466894356904448	0.5156795777381045	0.5480866257859194	0.43060622525809206	0.3697896452689591	6.375e-01
26 (ARID2:Point)	0.5688	0.5535589536598619	0.49219902196693316	0.5402468369168671	0.5398587285570131	0.5595746332375999	0.4417449351859039	0.555383062951176	0.5506869517969417	0.5056663820538695	0.5270899635178141	6.761e-02
26 (ARID2:Point)	0.5815	0.5784755103624932	0.4936350228983932	0.4384072032911589	0.4722890631064193	0.5208026080881782	0.5009702708996352	0.5593029573857021	0.6514010711790732	0.5851509741519832	0.5544516028875262	7.929e-02
26 (ARID2:Point)	0.5701	0.5423426220600792	0.4972832414810215	0.5641931227198634	0.5095862764883956	0.5379181867577427	0.5368314833501514	0.4455483971124738	0.5164557944578126	0.5409454319646045	0.5297291003648219	9.041e-02
26 (ARID2:Point)	0.5241	0.5651633936194985	0.48626096406116587	0.5238686641310254	0.4477218039276566	0.5311651012962819	0.4727547931382442	0.5153302802142358	0.5086160055887604	0.5402080260808818	0.4531553209656136	3.148e-01
26 (ARID2:Point)	0.5053	0.5624854459365055	0.5354731040906621	0.5378017542497865	0.3876426298222464	0.47485057828145616	0.5304665062485446	0.5844135682682605	0.5480090041139486	0.5809205930295739	0.41267561903283395	3.763e-01
27 (ARID2:Point)	0.4898	0.650430228208006	0.4597830153385709	0.5307145529367752	0.4118593340815563	0.4695847362514029	0.4787130564908343	0.4062850729517396	0.49364010475121584	0.5521511410400299	0.43034044145155254	6.604e-01
27 (ARID2:Point)	0.548	0.6246165357276469	0.5627384960718294	0.5647961092405537	0.45435839880284323	0.5689861578750468	0.5287317620650954	0.4898989898989899	0.533295922184811	0.5809951365506921	0.3578376356154134	3.090e-01
27 (ARID2:Point)	0.4941	0.578526000748223	0.5040404040404041	0.4959221848110737	0.3763187429854096	0.501010101010101	0.4992143658810326	0.5899738121960344	0.5373363262252151	0.49790497568275344	0.43778526000748225	7.015e-01
27 (ARID2:Point)	0.5625	0.5131687242798354	0.5867564534231201	0.5285821174710064	0.45503179947624395	0.498129442573887	0.5025439580995137	0.478675645342312	0.5579124579124579	0.5801346801346802	0.5068462401795735	3.056e-01
27 (ARID2:Point)	0.5127	0.5552936775158998	0.5154508043396933	0.5679012345679012	0.38608305274971944	0.49334081556303777	0.44612794612794615	0.4330714552936775	0.5270482603815937	0.5335578002244669	0.5270108492330715	3.856e-01
21 (ASXL1:Point)	0.6015	0.48823866896156054	0.5429814496079556	0.5992541594951234	0.499330655957162	0.5611971696309046	0.5592847580799388	0.5429814496079556	0.6858385924650985	0.4921113023522662	0.5637311149359342	9.066e-01
21 (ASXL1:Point)	0.5277	0.5727672595142475	0.6025052591317651	0.4926372155287818	0.4880952380952381	0.5776917192579843	0.4745649263721553	0.41991776630330846	0.4534327787339836	0.5438898450946644	0.5687033849684452	9.396e-01
21 (ASXL1:Point)	0.6322	0.5703289347867662	0.6226333907056799	0.5555555555555556	0.5521610250525913	0.6349684452094091	0.612401988908013	0.5214190093708166	0.6090074584050488	0.5547905909351692	0.6015968636450564	5.325e-01
21 (ASXL1:Point)	0.6568	0.5646873207114171	0.5687511952572194	0.5590935169248422	0.5526391279403328	0.6844520940906483	0.6344425320328935	0.536479250334672	0.6376936316695353	0.4781506980302161	0.5916045132912603	3.202e-01
21 (ASXL1:Point)	0.7373	0.6484509466437177	0.7152897303499713	0.7160546949703577	0.7218875502008032	0.6487378083763626	0.6224899598393574	0.6082424937846624	0.6775196022183974	0.6219640466628419	0.6331038439472174	1.934e-01
27 (ASXL1:Point)	0.6549	0.5407033295922185	0.6742611298166854	0.6711560044893379	0.5858211747100636	0.5240179573512906	0.6326225215114104	0.5834642723531612	0.5876169098391321	0.6377852600074823	0.5947250280583614	2.947e-01
27 (ASXL1:Point)	0.6171	0.547549569771792	0.6440703329592219	0.5972315750093528	0.5996258885147774	0.512981668537224	0.6528245417134306	0.560231949120838	0.5355405910961466	0.6173587729143285	0.6345679012345679	9.570e-01
27 (ASXL1:Point)	0.6232	0.5034418256640479	0.6656565656565656	0.689487467265245	0.6158249158249158	0.5868312757201646	0.5501683501683502	0.5777403666292555	0.5497568275346053	0.6216984661429106	0.586606808829031	5.667e-01
27 (ASXL1:Point)	0.6985	0.642798353909465	0.6877291432846988	0.6376356154133932	0.6593714927048261	0.6016460905349794	0.5964833520389076	0.5882528993640105	0.6341937897493453	0.6464272353161242	0.6085671530115975	1.602e-01
27 (ASXL1:Point)	0.6473	0.6038159371492705	0.6506546950991395	0.7154882154882155	0.6060980172091284	0.5643097643097643	0.6035166479610924	0.47066965955854845	0.5832398054620277	0.6558922558922559	0.6428731762065095	3.427e-01
21 (ATR:Point)	0.4171	0.46423790399694015	0.5463759801109199	0.4942627653471027	0.42852361828265445	0.4715050678906101	0.4145630139606043	0.4353126792885829	0.42508127749091607	0.48078026391279405	0.46380761139797283	9.013e-01
21 (ATR:Point)	0.5009	0.43636450564161405	0.4526200038248231	0.41284184356473513	0.4335915088927137	0.43292216484987567	0.5971026965002869	0.4508988334289539	0.4150889271371199	0.4860393956779499	0.5703767450755403	4.032e-01
21 (ATR:Point)	0.4846	0.5331325301204819	0.4956014534327787	0.5450372920252439	0.48709122203098104	0.5218014916810098	0.4211608338114362	0.4808280742015682	0.49803977816026007	0.44143239625167335	0.5225186460126219	9.204e-01
21 (ATR:Point)	0.4367	0.4351214381334863	0.48976859820233315	0.4597915471409447	0.41566265060240964	0.5230923694779116	0.5942818894626124	0.45572767259514246	0.5157773952954676	0.6347772040543125	0.4611302352266208	9.917e-01
21 (ATR:Point)	0.435	0.3945305029642379	0.5159686364505641	0.4639510422642953	0.3689998087588449	0.5703289347867662	0.4142283419391853	0.4050009562057755	0.49995218971122585	0.5231879900554599	0.48905144387072097	7.635e-01
23 (ATR:Point)	0.5835	0.5513953284926953	0.6141632403114338	0.5723033855305748	0.5359986002974368	0.5024932201907095	0.514215729157554	0.510803954159741	0.501312221153005	0.49733181698888984	0.6127197970431283	1.474e-01
23 (ATR:Point)	0.4589	0.4689003586737818	0.4851719009710437	0.5097541772373371	0.526047589887149	0.5286064211355087	0.41356836672207153	0.4790044615519202	0.41540547633627856	0.401845857755227	0.4058700026244423	4.097e-01
23 (ATR:Point)	0.6424	0.5119412124923454	0.6000349925640801	0.6321406701076021	0.6075146531362086	0.5692852768786633	0.6271979704312833	0.4814976817426297	0.6244423060099729	0.6536173563117837	0.5669670195083545	1.013e-01
23 (ATR:Point)	0.6542	0.5118099903770449	0.6404076633715335	0.5724783483509754	0.69210917679993	0.5637739480360423	0.6900533636602222	0.546058962470475	0.5727407925815764	0.44659259907269705	0.5622867640626367	4.899e-02
23 (ATR:Point)	0.4389	0.45026681830111104	0.483684716997638	0.4056075583938413	0.598416586475374	0.40363922666433383	0.5033242935876127	0.5125973230688479	0.5873501880850319	0.4444493045227889	0.4308459452366372	9.437e-01
30 (ATR:Point)	0.5629	0.4789598108747045	0.4045592705167173	0.5607227288078351	0.579500168861871	0.5066193853427896	0.4963188112124282	0.5321850726106045	0.5161094224924012	0.6285038838230328	0.5894630192502532	8.137e-02
30 (ATR:Point)	0.6106	0.5767308341776427	0.5696386355960824	0.5689631881121243	0.5300574130361364	0.579871664978048	0.6351232691658224	0.533806146572104	0.488483620398514	0.5471293481931779	0.5334008780817291	4.375e-02
30 (ATR:Point)	0.5066	0.49821006416751096	0.4717325227963526	0.4880108071597433	0.530935494765282	0.44761904761904764	0.5376561972306653	0.5083417764268828	0.544241810199257	0.553596757852077	0.4751435325903411	6.247e-01
30 (ATR:Point)	0.5741	0.517595406957109	0.5436676798378927	0.595677136102668	0.4702465383316447	0.5462681526511314	0.5591691995947315	0.4222559945964201	0.5168186423505572	0.5480580884836204	0.5626139817629179	1.301e-01
30 (ATR:Point)	0.5704	0.4940898345153664	0.47997298210064165	0.5514690982776089	0.5446808510638298	0.4951030057413036	0.5157379263762243	0.4662613981762918	0.526646403242148	0.4837892603850051	0.5398514015535292	8.616e-02
31 (ATR:Point)	0.5809	0.5625204475561081	0.555322907806059	0.5163907609762481	0.5840149185369364	0.580383432572139	0.4981678989727148	0.5464241313878165	0.5018484590721717	0.5048419812863967	0.5001635804488648	4.085e-01
31 (ATR:Point)	0.5651	0.5074919845580056	0.530295099129752	0.5936661650199568	0.5143950795000981	0.5504809265196624	0.5555519204344697	0.4660079827259046	0.4464764771314533	0.49407838775109597	0.5412877052934634	2.366e-01
31 (ATR:Point)	0.4831	0.45207092848262775	0.44896289995419747	0.46195118759405873	0.4404240005234574	0.45050055617352613	0.49240986717267554	0.412386311588039	0.4289406530131519	0.5200222469410456	0.5323562127854479	6.220e-01
31 (ATR:Point)	0.4723	0.5147222403978277	0.45953019695086045	0.41631224236079306	0.4961067853170189	0.4781783681214421	0.4465746254007721	0.472976509847543	0.5147876725773736	0.5306876922070274	0.5498266047242034	8.626e-01
31 (ATR:Point)	0.6004	0.5223123732251521	0.5648105738402146	0.5616698292220114	0.6467316626316822	0.5939278937381404	0.5416475822809658	0.508604331610286	0.5463586992082706	0.559935876464045	0.6194464437610416	1.527e-01
33 (ATR:Point)	0.518	0.4475548164572555	0.4444444444444444	0.4920546932742055	0.6092017738359202	0.48155333826065533	0.5053584626755359	0.44715447154471544	0.46529317565902933	0.5349839862034984	0.5112712490761271	5.809e-01
33 (ATR:Point)	0.537	0.4831855136733186	0.535630697216063	0.5813624045331363	0.530949741315595	0.5275468095590047	0.5203252032520326	0.4977211135747721	0.49359448139935946	0.5853350578960335	0.5514289233801429	4.587e-01
33 (ATR:Point)	0.5663	0.5380943582163095	0.512010347376201	0.5396649421039665	0.5128418329637842	0.5283321015028332	0.5114868194136487	0.48364745011086474	0.5037570830253757	0.6157612712490761	0.528609263365361	3.240e-01
33 (ATR:Point)	0.5389	0.4950110864745011	0.4443520571569352	0.47536338999753636	0.4854951958610495	0.5021557033752155	0.5328282828282829	0.5196476964769647	0.4772111357477211	0.48577235772357724	0.5402192658290219	4.275e-01
33 (ATR:Point)	0.5317	0.5085612219758561	0.5084072431633407	0.554970436067997	0.5249445676274944	0.5288556294653856	0.5141968465139197	0.49753633899975364	0.4481707317073171	0.5601749199310175	0.5163833456516383	4.453e-01
34 (ATR:Point)	0.552	0.5043683801089103	0.5230387170127461	0.4768715217521393	0.48109029980252527	0.5676799712764048	0.5649871342229669	0.5122374483872898	0.5864999102387649	0.5889533839985638	0.5329423732870564	8.733e-02
34 (ATR:Point)	0.5533	0.5811441565435941	0.5914068577583628	0.5152294895577764	0.5732451678535097	0.473400753994375	0.5290826401771288	0.5362036981628867	0.5747711088504578	0.5930524804021303	0.5548441146550177	5.312e-01
34 (ATR:Point)	0.5799	0.5005684878223924	0.5214529351923882	0.5576566333552749	0.5531386511878403	0.6236610615762073	0.5536772185985279	0.5538268206570522	0.5467057626712943	0.5525103225420381	0.4897372987852313	1.146e-01
34 (ATR:Point)	0.5533	0.5253126683023158	0.512656334151158	0.5530189695410209	0.4960804260666627	0.4677158757704506	0.546765603494704	0.5089462030997547	0.5113996768595536	0.5524504817186284	0.5703728083298426	4.314e-01
34 (ATR:Point)	0.5188	0.5008676919394411	0.5489497935491592	0.5375800371013105	0.5931422416372449	0.4519478188019867	0.586679432708994	0.5142121955598109	0.48195799174196635	0.4511399676859554	0.5117587218000119	4.554e-01
39 (ATR:Point)	0.5285	0.5030937024802056	0.44683026584867075	0.5138430077080384	0.5609039903518431	0.5556342090084422	0.5380158355618478	0.5036704944680405	0.515966650935976	0.5299145299145299	0.5679565832940066	3.449e-01
39 (ATR:Point)	0.5281	0.4988464160243301	0.5076031671123695	0.5380420533794766	0.5162550469298935	0.5799905615856537	0.5207382937444287	0.46966598500340834	0.5215248282732945	0.5189030465104085	0.4697446384562949	3.645e-01
39 (ATR:Point)	0.6243	0.5452519532274134	0.5589900896649362	0.5895338472025589	0.5557390802789576	0.5642860888259661	0.5676419694824603	0.5996014891720414	0.5517539719993708	0.529704787373499	0.6002044989775052	1.285e-01
39 (ATR:Point)	0.519	0.49664411934350583	0.5020449897750511	0.5577054166011222	0.5833726600597766	0.5198993235803052	0.5215248282732945	0.46751612395784176	0.49113837764144513	0.4998689109118557	0.519925541397934	3.825e-01
39 (ATR:Point)	0.5289	0.4905091500183525	0.5036180588327828	0.5033296628388653	0.5980808557495674	0.5541397934035971	0.5493943684127733	0.476115568140108	0.45194274028629855	0.4866813486445388	0.5198206701274186	2.219e-01
43 (ATR:Point)	0.594	0.542906260446015	0.5030562055298219	0.5669261257819589	0.5435031755885583	0.5803209015806313	0.5680483262499403	0.5177880712477914	0.5123203285420944	0.5512630724416216	0.5366744663578625	8.554e-02
43 (ATR:Point)	0.542	0.4818776562723843	0.5213695621030514	0.5476815815863617	0.5525285325438136	0.45418079365837355	0.5214650685258584	0.5341674227591806	0.4567117138627573	0.50358149085526	0.5306098085096222	2.211e-01
43 (ATR:Point)	0.5381	0.4756697387899336	0.5125352179934101	0.5003820256912277	0.5499976123394298	0.5318036387947089	0.5709612721455518	0.46215557996275247	0.4701064896614297	0.5259299937920825	0.5420467026407526	4.610e-01
43 (ATR:Point)	0.5472	0.4759323814526527	0.4849338618022062	0.5311112172293587	0.5419511962179456	0.47497731722458336	0.544792512296452	0.5313977364977794	0.5617687789503845	0.5251181891982236	0.53099183420085	2.841e-01
43 (ATR:Point)	0.6085	0.5664963468793276	0.5431211498973306	0.6249224010314693	0.5855021250179074	0.5632730051095937	0.5755694570459864	0.5412348980468936	0.5875316365025548	0.6063702784012225	0.6128169619406905	8.505e-02
44 (ATR:Point)	0.611	0.5358544333364478	0.5042978604129683	0.5184761281883584	0.6251985424647295	0.565332149864524	0.5888068765766608	0.5553115948799402	0.5227272727272727	0.5605204148369616	0.5497290479304868	1.190e-02
44 (ATR:Point)	0.625	0.5639540315799308	0.5280295244324021	0.5988507894982715	0.6466878445295712	0.6212744090441932	0.5995748855461086	0.5769410445669438	0.5370223301877978	0.5648883490610109	0.5698869475847893	6.996e-04
44 (ATR:Point)	0.5567	0.5108847986545828	0.4681164159581426	0.5471363169204896	0.5832710455012613	0.48745678781650004	0.5563159861721013	0.5575773147715594	0.4959357189573017	0.5103709240399887	0.5231477155937587	7.117e-02
44 (ATR:Point)	0.6344	0.5748621881715407	0.5821265065869382	0.578926469214239	0.6119312342333925	0.6087078389236663	0.6219985050920303	0.5594693076707465	0.565121928431281	0.5956040362515183	0.5969120807250303	1.837e-04
44 (ATR:Point)	0.5828	0.5244557600672709	0.5085490049518826	0.5407362421750911	0.6120713818555545	0.5599598243483136	0.6347986545828272	0.5193637297953845	0.49983649444081096	0.5386807437167149	0.525156498178081	5.165e-02
49 (ATR:Point)	0.5087	0.4752698600101197	0.5019396188227357	0.5453491313880924	0.581927812447293	0.48254343059537863	0.5228326867937257	0.47482712093101703	0.47664024287400913	0.5125231910946196	0.5359040310339012	8.047e-01
49 (ATR:Point)	0.556	0.5233386743127003	0.5003584078259403	0.5480055658627088	0.5524118738404453	0.5046382189239332	0.5468038455051442	0.5361991904199697	0.4875189745319615	0.5935022769438354	0.516086186540732	1.815e-01
49 (ATR:Point)	0.5526	0.5326572777871479	0.4994729296677349	0.5769311856974194	0.5726724574127171	0.4932745825602968	0.516992747512228	0.4830915837409344	0.5039635688986338	0.5367895091921066	0.49590993422162255	1.742e-01
49 (ATR:Point)	0.5537	0.5379490639230899	0.5091499409681228	0.543978748524203	0.5513998988024962	0.47219176926969136	0.5658627087198516	0.5201130038792376	0.5135984145724406	0.5370214201383032	0.5482374768089053	2.601e-01
49 (ATR:Point)	0.5873	0.5410482374768089	0.507695226851071	0.525594535334795	0.5955683926463147	0.4995994265474785	0.6062784617979423	0.5183631303761174	0.49517203575645136	0.5664741103052792	0.5572398380839939	5.496e-02
49 (ATR:Point)	0.5423	0.4780106257378985	0.5540352504638218	0.5497132737392477	0.6033901163771294	0.4749536178107607	0.5308230730308653	0.47088463484567383	0.48739247765221794	0.5459816157868106	0.5702479338842975	3.096e-01
49 (ATR:Point)	0.5283	0.49637375611401585	0.50801146905043	0.5606341710237814	0.5592216225333109	0.44012481025468037	0.5336903356383876	0.4971959858323495	0.45266908416259066	0.5460870298532636	0.48262776184854106	4.649e-01
49 (ATR:Point)	0.5586	0.5315188058694552	0.5100986675662	0.5386447967616799	0.6004385225164446	0.4480097824253668	0.5564808568055322	0.4835343228200371	0.48593776353516616	0.5577247427896779	0.5388134592680047	2.427e-01
49 (ATR:Point)	0.5641	0.48456738067127675	0.5833825265643447	0.564555574295834	0.6323157362118401	0.5683926463147242	0.5254258728284702	0.48597992916174737	0.46413813459268005	0.5532973519986507	0.5767414403778041	7.924e-02
49 (ATR:Point)	0.573	0.5196280991735537	0.4945606341710238	0.5410271546635183	0.6089559790858492	0.48482037443076403	0.5281877213695395	0.480814639905549	0.4875189745319615	0.6088716478326868	0.5312658121099679	4.196e-02
20 (CBFB:Point)	0.8014	0.7702106318956871	0.8216148445336008	0.8215145436308927	0.8253259779338014	0.8010030090270812	0.8248244734202608	0.6770812437311936	0.78555667001003	0.7764794383149448	0.727482447342026	9.626e-01
20 (CBFB:Point)	0.8174	0.8243229689067202	0.7256770310932799	0.7692076228686058	0.846740220661986	0.8463390170511534	0.8277331995987964	0.7898696088264794	0.7872617853560682	0.8301905717151454	0.6615346038114343	9.983e-01
20 (CBFB:Point)	0.8629	0.694332998996991	0.8760280842527582	0.8947843530591776	0.7807422266800401	0.861283851554664	0.8408726178535607	0.835456369107322	0.8192076228686058	0.8189067201604815	0.830692076228686	8.585e-01
20 (CBFB:Point)	0.8203	0.7787362086258777	0.7558676028084252	0.7799899699097292	0.8356569709127382	0.7353059177532598	0.7734704112337011	0.7722668004012037	0.7817953861584754	0.7848044132397192	0.8307923771313942	9.027e-01
20 (CBFB:Point)	0.7693	0.8148946840521565	0.6973420260782347	0.700802407221665	0.772567703109328	0.7348545636910733	0.7243229689067202	0.5958375125376129	0.6054663991975928	0.809679037111334	0.6918254764292878	9.843e-01
20 (CBFB:Point)	0.8081	0.729839518555667	0.8085255767301905	0.7607823470411234	0.7577733199598796	0.7650952858575727	0.7455867602808425	0.8301905717151454	0.7746740220661986	0.7294383149448345	0.7874122367101304	9.813e-01
20 (CBFB:Point)	0.8623	0.8195586760280843	0.8450351053159478	0.8303410230692077	0.8388665997993981	0.7764794383149448	0.8921765295887663	0.8494483450351054	0.8692076228686059	0.8423269809428285	0.8561685055165497	9.796e-01
20 (CBFB:Point)	0.8992	0.8953360080240722	0.9099799398194583	0.8795386158475427	0.8682046138415246	0.8929789368104313	0.8753259779338014	0.8590772316950852	0.8851554663991976	0.8980942828485456	0.8531093279839519	8.083e-01
20 (CBFB:Point)	0.9132	0.9195085255767302	0.8955867602808425	0.9171013039117352	0.9050150451354062	0.9029588766298897	0.8481444332998997	0.9123370110330993	0.9041624874623871	0.9211634904714142	0.8488465396188566	9.027e-01
20 (CBFB:Point)	0.8032	0.8224172517552658	0.8464393179538616	0.6367602808425276	0.6184553660982949	0.8598294884653962	0.7804413239719158	0.8098294884653962	0.8453861584754263	0.8156970912738215	0.8401203610832497	9.750e-01
20 (CBFB:Point)	0.783	0.8005516549648947	0.7840521564694082	0.7719658976930792	0.6636910732196589	0.69679037111334	0.7321965897693079	0.7218655967903711	0.6958375125376128	0.7841524573721164	0.7328986960882647	9.912e-01
20 (CBFB:Point)	0.7419	0.6534603811434303	0.7184553660982949	0.7832497492477433	0.6383149448345035	0.6554663991975928	0.7179538615847543	0.5447342026078235	0.7340020060180542	0.6829488465396188	0.6711133400200602	9.999e-01
20 (CBFB:Point)	0.8398	0.8407221664994985	0.5794884653961886	0.8531594784353059	0.766198595787362	0.8287863590772317	0.8690070210631896	0.7971915747241726	0.8491474423269809	0.7973921765295887	0.8926278836509529	9.613e-01
20 (CBFB:Point)	0.8718	0.6691073219658977	0.8407221664994985	0.859679037111334	0.8777833500501504	0.8837512537612838	0.8775325977933801	0.8544132397191575	0.876680040120361	0.8997993981945838	0.8818956870611836	9.987e-01
20 (CBFB:Point)	0.8794	0.8549147442326981	0.8478435305917753	0.7593781344032097	0.8625376128385156	0.8696088264794383	0.7857572718154463	0.7472918756268806	0.8397191574724172	0.8405717151454363	0.8923269809428285	8.245e-01
24 (CBFB:Point)	0.9115	0.8635448136958711	0.9128902316213494	0.8508727760993622	0.9258140315542128	0.8789862369922793	0.8642581403155422	0.8421869754951326	0.8969033232628398	0.8686639812017456	0.9368076535750252	9.646e-01
24 (CBFB:Point)	0.8791	0.8749160792212152	0.7979607250755287	0.8520476670023498	0.8845250083920779	0.8369419268210809	0.880580731789191	0.8092061094326956	0.8645518630412891	0.8685800604229608	0.8850704934541792	9.038e-01
24 (CBFB:Point)	0.8028	0.8011497146693521	0.8001007049345418	0.812604900973481	0.8370258475998658	0.7086690164484727	0.628860355824102	0.8088704263175562	0.7748405505203089	0.7513846928499497	0.8507049345417925	9.934e-01
24 (CBFB:Point)	0.8724	0.8534743202416919	0.8204934541792548	0.8605236656596174	0.8801191675058745	0.7286841221886539	0.8175981873111783	0.8013595166163142	0.8208710976837865	0.8118496139644176	0.8697549513259483	9.092e-01
24 (CBFB:Point)	0.8818	0.7924639140651225	0.8804128902316214	0.7593152064451159	0.87378314870762	0.8338368580060423	0.8054296743873783	0.8716851292379993	0.8881336018798255	0.8342984222893588	0.8813779791876468	9.726e-01
25 (CBFB:Point)	0.8825	0.8402016129032258	0.7468951612903226	0.8666129032258064	0.8729435483870968	0.8609274193548387	0.8483467741935484	0.8651612903225806	0.8429032258064516	0.8435483870967742	0.8371774193548387	5.172e-01
25 (CBFB:Point)	0.8173	0.7998790322580646	0.792258064516129	0.8455241935483871	0.8311693548387097	0.8109274193548387	0.7431048387096775	0.8216532258064516	0.8605645161290323	0.7299193548387096	0.8361693548387097	9.945e-01
25 (CBFB:Point)	0.8728	0.7540322580645161	0.7949193548387097	0.7907661290322581	0.8438709677419355	0.8116532258064516	0.7920967741935484	0.8796774193548387	0.759475806451613	0.8425403225806452	0.8210887096774193	6.597e-01
25 (CBFB:Point)	0.8719	0.8673790322580646	0.8833064516129032	0.8146370967741936	0.8715322580645162	0.8694354838709677	0.8492338709677419	0.8666532258064517	0.8107661290322581	0.8707258064516129	0.8668951612903226	7.659e-01
25 (CBFB:Point)	0.7704	0.6852822580645161	0.7086290322580645	0.7874596774193549	0.8155645161290322	0.7993548387096774	0.5941129032258065	0.7860887096774194	0.7673790322580645	0.7354032258064516	0.7604032258064516	9.573e-01
27 (CBFB:Point)	0.8742	0.8447437336326226	0.8586606808829031	0.8672652450430228	0.8780770669659559	0.8500935278713057	0.8655443322109989	0.847250280583614	0.7817059483726151	0.8520014964459409	0.7373363262252152	4.986e-01
27 (CBFB:Point)	0.8397	0.8051627384960718	0.7827908716797606	0.8097268986157875	0.8136176580621025	0.843658810325477	0.8012719790497568	0.8090160867938646	0.7554433221099888	0.7742985409652077	0.8228582117471006	9.892e-01
27 (CBFB:Point)	0.8712	0.8542835765057988	0.7900112233445566	0.8741114852225963	0.8769921436588103	0.8860082304526748	0.8539842873176207	0.8583988028432473	0.8701084923307145	0.8367003367003367	0.7743359521137299	7.402e-01
27 (CBFB:Point)	0.8648	0.8013093901982791	0.804601571268238	0.7629255518144407	0.808641975308642	0.8442947998503554	0.8078937523381968	0.9156752712308268	0.7762439206883651	0.8436962214739993	0.8164983164983165	9.763e-01
27 (CBFB:Point)	0.851	0.8269734380845492	0.8781144781144781	0.8118967452300786	0.7962214739992518	0.6880658436213992	0.7289936401047512	0.8630003741114852	0.7812570145903479	0.8322484100261878	0.8571642349420128	9.529e-01
27 (CBFB:Point)	0.7887	0.7722409277964833	0.7623643845866068	0.7704077815188927	0.7825289936401048	0.8022072577628133	0.7235316124205013	0.6886644219977553	0.8310886644219978	0.7497194163860831	0.7935652824541714	9.847e-01
27 (CBFB:Point)	0.7865	0.7995136550692106	0.6941638608305275	0.7367003367003367	0.8304152637485971	0.7783015338570894	0.651290684624018	0.7866442199775533	0.8051627384960718	0.7613542835765058	0.7735877291432847	9.998e-01
27 (CBFB:Point)	0.8638	0.8484100261878039	0.8256266367377478	0.8692480359147026	0.8663299663299663	0.8589599700710812	0.8247287691732136	0.8575009352787131	0.8661054994388327	0.8478488589599701	0.7983539094650206	8.974e-01
27 (CBFB:Point)	0.7658	0.7933034044145155	0.7921810699588477	0.6543583988028433	0.8091657313879536	0.7612794612794613	0.8197156752712308	0.8034044145155256	0.787167976056865	0.7858959970071081	0.7823419378974934	9.990e-01
27 (CBFB:Point)	0.8525	0.8619528619528619	0.8566030677141788	0.8387579498690609	0.8454171343060232	0.8442573887018332	0.8248410026187804	0.8423868312757201	0.8121960344182566	0.809652076318743	0.7560044893378227	9.974e-01
27 (CBFB:Point)	0.8963	0.9219603441825664	0.8683875794986906	0.9093527871305649	0.9019827908716798	0.8730639730639731	0.8989524878413767	0.7704077815188927	0.8717171717171717	0.8710811821922934	0.6560044893378226	9.976e-01
27 (CBFB:Point)	0.8806	0.8941638608305275	0.7498690609801721	0.8410026187803965	0.891208380097269	0.8803591470258136	0.8332959221848111	0.8827908716797606	0.8823419378974935	0.8708193041526375	0.8686868686868687	9.694e-01
27 (CBFB:Point)	0.8428	0.7058735503179948	0.7515525626636738	0.7913954358398803	0.8499438832772166	0.8511784511784511	0.8129442573887018	0.7973438084549196	0.7622895622895622	0.8759820426487093	0.7868312757201646	9.690e-01
27 (CBFB:Point)	0.8718	0.840778151889263	0.869884025439581	0.8745230078563412	0.768013468013468	0.820164609053498	0.8690609801720913	0.8471754582865694	0.8387205387205388	0.7558174335952114	0.8254769921436588	8.251e-01
27 (CBFB:Point)	0.9077	0.9003367003367003	0.8798728020950243	0.8675271230826787	0.8505050505050505	0.8944257388701833	0.8872427983539095	0.9209502431724654	0.9094276094276095	0.906771417882529	0.7993265993265993	9.829e-01
28 (CBFB:Point)	0.8349	0.7870143001588906	0.7635779286436516	0.7851365015166836	0.8634984833164813	0.8269897443304925	0.8109562328470317	0.78683374259714	0.8176007511194568	0.8532789253213925	0.7016466849631663	9.703e-01
28 (CBFB:Point)	0.8683	0.8360898454427271	0.8445760508450094	0.8798931099234436	0.8836487072078578	0.8732124801386683	0.8277841976021956	0.8218980210891232	0.8585873176368626	0.8203091145457172	0.8626679185324282	9.927e-01
28 (CBFB:Point)	0.8441	0.7450888343203813	0.8317564639607107	0.8120395782175357	0.8218257980644229	0.8523039144879387	0.875523616929077	0.8415065722952477	0.7380470894121046	0.7391665462949588	0.838689874331937	7.617e-01
28 (CBFB:Point)	0.8889	0.84475660840676	0.8201285569839665	0.7949588328759208	0.7910587895421061	0.826845298281092	0.849234435938177	0.888415426838076	0.8609706774519716	0.7940921565795176	0.8515094612162357	8.671e-01
28 (CBFB:Point)	0.9006	0.8598512205691174	0.8633179257547307	0.8774375270836343	0.8537483749819442	0.8861404015600174	0.842373248591651	0.9074100823342481	0.8724541383793153	0.8368120756897299	0.8701430015889066	6.848e-01
29 (CBFB:Point)	0.8447	0.8162780957699288	0.789543487365629	0.8818930615663828	0.840988412676253	0.7610638000837637	0.8284238447577831	0.7978500628228395	0.8373237470333659	0.8067848666759737	0.8289473684210527	8.786e-01
29 (CBFB:Point)	0.8873	0.868770068407092	0.8914560938154404	0.8455605193354739	0.8607427055702918	0.8283889431802317	0.8489459723579506	0.8247242775373447	0.8312508725394387	0.8631858159988831	0.8138000837637861	8.235e-01
29 (CBFB:Point)	0.8865	0.8301689236353483	0.8060868351249476	0.8750174507887757	0.8294708920843222	0.7688468518777049	0.8604285913723301	0.8994136534971381	0.8721904230071199	0.7882870305737819	0.859974870864163	8.598e-01
29 (CBFB:Point)	0.9055	0.906498673740053	0.85721764623761	0.8690492810275025	0.8702010330866955	0.8581948904090465	0.9111754851319279	0.8776350691051236	0.8817185536786263	0.9043696775094234	0.8950160547256736	3.592e-01
29 (CBFB:Point)	0.897	0.865908139047885	0.8233282144352925	0.9019265670808321	0.8893619991623621	0.9017520591930756	0.8984015077481502	0.8665363674438085	0.8981222951277398	0.8725045372050817	0.8544604216110568	9.256e-01
32 (CBFB:Point)	0.8234	0.791243654822335	0.7880393401015229	0.8109137055837563	0.8265228426395939	0.793496192893401	0.8356598984771574	0.7613261421319797	0.8482868020304568	0.8184327411167512	0.8086294416243655	9.627e-01
32 (CBFB:Point)	0.902	0.8490482233502538	0.9120558375634518	0.8853109137055838	0.8781408629441624	0.8778870558375634	0.8901967005076142	0.9282043147208122	0.8461928934010152	0.8585977157360406	0.9023794416243655	9.144e-01
32 (CBFB:Point)	0.8222	0.805996192893401	0.7926713197969543	0.7671954314720812	0.8164657360406091	0.7592005076142132	0.8102157360406091	0.7973984771573605	0.8517131979695431	0.8195114213197969	0.741751269035533	9.773e-01
32 (CBFB:Point)	0.8481	0.8209073604060914	0.8416243654822335	0.8580583756345178	0.7913705583756345	0.7421954314720812	0.838769035532995	0.8453362944162437	0.8046319796954314	0.7720177664974619	0.8586294416243655	9.353e-01
32 (CBFB:Point)	0.8646	0.851015228426396	0.8807106598984772	0.8645304568527918	0.8941307106598985	0.7025380710659899	0.8875	0.8940355329949239	0.8820748730964467	0.8643718274111675	0.8993337563451776	9.925e-01
33 (CBFB:Point)	0.8762	0.8537817196353782	0.8783567381128357	0.8882421778763242	0.8704422271495442	0.8497782705099778	0.8734294161123429	0.8431571815718157	0.8364745011086474	0.8197831978319783	0.8317011579206701	9.495e-01
33 (CBFB:Point)	0.9071	0.8682249322493225	0.8916913032766691	0.9288309928553831	0.900930032027593	0.9154656319290465	0.8851933973885193	0.8832532643508253	0.8954483863020448	0.8214153732446415	0.8563377679231338	2.213e-01
33 (CBFB:Point)	0.8371	0.7156627248090662	0.7917590539541759	0.8383222468588323	0.8297918206454792	0.7661061837891107	0.8288679477703867	0.8342264104459226	0.7641968465139197	0.8530426213353043	0.8493471298349348	9.680e-01
33 (CBFB:Point)	0.8621	0.8349347129834934	0.843680709534368	0.8432187730968219	0.8381374722838137	0.8601564424735156	0.8169191919191919	0.8460211874846021	0.8153178122690318	0.8450665188470067	0.8351810790835181	9.053e-01
33 (CBFB:Point)	0.8232	0.7330931263858093	0.8167652131066765	0.8206454791820645	0.81270017245627	0.8063562453806357	0.8071877309682187	0.8236018723823602	0.7511086474501109	0.686129588568613	0.8148558758314856	9.653e-01
33 (CBFB:Point)	0.8401	0.8172579453067258	0.8013673318551368	0.8678553830992856	0.8007206208425721	0.8360125646711013	0.7241315594974131	0.8299150036954915	0.8299765952204977	0.7400837644740084	0.8335489036708549	9.306e-01
33 (CBFB:Point)	0.8744	0.8646218280364621	0.8617886178861789	0.8698879034244887	0.8724439517122444	0.8404163587090416	0.8548287755604829	0.8377063316087706	0.8442966247844297	0.8674858339492486	0.844389012071939	8.199e-01
33 (CBFB:Point)	0.8972	0.7634885439763488	0.8991130820399114	0.8811283567381129	0.7761763981276176	0.8154409953190441	0.8791266321754126	0.8915989159891599	0.842910815471791	0.8698879034244887	0.9033628972653363	6.372e-01
33 (CBFB:Point)	0.872	0.8358585858585859	0.8248644986449865	0.8539664942103966	0.8632360187238236	0.8470682434097069	0.8515644247351565	0.8518723823601873	0.8620657797487066	0.86610002463661	0.8571384577482138	5.236e-01
33 (CBFB:Point)	0.8432	0.8355814239960582	0.7865237743286524	0.759639073663464	0.8358277900960828	0.7823971421532397	0.8333333333333334	0.8121458487312145	0.7897265336289726	0.8096821877309682	0.8362589307711259	9.230e-01
33 (CBFB:Point)	0.9083	0.8834688346883469	0.8512564671101256	0.8629588568612959	0.8495319044099532	0.8271433850702143	0.9116777531411677	0.806879773343188	0.8458056171470806	0.9007760532150776	0.885070214338507	8.413e-01
33 (CBFB:Point)	0.8888	0.8481768908598177	0.8405703375215571	0.7882483370288248	0.8083579699433358	0.8351810790835181	0.8231399359448139	0.8497474747474747	0.801059374230106	0.8526114806602612	0.878479921162848	9.127e-01
33 (CBFB:Point)	0.8682	0.8696415373244641	0.864529440748953	0.803369056417837	0.8650529687115053	0.8673934466617393	0.8612034983986203	0.8504865730475487	0.8630204483863021	0.8510716925351072	0.8612650899236265	9.902e-01
33 (CBFB:Point)	0.9064	0.8968649913771864	0.9162047302291205	0.9023158413402316	0.8938778024143877	0.8962182803646218	0.8896587829514658	0.8923996058142399	0.9033013057403302	0.8926767676767676	0.8310236511456024	4.267e-01
33 (CBFB:Point)	0.8457	0.8110679970436068	0.8254496181325449	0.8452512934220251	0.8073109140182311	0.8096513919684651	0.7953929539295393	0.7710643015521065	0.8208918452820891	0.8108524267060853	0.7989036708548903	8.424e-01
33 (CBFB:Point)	0.8615	0.835920177383592	0.8398312392214832	0.8636671593988667	0.8638519339738852	0.7929908844542991	0.8431571815718157	0.8314855875831486	0.8523651145602366	0.837059620596206	0.7374045331362404	6.934e-01
33 (CBFB:Point)	0.9222	0.9070275930032028	0.8985279625523528	0.9212552352796255	0.9037324464153732	0.9038248337028825	0.9112774082286278	0.8856245380635624	0.9026237989652623	0.9084134023158413	0.9157119980290712	3.791e-01
33 (CBFB:Point)	0.8695	0.8624353288987435	0.8342880019709288	0.8494087213599408	0.8559374230105937	0.8656688839615669	0.8507021433850702	0.8848854397634885	0.8199987681694999	0.828559990145356	0.784060113328406	9.423e-01
33 (CBFB:Point)	0.8223	0.8288679477703867	0.7896649421039665	0.8185205715693521	0.7570830253757083	0.7814116777531411	0.8298226164079823	0.7359263365360926	0.823170731707317	0.7272111357477211	0.8082347868933235	9.485e-01
33 (CBFB:Point)	0.9119	0.9154656319290465	0.9007760532150776	0.8954483863020448	0.9096452328159645	0.9023158413402316	0.8290527223454053	0.8791266321754126	0.9111234294161124	0.9157735895540774	0.90169992609017	9.727e-01
33 (CBFB:Point)	0.8866	0.8190440995319044	0.8410630697216063	0.8708733678245874	0.8763242177876325	0.8263426952451343	0.8499014535599901	0.8984047795023404	0.857969943335797	0.8481460950973146	0.8673318551367332	6.741e-01
33 (CBFB:Point)	0.8471	0.842880019709288	0.8261887164326188	0.7841217048534121	0.8262195121951219	0.7447031288494703	0.8245257452574526	0.8399544222714954	0.774759793052476	0.8478073417097808	0.8337952697708795	9.935e-01
33 (CBFB:Point)	0.8988	0.8709657551120966	0.8772172949002217	0.8930771125893077	0.8714892830746489	0.8590477950234048	0.8937854151268786	0.8762318305001232	0.8856861295885686	0.8398004434589801	0.9072739591032274	5.204e-01
33 (CBFB:Point)	0.8405	0.6781534860803153	0.8375831485587583	0.7811037201281104	0.823879034244888	0.8545824094604583	0.8318859324956885	0.7372505543237251	0.8685020941118502	0.8209842325695984	0.7493224932249323	8.586e-01
33 (CBFB:Point)	0.8675	0.8333333333333334	0.8412786400591279	0.8652377432865238	0.841709780734171	0.8731830500123183	0.7915742793791575	0.8323786646957378	0.8374907612712491	0.849870657797487	0.8594789356984479	9.843e-01
34 (CBFB:Point)	0.84	0.8063550954461134	0.8069535036802107	0.8170366824247501	0.798665549637963	0.8309496738675124	0.8173358865417988	0.7246424510801268	0.8665848842080067	0.8399257973789719	0.8675423373825624	9.953e-01
34 (CBFB:Point)	0.8928	0.8499790557118065	0.8080605589132906	0.8856441864640058	0.8895338399856382	0.8632936389204715	0.8704446173179343	0.8160193884267848	0.8775656753036922	0.855215127760158	0.8593142241637245	5.129e-01
34 (CBFB:Point)	0.9025	0.8589252588115612	0.8484531147148585	0.9034767518401053	0.8676021782059721	0.8974627490874274	0.8925857219795345	0.9067380767159356	0.8919873137454372	0.8939321405062534	0.8873197295194782	6.982e-01
34 (CBFB:Point)	0.8608	0.8329244210400335	0.8521931661779666	0.8556639339357309	0.8522530070013763	0.861857459158638	0.8230506851774281	0.7909760038298127	0.8708335826700976	0.8320268086888876	0.8379510502064509	9.416e-01
34 (CBFB:Point)	0.8766	0.8242774220573275	0.8260128059362097	0.8509664292980671	0.8919274729220275	0.8351086110944886	0.8500688169469212	0.7723954281610915	0.8456106756028963	0.8646699778588953	0.880049069475196	9.795e-01
34 (CBFB:Point)	0.8151	0.7248818143737658	0.7378971934653821	0.8528514152354736	0.7159954520974209	0.7827179701992699	0.7934593980013165	0.8217940278858237	0.8116510083178744	0.8236790138232302	0.7883729280114894	9.603e-01
34 (CBFB:Point)	0.8351	0.7662318233498893	0.8375620848542876	0.8188618275387469	0.7865777033091975	0.8387888217341871	0.8076117527377177	0.7588714020704925	0.7595595715397044	0.8180240560110107	0.8214649033570702	9.144e-01
34 (CBFB:Point)	0.8844	0.7643767578241877	0.884267847525582	0.9010831189037161	0.8688289150858716	0.8692478008497397	0.8453713123092573	0.8828615881754533	0.8399557177906768	0.8847764945245646	0.864520375800371	9.179e-01
34 (CBFB:Point)	0.8998	0.893573095565795	0.8870205254024295	0.9016815271378135	0.8787624917718868	0.8539584704685537	0.8323559332176411	0.8300221411046615	0.8629345939800132	0.8206869726527437	0.7932499551193825	8.743e-01
34 (CBFB:Point)	0.899	0.8795404224762132	0.8521931661779666	0.8652983065046975	0.8520734845311472	0.901113039315421	0.8737358626054694	0.8892645562802944	0.8693375620848542	0.8988091676141464	0.876727903775956	9.100e-01
34 (CBFB:Point)	0.8277	0.8429178385494585	0.7847824786069056	0.8172162048949794	0.835258213153013	0.6984920112500748	0.8502184190054455	0.8118903716115133	0.841032852612052	0.8477051044222369	0.8706241397881634	9.978e-01
34 (CBFB:Point)	0.8415	0.7125845251630663	0.8215247441804799	0.8451020286039136	0.8662856800909581	0.8284064388725989	0.7951648614684939	0.8083896834420442	0.794027885823709	0.7583328346598049	0.8131769493148225	9.246e-01
34 (CBFB:Point)	0.8478	0.8069235832685058	0.811082520495482	0.8372928011489438	0.8431871222548022	0.8259828855245048	0.8404643647896595	0.8256537609957513	0.8223325952965113	0.8242475016456227	0.8059062892705403	9.238e-01
34 (CBFB:Point)	0.8462	0.8402250014960206	0.847465741128598	0.8323858536293459	0.8395667524385135	0.8392675483214649	0.864071569624798	0.8438453713123093	0.8804380348273593	0.8677817006762013	0.74612530668422	9.594e-01
34 (CBFB:Point)	0.8655	0.8495302495362336	0.8224223565316259	0.8249057507031297	0.8586260546945126	0.8574591586380229	0.8128777451977739	0.8263419304649632	0.8639518879779786	0.7562982466638741	0.8713422296690803	8.063e-01
39 (CBFB:Point)	0.9109	0.9142939541712548	0.8604163389439463	0.9077657175816685	0.9130617167426983	0.8310261653819936	0.9079754601226994	0.924597556499397	0.9043311834722878	0.9175449635572335	0.9112002516910492	4.668e-01
39 (CBFB:Point)	0.893	0.8758061978920875	0.8762256829741493	0.8706675056368308	0.8843794242567249	0.8770646531382728	0.8613863981962141	0.8931099575271354	0.8823344344816737	0.8706675056368308	0.889072413612291	8.381e-01
39 (CBFB:Point)	0.9345	0.9209532798489853	0.9324629017880551	0.9211892402076451	0.9277699124324891	0.9210581511195008	0.9233915368884694	0.9357663468092916	0.9160505479523885	0.9231293587121808	0.8999265901106391	1.769e-01
39 (CBFB:Point)	0.857	0.8480939646583818	0.8175239893031304	0.8643490115882754	0.8319962246342615	0.8097635152849877	0.8422211735095171	0.8417230349745687	0.8350637092968382	0.8288238687011693	0.8498767762571443	9.641e-01
39 (CBFB:Point)	0.8833	0.8640868334119868	0.8070892978868439	0.8260972156677678	0.8769859996853862	0.8795029101777568	0.8665513082690997	0.8551989932358031	0.8729222379529128	0.8555398248649783	0.8787163756488909	5.897e-01
44 (CBFB:Point)	0.9047	0.8845650752125572	0.869475847893114	0.8942819770157899	0.8236942913201906	0.8657385779687938	0.9041857423152387	0.8848220125198543	0.8731897598804074	0.8502989815939456	0.8896337475474166	1.413e-01
44 (CBFB:Point)	0.8806	0.8519340371858357	0.8592684294123143	0.8694992058301411	0.8626786882182566	0.868378024852845	0.8502522657198917	0.8642670279360927	0.8893300943660656	0.8730729701952723	0.840722227412875	9.901e-01
44 (CBFB:Point)	0.8682	0.8337148463047743	0.829416985891806	0.8573297206390732	0.842053629823414	0.8508128562085396	0.8655750724096047	0.8758992805755396	0.8463047743623283	0.8660422311501448	0.868237877230683	9.862e-01
44 (CBFB:Point)	0.8975	0.8973885826403812	0.8647341866766327	0.8771138933009437	0.8893534523030926	0.8760627861347285	0.8997477342801083	0.8748014575352705	0.8933009436606559	0.8546669158179949	0.8890965149957956	4.105e-01
44 (CBFB:Point)	0.8787	0.8481967672615155	0.8591983556012333	0.8565121928431281	0.8670699803793329	0.8518873213117818	0.8458843314958423	0.8808278052882369	0.8762029337568906	0.8760394281977015	0.8616275810520415	7.517e-01
57 (CBFB:Point)	0.9061	0.8612755847953216	0.8430555555555556	0.8738304093567252	0.8987938596491228	0.904422514619883	0.8860014619883041	0.8845394736842105	0.8785453216374269	0.8925255847953216	0.8929093567251462	4.079e-01
57 (CBFB:Point)	0.9085	0.8744334795321638	0.8736659356725146	0.9253289473684211	0.908296783625731	0.889327485380117	0.912390350877193	0.9110745614035087	0.890296052631579	0.9011330409356725	0.8975146198830409	5.291e-01
57 (CBFB:Point)	0.9043	0.8976608187134503	0.88125	0.8972587719298246	0.8830592105263158	0.8588267543859649	0.8940789473684211	0.898702485380117	0.8772295321637427	0.8689875730994152	0.9057017543859649	4.556e-01
57 (CBFB:Point)	0.8898	0.8438779239766082	0.8504751461988304	0.8843567251461988	0.8980080409356725	0.8930738304093567	0.8752192982456141	0.860343567251462	0.8674342105263158	0.8821271929824561	0.8986659356725146	9.173e-01
57 (CBFB:Point)	0.9013	0.8797149122807018	0.8814144736842106	0.8895102339181287	0.8934941520467836	0.8748355263157894	0.8741959064327486	0.8978252923976608	0.8833333333333333	0.8828947368421053	0.9023391812865497	3.897e-01
20 (CDH1:Point)	0.5813	0.4721664994984955	0.5458876629889668	0.3820962888665998	0.5931293881644935	0.6568706118355065	0.5601805416248746	0.6376128385155466	0.6117853560682046	0.5997993981945837	0.44518555667001003	1.000e+00
20 (CDH1:Point)	0.6813	0.6213139418254764	0.6391173520561685	0.6258776328986961	0.6121364092276831	0.6159478435305917	0.567803410230692	0.6321464393179539	0.620110330992979	0.6553159478435306	0.6481945837512537	8.732e-01
20 (CDH1:Point)	0.7173	0.649949849548646	0.689518555667001	0.6341524573721163	0.6431795386158475	0.7574724172517553	0.5388164493480442	0.8092276830491475	0.7236208625877633	0.7512036108324975	0.6724172517552658	9.306e-01
20 (CDH1:Point)	0.6241	0.6014543630892678	0.7058676028084253	0.4981444332998997	0.6841023069207622	0.7422768304914744	0.6836509528585757	0.6836509528585757	0.5196589769307923	0.6707121364092277	0.6765295887662989	9.955e-01
20 (CDH1:Point)	0.5311	0.5965396188565697	0.5908726178535607	0.5598796389167503	0.6551654964894684	0.5070210631895687	0.6617853560682047	0.5934804413239719	0.620962888665998	0.5154964894684052	0.5449348044132397	9.970e-01
21 (CDH1:Point)	0.6799	0.5878275004781028	0.7392904953145917	0.6742685025817556	0.6373589596481163	0.7206922929814497	0.4532893478676611	0.591843564735131	0.7632434499904379	0.6772805507745266	0.6011665710460892	9.758e-01
21 (CDH1:Point)	0.633	0.5043985465672213	0.6382195448460509	0.6192866704914898	0.7049627079747561	0.6420443679479824	0.6801013578122012	0.6510805125262956	0.47561675272518644	0.5177376171352075	0.6766112067316886	9.788e-01
21 (CDH1:Point)	0.4389	0.5979154714094473	0.4318225282080704	0.44520940906483075	0.4220214190093708	0.4740390131956397	0.5626314782941289	0.3659399502772997	0.48231019315356666	0.48541786192388603	0.4534327787339836	9.937e-01
21 (CDH1:Point)	0.6331	0.602457448842991	0.6431440045897877	0.5383438515968636	0.6185695161598777	0.6895199847007076	0.6249760948556129	0.530168292216485	0.6735035379613693	0.5466628418435647	0.6120195065978199	9.293e-01
21 (CDH1:Point)	0.7246	0.7122298718684261	0.5313157391470644	0.7729011283228151	0.7485178810480015	0.7373780837636259	0.577261426659017	0.7361350162554982	0.7527251864601262	0.6466819659590743	0.7269076305220884	9.983e-01
25 (CDH1:Point)	0.6403	0.7002016129032258	0.725	0.6869354838709677	0.696975806451613	0.581975806451613	0.6405241935483871	0.5644354838709678	0.686733870967742	0.6817741935483871	0.6229032258064516	9.961e-01
25 (CDH1:Point)	0.4781	0.5965322580645162	0.5532258064516129	0.4914516129032258	0.5429838709677419	0.6380443548387097	0.45471774193548387	0.4686290322580645	0.6071370967741936	0.5671370967741935	0.509475806451613	1.000e+00
25 (CDH1:Point)	0.6868	0.6846774193548387	0.7519354838709678	0.7184677419354839	0.7040322580645161	0.5661693548387097	0.5590725806451613	0.7026209677419355	0.6984274193548388	0.7080241935483871	0.6477016129032258	9.046e-01
25 (CDH1:Point)	0.6229	0.6359677419354839	0.6712096774193549	0.7146774193548387	0.7040725806451613	0.7028225806451613	0.4857661290322581	0.5143548387096775	0.6232258064516129	0.6852822580645161	0.6335887096774193	9.999e-01
25 (CDH1:Point)	0.6683	0.6734677419354839	0.5955645161290323	0.5961290322580645	0.5969758064516129	0.6597580645161291	0.6219758064516129	0.7093145161290323	0.43955645161290324	0.5920161290322581	0.5565322580645161	9.627e-01
29 (CDH1:Point)	0.6918	0.6848038531341617	0.7029177718832891	0.6804062543626972	0.6264484154683791	0.7685676392572944	0.6294499511377915	0.7106659220996789	0.6727279073014101	0.6325910931174089	0.6451905626134301	9.940e-01
29 (CDH1:Point)	0.6953	0.662780957699288	0.6556261343012704	0.6987295825771325	0.6306366047745358	0.73342175066313	0.7096188747731398	0.6364302666480525	0.5961887477313974	0.6627111545441854	0.6721345804830379	9.273e-01
29 (CDH1:Point)	0.6692	0.5152170878123691	0.6730245707105962	0.6308809158173949	0.6615594024849923	0.6982758620689655	0.6524151891665503	0.6926916096607567	0.6693773558564847	0.6342663688398715	0.618665363674438	9.700e-01
29 (CDH1:Point)	0.6697	0.6192935920703616	0.6787658802177858	0.7123062962445903	0.609974870864163	0.7106310205221276	0.6445972357950579	0.5743752617618316	0.6214574898785425	0.6407580622644143	0.6437944995113779	9.553e-01
29 (CDH1:Point)	0.5331	0.48617897528968307	0.5384615384615384	0.5832751640374145	0.5994345944436689	0.5013960631020522	0.5455116571269021	0.546070082367723	0.6483317045930476	0.565562613430127	0.5401717157615524	9.857e-01
29 (CDH1:Point)	0.6697	0.6161175485131928	0.6276699706826748	0.7034412955465587	0.6028898506212481	0.6156289264274746	0.6292405416724836	0.6730071199218205	0.570989808739355	0.5579366187351669	0.6169551863744241	9.348e-01
29 (CDH1:Point)	0.6834	0.6220159151193634	0.6022965238028759	0.665293871282982	0.7401228535529806	0.5958746335334357	0.7296174787100377	0.571443529247522	0.6294150495602401	0.7008934803853134	0.5715831355577272	9.821e-01
29 (CDH1:Point)	0.6568	0.6974382242077342	0.6474591651542649	0.5652659500209409	0.6684699148401507	0.684838754711713	0.683582297919866	0.6027851458885941	0.6365349713807064	0.6447019405277119	0.6043208153008516	9.968e-01
29 (CDH1:Point)	0.676	0.6175485131927964	0.6374773139745916	0.7111545441853971	0.6223649308948764	0.6569174926706687	0.5945483735864862	0.6690283400809717	0.5898715621946112	0.6723090883707944	0.659919028340081	8.831e-01
29 (CDH1:Point)	0.6965	0.6796733212341198	0.7192866117548513	0.7196007259528131	0.531202010330867	0.7616571269021359	0.6318581599888315	0.6820117269300573	0.71844897389362	0.638314951835823	0.7000907441016334	9.956e-01
32 (CDH1:Point)	0.695	0.595241116751269	0.698508883248731	0.7155774111675127	0.7006345177664974	0.7082170050761422	0.7031725888324873	0.6401332487309644	0.5848350253807106	0.6935279187817259	0.6739530456852791	9.625e-01
32 (CDH1:Point)	0.6039	0.642734771573604	0.692005076142132	0.5476840101522843	0.6299492385786802	0.5760786802030456	0.6285532994923858	0.5534263959390863	0.6247779187817258	0.5895304568527919	0.5457170050761422	9.934e-01
32 (CDH1:Point)	0.7183	0.690989847715736	0.6661167512690356	0.6022208121827411	0.7503489847715736	0.6306472081218274	0.7374048223350254	0.694479695431472	0.70625	0.7211611675126903	0.5676395939086294	9.874e-01
32 (CDH1:Point)	0.7843	0.7697017766497461	0.7703680203045685	0.7284581218274112	0.7290926395939086	0.7793464467005076	0.7542195431472081	0.7055837563451777	0.7044098984771574	0.7497144670050762	0.7665291878172589	8.216e-01
32 (CDH1:Point)	0.6134	0.5434327411167512	0.6366751269035533	0.6209708121827411	0.6516497461928934	0.5611040609137056	0.598508883248731	0.661516497461929	0.5950824873096446	0.6331218274111675	0.569257614213198	9.719e-01
32 (CDH1:Point)	0.7114	0.6952093908629442	0.6908946700507614	0.6731598984771574	0.6448604060913705	0.6114213197969544	0.5776015228426395	0.6971763959390863	0.6221446700507615	0.5879124365482233	0.6359137055837564	4.230e-01
32 (CDH1:Point)	0.5398	0.6121510152284264	0.5365482233502538	0.5779822335025381	0.6104695431472081	0.6195431472081219	0.6055203045685279	0.5353109137055837	0.575253807106599	0.5734137055837564	0.45713832487309647	9.993e-01
32 (CDH1:Point)	0.6469	0.6480329949238579	0.6337246192893401	0.6550761421319797	0.6119606598984771	0.5655456852791878	0.6559327411167513	0.6238895939086294	0.5479060913705583	0.6537753807106599	0.5744923857868021	9.903e-01
32 (CDH1:Point)	0.6076	0.5427982233502539	0.5717005076142132	0.5533470812182741	0.584771573604061	0.6021256345177665	0.6481916243654823	0.6133565989847716	0.6287119289340102	0.5237309644670051	0.5526015228426396	9.731e-01
32 (CDH1:Point)	0.6784	0.6224619289340102	0.66373730964467	0.6275697969543147	0.6528553299492386	0.658248730964467	0.6835659898477158	0.6337246192893401	0.6620875634517767	0.6524746192893401	0.6466687817258884	8.517e-01
33 (CDH1:Point)	0.7319	0.7117516629711752	0.7263488543976349	0.5384947031288495	0.7079945799457995	0.656719635378172	0.7229613205222961	0.7374661246612466	0.7433173195368318	0.7639196846513919	0.7340785907859079	9.909e-01
33 (CDH1:Point)	0.6188	0.6008253264350826	0.5806541019955654	0.6834811529933481	0.6314671101256467	0.5753880266075388	0.557280118255728	0.5050813008130082	0.6111111111111112	0.5700603596945061	0.5470251293422025	9.870e-01
33 (CDH1:Point)	0.7	0.6716555801921655	0.665250061591525	0.614129095836413	0.7374969204237497	0.6698386302044839	0.7281042128603105	0.6721175166297118	0.6468957871396895	0.7088876570583887	0.6136979551613698	9.046e-01
33 (CDH1:Point)	0.7088	0.7217910815471791	0.6831116038433112	0.6802475979305248	0.7451650652870165	0.7612712490761271	0.6228750923872876	0.7087336782458734	0.5837644740083765	0.6835735402808574	0.6631559497413156	7.587e-01
33 (CDH1:Point)	0.6198	0.5784676028578467	0.6457871396895787	0.6027654594727766	0.5727087952697709	0.5723084503572309	0.6278332101502834	0.6219512195121951	0.5327358955407736	0.5433912293668391	0.5490576496674058	9.730e-01
35 (CDH1:Point)	0.7336	0.6330520803025894	0.7233924934535932	0.5505091649694501	0.7204538842013384	0.8078556881000872	0.7448938027349432	0.7381146348559791	0.6715158568519057	0.7649403549607215	0.7505382601105616	9.977e-01
35 (CDH1:Point)	0.7502	0.74279895257492	0.7289787605469886	0.6620599359906896	0.7026185627000291	0.7052080302589467	0.7570264765784114	0.7562700029095141	0.7557171952283969	0.7732324701774803	0.6346523130637184	9.754e-01
35 (CDH1:Point)	0.6264	0.6183008437590922	0.6176316555135293	0.6572883328484144	0.6178353215013093	0.6976432935699738	0.5921443118999127	0.635030549898167	0.5979633401221995	0.6166424207157405	0.5210648821646785	9.989e-01
35 (CDH1:Point)	0.6423	0.6416060517893512	0.6810590631364563	0.7170788478324119	0.6833284841431481	0.6144020948501601	0.6950247308699448	0.586674425370963	0.5455338958393948	0.6198137910968868	0.5808844922897876	1.000e+00
35 (CDH1:Point)	0.6882	0.6134419551934827	0.6316555135292407	0.6311608961303462	0.6155077102123945	0.6596450392784405	0.6796334012219959	0.6687518184463195	0.6645330229851615	0.6998254291533313	0.6624090776840268	9.121e-01
37 (CDH1:Point)	0.7729	0.7284611141753999	0.7331494760066188	0.6948703805846663	0.749834528405957	0.7785162713734143	0.7648372862658577	0.7685879757308329	0.6659404302261445	0.786238279095422	0.7981246552675124	9.247e-01
37 (CDH1:Point)	0.6944	0.5866519580805295	0.6280750137892995	0.6401544401544401	0.6257584114726972	0.6166850523993381	0.6480970766685052	0.6638168781025924	0.6587148372862659	0.628957528957529	0.59142305570877	9.745e-01
37 (CDH1:Point)	0.7488	0.7084390512961941	0.7322118036403751	0.7198565912851627	0.7167126309983453	0.7169608383894098	0.5992277992277992	0.7177054605626034	0.720876999448428	0.7729453943739658	0.6276889134031991	7.244e-01
37 (CDH1:Point)	0.7582	0.6911472697186983	0.7147821290678433	0.6655543298400441	0.7333425261996691	0.7662713734142306	0.6779646993932709	0.7143132928847215	0.6817705460562603	0.761803640375069	0.7576392719249863	9.509e-01
37 (CDH1:Point)	0.6639	0.6529784886927744	0.6784335355763927	0.6615830115830116	0.6552399338113624	0.6242967457253171	0.6178433535576393	0.6827357970215113	0.6494484280198566	0.6166023166023166	0.6713458356315499	9.903e-01
44 (CDH1:Point)	0.7518	0.7102915070540969	0.710595160235448	0.6983322432962721	0.7706717742688965	0.7656965336821452	0.7141222087265253	0.7362421750910959	0.6632486218817154	0.7409604783705503	0.749556199196487	7.874e-01
44 (CDH1:Point)	0.7426	0.6465476969074091	0.7000373726992432	0.6940810987573578	0.7174857516584136	0.6813276651406148	0.7058768569559937	0.696370176586004	0.7291180042978604	0.7193310286835467	0.7007147528730262	8.912e-01
44 (CDH1:Point)	0.6526	0.6204802391852752	0.6618471456600953	0.5200644679061945	0.6558441558441559	0.6016770998785387	0.5687190507334392	0.6412921610763337	0.7037279267495095	0.6548631224890218	0.6649771092217135	9.990e-01
44 (CDH1:Point)	0.7517	0.7000373726992432	0.7747827711856489	0.6773801737830515	0.7689900028029525	0.7266420629729983	0.7308932075119126	0.6640427917406335	0.7124404372605811	0.7295618051013735	0.7172054564140895	9.455e-01
44 (CDH1:Point)	0.7514	0.6845043445762871	0.7508876016070261	0.7624964963094459	0.6550499859852378	0.7388582640381202	0.6987994020368121	0.6589274035317201	0.6955059329160048	0.7593898906848547	0.7385779687937961	9.246e-01
46 (CDH1:Point)	0.6883	0.6023373483186316	0.7143912595710383	0.6449872386155018	0.6507410558366543	0.7201226883983343	0.7073165271123449	0.5681054941118524	0.6474499619397305	0.6778757891908834	0.6642188689383424	9.534e-01
46 (CDH1:Point)	0.7196	0.7139434916939059	0.7294586486365469	0.6773160793444678	0.6844132001970179	0.7182420633143778	0.6102628397438767	0.6955402319437604	0.7214212152420185	0.7265033806474723	0.7027940715533068	9.726e-01
46 (CDH1:Point)	0.7124	0.5913894237227422	0.5980387766981596	0.694308870281646	0.7022343617068911	0.6833385572918999	0.654636636367707	0.7408767295034254	0.695383513186764	0.6883087807280706	0.706062777056374	9.428e-01
46 (CDH1:Point)	0.7614	0.6502037343840953	0.7524515291273004	0.6751444051403752	0.7445484260959119	0.750324631710921	0.7386826669054762	0.68506246361886	0.7489365512918104	0.740720010746429	0.7434737831907939	9.803e-01
46 (CDH1:Point)	0.7853	0.7438319974924998	0.7629516858460574	0.7495634263197958	0.7456678457887431	0.6901222406304571	0.6944655890386424	0.6945999194017821	0.7126449648502217	0.6949805220973447	0.6817265929342229	7.418e-01
54 (CDH1:Point)	0.7731	0.7389331179570017	0.7413753317180108	0.7314526364370602	0.7454713280258451	0.7298373139494635	0.7439521556863198	0.6668012768739664	0.7413176416291681	0.698011614937887	0.7409522710664974	4.713e-01
54 (CDH1:Point)	0.6963	0.6388792738740817	0.6605515172493366	0.6119572324141379	0.626918195454021	0.6874927887388946	0.6806084381369947	0.7402792200299988	0.6635994769431944	0.7107034344832891	0.7387985077497019	9.957e-01
54 (CDH1:Point)	0.7504	0.6950501903772932	0.7403946002076843	0.720010768816584	0.7135687088958117	0.7137802392215684	0.6664935964001385	0.7251259566939733	0.7328948886581286	0.6293796392446445	0.726510518826199	7.931e-01
54 (CDH1:Point)	0.7296	0.689954232529518	0.7151455713241799	0.6853005653628707	0.6876273989461944	0.7116072458751587	0.7116264759047729	0.7086458213145648	0.6514941733010269	0.7343948309680397	0.7116841659936156	9.624e-01
54 (CDH1:Point)	0.6939	0.5856890119610784	0.7149725010576516	0.6650321141494558	0.6938002384523673	0.6108226606668974	0.6767432021845313	0.731760316910888	0.6400523056805507	0.6384369831929542	0.671781854544056	9.692e-01
55 (CDH1:Point)	0.7789	0.6693630693630693	0.7356076356076356	0.7718767718767718	0.7431865431865432	0.6986013986013986	0.7217728217728218	0.8017766017766018	0.7778302778302778	0.7624645624645625	0.7502173502173503	8.842e-01
55 (CDH1:Point)	0.7549	0.6574182574182574	0.7304479304479304	0.6527310527310527	0.7485163485163485	0.7061614061614062	0.713078813078813	0.7394632394632394	0.6994329994329994	0.7208656208656209	0.7388773388773389	6.508e-01
55 (CDH1:Point)	0.6795	0.634020034020034	0.6821016821016821	0.6837837837837838	0.615951615951616	0.6967491967491968	0.6631827631827631	0.5630882630882631	0.6855792855792856	0.6745794745794745	0.6882252882252883	9.986e-01
55 (CDH1:Point)	0.6988	0.6377244377244378	0.6655641655641655	0.6272727272727273	0.6743526743526743	0.7358155358155358	0.6571347571347571	0.6326403326403326	0.7082971082971083	0.6733131733131733	0.6818181818181818	9.979e-01
55 (CDH1:Point)	0.7411	0.6372330372330373	0.7651672651672652	0.7146286146286146	0.7882630882630882	0.7455112455112455	0.721016821016821	0.7006804006804007	0.7284445284445284	0.7236061236061236	0.6485730485730485	9.386e-01
57 (CDH1:Point)	0.7729	0.7285453216374269	0.7715277777777778	0.7294590643274854	0.7795504385964912	0.7235562865497076	0.6942982456140351	0.724031432748538	0.7529422514619883	0.733735380116959	0.7677448830409357	8.138e-01
57 (CDH1:Point)	0.7948	0.7197002923976609	0.7688230994152047	0.7920869883040935	0.7361659356725146	0.7745431286549708	0.7403508771929824	0.7703764619883041	0.7612755847953216	0.7586257309941521	0.7405336257309941	2.300e-01
57 (CDH1:Point)	0.7532	0.7045138888888889	0.7579861111111111	0.7244700292397661	0.7461988304093568	0.757748538011696	0.6898574561403509	0.6993421052631579	0.7018640350877193	0.696984649122807	0.7347770467836258	7.460e-01
57 (CDH1:Point)	0.717	0.6228801169590643	0.698921783625731	0.6394188596491228	0.6954312865497077	0.7264437134502923	0.6893823099415205	0.7014071637426901	0.6826206140350877	0.6692616959064327	0.6675073099415205	9.556e-01
57 (CDH1:Point)	0.7738	0.7633406432748538	0.7882858187134503	0.7015350877192983	0.7814692982456141	0.7614035087719299	0.7409722222222223	0.7539290935672515	0.7671052631578947	0.7736842105263158	0.701187865497076	8.352e-01
60 (CDH1:Point)	0.7525	0.6485545106234761	0.7537095088819227	0.7430163706025775	0.7363113897596656	0.692894461859979	0.6920236851271334	0.7241379310344828	0.7354754440961337	0.7254092650644375	0.7200801114594219	8.308e-01
60 (CDH1:Point)	0.783	0.7007488679902473	0.7974050853361199	0.7583942877046326	0.7832985022640195	0.7561476837338906	0.7673981191222571	0.7909439219784047	0.7233890630442354	0.7513409961685824	0.75141065830721	4.853e-01
60 (CDH1:Point)	0.7804	0.69717868338558	0.7295193312434691	0.751619644723093	0.7146464646464646	0.7317485196795541	0.7472309299895507	0.7648206199930337	0.7599791013584117	0.7428944618599791	0.750017415534657	7.137e-01
60 (CDH1:Point)	0.7383	0.7272727272727273	0.7308254963427377	0.6986241727621038	0.7515848136537792	0.7430163706025775	0.736833855799373	0.6676245210727969	0.6919714385231627	0.7526994078718217	0.6745036572622779	9.933e-01
60 (CDH1:Point)	0.763	0.726506443747823	0.7623127830024382	0.745332636711947	0.7479972135144549	0.7146812957157784	0.6973354231974922	0.7336119818878439	0.7174677812608847	0.7362765586903518	0.716597004528039	4.942e-01
20 (CTCF:Point)	0.8404	0.7530090270812437	0.8911735205616851	0.7691574724172517	0.750802407221665	0.8336509528585757	0.7695085255767302	0.8105817452357071	0.8520060180541625	0.7261785356068204	0.7497492477432297	8.020e-01
20 (CTCF:Point)	0.6704	0.6659979939819458	0.6461885656970913	0.5690070210631896	0.594383149448345	0.7019558676028084	0.7230692076228686	0.568505516549649	0.6803410230692076	0.6745737211634905	0.7752758274824474	9.731e-01
20 (CTCF:Point)	0.7455	0.7471915747241725	0.7222668004012036	0.6832497492477432	0.6102306920762287	0.6376128385155466	0.6946840521564694	0.775827482447342	0.671815446339017	0.5583249749247743	0.7501504513540622	7.920e-01
20 (CTCF:Point)	0.7263	0.7336008024072217	0.6636409227683049	0.6238214643931795	0.597542627883651	0.708124373119358	0.6711634904714142	0.6502006018054163	0.729889669007021	0.6843530591775326	0.617703109327984	9.934e-01
20 (CTCF:Point)	0.8345	0.8098294884653962	0.7216649949849548	0.7592276830491475	0.6845035105315947	0.7534102306920762	0.7321965897693079	0.8140922768304915	0.7751253761283852	0.8147943831494483	0.7496489468405215	2.683e-01
23 (CTCF:Point)	0.8124	0.6682267518152393	0.7718922229026332	0.6509929140057737	0.778409587962558	0.7384743242061061	0.7376869915143032	0.8008923103840434	0.7716297786720322	0.77631003411775	0.7941562417986178	6.917e-01
23 (CTCF:Point)	0.8038	0.7617443793193946	0.7518152392616569	0.7882512466100954	0.7641063773948036	0.7882512466100954	0.7767474411687516	0.7689178549558219	0.8515440468900358	0.7862829148805879	0.7854518414836847	6.414e-01
23 (CTCF:Point)	0.7718	0.7114863091593037	0.7216778934476423	0.7143731956959146	0.6617968681655149	0.7591199370133846	0.6934651386580352	0.8327355436969643	0.6385268130522264	0.690796955646925	0.7752165164902458	9.322e-01
23 (CTCF:Point)	0.7089	0.6545796518239874	0.6586475373983028	0.6653398652786283	0.6632403114338203	0.6944711748753389	0.6054150992914006	0.6782871139882775	0.6401452191409326	0.6953459889773423	0.5946986265418599	9.196e-01
23 (CTCF:Point)	0.8283	0.7271892222902633	0.8195695914618144	0.8443705712536086	0.8489633452891261	0.822893885049427	0.7631878225877001	0.8472137170851194	0.8077596010847695	0.8148893360160966	0.7675618930977167	9.180e-01
23 (CTCF:Point)	0.7442	0.7718047414924328	0.7443355786895285	0.7445980229201294	0.6744379319394629	0.7796343277053626	0.7331816988889861	0.7575015309246785	0.7270580001749628	0.7424984690753215	0.7807715860379669	9.898e-01
23 (CTCF:Point)	0.8013	0.7348438456827924	0.7340127722858892	0.7825212142419736	0.7677368559181174	0.811302598197883	0.705537573265681	0.7890385793018984	0.7366372145918992	0.7166477123611232	0.7569329017583764	4.574e-01
23 (CTCF:Point)	0.739	0.6749190796955646	0.673169451491558	0.7197533024232351	0.7151605283877176	0.6758813752077684	0.7262269267780597	0.7659434870090106	0.7440731344589275	0.6776747441168751	0.7530837197095617	5.996e-01
23 (CTCF:Point)	0.7758	0.6892660309684192	0.8027294199982504	0.7895634677631004	0.7368996588225002	0.776047589887149	0.7882949873151955	0.7017321319219666	0.7745604059137433	0.7998862741667395	0.7606946023969906	9.738e-01
23 (CTCF:Point)	0.8381	0.7742542209780422	0.8391654273466889	0.7851019158428834	0.7698364097629253	0.8411774997812965	0.7986177937188348	0.8183011110139096	0.7620943049601959	0.8032105677543522	0.8387280202956872	5.197e-01
24 (CTCF:Point)	0.7596	0.7849949647532729	0.7549513259483048	0.7166834508224237	0.6964585431352803	0.7324605572339711	0.7166834508224237	0.7382930513595166	0.7772742531050688	0.7506713662302786	0.775973481033904	2.750e-01
24 (CTCF:Point)	0.6858	0.702416918429003	0.70027693856999	0.6176149714669352	0.6567640147700571	0.7028365223229271	0.6214753272910373	0.6302030882846593	0.6639392413561598	0.665575696542464	0.6763175562269218	9.849e-01
24 (CTCF:Point)	0.7217	0.5818227593152064	0.7135364216179926	0.6324269889224572	0.5932779456193353	0.75851795904666	0.7291456864719704	0.7228516280631084	0.6768630412890232	0.7013679086941926	0.8018630412890232	9.840e-01
24 (CTCF:Point)	0.7861	0.7558744545149378	0.785918093319906	0.7497901980530379	0.7847851628063108	0.7783652232292716	0.7951913393756294	0.8607754279959718	0.7422792883517959	0.7204179254783485	0.783987915407855	8.802e-01
24 (CTCF:Point)	0.7122	0.7013259483048002	0.6363293051359517	0.5824941255454851	0.5919352131587781	0.7096341054044981	0.5721718697549514	0.7872188653910708	0.6970040281973817	0.6109013091641491	0.6720375965088956	9.972e-01
25 (CTCF:Point)	0.8465	0.7929838709677419	0.8284274193548387	0.8026612903225806	0.8133064516129033	0.8109274193548387	0.7746370967741936	0.8049596774193548	0.876008064516129	0.870766129032258	0.8103629032258064	5.344e-01
25 (CTCF:Point)	0.6794	0.734233870967742	0.6572177419354839	0.5939112903225806	0.6392741935483871	0.6480241935483871	0.6954032258064516	0.6834677419354839	0.6555241935483871	0.6898387096774193	0.6238306451612903	9.734e-01
25 (CTCF:Point)	0.8105	0.7135887096774194	0.8134677419354839	0.7683467741935484	0.681008064516129	0.7993951612903226	0.7131854838709677	0.8246370967741935	0.7825	0.7306451612903225	0.6897983870967742	4.163e-01
25 (CTCF:Point)	0.8413	0.8206451612903226	0.7703225806451612	0.7509274193548388	0.7939919354838709	0.7977016129032258	0.8281854838709677	0.8512903225806452	0.7906048387096775	0.7968548387096774	0.7582661290322581	1.493e-01
25 (CTCF:Point)	0.9106	0.9282258064516129	0.9147177419354838	0.8769354838709678	0.8004435483870967	0.8929435483870968	0.9020564516129033	0.9150403225806452	0.8913306451612903	0.8715322580645162	0.9051209677419355	9.390e-01
36 (CTCF:Point)	0.7749	0.7313399025937253	0.7393815834182806	0.691358024691358	0.7659417827613546	0.7984199796126402	0.7160776984936006	0.8053856608902481	0.8223468116434477	0.7694246234001586	0.7661966247593159	9.818e-01
36 (CTCF:Point)	0.8407	0.8161456563597237	0.8204213387699626	0.7943141918677087	0.8364197530864198	0.8321157548986295	0.8189772341148488	0.8702571072601654	0.8684732132744365	0.8126344999433684	0.7911428247819685	5.329e-01
36 (CTCF:Point)	0.83	0.745724317589761	0.8274719673802242	0.836448068863971	0.8136255521576623	0.8287744931475818	0.8297938611394269	0.8360516479782535	0.7215992751160947	0.804592819118813	0.7735870427001925	9.825e-02
36 (CTCF:Point)	0.8025	0.6919526560199343	0.7757107260165365	0.8118699739494847	0.7884811416921509	0.8136821837127648	0.7635632574470494	0.8337014384414996	0.8001755578208177	0.7959281911881301	0.7957299807452712	7.095e-01
36 (CTCF:Point)	0.7863	0.6893759202627704	0.7956733491901687	0.7731056744818213	0.8107656586249858	0.8062351342167856	0.7382206365386793	0.780949144863518	0.7813738815267868	0.7799580926492241	0.7993827160493827	8.898e-01
36 (CTCF:Point)	0.8245	0.8076226073167969	0.7911428247819685	0.7698776758409785	0.8384584890701099	0.8217804960924227	0.8381470155170461	0.8533525880620682	0.8107656586249858	0.8261411258353154	0.8099728168535508	8.324e-01
36 (CTCF:Point)	0.7936	0.8026956620228791	0.7946539811983238	0.7156246460527806	0.7562011552837241	0.8136821837127648	0.7701608336164911	0.8414316457129912	0.8177313399025937	0.7942575603126062	0.8123230263903046	9.813e-01
36 (CTCF:Point)	0.7941	0.7345112696794655	0.7759372522369464	0.7887076679125609	0.7967493487371163	0.8180428134556575	0.7524351568694077	0.8404689092762487	0.7904915618982897	0.7919073507758523	0.8022426095820592	9.878e-01
36 (CTCF:Point)	0.8607	0.7705006229471061	0.8342960697700759	0.855816060709027	0.8393079623966474	0.8422244874844264	0.8340412277721146	0.842649224147695	0.873371842790803	0.8376939630762261	0.8447162759089365	3.447e-01
36 (CTCF:Point)	0.8407	0.8161456563597237	0.8204213387699626	0.7943141918677087	0.8364197530864198	0.8321157548986295	0.8189772341148488	0.8702571072601654	0.8684732132744365	0.8126344999433684	0.7911428247819685	5.329e-01
37 (CTCF:Point)	0.807	0.7861279646993933	0.7455598455598456	0.7895201323772753	0.8096800882515168	0.8051296194153337	0.7386927744070602	0.833811362382791	0.8101213458356316	0.7801709873138445	0.8034197462768892	7.397e-01
37 (CTCF:Point)	0.8098	0.7733866519580805	0.7786817429674573	0.736569222283508	0.8054054054054054	0.8153337010479867	0.8045228902371759	0.8552950910093767	0.8204081632653061	0.7843629343629344	0.8216492002206288	8.432e-01
37 (CTCF:Point)	0.82	0.7790402647545505	0.7625482625482626	0.8084390512961942	0.7702426916712631	0.7889685603971318	0.814892443463872	0.8464699393270821	0.8348041919470491	0.8104247104247104	0.7351627137341423	8.419e-01
37 (CTCF:Point)	0.8576	0.7907335907335907	0.7980970766685053	0.8304467733039161	0.8514065085493657	0.8690292333149476	0.8471318257032543	0.8576116933259791	0.8659404302261445	0.8540816326530613	0.8434638720353006	7.086e-01
37 (CTCF:Point)	0.8161	0.7559018201875345	0.7593215664644236	0.7932156646442361	0.8186431329288472	0.7975455046883618	0.8160783232211803	0.8462493105350248	0.8208218422504137	0.7929123000551572	0.8265030336458908	5.167e-01
21 (EGFR:Point)	0.5335	0.5803212851405622	0.5182635303117231	0.4711225855804169	0.5349015108051253	0.5258175559380379	0.5309810671256454	0.6009275196022184	0.5989194874737044	0.48943392618091414	0.4023713903231976	3.238e-01
21 (EGFR:Point)	0.5309	0.607429718875502	0.5828074201568177	0.5656913367756741	0.4861828265442723	0.5511570089883343	0.5016733601070951	0.5123828647925034	0.5477624784853701	0.5548862115127176	0.5073149741824441	9.769e-02
21 (EGFR:Point)	0.4451	0.4573054121246892	0.5682252820807038	0.4509466437177281	0.5415471409447313	0.5372442149550584	0.5289252247083572	0.6646586345381527	0.6211990820424556	0.5769745649263721	0.4460221839739912	4.734e-01
21 (EGFR:Point)	0.5063	0.45998278829604133	0.6549053356282272	0.6416140753490152	0.6145534519028495	0.500669344042838	0.5689902467010901	0.6391757506215338	0.5728150698030217	0.4600784088735896	0.5839070567986231	2.324e-01
21 (EGFR:Point)	0.3893	0.37712755785044944	0.44229298144960794	0.4433926180914133	0.40514438707209793	0.42216484987569325	0.4410499139414802	0.4657200229489386	0.4015586154140371	0.4304838401223943	0.4652897303499713	7.175e-01
30 (EGFR:Point)	0.4908	0.4575143532590341	0.5693684566024991	0.5307666328942925	0.5156703816278284	0.4907801418439716	0.56258020938872	0.5504559270516717	0.5405943937858831	0.5870651806822019	0.5835190813914218	2.319e-01
30 (EGFR:Point)	0.4941	0.5069571090847687	0.594967916244512	0.5664640324214792	0.5020601148260723	0.5123606889564336	0.547450185748058	0.6129010469436001	0.573015873015873	0.6572441742654509	0.5851401553529213	2.532e-01
30 (EGFR:Point)	0.4745	0.5259709557581898	0.6332995609591354	0.520871327254306	0.5771023302938196	0.4567038162782844	0.5118203309692672	0.49351570415400203	0.6182708544410672	0.649645390070922	0.5611955420466058	4.422e-01
30 (EGFR:Point)	0.469	0.44285714285714284	0.6181695373184735	0.5083417764268828	0.565822357311719	0.4756163458291118	0.5169875042215468	0.5817291455589328	0.5770685579196217	0.5278284363390746	0.4669368456602499	5.715e-01
30 (EGFR:Point)	0.4138	0.39314420803782507	0.5571090847686593	0.5369807497467072	0.5265450861195542	0.480580884836204	0.510064167510976	0.5305302262749071	0.5247213779128673	0.6439209726443769	0.4740290442418102	8.302e-01
21 (EP300:Point)	0.3937	0.5959074392809333	0.5689424364123159	0.4425081277490916	0.6111111111111112	0.41494549627079746	0.5573245362401988	0.5795085102314018	0.44606999426276533	0.49034232166762287	0.5438898450946644	3.497e-01
21 (EP300:Point)	0.4504	0.4176228724421496	0.6107286288009179	0.5508223369669153	0.5346146490724804	0.5556033658443297	0.5398737808376363	0.6353509275196022	0.3843947217441193	0.5424077261426659	0.6387932683113406	5.684e-01
21 (EP300:Point)	0.5687	0.5297858099062919	0.4573532224134634	0.4863740676993689	0.5257219353604896	0.49192006119716963	0.47619047619047616	0.4743736852170587	0.46175176898068465	0.5414037100784089	0.4951233505450373	1.708e-01
21 (EP300:Point)	0.5953	0.46887550200803213	0.43287435456110157	0.49225473321858865	0.5377223178427998	0.49440619621342513	0.6210556511761331	0.49507554025626316	0.4718875502008032	0.49507554025626316	0.6151271753681392	3.097e-01
21 (EP300:Point)	0.5563	0.43148785618665136	0.42087397207879135	0.541451520367183	0.4709313444253203	0.5855804169057182	0.4916331994645248	0.44683495888315167	0.5422164849875694	0.48460508701472554	0.4963186077643909	1.900e-01
21 (EP300:Point)	0.4057	0.4284758079938803	0.46586345381526106	0.6065213233887933	0.4204436794798241	0.5058328552304456	0.5813253012048193	0.6419487473704342	0.5745840504876649	0.5327500478102888	0.44841269841269843	7.799e-01
21 (EP300:Point)	0.475	0.37062535857716583	0.38343851596863643	0.46342512908777966	0.38778925224708355	0.41991776630330846	0.5171638936699178	0.5676993689041882	0.489720787913559	0.44712182061579653	0.48092369477911645	1.526e-01
21 (EP300:Point)	0.4682	0.4357429718875502	0.4728437559762861	0.4673455727672595	0.47064448269267545	0.3705297379996175	0.4275196022183974	0.48933830560336583	0.4956492637215529	0.4063874545802257	0.433352457448843	3.439e-01
21 (EP300:Point)	0.5019	0.5271084337349398	0.4268502581755594	0.5284949321093899	0.4838879326831134	0.43980684643335244	0.5261044176706827	0.4513291260279212	0.5191719257984319	0.4825970548862115	0.5437942245171161	4.693e-01
21 (EP300:Point)	0.5291	0.4906769936890419	0.5307898259705489	0.3400745840504877	0.5002390514438707	0.5670300248613501	0.5462803595333716	0.5219927328361064	0.5362880091795754	0.5932300631095812	0.5065021992732837	6.219e-01
21 (EP300:Point)	0.5622	0.5717154331612163	0.5783610633008224	0.585867278638363	0.6019315356664754	0.46318607764390896	0.5483840122394339	0.5686077643908969	0.4842704149933066	0.607095046854083	0.6182826544272327	4.216e-01
21 (EP300:Point)	0.4857	0.43646012621916236	0.438324727481354	0.5950946643717728	0.48952954675846244	0.45515394912985274	0.44152801682922166	0.5395869191049913	0.5094664371772806	0.48938611589214	0.5423599158538918	6.980e-01
21 (EP300:Point)	0.481	0.545754446356856	0.4803977816026009	0.5473321858864028	0.5791260279212086	0.5633008223369669	0.5136259323006311	0.5007171543316121	0.5847676419965576	0.5047810288774144	0.6598776056607382	6.332e-01
21 (EP300:Point)	0.5501	0.5126697265251482	0.5384872824631861	0.5873972078791356	0.5704245553643144	0.6175176898068464	0.44391853126792885	0.45687511952572196	0.49634251290877796	0.5803690954293363	0.6020271562440237	4.348e-01
21 (EP300:Point)	0.5758	0.5741059475999235	0.6021705871103461	0.6750812774909161	0.6284662459361254	0.5319372729011284	0.5317938420348058	0.6319085867278639	0.5774048575253394	0.5123350545037292	0.5849588831516542	4.140e-01
22 (EP300:Point)	0.5211	0.44175422567382366	0.43467336683417085	0.545820009136592	0.5233439926907264	0.4752398355413431	0.49607126541799906	0.5243947007766103	0.5121059844677935	0.4660118775696665	0.6155778894472361	4.709e-01
22 (EP300:Point)	0.4551	0.5044769301050708	0.4855185015989036	0.540612151667428	0.5376884422110553	0.5628140703517588	0.4042485153037917	0.5380995888533577	0.4036089538602101	0.5496116948378255	0.4986751941525811	6.026e-01
22 (EP300:Point)	0.4721	0.49566011877569666	0.5786660575605299	0.49419826404751027	0.5073549566011878	0.5815897670169027	0.5934673366834171	0.4997715851987209	0.5534947464595705	0.5404294198264048	0.5261306532663317	6.443e-01
22 (EP300:Point)	0.4512	0.48615806304248516	0.47688442211055276	0.5021927820922796	0.45025125628140705	0.4806761078117862	0.5189127455459114	0.5145728643216081	0.5092279579716765	0.4644586569209685	0.5805390589310188	5.101e-01
22 (EP300:Point)	0.5976	0.4788031064412974	0.4927820922795797	0.6427592507994518	0.5837825491091823	0.6008679762448607	0.6573777980813157	0.4385107354956601	0.5402466879853814	0.5106441297396072	0.5969849246231156	2.163e-01
23 (EP300:Point)	0.37	0.5155716910156591	0.36602222027819087	0.5800892310384044	0.3777009885399353	0.4167176974892835	0.46067710611495055	0.4768611670020121	0.4749803166827049	0.5372670807453416	0.4594523663721459	8.536e-01
23 (EP300:Point)	0.4686	0.38443705712536086	0.4622955122036567	0.435263756451754	0.4533724083632228	0.44996063336540987	0.5801767124486047	0.47161228238999214	0.4137870702475724	0.5394978567054501	0.5440906307409675	4.679e-01
23 (EP300:Point)	0.436	0.48609045577814713	0.4096317032630566	0.37424547283702214	0.5090543259557344	0.5943049601959584	0.49343889423497506	0.5487708861866853	0.5536261044528038	0.560274691628029	0.5690665733531625	8.271e-01
23 (EP300:Point)	0.4394	0.4624704750240574	0.5717784970693728	0.6198495319744555	0.6003849182048815	0.5475024057387805	0.5690228326480623	0.48333479135683666	0.47699238911731257	0.5628553932289388	0.4544221852856268	9.004e-01
23 (EP300:Point)	0.4106	0.47624879713060975	0.47030006123698714	0.4670195083544747	0.3917854955821888	0.4959321144256845	0.5577377307322194	0.48420960545884	0.44790482022570205	0.48512816026594346	0.4947948560930802	9.172e-01
32 (EP300:Point)	0.5473	0.53873730964467	0.5899111675126903	0.4997779187817259	0.5866434010152284	0.5095812182741116	0.5419098984771573	0.5735723350253807	0.46272208121827413	0.5695431472081218	0.4990323604060914	2.631e-01
32 (EP300:Point)	0.3978	0.5620241116751269	0.47284263959390865	0.4526015228426396	0.6134517766497461	0.608756345177665	0.5152284263959391	0.5631662436548224	0.5239530456852792	0.4793781725888325	0.5658946700507614	9.160e-01
32 (EP300:Point)	0.5711	0.6136421319796954	0.5697969543147208	0.6216687817258884	0.5323286802030457	0.6113578680203046	0.6199238578680203	0.5777918781725888	0.5567258883248731	0.5343274111675127	0.5899746192893401	2.139e-02
32 (EP300:Point)	0.5118	0.4699079949238579	0.527982233502538	0.525761421319797	0.47078045685279185	0.45440989847715735	0.5586928934010152	0.5017449238578681	0.493496192893401	0.5086928934010152	0.4798857868020305	2.150e-01
32 (EP300:Point)	0.3812	0.5047271573604061	0.5289022842639594	0.4399746192893401	0.46516497461928935	0.5273477157360406	0.5432106598984772	0.5241116751269036	0.507741116751269	0.5190672588832488	0.45552030456852793	8.232e-01
33 (EP300:Point)	0.3955	0.4170670115792067	0.44703128849470314	0.3509177137225918	0.48377063316087704	0.5040958364129096	0.5576496674057649	0.4911308203991131	0.42652131066765214	0.4919007144616901	0.4541451096329145	7.855e-01
33 (EP300:Point)	0.4128	0.4653239714215324	0.4962121212121212	0.47567134762256713	0.4983370288248337	0.5742793791574279	0.5139812761763981	0.4947647203744765	0.4496489283074649	0.4968280364621828	0.4413340724316334	8.719e-01
33 (EP300:Point)	0.4422	0.45226656812022664	0.5004773343187977	0.5505050505050505	0.482569598423257	0.44401330376940135	0.49916851441241683	0.4793668391229367	0.4814609509731461	0.557680463168268	0.3715508745996551	5.866e-01
33 (EP300:Point)	0.5349	0.49534983986203496	0.44455222961320523	0.4921162847992116	0.5681510224193151	0.6095405272234541	0.5156750431140675	0.5171840354767184	0.48155333826065533	0.48503325942350334	0.45879526977087953	2.236e-01
33 (EP300:Point)	0.4214	0.48004434589800443	0.4110618378911062	0.3903362897265336	0.4551921655580192	0.38500862281350084	0.5246674057649667	0.48346267553584626	0.4333887657058389	0.49402562207440254	0.4253818674550382	6.019e-01
35 (EP300:Point)	0.5003	0.5281640965958685	0.5066627873145185	0.5277858597614199	0.597788769275531	0.5330229851614781	0.620162932790224	0.5040442246144894	0.4482979342449811	0.5061681699156241	0.47890602269421007	2.514e-01
35 (EP300:Point)	0.5186	0.6063718359034042	0.5330229851614781	0.43965667733488506	0.46840267675298225	0.5785568810008729	0.5575501891184172	0.577829502473087	0.538172825138202	0.5522839685772476	0.5517020657550189	5.814e-01
35 (EP300:Point)	0.4689	0.5605178935117835	0.5464649403549607	0.5648530695373872	0.5373872563281932	0.5846377654931626	0.5421006691882455	0.5247017748036078	0.3722141402385802	0.5883619435554263	0.5728251382019203	5.973e-01
35 (EP300:Point)	0.5729	0.5320919406459121	0.4667442537096305	0.4611579866162351	0.5358743089903986	0.5274949083503055	0.5280186208903113	0.5438172825138202	0.44981088158277566	0.5216467849869072	0.5144311899912715	3.369e-02
35 (EP300:Point)	0.5592	0.6138492871690427	0.5433517602560373	0.5559790514983998	0.5826592958975851	0.6078556881000873	0.6320192027931336	0.6005819028222287	0.5271457666569683	0.6117253418679081	0.58559790514984	1.656e-01
42 (EP300:Point)	0.3627	0.5164835164835165	0.4431501831501832	0.4538217338217338	0.4922832722832723	0.4448107448107448	0.552967032967033	0.4991697191697192	0.4147008547008547	0.5587667887667888	0.42967032967032964	9.950e-01
42 (EP300:Point)	0.4763	0.5263492063492063	0.5411355311355311	0.4666666666666667	0.5341391941391941	0.5228327228327229	0.6102075702075702	0.5846642246642246	0.44632478632478634	0.5194139194139195	0.546959706959707	5.190e-01
42 (EP300:Point)	0.4913	0.5412698412698412	0.5203907203907204	0.48043956043956043	0.57001221001221	0.5841514041514041	0.569084249084249	0.52004884004884	0.45719169719169717	0.5384371184371184	0.5638339438339438	3.819e-01
42 (EP300:Point)	0.4541	0.4590964590964591	0.5480586080586081	0.45514041514041514	0.527960927960928	0.4944078144078144	0.6083272283272283	0.5449572649572649	0.49052503052503055	0.568009768009768	0.5506227106227106	8.996e-01
42 (EP300:Point)	0.5213	0.5155311355311355	0.47562881562881565	0.45616605616605616	0.534017094017094	0.49621489621489623	0.5403418803418804	0.5769230769230769	0.47802197802197804	0.5445421245421246	0.5854700854700855	3.337e-01
43 (EP300:Point)	0.4621	0.5142782102096366	0.5687407478152906	0.47688744568072206	0.5329019626569886	0.6209111312735781	0.6110739697244639	0.5452939210161883	0.46748006303423906	0.6055584738073635	0.555799627524951	7.216e-01
43 (EP300:Point)	0.5067	0.49629912611623134	0.48648584117281884	0.5843082947328208	0.5420228260350508	0.5981567260398262	0.5129888735017429	0.5171672794995463	0.5075450074017478	0.5757843464973019	0.5536029798003915	3.598e-01
43 (EP300:Point)	0.4372	0.4369896375531254	0.4495009789408338	0.5432166563201375	0.49668115180745903	0.4701542428728332	0.48954204670264073	0.5125590945991118	0.45589990926889834	0.5182178501504227	0.5355761424955828	8.868e-01
43 (EP300:Point)	0.4791	0.4540614106298649	0.4638508189675756	0.42299794661190965	0.4761472709039683	0.5017429922162265	0.5451984145933814	0.5336660140394441	0.44078601785970106	0.5327348264170766	0.5550594527481973	3.322e-01
43 (EP300:Point)	0.4669	0.49355331646053197	0.5102430638460437	0.44300654218996227	0.5331168521083043	0.6010219187240342	0.5201996084236665	0.5893701351415883	0.4972780669500024	0.48689174346974834	0.5324721837543575	9.393e-01
44 (EP300:Point)	0.4998	0.4786041296832664	0.4671587405400355	0.5013781182845931	0.5734139960758666	0.5494487526861628	0.539591703260768	0.5489582360085957	0.4791180042978604	0.5228907782864617	0.5738344389423526	4.353e-01
44 (EP300:Point)	0.53	0.5301200597963188	0.5443333644772493	0.5500093431748108	0.5640941792020928	0.5378632159207699	0.5513641035223769	0.5214659441278147	0.44653368214519296	0.5914463234607119	0.5301317387648323	1.241e-01
44 (EP300:Point)	0.4117	0.4620433523311221	0.48308885359245074	0.46746239372138654	0.5065869382416145	0.43268242548818087	0.51347752966458	0.4788377090535364	0.45688124824815474	0.552859011492105	0.5498691955526488	9.443e-01
44 (EP300:Point)	0.5269	0.5950434457628703	0.5109315145286368	0.5549145099504812	0.5996916752312436	0.6122115294777165	0.6033588713444828	0.5291740633467252	0.44805194805194803	0.5932916004858451	0.5772446977482949	2.548e-01
44 (EP300:Point)	0.4285	0.46237036344950017	0.4502242361954592	0.46409885078949825	0.5026160889470243	0.5826170232645053	0.49521162290946463	0.512122769317014	0.44587965990843687	0.5242455386340279	0.5475801177240026	8.463e-01
20 (ERBB2:Point)	0.5059	0.6268806419257773	0.6182547642928786	0.6708625877632899	0.46690070210631895	0.5146439317953861	0.373370110330993	0.5334503510531595	0.5896690070210632	0.6609327983951856	0.5111835506519559	9.560e-01
20 (ERBB2:Point)	0.4619	0.5398194583751253	0.4671013039117352	0.6107321965897693	0.4458876629889669	0.4849047141424273	0.4709127382146439	0.5348044132397192	0.5536609829488466	0.5858074222668004	0.5171514543630893	9.986e-01
20 (ERBB2:Point)	0.548	0.558876629889669	0.5767803410230692	0.5260280842527583	0.4623370110330993	0.5071213640922768	0.6289869608826479	0.6140421263791375	0.4987462387161484	0.43525576730190574	0.620962888665998	9.657e-01
20 (ERBB2:Point)	0.3942	0.44077231695085256	0.49102306920762284	0.584653961885657	0.4992978936810431	0.4437311935807422	0.43134403209628885	0.5293881644934805	0.5590772316950853	0.5522066198595788	0.533099297893681	1.000e+00
20 (ERBB2:Point)	0.4613	0.5780341023069208	0.4634403209628887	0.5898696088264794	0.4498996990972919	0.4512036108324975	0.4980441323971916	0.5785356068204613	0.6807422266800401	0.5618355065195587	0.5446339017051154	9.812e-01
21 (ERBB2:Point)	0.6434	0.7056798623063684	0.6333428953910881	0.5796519410977242	0.6130235226620768	0.5178332377127558	0.6293268311340601	0.6407056798623064	0.5227576974564926	0.6818225282080703	0.6427137119908204	7.569e-01
21 (ERBB2:Point)	0.6429	0.5842895391088162	0.7025243832472748	0.5919869956014534	0.5682730923694779	0.5827596098680436	0.5489577357047236	0.6652801682922165	0.611063300822337	0.7237043411742207	0.7376171352074966	9.670e-01
21 (ERBB2:Point)	0.6578	0.6307133295085102	0.4941671447695544	0.5790304073436604	0.6786670491489769	0.5037292025243832	0.5717632434499904	0.6549531459170014	0.6416140753490152	0.5721935360489577	0.6244023713903232	6.195e-01
21 (ERBB2:Point)	0.6624	0.6079078217632434	0.7497609485561293	0.6360680818512143	0.590839548670874	0.560001912411551	0.6059954102122777	0.7168674698795181	0.6476381717345573	0.6865079365079365	0.5469018932874354	8.804e-01
21 (ERBB2:Point)	0.6253	0.4582616179001721	0.5631095811818704	0.6082903040734366	0.5873972078791356	0.5728150698030217	0.6798623063683304	0.5387263339070568	0.6189998087588449	0.5628705297379997	0.6762765347102696	6.627e-01
22 (ERBB2:Point)	0.6265	0.6316126084970306	0.5456372772955688	0.5646870717222476	0.5514390132480584	0.5335312928277752	0.46295111923252624	0.5279122887163088	0.5589310187300137	0.5694837825491091	0.6252169940612151	5.436e-01
22 (ERBB2:Point)	0.6017	0.5026952946550937	0.613796253997259	0.5982183645500229	0.5370945637277296	0.5347647327546825	0.5112380082229329	0.4808588396528095	0.5426222019186844	0.5726359068067611	0.5291914116034719	9.388e-01
22 (ERBB2:Point)	0.6386	0.6899954317039744	0.5827775239835541	0.610415714938328	0.5776610324349017	0.6358154408405665	0.6404751027866605	0.627866605756053	0.6728643216080402	0.544814984010964	0.6187300137048881	8.972e-01
22 (ERBB2:Point)	0.6584	0.6247601644586569	0.6629968021927821	0.6105070808588396	0.5342165372316126	0.530973047053449	0.6215166742804934	0.6280950205573321	0.6840109639104613	0.5843307446322522	0.5846048423937871	4.961e-01
22 (ERBB2:Point)	0.7928	0.7667884878940155	0.7526724531749658	0.7277295568752855	0.7009593421653724	0.7644586569209685	0.7658291457286432	0.7338053905893102	0.8042941982640475	0.7144358154408406	0.7007309273640931	1.367e-01
27 (ERBB2:Point)	0.6856	0.7083052749719416	0.704040404040404	0.6924803591470258	0.5748971193415637	0.6447437336326225	0.6526748971193416	0.6019079685746352	0.6652450430228208	0.6473251028806585	0.7129442573887018	6.884e-01
27 (ERBB2:Point)	0.7346	0.6720912832023943	0.7034418256640479	0.6257762813318369	0.6199775533108867	0.6691358024691358	0.7045641601197157	0.7181069958847737	0.6169846614291059	0.5961466517022073	0.6460157126823793	5.029e-01
27 (ERBB2:Point)	0.5395	0.5928918817807707	0.5616909839132062	0.49195660306771416	0.5744107744107744	0.5102506546950991	0.6673400673400673	0.6118593340815563	0.6029180695847363	0.5134680134680135	0.5950243172465395	9.624e-01
27 (ERBB2:Point)	0.6437	0.5816311260755705	0.5154882154882154	0.4874298540965208	0.5516647961092406	0.6643471754582866	0.5666666666666667	0.6858959970071081	0.7291806958473626	0.6356902356902356	0.6816311260755705	9.462e-01
27 (ERBB2:Point)	0.6048	0.5235316124205013	0.6624392068836513	0.6031799476243921	0.5914702581369248	0.6141788252899364	0.6031425364758698	0.5956977179199402	0.6990647212869435	0.6265993265993266	0.6114104002992892	9.818e-01
31 (ERBB2:Point)	0.6625	0.6483020349407839	0.6987175292809004	0.608650134135968	0.6192174311326311	0.528299417653602	0.6316168291565792	0.6686187266897861	0.7426225217561997	0.6492508015441995	0.6911928286331218	8.809e-01
31 (ERBB2:Point)	0.6943	0.6677681083556893	0.6681279853431917	0.71213112608781	0.5514951253026238	0.6392396780736767	0.6107766799712099	0.6461754891055421	0.6648236602761238	0.639664987240725	0.6707779886148008	5.373e-01
31 (ERBB2:Point)	0.6905	0.6565464895635673	0.5761303409016554	0.7135379179480469	0.5940914741870051	0.6559903160374272	0.6998953085127265	0.6928940653013151	0.769384283190473	0.7054243276843551	0.6797094811228162	8.540e-01
31 (ERBB2:Point)	0.6791	0.6723483609239024	0.7373879473925277	0.6652489694431721	0.5484198128639665	0.5520185827389911	0.6613230386704181	0.6604397042465484	0.6981286396649873	0.6690767519466073	0.6971798730615717	5.632e-01
31 (ERBB2:Point)	0.6848	0.6128377936269057	0.5940914741870051	0.6669174900215926	0.5960871556631552	0.6336779428122751	0.5838186219982988	0.5218216318785579	0.6826866452921547	0.6193155794019499	0.7132761892298632	6.850e-01
33 (ERBB2:Point)	0.6826	0.6159460458240946	0.5992239467849224	0.640859817689086	0.5818551367331856	0.5873059866962306	0.676059374230106	0.6453867947770386	0.6799088445429908	0.5852734663710274	0.6912416851441242	3.971e-01
33 (ERBB2:Point)	0.6655	0.6387657058388766	0.6601995565410199	0.5776053215077606	0.5922333086967233	0.5830869672333087	0.6909645232815964	0.5686745503818674	0.7150160137965016	0.5980537078098054	0.7125215570337522	7.124e-01
33 (ERBB2:Point)	0.6263	0.5819783197831978	0.6507452574525745	0.6130512441488051	0.5546932742054693	0.4897450110864745	0.6181325449618132	0.5895848731214585	0.6743656072924366	0.5753264350825327	0.6069228874106923	7.231e-01
33 (ERBB2:Point)	0.6314	0.5711074156196108	0.49796747967479676	0.5902931756590293	0.5499353288987435	0.5500123183050012	0.6645109632914511	0.503849470312885	0.6532705099778271	0.6355629465385563	0.5869672333086967	8.223e-01
33 (ERBB2:Point)	0.7106	0.6468957871396895	0.7516321754126633	0.683819906380882	0.6252771618625277	0.6185020941118502	0.6216124661246613	0.6785538309928554	0.7127371273712737	0.7002648435575265	0.6636486819413648	5.527e-01
37 (ERBB2:Point)	0.6811	0.6357418643132929	0.580584666298952	0.5957253171538885	0.6218974076116933	0.6026751241036955	0.7557363485934915	0.673800330943188	0.6821014892443464	0.6248758963044677	0.7203530060672918	6.043e-01
37 (ERBB2:Point)	0.6771	0.5908714837286266	0.673138444567016	0.6697186982901269	0.6121070049641478	0.6130446773303916	0.6746276889134032	0.6200220628792057	0.6870104798676228	0.6137065637065637	0.6699393270821842	6.989e-01
37 (ERBB2:Point)	0.6951	0.5888858246001103	0.6127688913403199	0.6260341974627689	0.6796469939327082	0.6183673469387755	0.6609487038058467	0.6955046883618312	0.6632101489244346	0.6649751792608936	0.7109487038058466	6.113e-01
37 (ERBB2:Point)	0.7037	0.6381136238279096	0.5937948152233866	0.7318808604522891	0.6169056811913954	0.600799779371208	0.6874517374517375	0.6809707666850524	0.7332046332046332	0.6595973524544954	0.6908439051296195	5.263e-01
37 (ERBB2:Point)	0.7213	0.6500551571980143	0.7024820739106453	0.6320187534473248	0.6418643132928847	0.6866519580805295	0.6562603419746277	0.6785162713734142	0.6767236624379481	0.6929398786541644	0.6961665747380034	9.935e-02
22 (ERBB3:Point)	0.5037	0.5224760164458657	0.5069438099588853	0.42311557788944726	0.4830059387848333	0.31110095934216536	0.5482868889904066	0.6057560529922339	0.5360438556418456	0.520054819552307	0.4724531749657378	4.798e-01
22 (ERBB3:Point)	0.5031	0.44490634993147554	0.4899954317039744	0.43709456372772953	0.4547738693467337	0.5182731841023298	0.6243490178163545	0.44371859296482413	0.41475559616263136	0.4647327546825034	0.6061671996345364	3.626e-01
22 (ERBB3:Point)	0.3837	0.41557788944723617	0.4896299680219278	0.3868433074463225	0.4408405664687072	0.45312928277752396	0.420054819552307	0.4299223389675651	0.3691183188670626	0.43398812243033347	0.44234810415714937	9.638e-01
22 (ERBB3:Point)	0.6185	0.42571950662402924	0.5827318410232983	0.5130653266331658	0.4840109639104614	0.5573777980813157	0.6232069438099589	0.5684330744632252	0.6078574691640019	0.45326633165829144	0.5107354956601188	1.954e-02
22 (ERBB3:Point)	0.4013	0.3571037003197807	0.45322064869803563	0.42188213796254	0.531247144814984	0.3693924166285975	0.47679305619004114	0.6221105527638191	0.47857469164001826	0.42238465052535407	0.3810415714938328	6.392e-01
23 (ERBB3:Point)	0.5791	0.4811914968069285	0.5555725658297612	0.5444842970868691	0.5331554544659259	0.5722159041203744	0.5978479573090718	0.5632053188697402	0.403945411600035	0.5088356224302336	0.5666170938675531	8.176e-02
23 (ERBB3:Point)	0.4138	0.38141894847344937	0.4816726445630304	0.41221240486396643	0.34961945586562854	0.418948473449392	0.4563467763100341	0.4568279240661359	0.4959321144256845	0.4185985478085907	0.423410025369609	8.350e-01
23 (ERBB3:Point)	0.5024	0.4305835010060362	0.4804479048202257	0.48180386667833086	0.4362697926690578	0.46973143207068496	0.5169276528737643	0.39615956609220543	0.5110663983903421	0.45621555419473364	0.5321494182486222	1.181e-01
23 (ERBB3:Point)	0.5012	0.42345376607470914	0.5430408538185636	0.43622605196395764	0.5125535823637477	0.42988364972443355	0.49448867115737904	0.5071734756364272	0.42564080132971743	0.5685416848919604	0.5511328842620943	3.271e-01
23 (ERBB3:Point)	0.5189	0.4955821887848832	0.502099553844808	0.3850494269967632	0.5360860817076372	0.5221327967806841	0.43972530837197094	0.4730994663633978	0.5356924153617356	0.4607645875251509	0.5233575365234887	4.778e-01
26 (FANCA:Point)	0.4958	0.5266242334859893	0.38756500815027556	0.5017076767833579	0.479313824419778	0.3961422029030505	0.5766514010711791	0.5133897384149655	0.43972677171466273	0.42230070635721495	0.5356283474346037	3.915e-01
26 (FANCA:Point)	0.4465	0.4691841962275867	0.5013583792594892	0.529457424512924	0.49848637739656915	0.5078785997050377	0.577505239462858	0.46819451990995886	0.4269191958394784	0.3758053248466972	0.4493518590390437	7.663e-01
26 (FANCA:Point)	0.4601	0.4667003027245207	0.5424590545680354	0.4880462625164946	0.535279049910735	0.5705580998214701	0.6075836373515485	0.49534269968175115	0.5203368780563533	0.4808274470232089	0.44849802064736477	7.830e-01
26 (FANCA:Point)	0.4511	0.48610572071722424	0.5238686641310254	0.5159512535900024	0.5471551657222696	0.5491733291935108	0.6023441744935186	0.5273228285337266	0.5335713731273771	0.5327951564076691	0.4383683924551735	7.812e-01
26 (FANCA:Point)	0.4853	0.4826127454785376	0.4771404176045952	0.44407358534502833	0.5139330901187612	0.49914616160832104	0.5396258635411006	0.5364045641543119	0.4968175114491966	0.433555848792983	0.44702320887991925	6.213e-01
26 (FANCA:Point)	0.4846	0.4602965147869285	0.5575952806023442	0.5067530854614608	0.4847861522937204	0.4602965147869285	0.6043235271287744	0.4814484203989754	0.4252115190561205	0.3775518124660405	0.5642707443918342	5.867e-01
26 (FANCA:Point)	0.4525	0.4344484980206474	0.5165334161297834	0.5126135216952573	0.5053558953659861	0.5114491966156951	0.5700535589536598	0.46833035783590776	0.47360863152992316	0.5130016300551113	0.4999611891640146	6.510e-01
26 (FANCA:Point)	0.4354	0.4460529379802841	0.3782115966777924	0.51859039043701	0.5152914693782504	0.47791663432430337	0.5386167818054801	0.49542032135372194	0.4014980982690367	0.44997283241481023	0.4346425522005744	8.695e-01
26 (FANCA:Point)	0.4525	0.4344484980206474	0.5165334161297834	0.5126135216952573	0.5053558953659861	0.5114491966156951	0.5700535589536598	0.46833035783590776	0.47360863152992316	0.5130016300551113	0.4999611891640146	6.510e-01
26 (FANCA:Point)	0.4292	0.43596212062407824	0.4608786773267096	0.5127299542032135	0.5093922223084685	0.46495381510517736	0.5793293487541722	0.506869517969417	0.3741364588993247	0.523170069083288	0.564348366063805	9.240e-01
26 (FANCA:Point)	0.4422	0.4328960645812311	0.4581231079717457	0.45354342932546765	0.4863385857331367	0.5227043390514632	0.5669486920748273	0.5018241092913142	0.49266475199875803	0.4835830163781728	0.4417061243499185	9.287e-01
26 (FANCA:Point)	0.4493	0.4847861522937204	0.49732205231700694	0.5302724520686175	0.49875805324846695	0.48878366840021736	0.5882558410308159	0.5120701699914616	0.4266087091515951	0.4567647287122565	0.4755103624932081	7.857e-01
26 (FANCA:Point)	0.4596	0.4700768454552511	0.4962353489094155	0.5072964371652565	0.5280990452534348	0.5617092292167973	0.5965225490957076	0.5384227276255531	0.44795466894356906	0.4431421252813786	0.4014592874330513	9.233e-01
26 (FANCA:Point)	0.4418	0.5029884343708764	0.6155010478925717	0.5782814561825662	0.49930140495226266	0.5697042614297912	0.586470542575487	0.5517736552045331	0.5144376309865715	0.39358068772801363	0.4437630986571451	8.003e-01
26 (FANCA:Point)	0.4704	0.4895598851199255	0.5527051152681829	0.5558099821470155	0.5401692152448964	0.5674144221066522	0.5919040596134441	0.5423426220600792	0.5471939765582551	0.442327097725685	0.5981137933711093	5.097e-01
21 (FANCD2:Point)	0.6367	0.47915471409447313	0.5534997131382674	0.5831899024670109	0.4891470644482693	0.5708070376745076	0.6065691336775674	0.6503633581946835	0.5034901510805125	0.6661885637789252	0.5338496844520941	5.594e-01
21 (FANCD2:Point)	0.509	0.4992828456683878	0.4448269267546376	0.44434882386689617	0.5052113214763817	0.547093134442532	0.5336584432969975	0.49144195830942816	0.5019124115509658	0.47982405813731116	0.5225664563013961	9.908e-01
21 (FANCD2:Point)	0.5693	0.5762096003059859	0.5332759609868044	0.4434882386689616	0.5554599349780073	0.5490055459934978	0.5334672021419009	0.5168292216484988	0.4598393574297189	0.5052591317651559	0.5590935169248422	9.524e-01
21 (FANCD2:Point)	0.6154	0.6165614840313636	0.5043507362784472	0.42168674698795183	0.5915567030024861	0.6038439472174412	0.6083859246509848	0.5219449225473322	0.5094664371772806	0.5795085102314018	0.5841461082424938	5.684e-01
21 (FANCD2:Point)	0.7443	0.7140466628418436	0.5889271371199082	0.5415471409447313	0.6409447313061771	0.5956205775482883	0.6571046089118379	0.6916714476955441	0.5601931535666476	0.6667622872442149	0.6532319755211321	1.677e-01
20 (GATA3:Point)	0.3866	0.41554663991975926	0.4622367101303912	0.4595285857572718	0.4396690070210632	0.48731193580742227	0.40787362086258777	0.3317953861584754	0.44879638916750253	0.5019558676028084	0.49593781344032095	9.997e-01
20 (GATA3:Point)	0.5798	0.5089769307923772	0.5245737211634904	0.46138415245737213	0.47171514543630894	0.6150451354062186	0.3945837512537613	0.612888665997994	0.5275325977933801	0.5307923771313942	0.47211634904714145	9.975e-01
20 (GATA3:Point)	0.6522	0.4560180541624875	0.7619859578736209	0.6935305917753259	0.697592778335005	0.6679037111334002	0.6801905717151454	0.6470912738214644	0.7061685055165496	0.7551153460381144	0.6265295887662989	9.997e-01
20 (GATA3:Point)	0.7002	0.6405215646940823	0.7243229689067202	0.6659478435305918	0.6797893681043129	0.6329488465396188	0.658074222668004	0.7486960882647944	0.5227683049147442	0.7439819458375125	0.6809929789368104	9.959e-01
20 (GATA3:Point)	0.3335	0.42171514543630895	0.40300902708124375	0.4114343029087262	0.3504513540621866	0.46243731193580745	0.3452858575727182	0.39478435305917753	0.3920260782347041	0.43976930792377134	0.3743229689067202	1.000e+00
23 (GATA3:Point)	0.6198	0.5209517977429796	0.5982853643600735	0.472618318607296	0.6460939550345551	0.6316157816464001	0.598416586475374	0.4895022307759601	0.49256408013297176	0.5141282477473537	0.5915055550695477	9.970e-01
23 (GATA3:Point)	0.6579	0.6982766162190535	0.6606596098329105	0.514740617618756	0.6429446242673432	0.7046627591636777	0.7144606771061149	0.6262794156241799	0.6241361210742717	0.6372583326043216	0.6394016271542298	9.873e-01
23 (GATA3:Point)	0.6625	0.501312221153005	0.6863354037267081	0.6258420085731782	0.5853818563555244	0.6228676406263669	0.6472749540722597	0.5306622342752165	0.6778059662321757	0.6232613069722684	0.6333216691453066	9.622e-01
23 (GATA3:Point)	0.4472	0.4866590849444493	0.4664508791881725	0.4480797830461027	0.3457702738168139	0.37393928790132097	0.496588225002187	0.5227014259469863	0.418948473449392	0.3296299536348526	0.4922578951972706	9.963e-01
23 (GATA3:Point)	0.5942	0.5314058262619193	0.563424022395241	0.6087831335841134	0.5433907794593649	0.5530574752865016	0.5372233400402414	0.5106727320444405	0.6425072172163415	0.515265506079958	0.5899746303910419	9.992e-01
24 (GATA3:Point)	0.7467	0.6249160792212152	0.6576032225579054	0.6737160120845922	0.7167254112118161	0.74756629741524	0.658987915407855	0.6550855991943605	0.6829472977509231	0.6865139308492783	0.6411127895266868	9.257e-01
24 (GATA3:Point)	0.5491	0.49664316884860693	0.45929842228935885	0.5302954011413226	0.6170694864048338	0.5357502517623364	0.5545065458207452	0.5470375965088956	0.5166582745887882	0.5756965424639141	0.5438905673044646	9.999e-01
24 (GATA3:Point)	0.5536	0.5189241356159785	0.5787596508895603	0.5848439073514602	0.5096928499496476	0.6167338032896945	0.5066717019133937	0.6381755622692179	0.5828717690500168	0.4954263175562269	0.5249664316884861	9.931e-01
24 (GATA3:Point)	0.6122	0.5682275931520645	0.6080899630748573	0.6074185968445788	0.4954263175562269	0.6188737831487077	0.6581906680093992	0.6897448808324941	0.5156092648539778	0.4369335347432024	0.5914316884860692	9.804e-01
24 (GATA3:Point)	0.6584	0.6450570661295737	0.5668009399127224	0.5947465592480699	0.6610859348774757	0.6739258140315542	0.5634021483719369	0.654330312185297	0.6350704934541792	0.713578382007385	0.6358257804632427	9.861e-01
25 (GATA3:Point)	0.5238	0.5418951612903226	0.6106048387096774	0.4938709677419355	0.4275	0.531491935483871	0.5456451612903226	0.5510887096774194	0.49024193548387096	0.6350403225806451	0.4865725806451613	1.000e+00
25 (GATA3:Point)	0.6586	0.5497580645161291	0.5784677419354839	0.6581854838709678	0.5618145161290322	0.6719354838709677	0.627258064516129	0.632016129032258	0.6627822580645162	0.6981451612903226	0.5909274193548387	9.965e-01
25 (GATA3:Point)	0.7162	0.7330645161290322	0.6593548387096774	0.6941129032258064	0.6115725806451613	0.7338306451612904	0.7413306451612903	0.624233870967742	0.7440725806451612	0.6345967741935484	0.6673790322580645	9.908e-01
25 (GATA3:Point)	0.6556	0.6148790322580645	0.5634274193548388	0.4602016129032258	0.5366935483870968	0.5620967741935484	0.5101612903225806	0.5788709677419355	0.7164516129032258	0.6370564516129033	0.5804032258064517	9.998e-01
25 (GATA3:Point)	0.6861	0.6808870967741936	0.6427822580645162	0.7245564516129033	0.6214516129032258	0.6883064516129033	0.5652016129032258	0.6723790322580645	0.613225806451613	0.6606048387096775	0.6631048387096774	9.991e-01
25 (GATA3:Point)	0.5211	0.5130645161290323	0.4493951612903226	0.41439516129032256	0.5601209677419355	0.4941532258064516	0.5784677419354839	0.4177016129032258	0.48504032258064517	0.5158064516129032	0.5263709677419355	9.998e-01
25 (GATA3:Point)	0.4877	0.5599596774193548	0.4028629032258065	0.4602016129032258	0.5127419354838709	0.49205645161290323	0.5829435483870967	0.6154032258064516	0.581491935483871	0.4951209677419355	0.46016129032258063	1.000e+00
25 (GATA3:Point)	0.5783	0.6658467741935484	0.48443548387096774	0.6217741935483871	0.6330241935483871	0.5369758064516129	0.5703225806451613	0.5804435483870968	0.5981048387096775	0.5353225806451613	0.5771774193548387	1.000e+00
25 (GATA3:Point)	0.6851	0.6826209677419355	0.4933064516129032	0.6474193548387097	0.6590725806451613	0.7817338709677419	0.5710483870967742	0.7553225806451613	0.5281048387096774	0.7328225806451613	0.7087903225806451	9.995e-01
25 (GATA3:Point)	0.6399	0.5098387096774194	0.5019758064516129	0.5617741935483871	0.6241935483870967	0.5722177419354839	0.6333064516129032	0.629758064516129	0.6293145161290322	0.5371774193548388	0.4786693548387097	9.971e-01
25 (GATA3:Point)	0.5235	0.6338306451612903	0.5358870967741935	0.532258064516129	0.5635887096774194	0.5397177419354838	0.5653225806451613	0.49278225806451614	0.4475806451612903	0.5549596774193548	0.4779435483870968	9.998e-01
25 (GATA3:Point)	0.6193	0.5479032258064516	0.5779032258064516	0.535241935483871	0.5783064516129032	0.5172983870967742	0.6035483870967742	0.6332661290322581	0.5854435483870968	0.5558870967741936	0.49459677419354836	9.979e-01
25 (GATA3:Point)	0.5379	0.5582258064516129	0.48778225806451614	0.5149596774193549	0.6208870967741935	0.47504032258064516	0.5290322580645161	0.4982258064516129	0.6122177419354838	0.6085483870967742	0.5391935483870968	9.994e-01
25 (GATA3:Point)	0.6513	0.5696774193548387	0.6188709677419355	0.675241935483871	0.6840322580645162	0.6505241935483871	0.4858467741935484	0.6059274193548387	0.5203225806451612	0.6578629032258064	0.5167338709677419	9.935e-01
25 (GATA3:Point)	0.5677	0.4992338709677419	0.5516532258064516	0.5591129032258064	0.6114919354838709	0.4029838709677419	0.4941532258064516	0.5289112903225807	0.57125	0.48431451612903226	0.5013306451612903	9.983e-01
25 (GATA3:Point)	0.8013	0.7753225806451612	0.7942741935483871	0.7276612903225806	0.7679032258064517	0.8578629032258065	0.8609274193548387	0.7422580645161291	0.8309274193548387	0.7641532258064516	0.850241935483871	9.686e-01
25 (GATA3:Point)	0.5152	0.5113306451612903	0.4762096774193548	0.5605645161290322	0.5138709677419355	0.4941935483870968	0.5193145161290322	0.4610483870967742	0.5182258064516129	0.5256451612903226	0.4856451612903226	9.990e-01
25 (GATA3:Point)	0.7023	0.6802822580645161	0.6648387096774193	0.6656854838709677	0.6986693548387096	0.7181451612903226	0.6705241935483871	0.6675	0.6082661290322581	0.6675403225806451	0.6679435483870968	9.921e-01
25 (GATA3:Point)	0.6064	0.524475806451613	0.6901612903225807	0.6465322580645161	0.6212096774193548	0.5311290322580645	0.5981451612903226	0.6297177419354839	0.500766129032258	0.5335887096774193	0.5398387096774193	9.998e-01
25 (GATA3:Point)	0.567	0.5759274193548387	0.4956451612903226	0.46016129032258063	0.54875	0.48701612903225805	0.5022177419354839	0.42939516129032257	0.594758064516129	0.47495967741935485	0.5349193548387097	9.377e-01
26 (GATA3:Point)	0.6034	0.5415275945043856	0.6246992160211131	0.5790964837382597	0.5562757121788403	0.6344407358534503	0.4869207482729178	0.5807653496856322	0.649382907707832	0.6704183808119227	0.47248311728634634	1.000e+00
26 (GATA3:Point)	0.7114	0.6679732981448421	0.5964061165877513	0.6552821547776139	0.6843126600946985	0.6911433672281301	0.668827136536521	0.678452223860902	0.6311806256306761	0.6641698362182722	0.6290460296514787	9.964e-01
26 (GATA3:Point)	0.5468	0.5461460839866491	0.5388496468213926	0.6125902351936661	0.5966389816036638	0.6198866723589226	0.6364588993246915	0.6024994178374602	0.6092136924629357	0.5659396103392067	0.5428859737638748	9.999e-01
26 (GATA3:Point)	0.4686	0.5778933478227121	0.47081425133897387	0.5239850966389816	0.4192346503143678	0.4938678879143057	0.4710471163548863	0.4911511293953272	0.5416828378483273	0.4629744624699216	0.5023286501591244	1.000e+00
26 (GATA3:Point)	0.615	0.5691997205619809	0.5889544360785531	0.6319956531863696	0.5525886827602267	0.5308546146083987	0.6403399829232321	0.5198711480245285	0.5528991694481099	0.5561592796708841	0.6627726461227975	9.972e-01
28 (GATA3:Point)	0.7676	0.6741658240647118	0.6747797197746641	0.6829770330781453	0.6981438682652029	0.712877365304059	0.6716741297125524	0.6907410082334248	0.7122995811064567	0.608948432760364	0.6568684096489961	5.502e-01
28 (GATA3:Point)	0.8092	0.788928210313448	0.842878809764553	0.766069622995811	0.7429221435793731	0.7111801242236024	0.7135273725263614	0.6985410949010544	0.7484833164812943	0.7746280514227936	0.7994005488949877	7.927e-01
28 (GATA3:Point)	0.6046	0.4272714141268236	0.4783330925899177	0.5995233280369782	0.5513866820742452	0.5761591795464394	0.5516394626606962	0.5847898309981222	0.6262819586884298	0.6658601762241803	0.5780369781886465	9.995e-01
28 (GATA3:Point)	0.6829	0.6417015744619384	0.5956593962155136	0.5772786364292937	0.654196157735086	0.6620323559150657	0.658421204680052	0.6488155423949155	0.6323848042756031	0.664235158168424	0.630254225046945	9.988e-01
28 (GATA3:Point)	0.4852	0.5724035822620251	0.5447060522894699	0.509750108334537	0.47493861042900476	0.5748952766141846	0.5026000288892098	0.4820525783619818	0.45197168857431747	0.5118084645384948	0.5616423515816843	1.000e+00
29 (GATA3:Point)	0.5603	0.5249546279491834	0.513262599469496	0.5629973474801061	0.5826818372190423	0.539543487365629	0.5825771324863884	0.5554237051514729	0.5553539019963702	0.5601703196984503	0.5528409884126763	9.931e-01
29 (GATA3:Point)	0.4601	0.4639815719670529	0.5628228395923496	0.5206966354879241	0.4931243892223929	0.3911070780399274	0.4685885802038252	0.5223719112103867	0.6126971939131649	0.5891037274884825	0.5783191400251292	1.000e+00
29 (GATA3:Point)	0.6126	0.6359765461398855	0.6489948345665224	0.5837986877006841	0.5318302387267905	0.5578668155800642	0.5549001814882033	0.6162222532458467	0.6081948904090465	0.5631369537903114	0.656603378472707	9.869e-01
29 (GATA3:Point)	0.6246	0.6158383358927824	0.6395365070501187	0.6163967611336032	0.5703266787658802	0.5419167946391177	0.6139536507050118	0.6701451905626135	0.5727697891944716	0.6623970403462236	0.5483386849085579	9.959e-01
29 (GATA3:Point)	0.7723	0.7232653915957001	0.7300711992182046	0.7348178137651822	0.6369188887337708	0.7376797431243892	0.6369188887337708	0.6499371771604077	0.7029526734608404	0.6744031830238727	0.5740262459863186	8.742e-01
29 (GATA3:Point)	0.6049	0.5660337847270697	0.5935711294150495	0.556470752478012	0.5826818372190423	0.5579715203127181	0.5648471310903252	0.5533994136534971	0.6524500907441017	0.5165433477593188	0.5276071478430825	9.836e-01
29 (GATA3:Point)	0.6622	0.5805179394108614	0.6099050677090605	0.6118595560519335	0.6424682395644283	0.6313695379031132	0.5935362278374983	0.6045302247661595	0.6564288705849505	0.679812927544325	0.7018358229791987	1.000e+00
29 (GATA3:Point)	0.6748	0.6966354879240542	0.623342175066313	0.5250244311042859	0.5828563451067988	0.5735376239006003	0.5931872120619852	0.5952115035599609	0.5278514588859416	0.5880915817394946	0.7004397598771465	9.762e-01
29 (GATA3:Point)	0.6413	0.6078109730559821	0.5606938433617199	0.6641770208013402	0.5578319140025129	0.6103587882172274	0.6788705849504397	0.5922797710456512	0.6383847549909256	0.5428940388105542	0.6019126064498115	9.592e-01
29 (GATA3:Point)	0.5464	0.49347340499790593	0.5595420913025269	0.5862068965517241	0.5894178416864442	0.4732304900181488	0.4621317883568337	0.5617408906882592	0.5871841407231607	0.5416375820187073	0.5409046488901298	9.997e-01
35 (GATA3:Point)	0.6213	0.6498690718649985	0.623043351760256	0.6119871981379109	0.6010474250800116	0.6048297934244982	0.4953738725632819	0.5969741053244109	0.662961885365144	0.665376782077393	0.6135001454757055	9.922e-01
35 (GATA3:Point)	0.6746	0.6400640093104452	0.6517893511783532	0.6166715158568519	0.5932208321210358	0.6486761710794298	0.6078556881000873	0.6369508292115217	0.641664242071574	0.6636892638929299	0.6619435554262438	9.479e-01
35 (GATA3:Point)	0.6884	0.6459703229560664	0.6045388420133838	0.6072155949956357	0.6757055571719522	0.5411405295315682	0.4828920570264766	0.5982833866744254	0.6482688391038697	0.6558044806517311	0.6613034623217923	9.854e-01
35 (GATA3:Point)	0.6332	0.6051207448356124	0.5967704393366308	0.5855397148676171	0.6273494326447483	0.5596159441373291	0.5896130346232179	0.5808553971486762	0.6402967704393366	0.6013965667733489	0.5529240616816992	9.725e-01
35 (GATA3:Point)	0.7105	0.6108233924934536	0.5635728833284841	0.637910968868199	0.7440791387838231	0.7185045097468723	0.6541169624672679	0.6903404131510038	0.5945010183299388	0.7212976432935699	0.5870235670643003	9.991e-01
36 (GATA3:Point)	0.5952	0.5474289273983464	0.5521010306943028	0.5601710272964096	0.5545645033412617	0.5805583871333106	0.5434647185411712	0.5953958545701665	0.6236266847887643	0.5707044965454752	0.5838713331068072	9.998e-01
36 (GATA3:Point)	0.6319	0.5514214520330728	0.4937422131611734	0.6417770981991165	0.6474968852644694	0.6755578208177596	0.5575376599841432	0.644863517952203	0.5140163098878695	0.535791142824782	0.5949711179068977	9.998e-01
36 (GATA3:Point)	0.6542	0.6861479216219277	0.6704043493034318	0.5171593611960584	0.6284686827500283	0.6364820477970325	0.6345848907010987	0.7017499150526674	0.6756710839279647	0.6023049042926719	0.721401064673236	9.997e-01
36 (GATA3:Point)	0.7011	0.7259315890814362	0.6361705742439687	0.6648827726809379	0.6204836334805753	0.6974176010873259	0.6265998414316457	0.6811077132178049	0.627874051421452	0.6871389738362216	0.7245441159814249	9.405e-01
36 (GATA3:Point)	0.8321	0.7275739041794088	0.7887642994676634	0.8057537659984143	0.7722278853777325	0.8184109185638238	0.7498017895571413	0.7975421905085514	0.7491788424510137	0.735813795446823	0.6931702344546381	5.547e-01
36 (GATA3:Point)	0.6443	0.6149620568580814	0.5645882885944048	0.5736776531883565	0.5509117680371503	0.5846358591006909	0.5627760788311247	0.668167402876883	0.6374731000113263	0.6006909049722505	0.5607656586249858	9.809e-01
36 (GATA3:Point)	0.5907	0.6481481481481481	0.5440310340921962	0.5974629063314079	0.5629176577188809	0.5431532449881074	0.5200758862838374	0.5377732472533696	0.6326594178276136	0.5729697587495752	0.5047570506286103	1.000e+00
36 (GATA3:Point)	0.8006	0.7223354853324272	0.7332087439121078	0.7662249405368672	0.6783044512402311	0.6296013138520784	0.7975705062861026	0.8305017555782082	0.7870653528145883	0.7715483067165024	0.763393362781742	9.951e-01
36 (GATA3:Point)	0.6177	0.5862498584211122	0.5841261751047684	0.5455034545248613	0.6334805753765999	0.5287405142145203	0.5511949258126628	0.5512515573677653	0.6078264809151659	0.6027296409559406	0.5465228225167064	9.998e-01
36 (GATA3:Point)	0.7473	0.6460527806093556	0.7744648318042814	0.7605334692490656	0.6775965568014498	0.6561048816400499	0.7183995922528033	0.5990485898742779	0.7580699966021067	0.7107826480915166	0.7181164344772908	9.596e-01
36 (GATA3:Point)	0.6463	0.6828916072035338	0.6373881526786725	0.6272511043153245	0.5782931249292106	0.6482897270359044	0.5807565975761695	0.5597179748555895	0.5968682750028316	0.5836731226639483	0.6647128780156303	9.917e-01
36 (GATA3:Point)	0.7498	0.6537829878808472	0.7702740967266961	0.6267697360969532	0.767442518971571	0.7355872692264129	0.7174368558160608	0.7726809378185525	0.7889058783554196	0.7630818892286783	0.7389002151999093	9.893e-01
36 (GATA3:Point)	0.5397	0.4293521350096274	0.5110148374674368	0.5214067278287462	0.5228225167063087	0.5325914599614905	0.518235360743006	0.5610488164004983	0.5375467210329595	0.6057594291539246	0.5245214633593839	1.000e+00
36 (GATA3:Point)	0.6479	0.6423150979725903	0.6997678106240798	0.664684562238079	0.65791709140333	0.6288367878581946	0.685270132517839	0.6506965681277608	0.5877505946313286	0.5370936685921396	0.5437195605391324	9.966e-01
36 (GATA3:Point)	0.7436	0.7511609468796013	0.595565749235474	0.6951806546607769	0.6564163551931136	0.6824951863178162	0.63755804734398	0.681334239438215	0.5930173292558614	0.7380224260958206	0.5920545928191188	9.329e-01
38 (GATA3:Point)	0.6124	0.6805010483307349	0.6124670716628138	0.6667383474006774	0.6124939519380679	0.6135154023977205	0.6277619482823504	0.6272781033277781	0.5422826729745712	0.5827374872318692	0.5077952798236653	1.000e+00
38 (GATA3:Point)	0.6427	0.664695446481372	0.5512069243589054	0.5859631202623515	0.6220633299284984	0.5711252083221332	0.601150475780872	0.6081124670716628	0.5639212945540563	0.5394602440728993	0.5828315681952584	8.982e-01
38 (GATA3:Point)	0.6217	0.5466372775657222	0.5878716198053868	0.5372291812268157	0.605531960647277	0.515886242675125	0.5744852427288856	0.5767431858502231	0.62133756249664	0.6312295037901188	0.5547282404171818	1.000e+00
38 (GATA3:Point)	0.6863	0.6703671845599699	0.656066878124832	0.6299123703026719	0.5979517230256438	0.6407988817805494	0.7018171066071717	0.6744529863985808	0.6196978657061448	0.6453954088489866	0.6587817859254879	9.985e-01
38 (GATA3:Point)	0.7173	0.7009569377990431	0.6762539648406	0.6587549056502339	0.7421643997634536	0.6232729423149294	0.716896941024676	0.6308262996613085	0.6267942583732058	0.6702865437342078	0.7191817644212677	9.463e-01
38 (GATA3:Point)	0.7939	0.7899306488898447	0.7528089887640449	0.7372184291167142	0.6999623676146444	0.73130476856083	0.7611418740927907	0.64461588086662	0.7901725713671308	0.7836675447556583	0.7489919896779743	9.970e-01
38 (GATA3:Point)	0.5899	0.5727649051126283	0.5512606849094135	0.5927369496263641	0.6096177624858878	0.5965808289876888	0.6095640019353799	0.5198376431374657	0.591097252835869	0.6215794849739261	0.5987043707327563	9.999e-01
38 (GATA3:Point)	0.7154	0.6982957905488952	0.6954196010967152	0.6901510671469275	0.6755550776839955	0.7385086823289071	0.7325143809472608	0.6750174721789151	0.7598516208805978	0.6573840116122789	0.7239395731412289	9.983e-01
38 (GATA3:Point)	0.6591	0.7229718832320843	0.6394011074673405	0.6468200634374496	0.5784635234664803	0.6077361432181065	0.6602333207892049	0.6652599322617063	0.5600774151927316	0.6887532928337187	0.6273856244287942	9.991e-01
38 (GATA3:Point)	0.6868	0.7063598731251008	0.6925971721950432	0.6395086285683566	0.6564163217031342	0.580855867964088	0.6179506478146336	0.7329982259018333	0.6728939304338476	0.6330842427826461	0.692167087790979	9.290e-01
38 (GATA3:Point)	0.7394	0.7349604859953766	0.6891564969625289	0.6110961776248589	0.6138110854255148	0.6637008762969733	0.6846674909951078	0.5898876404494382	0.7062792322993388	0.6924358905435192	0.6521692382129993	9.996e-01
38 (GATA3:Point)	0.7023	0.6373850868232891	0.6344282565453471	0.635826030858556	0.6061502069781195	0.7044513735820654	0.6494543304123435	0.7077845277135638	0.679157034568034	0.6816031396161497	0.6209074780925756	8.937e-01
38 (GATA3:Point)	0.7081	0.6284070748884468	0.722622439653782	0.5755604537390463	0.6496693726143755	0.6983495510994032	0.6067146927584538	0.6853126176012042	0.6927584538465674	0.5469867211440245	0.6697489382291275	9.975e-01
38 (GATA3:Point)	0.5705	0.5598623729906994	0.5985430890812322	0.5351862803075104	0.5138971023063276	0.5695123918068921	0.5018278587172733	0.5784097629159722	0.6206521154776625	0.5762324606203968	0.5572818665663136	9.960e-01
38 (GATA3:Point)	0.5476	0.4862910596204505	0.5858018386108274	0.5820654803505187	0.5387882371915489	0.5600236546422236	0.5134132573517552	0.5456964679318316	0.49513467017902263	0.5398096876512015	0.541906349121015	9.999e-01
38 (GATA3:Point)	0.7456	0.6428955432503629	0.7100693511101553	0.7260899951615505	0.7291274662652546	0.726950163969679	0.7049889790871459	0.6728401698833396	0.7007150153217568	0.728401698833396	0.713886350196226	9.926e-01
38 (GATA3:Point)	0.7492	0.7524057846352347	0.7771356378689318	0.7033224020213967	0.6882963281544003	0.7660340841890221	0.641578409762916	0.7363851405838395	0.7215472286436213	0.6232998225901834	0.6868716735659374	9.936e-01
38 (GATA3:Point)	0.7331	0.6758776409870437	0.7897962475135746	0.7361700983818075	0.7215203483683673	0.7277565722272996	0.7190473630449976	0.6860115047578087	0.643083705177141	0.6961722488038278	0.6660125799688189	9.977e-01
38 (GATA3:Point)	0.8116	0.6966829740336541	0.7213053061663351	0.7863286920058061	0.7523520240847267	0.7236976506639428	0.6922746088919951	0.7855491640234396	0.695177678619429	0.7443954626095372	0.7516262566528681	7.038e-01
38 (GATA3:Point)	0.6084	0.631525186817913	0.593865921187033	0.5492446642653621	0.5674963711628407	0.5644857803343907	0.6360141927853341	0.5853717542067631	0.607037256061502	0.565023385839471	0.5856136766840493	9.946e-01
38 (GATA3:Point)	0.5365	0.517337777538842	0.46161496693726145	0.5336541046180313	0.5252943390140316	0.5100263426697489	0.546180312886404	0.49647868394172356	0.5315036825977097	0.5311811192946616	0.5036019568840385	9.999e-01
38 (GATA3:Point)	0.6954	0.6699908607064137	0.6527337239933337	0.6997742056878662	0.6607978065695392	0.6461749368313532	0.5841890220955862	0.6542390194075587	0.6106392129455406	0.6070910166120101	0.596849631740229	9.926e-01
38 (GATA3:Point)	0.6486	0.6053169184452449	0.6289715606687812	0.6080855867964088	0.6384871781087038	0.566501800978442	0.6771947744744906	0.5934358367829686	0.6836729208107091	0.6061233267028654	0.6204236331380033	9.999e-01
38 (GATA3:Point)	0.6505	0.6687006074942208	0.6888876942099887	0.5691898285038439	0.6071447771625181	0.5778452771356378	0.6239180689210257	0.6859308639320467	0.6925165313692813	0.5391914413203591	0.6097252835869039	9.999e-01
38 (GATA3:Point)	0.7238	0.7015483038546315	0.7029460781678405	0.7118972098274287	0.7254179882802	0.731331648836084	0.6800709639266707	0.7218966722219236	0.7016020644051395	0.6591581097790441	0.6474651900435461	1.000e+00
39 (GATA3:Point)	0.7152	0.6978920874626396	0.6633370038278014	0.6114519427402862	0.6781238529704787	0.6895810392742908	0.6042158250747208	0.5230454616957685	0.7156153321797494	0.6472130459860521	0.6648314194326465	9.092e-01
39 (GATA3:Point)	0.7247	0.697079335116145	0.6721986261863563	0.7226941429395417	0.663232132557286	0.667531854648419	0.6302239001625505	0.6856221488123329	0.6472654816213098	0.7242147763620156	0.5926537675003932	9.629e-01
39 (GATA3:Point)	0.5778	0.4882806355198993	0.6090136857008023	0.5824812542603953	0.6475276597975984	0.6247705940957474	0.607178438466782	0.5282890252215405	0.5441245870693724	0.5703686225158617	0.6665617953961512	9.993e-01
39 (GATA3:Point)	0.7332	0.6182423575061612	0.6707828640343978	0.6810340307272823	0.7311624980336637	0.6598762519007918	0.6642546274448115	0.6918882072256305	0.7753657385559226	0.7278066173771696	0.7217240836872739	9.993e-01
39 (GATA3:Point)	0.706	0.6794871794871795	0.7178438466782026	0.6280740391169839	0.6744009228671806	0.6979445230978973	0.6292800587279115	0.5514655760054533	0.6298044150804887	0.6872476535053222	0.6902627025326412	9.957e-01
39 (GATA3:Point)	0.6876	0.5725184835614283	0.6084893293482251	0.5988673902784333	0.6201300403754392	0.6509097582717215	0.6811126841801688	0.566567038959677	0.7123905406113995	0.6199465156520372	0.5373079544858685	9.067e-01
39 (GATA3:Point)	0.6877	0.5935713911174034	0.6255571286246133	0.6476325310681139	0.6155943579256463	0.6171149913481202	0.6359656022232709	0.6501494415604845	0.7016412353835667	0.6369618792931676	0.6091709926065755	8.622e-01
39 (GATA3:Point)	0.7029	0.5934403020292591	0.661160924964606	0.7019820670127419	0.6702847254994494	0.6298568507157464	0.6717791411042945	0.7364060615594358	0.6682135179067694	0.6593781133658434	0.7548896229877825	9.899e-01
39 (GATA3:Point)	0.6756	0.6526401342352263	0.5713124639505007	0.6777305857060458	0.6479995805149179	0.6778092391589324	0.6416286508311049	0.6440406900529599	0.7084316501494415	0.675449635572335	0.6035865974516281	9.995e-01
39 (GATA3:Point)	0.6036	0.5852603429290546	0.6059199832205967	0.5367835981332914	0.6149651303025536	0.6606890042472865	0.5616905248807089	0.6217293272507997	0.5020187719574223	0.45236222536836035	0.6495464317550207	9.998e-01
42 (GATA3:Point)	0.7731	0.7566300366300366	0.7883028083028083	0.7338705738705739	0.7717216117216117	0.7972893772893773	0.7427106227106227	0.704981684981685	0.728986568986569	0.7828571428571428	0.7808302808302808	8.542e-01
42 (GATA3:Point)	0.6008	0.6026862026862027	0.5822222222222222	0.5473504273504274	0.5302075702075703	0.559047619047619	0.5821489621489622	0.5952136752136752	0.4798290598290598	0.5776068376068376	0.5965567765567765	1.000e+00
42 (GATA3:Point)	0.6275	0.6397069597069597	0.5455677655677655	0.6905982905982906	0.657094017094017	0.6717948717948717	0.6264468864468864	0.6338461538461538	0.6467399267399268	0.5805372405372405	0.6748229548229548	9.997e-01
42 (GATA3:Point)	0.6013	0.5121855921855922	0.6028815628815629	0.5354090354090354	0.5346275946275947	0.6464957264957265	0.631013431013431	0.5947985347985348	0.5957264957264957	0.5870573870573871	0.5838339438339438	9.989e-01
42 (GATA3:Point)	0.7388	0.6835164835164835	0.6682539682539682	0.7304517704517705	0.6824908424908425	0.7422710622710623	0.7015873015873015	0.7819047619047619	0.6631501831501831	0.7865445665445665	0.6536507936507937	9.904e-01
42 (GATA3:Point)	0.7203	0.6944810744810744	0.5844688644688645	0.614017094017094	0.6462759462759463	0.6631501831501831	0.6356776556776557	0.6457142857142857	0.6921855921855922	0.6818315018315019	0.6351159951159951	9.584e-01
42 (GATA3:Point)	0.7662	0.6275946275946276	0.6842979242979242	0.7776800976800977	0.7167765567765568	0.7747741147741147	0.7388766788766788	0.7804151404151404	0.7621733821733822	0.6943833943833944	0.7244444444444444	9.058e-01
42 (GATA3:Point)	0.5713	0.533015873015873	0.558998778998779	0.5368009768009768	0.6003663003663003	0.5085470085470085	0.6974114774114775	0.591965811965812	0.5622466422466422	0.5417826617826618	0.5015873015873016	1.000e+00
42 (GATA3:Point)	0.5527	0.5703540903540903	0.5623931623931624	0.5976800976800977	0.5232967032967033	0.5163980463980463	0.536947496947497	0.5373992673992674	0.5160927960927961	0.5558241758241759	0.526056166056166	1.000e+00
42 (GATA3:Point)	0.7047	0.6392185592185592	0.7380708180708181	0.6863003663003663	0.6810989010989011	0.6586080586080586	0.717997557997558	0.5807448107448107	0.6318437118437118	0.7076923076923077	0.7306715506715507	9.974e-01
43 (GATA3:Point)	0.6883	0.5899909268898333	0.6893892364261497	0.6435700300845232	0.6216035528389284	0.6378635213218089	0.602741034334559	0.6173773936297215	0.6721025738980947	0.6287665345494484	0.6570603123060026	9.689e-01
43 (GATA3:Point)	0.6822	0.6669929802779236	0.6553650733011795	0.6304140203428681	0.5944558521560575	0.7100186237524474	0.6238240771691896	0.6506136287665345	0.6106441908218327	0.6571796953345113	0.6322286423761998	9.983e-01
43 (GATA3:Point)	0.6452	0.6835155914235232	0.5993505563249129	0.6204097225538417	0.598443245308247	0.6775703166037916	0.568525858363975	0.599780335227544	0.6026216513060503	0.5669977555990641	0.590110309918342	9.999e-01
43 (GATA3:Point)	0.7078	0.6859510052051	0.6975311589704407	0.5855498782293109	0.6861181414450122	0.6394632539038251	0.6621699059261735	0.6896041258774652	0.6702879518647629	0.7170144692230552	0.6616446206007354	9.961e-01
43 (GATA3:Point)	0.7009	0.6397975263836493	0.6656081371472231	0.5543192779714435	0.6127453321235853	0.6876462442099232	0.6492765388472375	0.5701017143402893	0.6647724559476624	0.6625041784059978	0.6263549973735734	7.180e-01
44 (GATA3:Point)	0.651	0.6908577034476315	0.5844623002896384	0.5631598617210128	0.6537419415117257	0.5990610109315145	0.5944828552742222	0.5998318228534056	0.6328833037466131	0.6913482201251986	0.6392833784920116	9.964e-01
44 (GATA3:Point)	0.6868	0.6649303933476596	0.6510557787536205	0.6549098383630758	0.6312949640287769	0.6467812762776791	0.6023311221152948	0.6950154162384378	0.5965149957955713	0.6558675137811828	0.6266934504344577	9.998e-01
44 (GATA3:Point)	0.7146	0.6885919835560124	0.6559375875922638	0.6785013547603476	0.6651873306549565	0.6551434177333458	0.7034943473792394	0.7128141642530131	0.6141735961879847	0.7047556759786976	0.5704241801364104	9.997e-01
44 (GATA3:Point)	0.6904	0.6717742688965711	0.6747173689619733	0.657736148743343	0.7213865271419229	0.6321124918247221	0.6210641876109502	0.6297533401849948	0.6206671026814912	0.6636457068111744	0.6262029337568906	9.872e-01
44 (GATA3:Point)	0.645	0.5956273941885453	0.619218910585817	0.5050686723348594	0.6011398673269177	0.6395169578622816	0.5689059142296552	0.6240773614874334	0.6285620853966177	0.6546295431187518	0.5545174250210222	9.949e-01
45 (GATA3:Point)	0.6537	0.678326474622771	0.6278692272519433	0.5709419295839049	0.6389346136259717	0.6588934613625972	0.6374714220393233	0.5608367626886145	0.5372999542752629	0.5063786008230453	0.6577503429355281	9.992e-01
45 (GATA3:Point)	0.6347	0.5757658893461363	0.6093278463648834	0.5401691815272062	0.5765889346136259	0.529538180155464	0.58840877914952	0.5818015546410608	0.650480109739369	0.6305898491083676	0.5791952446273434	9.999e-01
45 (GATA3:Point)	0.8224	0.8003886602652035	0.8098765432098766	0.7501143118427069	0.7638317329675355	0.7703932327389118	0.7366941015089163	0.7353223593964334	0.7490169181527206	0.7489711934156379	0.7789894833104709	8.765e-01
45 (GATA3:Point)	0.6962	0.6739140374942844	0.6163694558756287	0.6186785550983082	0.6262459990855053	0.6271376314586191	0.5987425697302241	0.6443758573388203	0.6867855509830818	0.6745541838134431	0.6184956561499771	9.961e-01
45 (GATA3:Point)	0.6647	0.5523548239597622	0.6152263374485597	0.6521262002743484	0.6754000914494742	0.6175811614083219	0.6171010516689529	0.6136945587562872	0.6190672153635116	0.6430498399634202	0.6310699588477366	9.981e-01
46 (GATA3:Point)	0.6737	0.6543008104598577	0.6528231764653204	0.6698607441902118	0.6285765459185958	0.5986656517261452	0.6826892938700577	0.6871669726413827	0.6172927954148569	0.6419648054448573	0.5415304706040389	1.000e+00
46 (GATA3:Point)	0.5469	0.5926879505664263	0.5450678368333856	0.5199704473201092	0.46738011015089775	0.5531052702279139	0.5568889087896834	0.6504052299288049	0.5490305825460081	0.599986566963686	0.5925088434155734	1.000e+00
46 (GATA3:Point)	0.6698	0.6082478842967806	0.6645099180584785	0.5811803161241212	0.644852908252362	0.624389916267407	0.58185196793982	0.5820534634845296	0.6198002955267989	0.700152241078225	0.6565844266332334	9.980e-01
46 (GATA3:Point)	0.767	0.6820400304482156	0.7470111494201406	0.6670621949581337	0.7214436036358751	0.6708458335199032	0.7297049209689697	0.6873908565799489	0.6890028209376259	0.8038776698159674	0.7180181793758116	6.526e-01
46 (GATA3:Point)	0.5957	0.5668517440558815	0.6116956969507008	0.5666278601173151	0.566941297631308	0.5981059418797295	0.5943894684995299	0.5024627233242287	0.5803967223391394	0.5640755832176599	0.5576053373930954	9.999e-01
47 (GATA3:Point)	0.6318	0.6925860934415442	0.6152665058126782	0.6500109673173942	0.6906558455801711	0.6305549462601447	0.565650361921474	0.6211230533011626	0.6081377495064707	0.6130730423338452	0.6272208817723185	1.000e+00
47 (GATA3:Point)	0.6781	0.5994077648607151	0.688462382101338	0.625597718797982	0.6676683483220004	0.6229216933538056	0.5803246325948673	0.6941873217810923	0.6726913796885282	0.6845799517438035	0.6238868172844922	9.953e-01
47 (GATA3:Point)	0.7252	0.6351612195656943	0.5870366308400965	0.6792498354902391	0.7066461943408642	0.6985084448343936	0.7004606273305549	0.668567668348322	0.6589822329458215	0.7010528624698399	0.7689186225049353	9.725e-01
47 (GATA3:Point)	0.7649	0.7300065803904365	0.7237990787453389	0.6434525115156833	0.7134459311252468	0.6903487606931344	0.7162754990129414	0.7503180522044308	0.7464575564816845	0.7103750822548804	0.7454046940118447	8.835e-01
47 (GATA3:Point)	0.7605	0.7408642246106603	0.6568765080061417	0.7014915551656065	0.7251809607370038	0.7526650581267822	0.6605615266505813	0.7375082254880456	0.7241061636323756	0.7595744680851064	0.6781311691160342	8.071e-01
47 (GATA3:Point)	0.711	0.6072384294801492	0.7016012283395482	0.703114718139943	0.6621188857205528	0.5907435841193244	0.6502522483000658	0.6539372669445054	0.640315858740952	0.7188857205527528	0.639986839219127	9.310e-01
47 (GATA3:Point)	0.7321	0.674665496819478	0.636411493748629	0.7324851941215179	0.7418293485413467	0.7084009651239307	0.7561526650581267	0.700197411713095	0.7945163413029173	0.760605395920158	0.6836148278131169	1.000e+00
47 (GATA3:Point)	0.7791	0.6449879359508665	0.6758499670980478	0.7765299407764861	0.7315858740951963	0.705768808949331	0.7924106163632375	0.8016670322439131	0.8022812020179864	0.7548365869708269	0.7173941653871463	9.476e-01
47 (GATA3:Point)	0.7801	0.7933976749287124	0.633954814652336	0.7304891423557798	0.8144987935950866	0.7103092783505155	0.7985961833735469	0.7593989910067998	0.7892081596841413	0.7894055713972362	0.7041456459749945	9.894e-01
47 (GATA3:Point)	0.6105	0.5836586970826936	0.5774292608028077	0.5713094976968633	0.5317832858082913	0.5703005044966001	0.5404474665496819	0.5565694231191051	0.5714630401403816	0.5892739635885063	0.5373985523141039	9.461e-01
47 (GATA3:Point)	0.7218	0.6121956569423119	0.6764202676025444	0.6643781531037508	0.7240184250932222	0.7084009651239307	0.7407764860715069	0.7177670541785479	0.666176793156394	0.7359289317832858	0.6481245887255978	9.912e-01
47 (GATA3:Point)	0.7657	0.736872121079184	0.7300723842948015	0.733691599034876	0.7357753893397675	0.7473130072384295	0.7232507128756306	0.7111866637420486	0.7606711998245229	0.7618118008335161	0.7455801710901514	7.265e-01
47 (GATA3:Point)	0.6966	0.6690282956788769	0.6307962272428164	0.6280324632594867	0.6707172625575785	0.5597718797982013	0.6690282956788769	0.657227462162755	0.7016231629743365	0.68567668348322	0.6802807633252906	9.905e-01
47 (GATA3:Point)	0.6986	0.7386049572274621	0.680039482342619	0.7013380127220882	0.6945163413029173	0.5937486290853258	0.7409519631498136	0.6365869708269357	0.6159245448563282	0.7325729326606712	0.7199385830225927	9.969e-01
47 (GATA3:Point)	0.6686	0.5805220443079623	0.6093222197850405	0.6951305110769905	0.611208598376837	0.6191489361702127	0.585216056152665	0.6431454266286466	0.5609124808071946	0.6053959201579294	0.6374204869488923	9.787e-01
47 (GATA3:Point)	0.6574	0.6263434963807852	0.5838561087957885	0.6519412151787672	0.591050669006361	0.5986400526431235	0.6053081816187761	0.5984426409300285	0.6783724500987058	0.6286246983987717	0.6383636762447905	9.964e-01
47 (GATA3:Point)	0.748	0.751392849309059	0.7516121956569423	0.7492871243693793	0.7179864005264313	0.7773634568984427	0.7163632375520947	0.765979381443299	0.6776266725159026	0.6794253125685458	0.702390875191928	9.976e-01
47 (GATA3:Point)	0.6315	0.5473788111427945	0.6584338670761132	0.5857205527527967	0.6890107479710463	0.6482561965343278	0.5753893397674928	0.6191270015354244	0.6344593112524677	0.568699276157052	0.6200701908313226	9.996e-01
47 (GATA3:Point)	0.7348	0.6720114060100899	0.649067778021496	0.6997587190173283	0.6976091248080719	0.6555384952840535	0.677056372011406	0.7144329896907217	0.6877166045185348	0.754244351831542	0.723272647510419	9.948e-01
47 (GATA3:Point)	0.7354	0.6995832419390217	0.6638736565036192	0.7244571177889888	0.6328361482781312	0.711208598376837	0.6681070410177671	0.7496819477955692	0.7241719675367405	0.6810265409080939	0.7454704979162097	9.654e-01
49 (GATA3:Point)	0.6912	0.6418240850059032	0.5645977399224152	0.6392941474110305	0.597318266149435	0.6999494012481026	0.6706232079608703	0.6316832518131219	0.612919547984483	0.5672752572103221	0.6033690335638388	9.895e-01
49 (GATA3:Point)	0.7819	0.7853558778883454	0.7450455388767077	0.7355371900826446	0.7367389104402091	0.7618274582560297	0.7260920897284534	0.7883918030021926	0.7792840276606511	0.7503373250126497	0.7307724742789677	9.961e-01
49 (GATA3:Point)	0.7306	0.6798785629954461	0.665984989036937	0.6786135941980098	0.674860853432282	0.6975037949063924	0.6641929499072357	0.6800050598751898	0.6675029515938606	0.6681776016191601	0.6942359588463485	9.774e-01
49 (GATA3:Point)	0.7756	0.7358323494687131	0.7966141001855288	0.7295496711081126	0.7119244391971665	0.7211797942317423	0.6687468375780065	0.7475333108449992	0.6535461291954798	0.7942739079102715	0.700455388767077	9.344e-01
49 (GATA3:Point)	0.6807	0.6758095800303593	0.7176378815989206	0.605118907066959	0.618907066959015	0.6781919379321977	0.7480603811772643	0.6476007758475291	0.5781539888682746	0.6793093270365997	0.6647200202395007	9.953e-01
49 (GATA3:Point)	0.602	0.6626960701636027	0.5698684432450666	0.5539930848372406	0.5831295328048575	0.5906139315230224	0.4782425366840951	0.5434727610052286	0.5314977230561646	0.6256324843987182	0.6125189745319616	9.999e-01
49 (GATA3:Point)	0.6642	0.5390453702142014	0.652470905717659	0.6620635857648844	0.6132779558104233	0.6273191094619666	0.692443919716647	0.6561182324169337	0.687953280485748	0.611106426041491	0.6583740934390285	9.998e-01
49 (GATA3:Point)	0.7573	0.7459520998482038	0.6347191769269691	0.71692106594704	0.7794737729802664	0.6839897115871142	0.6892604149097655	0.7603305785123967	0.6551484230055659	0.7113973688649013	0.7042713779726767	9.637e-01
49 (GATA3:Point)	0.721	0.6293008939112835	0.6648043514926631	0.6083867431270029	0.7041870467195143	0.6583951762523191	0.6047183336144375	0.6901880586945522	0.6734272221285208	0.6535039635688986	0.6532509698094113	7.860e-01
49 (GATA3:Point)	0.7709	0.7268932366334964	0.7383412042502951	0.75801146905043	0.7643573958509023	0.7983428908753584	0.747596559284871	0.7454461123292292	0.6971875527070333	0.7319741946365323	0.7101956485073369	9.980e-01
50 (GATA3:Point)	0.6802	0.7001861427094106	0.6139813857290589	0.6315822130299896	0.6637435367114788	0.6386970010341262	0.6783867631851086	0.6492037228541883	0.616153050672182	0.6385522233712513	0.6897207859358842	9.742e-01
50 (GATA3:Point)	0.6916	0.6918510858324716	0.6210134436401241	0.7123267838676318	0.6647569803516029	0.6752223371251292	0.6481695966907963	0.5963805584281282	0.6180351602895553	0.7028748707342296	0.6263495346432265	9.989e-01
50 (GATA3:Point)	0.6553	0.6054188210961737	0.5805170630816959	0.5299482936918304	0.5836401240951397	0.5876111685625647	0.5494519131334022	0.5799793174767321	0.5810754912099276	0.66641158221303	0.5804550155118925	9.916e-01
50 (GATA3:Point)	0.7108	0.6847569803516029	0.6592761116856256	0.670258531540848	0.7130920372285419	0.5986970010341262	0.7099276111685625	0.599875904860393	0.6705067218200621	0.6788210961737332	0.614229576008273	9.981e-01
50 (GATA3:Point)	0.6787	0.6316856256463288	0.608976215098242	0.6531127197518097	0.6465563598759049	0.6463081695966908	0.632947259565667	0.6068252326783867	0.6465149948293691	0.611147880041365	0.6866184074457083	9.895e-01
51 (GATA3:Point)	0.6667	0.6004546746234726	0.6177485486948403	0.7039134494377461	0.6876750700280112	0.6488450452644826	0.5816181545081801	0.6588925425242561	0.5913814801282832	0.6508342467421752	0.5990135184508586	9.738e-01
51 (GATA3:Point)	0.6035	0.6156172613973125	0.5641010027199286	0.5412454837007267	0.5083018714732269	0.5290464011691633	0.6018552348475622	0.5529371168757358	0.591117606462875	0.6349612308691592	0.5028011204481793	1.000e+00
51 (GATA3:Point)	0.6762	0.6505094791539804	0.635894937685219	0.6575934721714772	0.649738156132018	0.6727357609710551	0.6342508017699834	0.6156781553200991	0.6459830308935168	0.613384484228474	0.6328299435716316	9.988e-01
51 (GATA3:Point)	0.6973	0.7113019120691755	0.7231762270125441	0.6634189907847197	0.5520643039824625	0.6470588235294118	0.6373766898063573	0.7014167986034994	0.6773636991028296	0.7246681281208135	0.6820931271059149	9.998e-01
51 (GATA3:Point)	0.6893	0.6309625299395121	0.6244874761498802	0.6108675354199651	0.5986278569398774	0.6316932570129501	0.6276539601347786	0.6968294564202493	0.6712134129013925	0.6934396947184671	0.5974911703811959	9.923e-01
51 (GATA3:Point)	0.7611	0.6709089432874599	0.7263630089717046	0.7191369301343726	0.6635610766045549	0.7152397190760362	0.7126415783704786	0.7197458693622376	0.7233589087809037	0.733507895911988	0.7086834733893558	7.742e-01
51 (GATA3:Point)	0.6703	0.6261316120651159	0.6039459261965656	0.6694677871148459	0.5940405147566273	0.6378638411886494	0.648520277676288	0.5652579872528721	0.6178601875532821	0.7314983964600333	0.6879389436934193	9.932e-01
51 (GATA3:Point)	0.7151	0.7045629846141355	0.698006738927455	0.6624040920716112	0.6753136037023505	0.5868144359192953	0.6588722445499939	0.6511996102788942	0.671152518978606	0.6903544026306174	0.725206024438761	9.962e-01
51 (GATA3:Point)	0.6613	0.5967401453334957	0.581009215280315	0.6220111232898957	0.6618154508180084	0.6573093005318069	0.5914423740510697	0.6319368327040962	0.5888036373969878	0.5996427556529859	0.5568546259083343	1.000e+00
51 (GATA3:Point)	0.724	0.7430479438152072	0.6401575122802744	0.6871067267486705	0.720638980229773	0.7536028904315349	0.7456054885722405	0.7546583850931677	0.6625055819429221	0.6372954979093086	0.6903544026306174	9.917e-01
53 (GATA3:Point)	0.7421	0.6745478744226102	0.743286620214515	0.67351053002427	0.6203319502074689	0.7190558208721523	0.7115791121897753	0.6954317701401393	0.7009903703123777	0.7113833868315979	0.6585179675878807	9.931e-01
53 (GATA3:Point)	0.75	0.677053159007281	0.6931613559852815	0.7001291787363971	0.7097001487512722	0.7032999295388711	0.6699287559696234	0.7662452047287247	0.7441086667188601	0.7843106552884992	0.7244774132936663	9.997e-01
53 (GATA3:Point)	0.7722	0.6429382290769592	0.7677131449150552	0.7542863853440852	0.7437172160025053	0.7668519533390746	0.6807523682768339	0.7197408596257732	0.7262193689814452	0.7870899553746183	0.7163352383934862	9.944e-01
53 (GATA3:Point)	0.7382	0.6182572614107884	0.6837078211853128	0.6845690127612933	0.708056055742582	0.7109919361152431	0.7424254286385344	0.7196625694825022	0.7263759492679872	0.7539732247710014	0.7497651295701871	9.980e-01
53 (GATA3:Point)	0.6946	0.6917521334064042	0.6868198543803335	0.6208604086745478	0.6902059030768026	0.6362639943631097	0.6448954826587333	0.5804431222109137	0.6706725123306976	0.723224771001331	0.6432709621858608	9.999e-01
55 (GATA3:Point)	0.7401	0.6906633906633907	0.7251937251937252	0.6685881685881686	0.6340389340389341	0.7003969003969004	0.7518049518049518	0.6941409941409942	0.6664146664146664	0.7211113211113211	0.686996786996787	9.993e-01
55 (GATA3:Point)	0.7355	0.6752787752787753	0.6936873936873937	0.6708561708561709	0.745927045927046	0.7085239085239086	0.5980343980343981	0.7163296163296163	0.7331317331317331	0.724929124929125	0.6483462483462483	9.910e-01
55 (GATA3:Point)	0.7117	0.7246078246078246	0.5855414855414856	0.6378945378945379	0.6756378756378756	0.7095067095067095	0.7142128142128142	0.6765639765639766	0.6342846342846343	0.6417879417879417	0.5999621999622	9.994e-01
55 (GATA3:Point)	0.7271	0.7084861084861085	0.6861840861840862	0.7132489132489133	0.6796635796635797	0.7147798147798148	0.7207522207522208	0.7107541107541108	0.7206955206955207	0.7241920241920242	0.7308637308637309	9.856e-01
55 (GATA3:Point)	0.7129	0.6435834435834435	0.6961443961443962	0.638915138915139	0.625061425061425	0.7394632394632394	0.6924777924777925	0.673936873936874	0.7028161028161029	0.6491022491022491	0.6860517860517861	9.969e-01
56 (GATA3:Point)	0.6846	0.7359149695257916	0.6484131113423517	0.6440277984242604	0.6358332094544373	0.6504013676230117	0.6500111491006392	0.6638546157276647	0.6597108666567564	0.625213691095585	0.6334733164858035	9.905e-01
56 (GATA3:Point)	0.7979	0.765738813735692	0.7390552995391705	0.758863535008176	0.718763936375799	0.7904712353203508	0.7667050691244239	0.7768879143749071	0.7774082057380705	0.7050505425895645	0.6908354392745651	9.098e-01
56 (GATA3:Point)	0.7257	0.6963542440909767	0.6803181210049056	0.7291883454734651	0.705199197264754	0.7099375650364204	0.7048275605767801	0.7087111639661068	0.7213096476884198	0.6952950795302513	0.6951092611862643	9.985e-01
56 (GATA3:Point)	0.631	0.5877991675338189	0.6101716961498439	0.5963653931916159	0.6049316188494128	0.6115467518953471	0.6409060502452802	0.631689460383529	0.6157090828006541	0.631577969377137	0.568139586740003	9.999e-01
56 (GATA3:Point)	0.6992	0.6727924780734355	0.7358220603537982	0.7188568455477925	0.6797049204697487	0.6489891482087111	0.6753010257172588	0.6542292255091423	0.5545748476289579	0.6642076705812398	0.7232421584658838	9.998e-01
56 (GATA3:Point)	0.7361	0.7386836628511967	0.6804296120112977	0.6750222982012785	0.7194514642485507	0.7405232644566672	0.6765088449531738	0.7330347851939943	0.6921547495168723	0.6591905752935929	0.7265125613200535	9.910e-01
56 (GATA3:Point)	0.7276	0.6778095733610822	0.6931024230712056	0.6765645904563699	0.7013527575442248	0.7196372825925376	0.6584473019176453	0.7148060056488776	0.6697450572320499	0.6624423963133641	0.6984168277092314	9.864e-01
56 (GATA3:Point)	0.7129	0.6487847480303256	0.7293555819830534	0.6306488776572023	0.7038613051880481	0.6684257469897428	0.6583358109112531	0.7242455775234131	0.7401887914374907	0.6850379069421734	0.7733016203359596	9.969e-01
56 (GATA3:Point)	0.7346	0.670042366582429	0.6701352757544224	0.6853352162925525	0.658763193102423	0.7421398840493534	0.7607217184480451	0.7401887914374907	0.7182436450126356	0.7176304444774788	0.6905381299241861	9.850e-01
56 (GATA3:Point)	0.6906	0.6633529061989	0.590865170209603	0.682826668648729	0.666121599524305	0.6811171398840493	0.6546194440315148	0.6937342054407611	0.6727924780734355	0.659487884643972	0.6389363757990189	9.975e-01
56 (GATA3:Point)	0.6513	0.649843912591051	0.5752935929834994	0.5608926713245131	0.5883566225657797	0.6600639215103316	0.6460903820425152	0.6239965809424707	0.6140738813735692	0.63977255834696	0.6194440315147911	9.995e-01
56 (GATA3:Point)	0.592	0.588523859075368	0.5222238739408355	0.5222238739408355	0.5893228779545117	0.5771703582577672	0.5482756057678014	0.6216738516426341	0.5464545859967296	0.6305931321540063	0.5420321094098409	1.000e+00
56 (GATA3:Point)	0.7356	0.7547383677716665	0.7413780288390069	0.6958896982310093	0.6874535454140033	0.6512561320053516	0.6393265943213914	0.7021703582577672	0.7184480451910212	0.6663817452058868	0.654786680541103	9.995e-01
56 (GATA3:Point)	0.7086	0.7138954957633418	0.5618589267132451	0.6512189683365542	0.6841459788910361	0.6587446112680244	0.7391667905455627	0.7136725137505574	0.7185595361974134	0.7126505128586295	0.7151404786680541	9.999e-01
56 (GATA3:Point)	0.7647	0.7619852831871562	0.6935112234279768	0.7109967295971459	0.6968559536197413	0.7455961052475101	0.76477255834696	0.7092314553292701	0.6937342054407611	0.7695666716218225	0.749275308458451	9.621e-01
58 (GATA3:Point)	0.7528	0.7221962532810758	0.7174679083815756	0.7021682068246378	0.7211535004135055	0.7388623206644853	0.6794074287152565	0.6942217108338428	0.7201646830390852	0.704289669555212	0.6934666139297401	9.387e-01
58 (GATA3:Point)	0.68	0.6915968501672001	0.5862068965517241	0.6524756391355938	0.6851066124914602	0.7027435187515731	0.630757613893783	0.6920822696055517	0.6491496170579987	0.6579051454460465	0.6697349969436553	1.000e+00
58 (GATA3:Point)	0.6556	0.6343892704325627	0.6313509043184351	0.6481607996835784	0.6167703426701665	0.6118082773003488	0.5318039624608968	0.6334364100535759	0.617399590090252	0.5736758836431628	0.6484484556470461	1.000e+00
58 (GATA3:Point)	0.7476	0.709431519902197	0.750098881737442	0.6789579662723383	0.6532487145374133	0.6289417856243932	0.7085325950163605	0.7282729855093308	0.6989140987379094	0.7161195210528208	0.7072021861853224	9.828e-01
58 (GATA3:Point)	0.6378	0.5648124842688145	0.6209053971450146	0.6122936967387005	0.657473661500845	0.6294092265650282	0.6399086692315991	0.6114127503505807	0.595969220811909	0.6920822696055517	0.6108014814282119	9.999e-01
58 (GATA3:Point)	0.7499	0.7180072633130775	0.7046492395095466	0.6981949588292402	0.7498112257739743	0.6937542698932078	0.6994894106648448	0.7064650677789364	0.6380389054690591	0.7882672323900615	0.7437524720434361	7.080e-01
58 (GATA3:Point)	0.6632	0.6849448060120097	0.6030707274100177	0.6526374456150444	0.6476753802452268	0.5870698644421272	0.6699147819208227	0.7225378447376937	0.6777713854230341	0.7263313077559239	0.6090935241451224	9.910e-01
58 (GATA3:Point)	0.7292	0.6606378770989896	0.6962532810758333	0.6523857466470102	0.6945812807881774	0.7196972420984502	0.692603646039337	0.6755420517061594	0.6684765021034842	0.7363812879795765	0.649796842975801	1.000e+00
58 (GATA3:Point)	0.7215	0.6986264427744417	0.6446010571356657	0.6912912157060156	0.6734205889755852	0.6860235158750135	0.6915788716694833	0.7663154866779331	0.6439538312178634	0.7262773722627737	0.7329473949156808	1.000e+00
58 (GATA3:Point)	0.7231	0.7158498435870698	0.7185466182445794	0.6393513358023803	0.6689259645464025	0.6591276832907842	0.6838481176512891	0.6830390852540362	0.6435762827658121	0.7190859731760814	0.6910754737334148	9.611e-01
58 (GATA3:Point)	0.8102	0.7010894969616339	0.8056164826867067	0.7904066736183525	0.776347488403869	0.805868181654741	0.8032433209880983	0.8343641005357593	0.7393657186005538	0.7746395311207795	0.7582251627054043	9.268e-01
58 (GATA3:Point)	0.7634	0.7467009456689799	0.7643738089245262	0.7321024055229945	0.6792636007335227	0.7374599978425803	0.737945417280932	0.7230771996691956	0.7458020207831434	0.7195174571212829	0.753838409262522	1.000e+00
58 (GATA3:Point)	0.6241	0.6294811405558951	0.5830606594512963	0.582341519542627	0.5939196720722016	0.583006723958146	0.6088058681816547	0.595969220811909	0.6156197188162957	0.6011470281543274	0.585811369601956	1.000e+00
58 (GATA3:Point)	0.7014	0.670831685304376	0.7299270072992701	0.7251986623997698	0.7370285138973788	0.6971342274639531	0.6305238934234655	0.7220883822947755	0.6506777893639207	0.6374456150444069	0.7020243788429039	9.979e-01
58 (GATA3:Point)	0.7357	0.6500485419438352	0.7556722160296285	0.6414008845420877	0.7371543633813958	0.759915141490777	0.6535543489985977	0.691201323217432	0.7181331127970947	0.6639279421811514	0.7166588759843228	8.025e-01
59 (GATA3:Point)	0.7626	0.7217012844556102	0.6798768621067903	0.7456034818300838	0.7145005484590071	0.7952478680867626	0.7641449347156859	0.7163228477407028	0.756041895191253	0.7843140723965889	0.7727079721170518	9.989e-01
59 (GATA3:Point)	0.7768	0.6829730016630693	0.687130674781501	0.7437281058702806	0.7355896818937758	0.6502423834966915	0.7344396872014437	0.7730264321856976	0.7466296309401649	0.7579703478291638	0.724072042744418	9.914e-01
59 (GATA3:Point)	0.7319	0.7088390361275255	0.7197374473656275	0.6912706556738969	0.7139874739039666	0.7069636601677223	0.6696507554580517	0.6767276458724036	0.7561657407735041	0.6912706556738969	0.7063267400304306	9.485e-01
59 (GATA3:Point)	0.7948	0.7354658363115247	0.7503096139556279	0.7725841265348006	0.7619864831393086	0.7570857365273699	0.7716995152330066	0.7373942889494356	0.7529280634089381	0.7882417465765542	0.7390042815187007	9.889e-01
59 (GATA3:Point)	0.6934	0.633540922118821	0.6097802625526344	0.6951629454017905	0.6394855100668766	0.7127844025335268	0.6051625915572697	0.6128233254308058	0.6805845511482255	0.6525246806553201	0.6722338204592901	9.927e-01
59 (GATA3:Point)	0.7129	0.6732422773433353	0.7396412016559923	0.6126110187183752	0.7501326916952691	0.7416934998761544	0.7460634797070167	0.6529139096281094	0.6046141325501575	0.7392696649092388	0.6843706875199037	9.967e-01
59 (GATA3:Point)	0.7259	0.6808145500866919	0.6195817557765118	0.6699515233006617	0.6784791762499558	0.6798591698807543	0.7154913131170164	0.7187643749336542	0.6795230175860727	0.696702169066912	0.6525954495594636	9.965e-01
59 (GATA3:Point)	0.7137	0.665776157956194	0.6559746647323166	0.7034429071865822	0.6962775556420508	0.7240012738402746	0.6944198719082835	0.6401401224302041	0.7104844131488623	0.6823537737518135	0.6639892431265702	9.993e-01
59 (GATA3:Point)	0.7126	0.7171013056862815	0.71113902551219	0.6540639043204416	0.7295920172676126	0.6267824917731148	0.6595484943915644	0.6599200311383179	0.6065425851880684	0.695534482148544	0.7236120448674852	9.940e-01
59 (GATA3:Point)	0.6225	0.6170694596794168	0.5906018895297407	0.6343193800643997	0.6375924418810375	0.5569335833834613	0.6218817451611762	0.6120802519372988	0.6193871412901171	0.6131240932734157	0.5659035419836523	9.997e-01
59 (GATA3:Point)	0.7439	0.686387601287994	0.7325112345635327	0.6859099111850253	0.6705530589858816	0.6625561728176639	0.7180036092141113	0.7426665723081278	0.7335727681256856	0.6799299387848979	0.7205689819893139	9.690e-01
59 (GATA3:Point)	0.6669	0.6187856056048973	0.6094441102579526	0.6711015179929939	0.6676161494639256	0.707901348147624	0.6657053890520506	0.6482431619546372	0.6333286154063904	0.6755776511800715	0.6268001839991508	9.955e-01
59 (GATA3:Point)	0.7372	0.709210572874279	0.6334878454407133	0.6894129719401295	0.6231378932097237	0.6688546052864371	0.6997098474930116	0.6713845936095679	0.6823360815257776	0.684335303067832	0.7201620607904886	8.855e-01
59 (GATA3:Point)	0.5874	0.6118325607727965	0.6056579738862744	0.5566328155408513	0.6314355472205513	0.5548989773893351	0.5825696189094511	0.5106153356215279	0.654594671101518	0.6672976893952797	0.617051767453381	1.000e+00
59 (GATA3:Point)	0.6822	0.6717561303563214	0.6147340858426807	0.644740101199533	0.629719401295071	0.5940341813807013	0.6493223877428258	0.6077102721064365	0.6496408478114717	0.7084674993807721	0.6306924737270443	9.636e-01
61 (GATA3:Point)	0.7684	0.7146409218739282	0.7793401467864737	0.716064201934289	0.7036662322518691	0.706375608752315	0.7042149667329721	0.7401570752452157	0.7887715206804308	0.7733898072570136	0.7751731943205982	9.315e-01
61 (GATA3:Point)	0.6935	0.6861581727141779	0.6966870155703409	0.7076274092873311	0.5621956238425132	0.7101310103573634	0.679007476507305	0.6759722889087043	0.7129947184306193	0.6983332190136498	0.6916455175252075	9.873e-01
61 (GATA3:Point)	0.6723	0.6525996296042252	0.6091981617394883	0.6743260854653954	0.6351773098292064	0.6904966047053982	0.6404931751148912	0.6980931476781672	0.6142911036422252	0.6324164894711571	0.6545544961931545	9.984e-01
61 (GATA3:Point)	0.7533	0.7441868440908156	0.655086082721723	0.7201968584950957	0.7436381096097125	0.7335208176143768	0.7076274092873311	0.7293538651485013	0.7222889087043007	0.6995164277385281	0.6841690102201797	9.895e-01
61 (GATA3:Point)	0.7576	0.7222374648466973	0.7192708690582345	0.7737156183551684	0.7052952877426435	0.7080561081006927	0.6927086905823445	0.7746416077920296	0.7513718362027574	0.7287879827148639	0.7279991768982783	9.981e-01
61 (GATA3:Point)	0.7178	0.672182591398587	0.6898621304616229	0.6550003429590507	0.6580869744152548	0.6799334659441663	0.6610535702037177	0.5426641059057549	0.7054496193154537	0.7024487276219219	0.7128918307154126	9.219e-01
61 (GATA3:Point)	0.7537	0.6924686192468619	0.6520680430756568	0.6932917209685163	0.7051409561698333	0.7146923657315316	0.7101996021675012	0.7434837780369024	0.77076617051924	0.7293024212908978	0.7500514438576034	9.969e-01
61 (GATA3:Point)	0.6829	0.6811852664791824	0.6571781329309281	0.6220934220454077	0.6332567391453461	0.6427738528019754	0.6200871115988751	0.6283181288154195	0.5981891762123602	0.6481411619452637	0.6202585911242198	9.797e-01
61 (GATA3:Point)	0.6962	0.6997050552164071	0.654348720762741	0.6747890801838261	0.6145826188353111	0.6673983126414706	0.5975718499211194	0.6389841552918581	0.6537485424240346	0.6659064407709719	0.6576754235544277	9.988e-01
61 (GATA3:Point)	0.7442	0.7428664517456616	0.6762638041017902	0.7045579257836614	0.7354242403457028	0.6931888332533096	0.6255230125523012	0.7219802455586803	0.6790760683174429	0.6992077645929076	0.6789560326497016	9.986e-01
61 (GATA3:Point)	0.7023	0.7377563618903903	0.6291926743946773	0.6658035530557651	0.6573153165512038	0.6779614514027025	0.5632416489471157	0.6889189930722271	0.7004424171753892	0.6774127169215995	0.7124974278071198	9.861e-01
61 (GATA3:Point)	0.7407	0.6375951711365663	0.6985218464915289	0.7228033472803347	0.730297002537897	0.6964812401399273	0.7656217847588997	0.7089992454900885	0.7348240620069963	0.7080561081006927	0.7463989299677618	9.854e-01
61 (GATA3:Point)	0.6223	0.670604979765416	0.5909184443377461	0.5371596131421909	0.5165306262432265	0.5691748405240414	0.5483229302421291	0.659047259757185	0.5663797242609232	0.5782289594622402	0.540434872076274	9.929e-01
61 (GATA3:Point)	0.7294	0.7351670210576857	0.7114685506550518	0.648775636189039	0.6532169558954661	0.6876671925372111	0.7014884422799917	0.7086734343919336	0.6915940736676041	0.6775327525893409	0.7047122573564716	9.963e-01
61 (GATA3:Point)	0.6755	0.6999108306468208	0.6174634748611015	0.6583441937032718	0.6326908567117087	0.6391213389121339	0.7132347897661019	0.6524281500788806	0.5810240757253584	0.6675012003566774	0.6594759585705466	9.969e-01
61 (GATA3:Point)	0.6544	0.6288840112490569	0.5844708141847863	0.5878832567391453	0.6662151039165923	0.5893579806571095	0.6772412373962549	0.6522909664586048	0.7000137183620275	0.6072261471980246	0.6954695109403937	9.987e-01
61 (GATA3:Point)	0.7409	0.6743946772755333	0.6712737499142603	0.7006996364634063	0.712908978667947	0.6993278002606489	0.6883531106385897	0.6889361410247616	0.6552404142945333	0.6934117566362576	0.7359215309692023	9.998e-01
61 (GATA3:Point)	0.7564	0.7435352218945058	0.6899135743192263	0.7237121887646615	0.7595685575142328	0.7033232732011798	0.7385623156595102	0.7170759311338226	0.6975101172919953	0.6774127169215995	0.6936003841141368	9.984e-01
61 (GATA3:Point)	0.8026	0.7601687358529392	0.7713149050003429	0.7575108032100967	0.7886000411550861	0.7987687770080253	0.7122230605665684	0.7143837025859112	0.8092633239591193	0.7438953288977296	0.8000548734481103	9.014e-01
61 (GATA3:Point)	0.7232	0.6472151725084025	0.7297997119143974	0.6969442348583579	0.6444886480554222	0.7219459496536114	0.7182591398587008	0.7043007064956445	0.6778242677824268	0.7234892653817134	0.699807942931614	9.987e-01
62 (GATA3:Point)	0.7746	0.7539267015706806	0.7259922310420537	0.753538253673366	0.7450768451275123	0.7583685188312785	0.7362776558013849	0.7358216517480155	0.7250295558182739	0.7997635534538085	0.7802060462759669	9.999e-01
62 (GATA3:Point)	0.7229	0.6799695997297753	0.6690086134098969	0.6767100152001351	0.6805269380172269	0.713460564093903	0.6500760006755616	0.6818105049822665	0.7143219050836007	0.6408883634521195	0.7091031920283736	9.924e-01
62 (GATA3:Point)	0.6808	0.6454315149467995	0.6550244891065699	0.6319878398919101	0.6620672183752745	0.6144401283566965	0.6333220739739909	0.6328998479986488	0.6197432866069921	0.6054720486404324	0.6189495017733491	9.997e-01
62 (GATA3:Point)	0.7367	0.6855936497213309	0.6814220570849518	0.7348251984462084	0.7032426954906266	0.6842763046782638	0.7049315993919946	0.7172943759500084	0.6271237966559703	0.7092045262624557	0.7065022800202668	9.831e-01
62 (GATA3:Point)	0.7271	0.7335754095591961	0.7035804762709001	0.695034622529978	0.6811180543827057	0.6883127850025333	0.7048471541969262	0.7021786860327648	0.7006924505995609	0.6950684006080055	0.7119574396216856	9.738e-01
62 (GATA3:Point)	0.7172	0.6708832967404155	0.6977030906941395	0.6287113663232562	0.6985137645667961	0.7069920621516635	0.6312109440972808	0.7085289647019085	0.660293869278838	0.700793784833643	0.6580307380510049	9.982e-01
62 (GATA3:Point)	0.7238	0.7082418510386759	0.6925857118729944	0.6463266340145246	0.6639756797838203	0.6478635365647695	0.7412768113494342	0.6882958959635197	0.636480324269549	0.7284918088160783	0.6897483533186962	9.859e-01
62 (GATA3:Point)	0.7616	0.6496368856612059	0.7077014017902381	0.7017057929403817	0.7447052862692113	0.7259584529640264	0.7271744637730113	0.7687890559027192	0.7332038507008951	0.7330011822327309	0.7702584022969093	9.370e-01
62 (GATA3:Point)	0.6798	0.6972470866407702	0.6624894443506164	0.6598547542644824	0.666154365816585	0.6187806113832123	0.6288127005573383	0.5978550920452627	0.715048133761189	0.6955919608174295	0.7102009795642628	9.999e-01
62 (GATA3:Point)	0.7451	0.7021449079547374	0.7147779091369701	0.7327647356865394	0.717581489613241	0.724978888701233	0.7178517142374599	0.7297415977030907	0.7277486910994765	0.7236108765411248	0.729674041547036	9.996e-01
62 (GATA3:Point)	0.7227	0.7043067049484885	0.6340483026515791	0.670275291335923	0.6829758486742105	0.6826887350109778	0.7051511568991724	0.6796318189495018	0.6277486910994764	0.7208072960648539	0.6608680966053032	9.910e-01
62 (GATA3:Point)	0.6754	0.6632663401452458	0.6685188312785002	0.6280864718797501	0.6714575240668806	0.6325451781793616	0.6420368181050499	0.637966559702753	0.6930163823678434	0.6093396385745651	0.702161796993751	9.999e-01
62 (GATA3:Point)	0.7855	0.7388279006924506	0.7343691943928391	0.7474750886674548	0.7467657490288803	0.7274446883972302	0.7596014186792771	0.7228846478635366	0.7269380172268198	0.6986826549569329	0.7319540618138828	9.471e-01
62 (GATA3:Point)	0.7687	0.7126836682992738	0.7206552947137308	0.6865732139841243	0.7241175477115352	0.6642796824860665	0.7337949670663739	0.7091031920283736	0.7551427123796656	0.7250295558182739	0.6920114845465293	9.556e-01
62 (GATA3:Point)	0.6799	0.6312109440972808	0.6415470359736531	0.6844114169903732	0.7319033946968417	0.6615943252828914	0.7168045938186117	0.661932106063165	0.6218375274446883	0.6679108258740077	0.6272082418510386	9.999e-01
63 (GATA3:Point)	0.7362	0.7382449835280024	0.6787794083391567	0.7077801071511763	0.6747695584173572	0.6993943629163755	0.7254500682173638	0.7116402116402116	0.7337692589264916	0.6608931483145319	0.7186782469801338	1.000e+00
63 (GATA3:Point)	0.7329	0.7529366743203221	0.6744867059332468	0.6455359222654821	0.7218062626867658	0.6910751722072477	0.7519050946723903	0.7322551662174304	0.6897108249309507	0.7174802835180194	0.7315064390536089	9.458e-01
63 (GATA3:Point)	0.7237	0.7089115170876177	0.706648697214735	0.7021230574689694	0.6785464709993012	0.7302086453029849	0.7298925160560381	0.7390935409803334	0.7058833316694952	0.6959502179627965	0.6913081095471033	9.802e-01
63 (GATA3:Point)	0.6822	0.6998435992146684	0.7148680576353532	0.677232038867259	0.6614921300455892	0.6588466274000865	0.6885461382316729	0.7127882599580713	0.6723902698745466	0.6352034874047453	0.6753519017669961	9.991e-01
63 (GATA3:Point)	0.6909	0.6429403347642342	0.6816744867059332	0.6179494858740142	0.6805264383880736	0.5760706798442647	0.6826894279724468	0.6467338857275964	0.648730491497787	0.6366011114438788	0.6776812751655519	8.577e-01
66 (GATA3:Point)	0.7348	0.6955995284070994	0.7519835579772488	0.6528215913073957	0.6872988560685721	0.7166140904311251	0.7181754453047828	0.7289137431093267	0.7091737564923685	0.7208998502373897	0.6857056368097377	9.352e-01
66 (GATA3:Point)	0.7371	0.7119618901953286	0.6896727527642355	0.6731988656278877	0.6586527737947296	0.6357263486601026	0.7134754484912214	0.6608992129496861	0.6938310550297933	0.7038046075900966	0.7064493515597616	9.786e-01
66 (GATA3:Point)	0.7025	0.6733103909760061	0.6389446515629481	0.679508013892872	0.6382754994742377	0.663065991141701	0.6588439601057897	0.682519198292069	0.672609374502119	0.6703629353471625	0.6315043176241915	9.912e-01
66 (GATA3:Point)	0.7452	0.6503521014562024	0.6540483701366983	0.684606315521142	0.7063856227894083	0.642688716821209	0.7250262881177708	0.7558391485836281	0.6937991906446165	0.7057324028932862	0.6392792276073033	5.715e-01
66 (GATA3:Point)	0.6604	0.6642927699710034	0.6687856482809165	0.5983494248478476	0.6140904311251314	0.6107924672593442	0.6670649714813752	0.6132778893031259	0.6111429754962878	0.5992894242105599	0.6107446706815792	9.974e-01
66 (GATA3:Point)	0.7322	0.6976547812509958	0.6778510658636842	0.6399643118886021	0.6866137717872733	0.6725137813465889	0.6735573399611254	0.6395500748813052	0.7178727336456043	0.7020042698276137	0.6244304241149667	9.725e-01
66 (GATA3:Point)	0.6907	0.7097632476181372	0.7006659656501928	0.6379568556224707	0.6803205557148775	0.6915846158748367	0.6627792116751108	0.6350571965713921	0.5829907911926839	0.6527259981518656	0.621849408915655	9.999e-01
66 (GATA3:Point)	0.739	0.6738680177165982	0.6978459675620559	0.7022273205238505	0.7182551062677246	0.6958066469107479	0.6871713985278654	0.6982124079915878	0.7004269827613676	0.7158493451868846	0.7147818882834656	9.881e-01
66 (GATA3:Point)	0.7143	0.6607876876015677	0.6723703916132938	0.6302934709874773	0.714017143039225	0.6724978491540006	0.6627154829047573	0.7129815505209827	0.6810215721887646	0.6480737979160692	0.6944842749259154	9.990e-01
66 (GATA3:Point)	0.7268	0.7114042634547366	0.721935442755632	0.6940700379186183	0.7258866265175413	0.6954083420960393	0.7166937513940669	0.6851161456839691	0.6931141063633177	0.7051907083452825	0.7077557913520058	9.973e-01
67 (GATA3:Point)	0.7462	0.7138884524744697	0.6598428908091123	0.7178947368421053	0.7084524744697565	0.6551610369206599	0.6759622937941869	0.7512018853102906	0.7269128043990574	0.7144383346425766	0.6842733699921445	9.877e-01
67 (GATA3:Point)	0.7784	0.760471327572663	0.7565750196386488	0.7199685781618225	0.7299135899450118	0.7772505891594659	0.7390730557737628	0.7911233307148469	0.7282953652788688	0.7865671641791044	0.7361665357423409	9.478e-01
67 (GATA3:Point)	0.7377	0.712395915161037	0.7046032992930087	0.711783189316575	0.7270384917517675	0.7146425765907306	0.6831893165750197	0.7345954438334643	0.7408326787117047	0.7271013354281225	0.6892223095051061	9.959e-01
67 (GATA3:Point)	0.7453	0.7424823252160251	0.707274155538099	0.7001256873527101	0.6775333857030637	0.6980361351139042	0.7069285153181462	0.6930557737627652	0.7125373134328358	0.7071956009426551	0.7249018067556952	9.949e-01
67 (GATA3:Point)	0.7094	0.6870227808326788	0.6714532600157109	0.6608169677926159	0.6961351139041634	0.6678083267871171	0.6761508248232522	0.6344069128043991	0.6109662215239592	0.6746739984289081	0.6540769835035349	1.000e+00
68 (GATA3:Point)	0.8047	0.7642409967148082	0.8036168102646749	0.7370296906960888	0.7760180995475113	0.7371536601995909	0.720960143804624	0.7929244405876155	0.770578937581355	0.8093039112378355	0.8040971920907457	9.448e-01
68 (GATA3:Point)	0.6552	0.6200644641418211	0.6395741647554701	0.5997024731915949	0.6318880555383376	0.6527459245025724	0.5828891092791173	0.6736037934668072	0.607218124341412	0.6428748527862146	0.6810264674889978	9.988e-01
68 (GATA3:Point)	0.6674	0.638520423975702	0.5971146098059877	0.683536849934916	0.6450753114733776	0.5587770408479514	0.6189642347982396	0.6125643091799418	0.6504679848757206	0.6546674518068555	0.6064743073203992	9.941e-01
68 (GATA3:Point)	0.753	0.7488532820926053	0.777707184032728	0.6756492902745924	0.676346618731792	0.7357899956610674	0.7101593008120003	0.7458625178206161	0.7419264860844232	0.730087398499969	0.7388427446848075	9.827e-01
68 (GATA3:Point)	0.7307	0.6806390627905535	0.6918892952333726	0.6879067749333664	0.6597192090745676	0.6724260831835368	0.7038988408851422	0.7322103762474431	0.6992189921279365	0.6639031798177648	0.6993739540073142	9.990e-01
68 (GATA3:Point)	0.6474	0.6260459926857993	0.5843922395090808	0.5946042273600695	0.6251162214095333	0.6504679848757206	0.640581416971425	0.617538585507965	0.6501115725531519	0.6900297526808405	0.6835213537469782	9.999e-01
68 (GATA3:Point)	0.6576	0.6475547015434203	0.6246203433955247	0.5860813239942974	0.649445236471828	0.5923882724849687	0.6246978243352136	0.7197049525816649	0.6603700489679539	0.6120374387900577	0.5655178826008802	1.000e+00
68 (GATA3:Point)	0.7082	0.6264798859480568	0.6407053864749271	0.6779737184652576	0.6614392859356598	0.6397601190107234	0.691532882910804	0.6993119692555632	0.6901537221843427	0.6480195871815534	0.639589660943408	9.619e-01
68 (GATA3:Point)	0.708	0.6706285253827559	0.6657627223702969	0.6612223393045311	0.7146531953139528	0.6681336391247753	0.6967705944337693	0.7042397570197731	0.6062108721254571	0.7208516704890597	0.7093844914151118	9.975e-01
68 (GATA3:Point)	0.7092	0.6784695964792661	0.6657472261823592	0.6336236285873675	0.7076954069298953	0.6683350895679663	0.7365957974338313	0.675215397012335	0.7023492220913655	0.7129331184528606	0.6046147647678671	9.990e-01
70 (GATA3:Point)	0.729	0.6983557097601448	0.699351335042993	0.6736611856992005	0.6840247397797556	0.6977824709609293	0.7332931060491779	0.6765575501583949	0.7196560567204706	0.7239402624830291	0.655996379544426	9.971e-01
70 (GATA3:Point)	0.7787	0.7582440790466134	0.7947050837230352	0.7508975712777192	0.711841906773269	0.7937848845979786	0.7597526022024438	0.7824257052345753	0.7445768592547896	0.7910846281490421	0.7049328707195656	9.935e-01
70 (GATA3:Point)	0.7141	0.7022476995021874	0.6456177402323126	0.6729974355106351	0.7230049781264143	0.6974505958666466	0.716397646703877	0.6749886860763312	0.7181022778699653	0.6924272137577312	0.655996379544426	1.000e+00
70 (GATA3:Point)	0.7128	0.6514557248453764	0.7113591793634032	0.6625433700407302	0.6495700709005883	0.7018705687132297	0.667687434002112	0.6838738874641725	0.6171820787449087	0.686076331271685	0.6965454819731483	9.996e-01
70 (GATA3:Point)	0.7663	0.7303665711268668	0.716503243324785	0.7100920199125057	0.7206064263086438	0.72695730879469	0.691129883843717	0.736672197918238	0.6585005279831045	0.7626037109669633	0.7412128526172876	6.580e-01
71 (GATA3:Point)	0.7416	0.6421403686388947	0.7060715242831195	0.6901855105261591	0.7166274603221868	0.6648453086382992	0.7080070273650358	0.7243099187088705	0.7261412023940684	0.7742756751928059	0.7202751392073371	8.605e-01
71 (GATA3:Point)	0.6714	0.6175594794985558	0.6452520620552065	0.6503737009796623	0.6091028198791055	0.5915195188041569	0.6420808146979127	0.7102700771223536	0.6024327784891165	0.6833516957984694	0.6537384986451479	9.997e-01
71 (GATA3:Point)	0.7608	0.7756454158353929	0.7011136586963642	0.7005776732275258	0.7299675431021648	0.7013220974898013	0.7299377661316737	0.7359229372003693	0.7665038858946491	0.6899026293064944	0.6695054045201441	8.328e-01
71 (GATA3:Point)	0.7072	0.7170592263943066	0.6281749694786053	0.6723639936872823	0.6926421105916684	0.6324032992883304	0.6764732156150434	0.6980168537652979	0.686046511627907	0.6782449453592592	0.7072626031027603	9.975e-01
71 (GATA3:Point)	0.7023	0.6517732185927404	0.664726200756335	0.6976148646636691	0.6595301194056516	0.702855611470089	0.7133817705386654	0.6325224071702945	0.6872078134770568	0.6842152279427091	0.6182592383050949	9.988e-01
72 (GATA3:Point)	0.7686	0.6966637272192828	0.737037037037037	0.7507936507936508	0.750896531452087	0.7072751322751323	0.7632863021751911	0.7651528512639624	0.7777189888300999	0.7748089359200471	0.6726925338036449	9.958e-01
72 (GATA3:Point)	0.7739	0.7411816578483245	0.7469723691945914	0.7391828336272781	0.7470017636684303	0.7405055849500294	0.7515726043503821	0.7812904174015285	0.7632275132275133	0.7765579071134626	0.7462669018224574	9.947e-01
72 (GATA3:Point)	0.7486	0.7162110523221634	0.7112139917695474	0.681819517930629	0.7354203409758965	0.7155349794238683	0.7295561434450323	0.690652557319224	0.7474573780129335	0.7210170487948265	0.7070546737213403	9.818e-01
72 (GATA3:Point)	0.8122	0.7485743680188125	0.7912551440329219	0.7080246913580247	0.7799970605526161	0.7372721928277484	0.7326425631981187	0.805055849500294	0.7821134626690183	0.7930776014109348	0.7860670194003527	6.387e-01
72 (GATA3:Point)	0.7976	0.7560993533215755	0.8070693709582598	0.754864785420341	0.7127425044091711	0.7572898295120517	0.7633009994121105	0.780952380952381	0.7930482069370959	0.7644473838918283	0.775352733686067	8.725e-01
72 (GATA3:Point)	0.7356	0.7107289829512051	0.7418430335097002	0.7227807172251617	0.7302322163433275	0.6859641387419165	0.6773221634332746	0.686522633744856	0.7273809523809524	0.7301734273956496	0.7496031746031746	9.976e-01
72 (GATA3:Point)	0.637	0.597119341563786	0.6563786008230452	0.6259259259259259	0.6090828924162257	0.6007642563198119	0.596384479717813	0.5472516166960611	0.6378747795414462	0.6106554967666079	0.6374779541446208	1.000e+00
72 (GATA3:Point)	0.7363	0.7206349206349206	0.6781158142269254	0.6640799529688418	0.6885361552028219	0.7189741328630217	0.6949147560258672	0.7081863609641388	0.7536008230452675	0.7301293356848912	0.6861258083480306	9.993e-01
72 (GATA3:Point)	0.7125	0.6332598471487361	0.6477660199882422	0.6806290417401528	0.6830246913580247	0.663286302175191	0.7020576131687243	0.7034685479129924	0.6632422104644327	0.6524544385655496	0.6646825396825397	9.381e-01
72 (GATA3:Point)	0.7303	0.6999118165784832	0.7221046443268665	0.6443562610229276	0.6568195179306291	0.7287184009406231	0.6833627278071722	0.6871399176954732	0.6982216343327454	0.6773221634332746	0.6332451499118166	9.894e-01
72 (GATA3:Point)	0.7997	0.7474132863021752	0.7871252204585538	0.7272192827748384	0.7834656084656084	0.7876543209876543	0.7674897119341564	0.7492798353909464	0.7873162845385068	0.7880364491475602	0.7820840681951793	7.157e-01
72 (GATA3:Point)	0.6838	0.5792475014697237	0.6413433274544386	0.6444738389182834	0.6345825984714873	0.6715461493239271	0.7020870076425632	0.6791887125220458	0.5862874779541446	0.7060552616108172	0.671222810111699	9.993e-01
72 (GATA3:Point)	0.7173	0.7162257495590829	0.7543944738389183	0.6884038800705468	0.6465461493239271	0.717254556143445	0.6464285714285715	0.706819517930629	0.7193415637860082	0.7482363315696648	0.7198706643151087	9.946e-01
72 (GATA3:Point)	0.7429	0.692254556143445	0.7022339800117577	0.7194885361552028	0.7094503233392122	0.7218694885361552	0.7372427983539095	0.6855673133450911	0.6872721928277484	0.7434303350970017	0.7717225161669606	9.999e-01
72 (GATA3:Point)	0.7379	0.7699588477366255	0.6965902410346855	0.6817313345091123	0.6785567313345091	0.7236037624926513	0.7308935920047032	0.7582304526748971	0.6754262198706643	0.7141534391534392	0.6512051734273957	9.959e-01
72 (GATA3:Point)	0.7104	0.731143445032334	0.7170634920634921	0.6877278071722516	0.6860817166372722	0.6482510288065844	0.7092592592592593	0.6659465020576132	0.6999706055261611	0.7149323927101705	0.7116696061140506	9.882e-01
72 (GATA3:Point)	0.7289	0.7411522633744856	0.6954291593180482	0.7047912992357437	0.7255144032921811	0.7030129335684892	0.6432098765432098	0.7101998824221046	0.6623162845385068	0.7435479129923575	0.7373897707231041	9.892e-01
72 (GATA3:Point)	0.7157	0.6862580834803057	0.7128453850676073	0.683833039388595	0.7164902998236331	0.6418430335097002	0.67282480893592	0.6543797766019989	0.6581569664902999	0.7310405643738977	0.6947971781305115	9.863e-01
72 (GATA3:Point)	0.7415	0.6912551440329218	0.7038506760728983	0.7071281599059377	0.6944150499706055	0.6840241034685479	0.6580540858318636	0.7076278659611993	0.7166960611405055	0.6716931216931217	0.7382863021751911	9.734e-01
72 (GATA3:Point)	0.767	0.6889182833627278	0.7412992357436802	0.7187977660199882	0.7496178718400941	0.7281599059376838	0.703395061728395	0.7386537330981775	0.7371693121693121	0.7310552616108171	0.7008671369782481	9.918e-01
72 (GATA3:Point)	0.7984	0.7642710170487949	0.7766754850088183	0.7563786008230453	0.804159318048207	0.770296884185773	0.739373897707231	0.7501616696061141	0.7371252204585538	0.7824955908289242	0.7530129335684891	9.259e-01
72 (GATA3:Point)	0.7478	0.7524985302763081	0.7401822457378013	0.6790123456790124	0.7516166960611405	0.7052028218694886	0.7578189300411523	0.7004262198706643	0.6674162257495591	0.7315108759553204	0.6858759553203998	9.960e-01
72 (GATA3:Point)	0.7438	0.7402263374485597	0.7457378012933569	0.705379188712522	0.7293356848912405	0.6945032333921223	0.7453409758965315	0.7070987654320988	0.7195767195767195	0.6780496766607877	0.6853762492651382	9.950e-01
72 (GATA3:Point)	0.6906	0.6749853027630806	0.7290417401528513	0.6594356261022928	0.705570252792475	0.7144326866549089	0.602910052910053	0.6499853027630805	0.6938418577307466	0.7169753086419753	0.6986184597295708	1.000e+00
72 (GATA3:Point)	0.7806	0.7583921222810112	0.7235155790711346	0.6848765432098766	0.7588624338624339	0.7266166960611405	0.7442239858906525	0.7496325690770135	0.7636537330981775	0.7753233392122281	0.7404761904761905	6.372e-01
72 (GATA3:Point)	0.6855	0.6158877131099353	0.6770282186948854	0.6531599059376837	0.6689153439153439	0.6861111111111111	0.6538065843621399	0.6898883009994121	0.5738536155202821	0.6861552028218695	0.6778953556731334	9.999e-01
72 (GATA3:Point)	0.6912	0.639535567313345	0.7027189888301	0.6666813639035861	0.6993239271017049	0.6929306290417402	0.7152263374485597	0.6904467960023516	0.6376984126984127	0.6574955908289242	0.7056143445032333	1.000e+00
72 (GATA3:Point)	0.6971	0.6818783068783069	0.7435479129923575	0.6918871252204586	0.6586272780717225	0.67282480893592	0.6597442680776014	0.7097883597883597	0.6113756613756614	0.7452674897119341	0.6719723691945915	1.000e+00
72 (GATA3:Point)	0.7541	0.6717960023515579	0.7011463844797178	0.6904174015285126	0.6881687242798354	0.6538212815990594	0.7327307466196356	0.7170928865373309	0.7383891828336273	0.7313639035861258	0.7284097589653146	8.552e-01
72 (GATA3:Point)	0.7443	0.7325984714873603	0.7533362727807172	0.6669459141681364	0.675514403292181	0.6799235743680188	0.7400058788947678	0.7134332745443857	0.7211640211640211	0.755026455026455	0.7387713109935332	9.902e-01
73 (GATA3:Point)	0.7178	0.6942042024611098	0.7019096819131646	0.6885593220338984	0.698746227072208	0.713562224286046	0.7179156025075458	0.6760941490596704	0.7281025075458556	0.7194537961458092	0.6430229858370096	9.998e-01
73 (GATA3:Point)	0.746	0.7367802414673786	0.7543678894822382	0.6834948920362202	0.7419027165080102	0.703709078244718	0.6950023218017182	0.726636870211284	0.6520344787555142	0.7541502205711632	0.7134171116786626	9.999e-01
73 (GATA3:Point)	0.8006	0.790486417459949	0.7736388437427444	0.7318754353378222	0.7673119340608312	0.7592146505688414	0.7548177385651266	0.7878018342233574	0.7303227304388206	0.8087851172509868	0.7680955421407012	5.439e-01
73 (GATA3:Point)	0.747	0.7547596935221732	0.712038541908521	0.727289876944509	0.7134896679823544	0.723241235198514	0.7179301137682842	0.688936614813095	0.7196569537961458	0.7400742976549802	0.7488536104016716	9.997e-01
73 (GATA3:Point)	0.79	0.7626973531460414	0.7989755049918736	0.736054678430462	0.7122416995588576	0.75287322962619	0.7673699791037846	0.7991931739029486	0.7157534246575342	0.7731164383561644	0.7336312978871604	8.514e-01
75 (GATA3:Point)	0.7749	0.7174097664543524	0.6891578202406228	0.7205378627034678	0.7016560509554141	0.7344515215852796	0.7038075017692852	0.7432979476291578	0.7423071479122435	0.7528662420382166	0.7349893842887474	8.605e-01
75 (GATA3:Point)	0.6704	0.6490587402689314	0.6769992922859165	0.6668506723283794	0.6273177636234961	0.6440339702760085	0.6495682944090587	0.659447983014862	0.6562915782024062	0.6442179759377211	0.637791932059448	9.996e-01
75 (GATA3:Point)	0.7083	0.6100920028308563	0.6596461429582449	0.6639773531493277	0.6771266808209483	0.7003255484784148	0.7114791224345365	0.7068789808917197	0.7192639773531493	0.7180467091295116	0.7229582448690729	1.000e+00
75 (GATA3:Point)	0.7733	0.7228308563340411	0.7647416843595187	0.7405944798301486	0.7357395612172682	0.6960226468506723	0.7117338995046001	0.7607926397735315	0.7474734607218684	0.7743949044585987	0.7215003538570418	8.228e-01
75 (GATA3:Point)	0.7178	0.6530077848549186	0.6754140127388535	0.6792639773531494	0.6828874734607219	0.67447983014862	0.7019108280254777	0.6476857749469215	0.6767445152158528	0.71862703467799	0.7189525831564049	9.971e-01
76 (GATA3:Point)	0.7883	0.7511745623357011	0.7596062419598412	0.7543906258739304	0.7356395771575591	0.7527126796800716	0.7580121930756754	0.7485038313104759	0.69370490519604	0.7511745623357011	0.7545863862632138	9.936e-01
76 (GATA3:Point)	0.7032	0.7162592986184909	0.6836651938027853	0.6488058616253706	0.7188041836791766	0.7235303987918787	0.6705911963756362	0.6689412159516751	0.7247329268974775	0.6234409083282063	0.6921667878516695	9.999e-01
76 (GATA3:Point)	0.7125	0.7269981542591868	0.7578443984562895	0.6771771351865317	0.6362911795961743	0.707114491861961	0.6666200570501706	0.6974802841322222	0.7311091224341406	0.7394429218636389	0.7418339951898876	9.997e-01
76 (GATA3:Point)	0.7216	0.7448123496839868	0.670605179260585	0.7103305554001902	0.7048632473852006	0.6200570501705912	0.7260053694278203	0.7181050394317355	0.7053526483584093	0.6634739079366855	0.7511326136808546	1.000e+00
76 (GATA3:Point)	0.6851	0.6742826780021254	0.7084149001622014	0.693159572683036	0.7141478829912188	0.6315929302533698	0.6481346831478271	0.6892303820124168	0.7235443816768276	0.6996476312992896	0.6792186363890598	1.000e+00
77 (GATA3:Point)	0.7764	0.7607488256424426	0.7587040618955513	0.7246615087040619	0.7593810444874275	0.685507046145344	0.7928018789720918	0.7523348991434098	0.7370958828405637	0.8049323017408124	0.7343603205305334	7.816e-01
77 (GATA3:Point)	0.6856	0.6055263885051119	0.6359906051395413	0.6707515888366952	0.6819148936170213	0.6693976236529428	0.7021829234595192	0.6920696324951644	0.7354794142028185	0.6529013539651838	0.632370820668693	1.000e+00
77 (GATA3:Point)	0.7219	0.7062586349820392	0.7030809615915999	0.6894998618402873	0.69259463940315	0.7140784747167725	0.6515750207239569	0.6553467808786958	0.7050290135396519	0.7150041447913789	0.6838353136225477	9.937e-01
77 (GATA3:Point)	0.7555	0.7226720088422216	0.7295523625310859	0.7469190384084001	0.7589665653495441	0.6850511190936723	0.7272312793589389	0.7362254766510086	0.7065625863498204	0.7839596573639127	0.7669521967394308	9.955e-01
77 (GATA3:Point)	0.7128	0.6882564244266371	0.6660403426360874	0.6358109975131252	0.6964769273279912	0.6937689969604863	0.7107764575849682	0.6963940315004145	0.7109284332688588	0.7099613152804642	0.688643271621995	9.998e-01
80 (GATA3:Point)	0.6845	0.6499866595517609	0.6454108858057631	0.6478922091782284	0.6554028815368197	0.6151947705442903	0.6573372465314835	0.656149946638207	0.6542556029882604	0.6431830309498399	0.6896611526147278	9.993e-01
80 (GATA3:Point)	0.7966	0.765581643543223	0.7615528281750267	0.7182497331910352	0.7533617929562433	0.7358724653148345	0.768636606189968	0.7697972251867663	0.7692102454642475	0.7699172892209178	0.7607257203842049	9.384e-01
80 (GATA3:Point)	0.7649	0.7321638207043757	0.7728255069370331	0.6557630736392743	0.7193970117395945	0.7210245464247599	0.7121798292422625	0.7558030949839915	0.7391675560298826	0.7281750266808965	0.7337113127001067	9.380e-01
80 (GATA3:Point)	0.7443	0.7289621131270011	0.7042289220917823	0.685285485592316	0.7428228388473853	0.7047625400213448	0.643863393810032	0.7303895410885806	0.7126867662753469	0.7572171824973319	0.7074973319103521	9.988e-01
80 (GATA3:Point)	0.7331	0.7545090715048025	0.7110192102454642	0.68508537886873	0.6862593383137674	0.7230656350053362	0.7469583778014941	0.714047491995731	0.7291355389541089	0.7464647812166488	0.7259071504802561	9.879e-01
82 (GATA3:Point)	0.7373	0.6931785574540238	0.7207904004173732	0.6923307682274684	0.7080344332855093	0.7019173079431329	0.7290074344593713	0.7024781531237773	0.7198643537237511	0.7313551584713708	0.6919655667144907	9.999e-01
82 (GATA3:Point)	0.7334	0.7228642232946394	0.6450502152080344	0.6587583148558759	0.7267118820920829	0.7662971175166298	0.6994391548193557	0.7041085170209991	0.7040824311986436	0.7164340680839963	0.7745141515586279	1.000e+00
82 (GATA3:Point)	0.752	0.7141646015390635	0.7106951871657754	0.7072257727924873	0.7022694665449328	0.7425068475283684	0.7463414634146341	0.6624103299856527	0.7640276509716969	0.7344593713316813	0.7418677448806573	9.783e-01
82 (GATA3:Point)	0.7033	0.6077866179731316	0.7237120125211948	0.6430416068866571	0.6767314464588496	0.7451676014086344	0.6399373940263466	0.7103952002086866	0.6931263858093126	0.6221729490022173	0.6733011608190949	9.986e-01
82 (GATA3:Point)	0.7477	0.7419199165253685	0.7496152341202557	0.709560453893309	0.7154036781009522	0.7057127950958654	0.7180253032476849	0.7536063649406548	0.6785965827572714	0.7468501369505673	0.706951871657754	9.997e-01
83 (GATA3:Point)	0.7959	0.7658213152395449	0.7804107221175924	0.7900208972936714	0.8031655530043085	0.7496968602461237	0.7957225045793452	0.7735997523283713	0.7642346688681922	0.8109310905291401	0.797012460978819	9.353e-01
83 (GATA3:Point)	0.7399	0.6769562188798018	0.7073346920874074	0.7413766414695183	0.7323985449291814	0.7093341245065917	0.7116302468976549	0.7052320631562653	0.7087149454348443	0.7173576533113181	0.7051159670803127	9.931e-01
83 (GATA3:Point)	0.7498	0.7322050514692603	0.7717551146771239	0.7007946131420758	0.7246846056603287	0.7542633059002606	0.6957121849281495	0.7504837336498026	0.6943319315807126	0.7785273857743609	0.7731611671525502	9.927e-01
83 (GATA3:Point)	0.7773	0.7785015866463714	0.7840870978560924	0.7640411754082712	0.7076571811872758	0.7729031758726556	0.7839323030881556	0.7105337839581022	0.7068445086556074	0.7582879698666185	0.7838936043961714	8.450e-01
83 (GATA3:Point)	0.7137	0.6924872939294652	0.6980728051391863	0.6983565955470705	0.6934418616650757	0.65227935295787	0.7237300379247181	0.672828358401486	0.7217306055055339	0.7265292433115761	0.6991563685147442	1.000e+00
83 (GATA3:Point)	0.7534	0.7157323082479812	0.7426794974329868	0.6990531720027863	0.736732798431413	0.6815355640979335	0.7088568406387864	0.7429116895848921	0.738990222130492	0.74154433580145	0.7313536802456077	8.936e-01
83 (GATA3:Point)	0.7078	0.69666675266376	0.6478290033796857	0.6562137199762648	0.7091793297386548	0.6857408219602178	0.6768788214958334	0.6806970924382756	0.6960604731560073	0.659786899202807	0.7103918887541602	9.998e-01
83 (GATA3:Point)	0.796	0.7684399267304766	0.7267356363354919	0.7519026856892237	0.7581847733546606	0.811769562188798	0.7570625112871185	0.7645184592760764	0.7342689817084183	0.7636025902324501	0.7359330254637393	7.401e-01
83 (GATA3:Point)	0.7397	0.7043032945486443	0.7252779856040866	0.6735507339851913	0.7118753386135549	0.7007817135780811	0.719176491834576	0.6881788395552231	0.7061737313278811	0.6562653182322438	0.716183792987797	9.611e-01
83 (GATA3:Point)	0.7077	0.6919455122416862	0.6568199994840175	0.6721317819457703	0.7184154175588865	0.6307628802146488	0.6733314413972807	0.6461649596243647	0.6621733185418333	0.6875854596114651	0.7172802559273497	9.995e-01
83 (GATA3:Point)	0.8033	0.8056680684192874	0.7274451123552024	0.791272155001161	0.781610381569103	0.7660535073914502	0.7345914708082867	0.7993601816258611	0.7783854905704187	0.7936972730321715	0.809563736745698	9.951e-01
83 (GATA3:Point)	0.7462	0.736539304971492	0.7341657851964604	0.6872242718196125	0.686953380975723	0.682245040117644	0.7110110678259075	0.7009236087820232	0.7190603957586233	0.7111271639018601	0.7365522045354868	9.890e-01
83 (GATA3:Point)	0.7906	0.7482392095147185	0.7256262738319444	0.6744795025928123	0.7694073940300817	0.7394030081783236	0.7414540388534867	0.7585201620185238	0.7432728773767446	0.7811846959572767	0.7287866670106551	8.774e-01
83 (GATA3:Point)	0.7809	0.7386548334666289	0.7563659348314027	0.7735481540723923	0.7314310776295762	0.7511932096695132	0.7104305874461443	0.6967570496117231	0.7401640824540131	0.7848739712597714	0.7165449807796497	9.994e-01
83 (GATA3:Point)	0.6663	0.6435463481334331	0.6152189056009907	0.6163282681045381	0.669448672634865	0.6634245762493228	0.6343231598771961	0.6445396145610278	0.6405278501586646	0.6328913082737804	0.6471711256159541	1.000e+00
83 (GATA3:Point)	0.7468	0.7232527540569129	0.7091922293026496	0.7067413121436495	0.7418152266453394	0.7413379427775341	0.7249425969402234	0.7342173834524393	0.6821934418616651	0.7439823533964552	0.7219498980934445	9.976e-01
83 (GATA3:Point)	0.6579	0.6336459327674725	0.6052668919790511	0.636438688372333	0.630698382394675	0.6589871262351332	0.6356131162766698	0.602306442042259	0.6302468976548593	0.639676478935012	0.6481385929155594	1.000e+00
83 (GATA3:Point)	0.7631	0.7360491215396919	0.7099920022703232	0.6769949175717861	0.736681200175434	0.728889863522613	0.7029359407652022	0.7298444312582235	0.704857975800418	0.727316116715255	0.7214210159696602	9.978e-01
83 (GATA3:Point)	0.7742	0.7903304868295452	0.7333402131007972	0.7435695673486236	0.7543149041562395	0.7715616212172028	0.74742653698305	0.7764892546631924	0.6976213203993705	0.792987797012461	0.7731095688965713	9.982e-01
83 (GATA3:Point)	0.763	0.6767111271639019	0.7462397770955341	0.7202987539021181	0.7045354867005496	0.7171899589793865	0.7663888960553134	0.6900879750264441	0.7248522999922603	0.726335749851655	0.7030133381491706	9.683e-01
83 (GATA3:Point)	0.671	0.6769304197518123	0.5855370088491009	0.5858336988209798	0.6310853693145172	0.6706354325223808	0.6673202445757334	0.6287634477954646	0.6288924434354118	0.6714739041820387	0.657722968963649	9.994e-01
83 (GATA3:Point)	0.7326	0.7156033126080339	0.724568509584376	0.7194602822424602	0.6714481050540492	0.7266453393875287	0.6544722788369753	0.712262325533397	0.7200923608782023	0.7057480457160548	0.737958257010913	9.991e-01
83 (GATA3:Point)	0.7337	0.7153324217641444	0.7168932690075075	0.6866824901318336	0.6954154949562705	0.6893140011867599	0.6994917571786073	0.727071024999355	0.6996723510745336	0.7313794793735972	0.6783364722272387	9.886e-01
83 (GATA3:Point)	0.7637	0.7357008333118341	0.7386677330306236	0.7458914888676763	0.7731998658445345	0.730063723846134	0.7601713062098501	0.7700910709218028	0.74473052810815	0.7826165475606924	0.7185444131988339	8.696e-01
83 (GATA3:Point)	0.7362	0.6851732411444493	0.7308247981218234	0.6607801656304017	0.6864502979799283	0.6745053017208018	0.6866566910038441	0.7560305461675395	0.6802198085704703	0.7499806506540079	0.675434070328423	8.829e-01
85 (GATA3:Point)	0.7513	0.7109694521585458	0.7323024488765463	0.693612724059581	0.7313935874779096	0.7172431204241353	0.7462888159555667	0.690343347639485	0.6880459479929311	0.7024867457712699	0.7263317344105024	9.960e-01
85 (GATA3:Point)	0.7794	0.7449255238576117	0.7623958596314062	0.7180509972229235	0.7251325422873012	0.762156021206766	0.7540393839939409	0.7212067659681899	0.7497601615753597	0.7945215854582176	0.7613607674829589	9.009e-01
85 (GATA3:Point)	0.7491	0.6832239333501641	0.708672052511992	0.757157283514264	0.6997349154253977	0.7209795506185307	0.7391567785912648	0.7245392577631911	0.7062105528906841	0.7189346124715981	0.7544559454683161	9.885e-01
85 (GATA3:Point)	0.8131	0.8047715223428428	0.7760161575359757	0.7607801060338298	0.7505301691492048	0.7703483968694774	0.7807498106538753	0.7815071951527393	0.7161070436758394	0.7863292097955061	0.7342968947235546	7.302e-01
85 (GATA3:Point)	0.7432	0.7245771269881343	0.7138475132542287	0.6740217116889674	0.7060716990658924	0.733400656399899	0.707321383489018	0.6994824539257763	0.7316334259025499	0.7325801565261297	0.7213961120929059	9.778e-01
86 (GATA3:Point)	0.7542	0.6835235930357455	0.7506057502560388	0.6561836484899958	0.7449354282716759	0.7407888491994105	0.7257637449104489	0.7106262333574801	0.7337821297429621	0.7531661379362027	0.7310094172307846	9.290e-01
86 (GATA3:Point)	0.7535	0.6822371543476632	0.6920665451002923	0.7450478355356831	0.7106137436614792	0.708015886893313	0.6860215322359053	0.7623710438887917	0.6847725626358254	0.6821122573876551	0.7055928858691579	4.656e-01
86 (GATA3:Point)	0.7394	0.7204431344141083	0.6939774685884146	0.7186945769739964	0.7141233482377038	0.7423500611995104	0.698186496140684	0.7232158469262858	0.7103389703494617	0.7388029875352834	0.7280243798865935	9.976e-01
86 (GATA3:Point)	0.7482	0.7399645292633578	0.7473209602078286	0.7254265231184273	0.7279494417105887	0.6846101965878151	0.7257012964304449	0.7226538106062499	0.7310343966227862	0.6956635775485225	0.7508555441760547	9.997e-01
86 (GATA3:Point)	0.729	0.7539155196962506	0.7099018309894337	0.6801263957235281	0.7150975445257662	0.7323333250068693	0.6727075162990532	0.700172357804811	0.6923787875003122	0.7225788724302451	0.6541353383458647	9.991e-01
86 (GATA3:Point)	0.7593	0.7360677441111083	0.7323832837908725	0.7106262333574801	0.7050808083331251	0.726375740014488	0.7094397122374041	0.757687407888492	0.7135363325256663	0.7406264831514001	0.7096770164614193	9.299e-01
86 (GATA3:Point)	0.7565	0.69718732046062	0.6821372367796568	0.7232158469262858	0.7446356755676566	0.7258511727824545	0.761858966352759	0.7414008443034497	0.6991981615167486	0.7547773087203058	0.7165588389578598	9.771e-01
86 (GATA3:Point)	0.7441	0.7232158469262858	0.6873204606199885	0.6448929633052731	0.6946269327804562	0.6772787450353458	0.7217045937101891	0.7126495641096096	0.7318836959508406	0.7649564109609572	0.7044937926210876	9.991e-01
86 (GATA3:Point)	0.7597	0.7408887667674169	0.7377788324632178	0.7503059975520195	0.7307721130067694	0.7361052131991107	0.7170834061898933	0.7200434641420828	0.6936027777083906	0.756375989808408	0.7412134988634377	9.983e-01
86 (GATA3:Point)	0.758	0.7571628406564584	0.6584567731621412	0.731296680238803	0.7549646541603178	0.7400269777433617	0.6839357530037719	0.7557764844003697	0.7183573551819749	0.7459221142557391	0.7316214123348238	9.971e-01
86 (GATA3:Point)	0.7534	0.715672070541803	0.7765593385456998	0.7270876526865336	0.7141483276297055	0.7419129218394824	0.7323707940948717	0.7146104463817351	0.6925036844603203	0.7474958159518398	0.7580870781605176	9.788e-01
86 (GATA3:Point)	0.7837	0.7752354307696151	0.8005020857792321	0.7520920240801339	0.7699522893612769	0.764968900656958	0.7554392626083481	0.7299852621587191	0.7716633777133864	0.7409137461594185	0.7677665925611371	9.700e-01
86 (GATA3:Point)	0.7053	0.6656133689705993	0.704094122349062	0.6644393375465241	0.6515749506657008	0.7127369919816152	0.7072415257412634	0.7098518722054306	0.6929782929083506	0.7164089626058502	0.7269627557265256	9.999e-01
86 (GATA3:Point)	0.7331	0.7324832013588789	0.6724327429870357	0.729235880398671	0.7441860465116279	0.6854969650038718	0.7401518747033697	0.6948142782204682	0.7284115604626183	0.6991981615167486	0.6932155971323658	9.970e-01
86 (GATA3:Point)	0.7549	0.7479704243998702	0.7752104513776135	0.7284240501586191	0.7210176604301451	0.6685359578347863	0.7251267704144081	0.7389029051032898	0.7617590487847525	0.7191816751180277	0.7444483301276447	9.846e-01
89 (GATA3:Point)	0.7871	0.7292594924447888	0.7325648973266176	0.7650983146067416	0.7523852189074002	0.7443335916311508	0.7264989345215033	0.7432923285548237	0.7733073421154592	0.7780656722200697	0.7326980821387059	9.106e-01
89 (GATA3:Point)	0.7177	0.7330855288647811	0.7277581363812475	0.6961691204959318	0.7306397714064317	0.6573154784967067	0.6957332429290972	0.6778622626888803	0.687015691592406	0.7639844052692755	0.7103835722588144	9.997e-01
89 (GATA3:Point)	0.7294	0.6779470166602092	0.6775111390933747	0.6883112165827199	0.7174544750096862	0.6782618171251453	0.709293878341728	0.7224186361875242	0.6972103835722588	0.6998256489732662	0.6371319256102286	9.817e-01
89 (GATA3:Point)	0.8023	0.7695902750871755	0.7577005036807439	0.7442730530802014	0.7285814606741573	0.7913236148779543	0.778210964742348	0.8000169507942658	0.7850397132894227	0.7446362843858969	0.7715275087175514	3.960e-01
89 (GATA3:Point)	0.7786	0.7171275668345602	0.711061604029446	0.7337635606354126	0.7597224912824486	0.8030923091824874	0.757530995738086	0.743025958930647	0.7086884928322356	0.7641418055017435	0.73398149941883	9.987e-01
90 (GATA3:Point)	0.801	0.7920052738822966	0.7908665947500899	0.73701306484478	0.8037995924727316	0.819825002996524	0.829737504494786	0.8090734747692676	0.7794318590435095	0.7881097926405369	0.7362219825002997	8.112e-01
90 (GATA3:Point)	0.7474	0.7027687882056814	0.7519597267170083	0.7157856886012226	0.6991370010787487	0.7535538775020976	0.6915018578448999	0.7263933836749371	0.7296775740141436	0.7041471892604578	0.7271604938271605	9.995e-01
90 (GATA3:Point)	0.7906	0.7731271724799232	0.7931918973990172	0.7402373247033441	0.7560949298813376	0.7444084861560589	0.7661153062447561	0.7851252547045428	0.7301330456670263	0.7597866474889129	0.7387750209756683	5.687e-01
90 (GATA3:Point)	0.7276	0.7136401773942227	0.6548723480762316	0.6979144192736426	0.6816253146350234	0.7183866714611051	0.7187342682488314	0.7368452594989812	0.6791681649286827	0.6500539374325782	0.6660194174757281	9.882e-01
90 (GATA3:Point)	0.7258	0.7376243557473331	0.7275440489032722	0.7160853410044349	0.7268728275200768	0.7394941867433776	0.7215989452235407	0.6673978185305046	0.6762315713772025	0.7110032362459547	0.6634184346158456	9.811e-01
90 (GATA3:Point)	0.7648	0.7206760158216469	0.7432937792161093	0.6927603979383915	0.7240081505453674	0.7311998082224619	0.7349274841184227	0.7253505933117583	0.6917295936713412	0.7300251708018698	0.7360781493467577	7.897e-01
90 (GATA3:Point)	0.7701	0.7766510847416996	0.7130408725877981	0.7492868272803548	0.7486156058971593	0.7463022893443605	0.7535538775020976	0.7068920052738823	0.7642694474409685	0.7499700347596788	0.7352511087138919	9.987e-01
90 (GATA3:Point)	0.7437	0.7437852091573774	0.7155819249670382	0.6679371928562867	0.7317271964521156	0.7320148627591994	0.7064125614287426	0.6902313316552798	0.7347237204842383	0.7468536497662711	0.7338247632746014	1.000e+00
90 (GATA3:Point)	0.7382	0.7411602541052379	0.6921011626513245	0.7200407527268369	0.6896080546565984	0.6733668944024931	0.7238403451995685	0.7358024691358025	0.7191777538055856	0.7264772863478365	0.7095409325182788	9.985e-01
90 (GATA3:Point)	0.7217	0.7072875464461225	0.7128131367613568	0.6733429222102362	0.6798633585041352	0.6569938870909745	0.6702984537935994	0.7310919333573055	0.6495984657796956	0.6543809181349635	0.7242119141795518	9.965e-01
92 (GATA3:Point)	0.7742	0.7694477085781434	0.7294242068155111	0.758460634547591	0.7426792009400706	0.7809048178613396	0.7801997649823736	0.7484958871915394	0.743454759106933	0.7481668625146886	0.7507285546415982	9.735e-01
92 (GATA3:Point)	0.7771	0.7459929494712103	0.7616803760282022	0.725710928319624	0.7483431257344301	0.7572150411280846	0.7700940070505288	0.7606227967097532	0.7573443008225617	0.7382021151586369	0.7480376028202115	9.386e-01
92 (GATA3:Point)	0.8103	0.7927967097532315	0.7483196239717979	0.7824324324324324	0.7811398354876615	0.7606227967097532	0.7892009400705053	0.7328319623971797	0.77262044653349	0.7874148061104583	0.7844065804935371	7.864e-01
92 (GATA3:Point)	0.7297	0.7096827262044654	0.6683548766157462	0.7160282021151586	0.7235840188014101	0.6723736780258519	0.7243360752056405	0.7437250293772033	0.6848178613396004	0.7063219741480611	0.6954994124559342	9.981e-01
92 (GATA3:Point)	0.7696	0.7614101057579319	0.7494007050528789	0.7291186839012926	0.7466157461809636	0.7442303172737955	0.7697179788484136	0.765710928319624	0.7566039952996475	0.727144535840188	0.7282608695652174	9.658e-01
94 (GATA3:Point)	0.794	0.7420644982826583	0.7760079297388257	0.7744173716604044	0.7762499711855421	0.7737834535856711	0.7838569880823402	0.7687812636868675	0.791936562089394	0.806193955879302	0.7523916000092207	9.811e-01
94 (GATA3:Point)	0.7659	0.7161084345681289	0.7120167815403057	0.7214679237454185	0.7308729628178234	0.7254558447246491	0.7247527719508541	0.7179871372259745	0.7107028422581314	0.7629376916161453	0.7371199372997396	9.790e-01
94 (GATA3:Point)	0.7682	0.754016735437173	0.6946935294253245	0.7185864779511768	0.6943823332795463	0.7215025010949494	0.7569788617136535	0.7028076807819091	0.7477812867384339	0.7448652635946612	0.7316797676402111	8.064e-01
94 (GATA3:Point)	0.7674	0.7246259883359074	0.7288328991955003	0.7052050436827182	0.7225859247135843	0.7873493003849612	0.7381918351351975	0.7694958622438395	0.7354025956063714	0.7332587999354556	0.7211797791659943	9.990e-01
94 (GATA3:Point)	0.7926	0.7524146515755745	0.7488301330075379	0.7512505474747009	0.7564025725548051	0.7723888338212581	0.7716627094811093	0.7649662294552915	0.7641478988497269	0.7300892095617897	0.7915907885940849	9.957e-01
104 (GATA3:Point)	0.7966	0.760784396326565	0.776107928216362	0.7508425309630129	0.7829534922908417	0.7578144746819445	0.7686725924677732	0.7791621029572837	0.7339708484286798	0.7835011374168	0.793011205661808	9.379e-01
104 (GATA3:Point)	0.7711	0.7143082820793664	0.7213434156205241	0.731106243154436	0.7609634341562053	0.7200901508130424	0.7340129749768304	0.7688095037492628	0.6964255623894178	0.7589940180301626	0.763427837223018	9.674e-01
104 (GATA3:Point)	0.8184	0.7683882382677564	0.8315885921307608	0.7971817339287218	0.7927057881877159	0.7535070351335411	0.795001685061926	0.8104515965961749	0.8231948774117449	0.8091667368775802	0.7918211306765524	7.370e-01
104 (GATA3:Point)	0.8045	0.7655657595416632	0.7915157132024602	0.7653656584379476	0.7509478473333895	0.7908206251579746	0.7665873283343163	0.7620481927710844	0.7566138680596511	0.7743070182829219	0.7551920970595669	5.370e-01
104 (GATA3:Point)	0.7891	0.7667874294380318	0.7913156120987447	0.7881877158985593	0.7633435841267167	0.7823005307945067	0.7668927458084085	0.752580251074227	0.7691254528603926	0.8011205661808072	0.7860497935799141	9.613e-01
109 (GATA3:Point)	0.7541	0.7141716849209877	0.7435133168977084	0.6856080507618316	0.7448470274421048	0.7436143555753142	0.7267408964151477	0.7284888655377278	0.7339752657317221	0.7321565695348179	0.7242856565493271	9.499e-01
109 (GATA3:Point)	0.7473	0.7042901022511417	0.7461403225154589	0.7105949157337429	0.7310653518166754	0.7104433577173342	0.702532029260801	0.7505152972557895	0.7008244756092632	0.7810592894960191	0.7227902841207614	9.650e-01
109 (GATA3:Point)	0.7892	0.7881825162672271	0.7719860162470193	0.7417855555106495	0.7637715717576689	0.7323586468900295	0.7541425857818372	0.7746433334680516	0.7728246372711474	0.8138160287758154	0.7863739239380835	9.777e-01
109 (GATA3:Point)	0.8002	0.7632966899729217	0.775017176575193	0.7717334195530049	0.7719051853049347	0.7949420037990543	0.7722992361475973	0.7797154750838621	0.7718849775694135	0.7960332215171968	0.7466354120357273	9.073e-01
109 (GATA3:Point)	0.7887	0.759497635694944	0.7664187851109404	0.7277714909267268	0.773602635088712	0.7642161419391343	0.7293780059006588	0.7940124479650811	0.7429070848320737	0.7790385159439033	0.7646708159883604	9.538e-01
109 (GATA3:Point)	0.7648	0.7299034070242089	0.7448975467809077	0.6895586630562179	0.752687628824314	0.7270541163157257	0.7322576082124237	0.7783110374651416	0.7338034999797922	0.7611849816109607	0.7272764014064584	1.000e+00
109 (GATA3:Point)	0.7994	0.7635897021379784	0.7975589055490442	0.7554864001939943	0.7744311522450794	0.7750777997817565	0.7799983833811583	0.7928201915693327	0.7606393727518894	0.7920826092228105	0.7923857252556279	9.833e-01
109 (GATA3:Point)	0.7864	0.7530513680636948	0.7858384189467729	0.7423614759730025	0.7638524026997535	0.7513640221476782	0.7556379582104029	0.757699147233561	0.7352079375985127	0.7734510770723033	0.7772804429535626	8.594e-01
109 (GATA3:Point)	0.7614	0.743331447278018	0.7493028331245201	0.7533241724932304	0.7605989572808471	0.7583761063735198	0.7356120923089359	0.7711676029584125	0.7193347613466435	0.7592248312654084	0.7098068140484177	9.998e-01
109 (GATA3:Point)	0.8268	0.8104211292082609	0.7990441741098493	0.8015600371822333	0.7962858182112112	0.8021864769833893	0.7997514448530898	0.8034191488501798	0.8294265044659096	0.7948409651214485	0.8129976154872085	6.168e-01
110 (GATA3:Point)	0.7902	0.7629046807657612	0.719635160870001	0.7293074070361832	0.770431993585246	0.7158965620928135	0.7692893655407437	0.7915405432494738	0.7636463866893856	0.7749122982860579	0.7784103437907186	5.979e-01
110 (GATA3:Point)	0.7985	0.7669139019745415	0.7989275333266513	0.7567505262102836	0.7496241355116768	0.787030169389596	0.7742708228926531	0.7640974240753734	0.7581537536333567	0.7806154154555478	0.7793324646687381	8.601e-01
110 (GATA3:Point)	0.8025	0.7715545755237045	0.7930840934148542	0.7569710333767665	0.7768166783602285	0.7714944372055729	0.7644682770371856	0.7862784404129498	0.7676556078981658	0.7940262603989175	0.809120978249975	9.884e-01
110 (GATA3:Point)	0.8387	0.8197353914002206	0.8494537436103037	0.795950686579132	0.8199959907787913	0.8003908990678561	0.8324145534729879	0.7820988273027965	0.8289465771273931	0.8465570812869601	0.8037085296181217	9.677e-01
110 (GATA3:Point)	0.7668	0.7305602886639271	0.7299388593765661	0.7397113360729678	0.7458554675754234	0.707286759546958	0.746356620226521	0.7739901774080384	0.7199659216197254	0.7340884033276536	0.722070762754335	9.492e-01
115 (GATA3:Point)	0.7729	0.7337703653716379	0.7498120119541116	0.752067868504772	0.7637424081750699	0.7618914489540153	0.7737202352260677	0.746910247758604	0.731900125325364	0.7704328545261737	0.7517497348886533	9.999e-01
115 (GATA3:Point)	0.8184	0.7659115010122434	0.7980140750024101	0.752010026029114	0.7851441241685144	0.7803914007519522	0.741048876891931	0.7997107876217102	0.8162440952472766	0.7855393810855105	0.7941386291333269	9.062e-01
115 (GATA3:Point)	0.7915	0.7784054757543623	0.7441338089270221	0.7140557215848838	0.7355056396413766	0.7669526655740866	0.7414248529837077	0.7472958642629904	0.7884604261062373	0.7576689482309843	0.7099778270509978	6.126e-01
115 (GATA3:Point)	0.7707	0.7667598573218933	0.7392846813843632	0.7109804299624024	0.7878916417622674	0.7317940807866576	0.7435457437578329	0.7474693916899643	0.7537067386484142	0.7325171117323821	0.7565217391304347	9.970e-01
115 (GATA3:Point)	0.7461	0.687959124650535	0.7317940807866576	0.7257399016677913	0.7231851923262316	0.7119637520485876	0.7163308589607635	0.7429480381760339	0.7230116648992577	0.7368938590571676	0.6975127735467078	1.000e+00
116 (GATA3:Point)	0.7669	0.7346243637337824	0.7213441004248153	0.7226166328600405	0.7580370469593173	0.7584771709594703	0.7691262581805657	0.7293715794710858	0.7440104864326993	0.7807512725324353	0.7699299628764974	9.996e-01
116 (GATA3:Point)	0.8117	0.7930938803628153	0.7722645336599181	0.7776704045313636	0.793600979754296	0.7878028244479314	0.7942898694936661	0.8048719813234337	0.76851391174557	0.7877645527957442	0.7633089670481075	9.499e-01
116 (GATA3:Point)	0.7959	0.7529373493053695	0.7652990929618432	0.7734796586168625	0.7636151402656053	0.7786941712273718	0.7546021661755138	0.7699682345286846	0.7714512610509395	0.7734413869646752	0.7911515940143136	9.682e-01
116 (GATA3:Point)	0.7914	0.7731160779210838	0.7724845956599946	0.7439530789544184	0.7670117493972215	0.735877760342914	0.7560947606108156	0.7584197634811894	0.759280875655402	0.7536836465230204	0.7873244287955911	8.678e-01
116 (GATA3:Point)	0.7917	0.7859179455777106	0.7638352022656818	0.7304814573845153	0.7588024800030617	0.7782253434880784	0.7760916988786406	0.7468234528684603	0.7818802862719584	0.7783975659229209	0.7507462972176508	9.546e-01
119 (GATA3:Point)	0.8233	0.7835432614025566	0.7971402369411016	0.7951750856244503	0.8037468885104153	0.7826916958320076	0.7891299058598941	0.8044955175834253	0.7974771200239561	0.8168666130149165	0.798731073721248	9.542e-01
119 (GATA3:Point)	0.7721	0.7569575714472871	0.7589227227639386	0.7292021485654395	0.7363234826224476	0.7325054743500964	0.7262076322733994	0.7713967546929685	0.7344799835301604	0.7200969474649548	0.7440062884842132	9.983e-01
119 (GATA3:Point)	0.7996	0.8146862308397746	0.7632647713873968	0.7685800378057682	0.7524002919653384	0.7432950908648538	0.8027736707155022	0.7948101289513578	0.7658194680990437	0.8161086260784938	0.7791450655986225	8.749e-01
119 (GATA3:Point)	0.8044	0.7903370702401228	0.7820460032565365	0.7611311785293182	0.7746907226142127	0.7869963130018154	0.7694316033763171	0.7935000280735902	0.7693473826056035	0.8023244932716962	0.7545900320038929	9.256e-01
119 (GATA3:Point)	0.806	0.7779472590818064	0.8126462166158223	0.764584230128577	0.7812037955494001	0.7865939248750725	0.7876700791675245	0.8116636409574965	0.8179427673073684	0.7909078999082929	0.7907394583668657	9.298e-01
132 (GATA3:Point)	0.8038	0.784497517548365	0.7917651087142613	0.7658363293956514	0.7820236260914227	0.766914911830166	0.790532443074816	0.80658277692176	0.77944701249786	0.7701592193117617	0.7904896421845574	8.254e-01
132 (GATA3:Point)	0.8082	0.7637134052388289	0.8053757918164698	0.7784882725560691	0.7804656736860127	0.7659304913542202	0.7837784625920219	0.8052388289676425	0.7693888032871083	0.8053672316384181	0.7903954802259887	9.437e-01
132 (GATA3:Point)	0.8241	0.8102465331278891	0.8041174456428694	0.765819209039548	0.7838469440164355	0.8001540832049306	0.8035524738914569	0.7841294298921417	0.7983222051018661	0.8188067111795926	0.8128402670775552	2.982e-01
132 (GATA3:Point)	0.7905	0.7415596644410204	0.7637818866632426	0.7190292758089368	0.76356788221195	0.7574387947269303	0.7584317753809279	0.7694829652456772	0.7687039890429721	0.7970210580380072	0.7687211093990755	8.660e-01
132 (GATA3:Point)	0.7867	0.7672487587741825	0.7401900359527478	0.7494179078924842	0.7515921931176168	0.759381955144667	0.7737630542715288	0.7997431946584489	0.7471837014209896	0.7334959767163157	0.7631441533983907	9.563e-01
135 (GATA3:Point)	0.7728	0.7330561854371378	0.7822961283278743	0.7451667086587721	0.739413790207441	0.7850676072898295	0.7561182497690434	0.7410178886369363	0.7257159653985051	0.7922734525909129	0.7267573696145124	9.881e-01
135 (GATA3:Point)	0.8156	0.8010246073738138	0.8191651969429747	0.7596959771562947	0.7979507852523725	0.8120097421684723	0.7998068363147728	0.80167128579827	0.7953136810279667	0.8036701100193163	0.8117325942722768	9.039e-01
135 (GATA3:Point)	0.8213	0.8024691358024691	0.7876879146720417	0.7772906693541615	0.797270513143529	0.7908877131099353	0.812681615856219	0.7982279331485681	0.8011925757957504	0.7748971193415638	0.7893004115226337	6.774e-01
135 (GATA3:Point)	0.7844	0.7736205593348451	0.7421600739061056	0.739716133366927	0.7618039808516	0.757050474510792	0.7756781725035693	0.7601158982111363	0.7570252792475015	0.7668178382464097	0.7722432182749643	9.872e-01
135 (GATA3:Point)	0.8083	0.7658100277147896	0.7743932140757538	0.7557235239774922	0.8022843705383388	0.8066515495086923	0.7846224909716973	0.8078357268833459	0.7984546905181826	0.8108423616360124	0.7810615604266398	9.870e-01
145 (GATA3:Point)	0.8152	0.8001186333438786	0.7814694716861753	0.7752293577981652	0.7985289465359063	0.7814378361278077	0.8052277760202468	0.8165612148054413	0.7649319835495096	0.8148370768744069	0.7830037962670041	6.933e-01
145 (GATA3:Point)	0.8202	0.7875909522303068	0.8097674786459981	0.7897342613097121	0.7793024359379943	0.8174549193293261	0.7837393229990509	0.7833755140778235	0.7821575450806707	0.8083992407465992	0.7925102815564695	9.768e-01
145 (GATA3:Point)	0.8119	0.7770484024043024	0.7792866181588105	0.7680797216070864	0.7944400506168934	0.7903590635874723	0.7983312242961088	0.7788990825688074	0.7816830117051566	0.8232758620689655	0.7737266687757038	8.248e-01
145 (GATA3:Point)	0.8293	0.7989876621322366	0.8120531477380576	0.785020563112939	0.815066434672572	0.8166323948117684	0.8175735526732046	0.8188943372350522	0.7800933248971844	0.7991300221448908	0.7881762100601075	7.990e-01
145 (GATA3:Point)	0.8275	0.7872192344194875	0.8096013919645682	0.7796267004112623	0.7958873774122113	0.8051091426763682	0.7840240430243594	0.8322761784245492	0.7987424865548877	0.8061768427712749	0.8001819044606138	8.386e-01
148 (GATA3:Point)	0.8402	0.8093879264765341	0.8074985226883961	0.7995521413242932	0.8140919976363015	0.8068142941560663	0.8278154449040525	0.8274033527198085	0.8128323951108761	0.8263925605697757	0.8139675924486051	1.974e-01
148 (GATA3:Point)	0.8281	0.8164012689329145	0.8200090193761079	0.7818866046714148	0.8095900849065406	0.810857462756197	0.8235778931981463	0.8145896183870868	0.8327605511149815	0.8256694554162909	0.8189982272260753	8.049e-01
148 (GATA3:Point)	0.817	0.803649737194041	0.8102820887631014	0.7721907753553323	0.780067178801356	0.8028566541224769	0.7892498367181912	0.8026000684228533	0.8049171150436973	0.7980281777750132	0.7927487326221504	9.075e-01
148 (GATA3:Point)	0.8224	0.7805259229309862	0.7914113768544149	0.7696793456287128	0.7947547662737536	0.8245342580785618	0.7934096351817871	0.7847634746368923	0.8011072061704974	0.8141464249059186	0.8014104438155071	6.114e-01
148 (GATA3:Point)	0.8139	0.7845379902341928	0.7851600161726744	0.7803859670948279	0.7789941840574752	0.7940627624171928	0.7942804714956614	0.8108419121077349	0.7965119895499643	0.8122647964420117	0.7939772338506516	8.516e-01
160 (GATA3:Point)	0.8103	0.7809145274212369	0.7857934655775962	0.7685239206534422	0.8084378646441074	0.7971557759626604	0.7837733372228705	0.810100641773629	0.8011595682613769	0.801203325554259	0.8043830221703617	9.816e-01
160 (GATA3:Point)	0.8238	0.8033109684947491	0.8053456826137689	0.7822418319719954	0.7848672695449241	0.8053092182030338	0.8077596266044341	0.8220755542590432	0.8112675029171529	0.8046528588098016	0.8064177362893815	8.453e-01
160 (GATA3:Point)	0.8291	0.8179550758459744	0.7981184364060677	0.781826137689615	0.8092838389731621	0.7920215869311552	0.8084816219369895	0.8052800466744457	0.8147753792298716	0.8053310968494749	0.7912704200700117	6.285e-01
160 (GATA3:Point)	0.8371	0.8377042007001166	0.8234976662777129	0.7959378646441073	0.8301706534422404	0.8207774212368728	0.8182978413068844	0.8136522753792299	0.796441073512252	0.8151254375729288	0.8013710618436406	2.189e-01
160 (GATA3:Point)	0.8213	0.7956753208868145	0.8082555425904318	0.7866321470245041	0.8027494165694282	0.8061770711785298	0.7968057176196033	0.8141408984830805	0.8000583430571762	0.8015023337222871	0.8081534422403734	9.810e-01
25 (MAP2K4:Point)	0.5795	0.4660483870967742	0.5405241935483871	0.5679435483870968	0.577983870967742	0.5994354838709678	0.612741935483871	0.5769354838709677	0.5205645161290322	0.5415725806451613	0.5411693548387096	7.861e-01
25 (MAP2K4:Point)	0.6134	0.6997983870967742	0.4789516129032258	0.6261290322580645	0.573991935483871	0.6209677419354839	0.5230645161290323	0.5727822580645161	0.5855645161290323	0.6327016129032258	0.5957661290322581	9.612e-01
25 (MAP2K4:Point)	0.6427	0.5872983870967742	0.5912096774193548	0.502258064516129	0.5589516129032258	0.6539112903225807	0.540483870967742	0.6428225806451613	0.6279435483870968	0.6372983870967742	0.518991935483871	3.870e-01
25 (MAP2K4:Point)	0.5542	0.49056451612903224	0.45395161290322583	0.5089112903225806	0.6256854838709678	0.5400403225806452	0.4822983870967742	0.5827016129032258	0.5319354838709678	0.5731048387096774	0.5244354838709677	9.732e-01
25 (MAP2K4:Point)	0.5365	0.6483870967741936	0.5789516129032258	0.4406451612903226	0.4889112903225806	0.5433467741935484	0.5175	0.49733870967741933	0.4676209677419355	0.5655241935483871	0.42495967741935486	9.865e-01
27 (MAP2K4:Point)	0.5926	0.7326599326599327	0.539057239057239	0.5310886644219978	0.6074074074074074	0.5909090909090909	0.4442199775533109	0.5355780022446689	0.49940142162364387	0.6304526748971193	0.597979797979798	8.294e-01
27 (MAP2K4:Point)	0.5782	0.5751589973812196	0.5309016086793864	0.53112607557052	0.5677515899738121	0.6777403666292555	0.6356528245417135	0.5044145155256267	0.5454171343060232	0.5422371866816311	0.5062476618032173	7.971e-01
27 (MAP2K4:Point)	0.4395	0.4624392068836513	0.47418630751964086	0.4726898615787505	0.5261129816685373	0.5033670033670034	0.4594837261503928	0.5344182566404788	0.5337448559670782	0.5483726150392817	0.5039655817433595	9.954e-01
27 (MAP2K4:Point)	0.5131	0.6766928544706322	0.45753834642723534	0.48787878787878786	0.5948372615039281	0.509652076318743	0.5083052749719417	0.5836139169472503	0.48866442199775534	0.5539094650205761	0.5134306023194912	9.731e-01
27 (MAP2K4:Point)	0.6728	0.6310138421249533	0.6259633370744482	0.6545454545454545	0.6271604938271605	0.5389450056116722	0.6206509539842873	0.6375607931163487	0.6055368499812944	0.6410400299289188	0.5321735877291432	5.848e-01
27 (MAP2K4:Point)	0.5842	0.6669659558548447	0.39094650205761317	0.5084549195660307	0.5040778151889262	0.6269360269360269	0.552600074822297	0.5908342686120464	0.5408529741863075	0.5561541339319117	0.5690609801720913	7.383e-01
27 (MAP2K4:Point)	0.6259	0.6181069958847737	0.5907594463150019	0.6219229330340441	0.5688365132809577	0.6145903479236813	0.5521511410400299	0.5364010475121587	0.6014216236438459	0.6038159371492705	0.5434717545828657	4.802e-01
27 (MAP2K4:Point)	0.6058	0.5527123082678638	0.524354657687991	0.5472128694350916	0.5423120089786756	0.5958847736625514	0.5029180695847363	0.5848484848484848	0.5789375233819678	0.6062850729517396	0.628095772540217	8.323e-01
27 (MAP2K4:Point)	0.4337	0.5222222222222223	0.5135054246165357	0.5005985783763561	0.5803217358772914	0.535727646838758	0.4788627010849233	0.47605686494575383	0.543658810325477	0.4452300785634119	0.5196408529741863	9.995e-01
27 (MAP2K4:Point)	0.5988	0.6783015338570895	0.5362888140665918	0.5549195660306772	0.5575383464272353	0.5375982042648709	0.4841376730265619	0.567003367003367	0.5917695473251029	0.6084923307145529	0.5551440329218107	9.454e-01
30 (MAP2K4:Point)	0.6453	0.6494089834515366	0.6451874366767983	0.6015873015873016	0.5617359000337724	0.6225261735900034	0.6174265450861196	0.6005403579871665	0.6286389733198244	0.5192502532928065	0.5872678149273894	5.552e-01
30 (MAP2K4:Point)	0.6308	0.6177642688280987	0.5346166835528537	0.6224586288416075	0.5817291455589328	0.6196892941573793	0.5317460317460317	0.5621073961499493	0.6120567375886525	0.6318473488686255	0.5854778790949003	6.023e-01
30 (MAP2K4:Point)	0.4409	0.45933806146572104	0.5459642012833502	0.42441742654508613	0.48652482269503544	0.512934819317798	0.5326578858493752	0.4365079365079365	0.47997298210064165	0.4457277946639649	0.4766801756163458	9.990e-01
30 (MAP2K4:Point)	0.5705	0.598210064167511	0.4966227625802094	0.5403917595406957	0.4774062816616008	0.5292806484295846	0.5752448497129348	0.5711583924349882	0.594258696386356	0.6058426207362377	0.5269503546099291	8.055e-01
30 (MAP2K4:Point)	0.5715	0.6750422154677473	0.5584937521107733	0.569064505234718	0.5609591354272205	0.6272374197906113	0.4893954745018575	0.5417426545086119	0.6177980412022965	0.6088821344140493	0.5961837217156366	8.891e-01
30 (MAP2K4:Point)	0.6157	0.7124620060790273	0.6097939885173927	0.6624113475177305	0.6027693346842283	0.5594393785883147	0.4801080715974333	0.5559945964201284	0.6292806484295846	0.5559270516717325	0.6401215805471124	8.813e-01
30 (MAP2K4:Point)	0.6896	0.622289766970618	0.566193853427896	0.599290780141844	0.6545423843296184	0.6621749408983452	0.653562985477879	0.6214454576156704	0.670854441067207	0.6598784194528875	0.5895981087470449	7.689e-02
30 (MAP2K4:Point)	0.6068	0.6210401891252955	0.5727794663964877	0.6978723404255319	0.6397838568051334	0.5218844984802432	0.5668693009118541	0.648530901722391	0.557548125633232	0.5807835190813915	0.5195879770347855	9.100e-01
30 (MAP2K4:Point)	0.5597	0.5145221209050996	0.5761904761904761	0.6127997298210064	0.5452212090509962	0.6019250253292806	0.562917933130699	0.5451198919284026	0.578419452887538	0.5015197568389058	0.5529213103681189	9.896e-01
30 (MAP2K4:Point)	0.6448	0.6740290442418102	0.6642688280986153	0.6513340087808173	0.5716312056737589	0.6268828098615332	0.6853765619723067	0.5985140155352922	0.5987504221546774	0.5747382640999662	0.5079702803107058	4.955e-01
21 (MAP3K1:Point)	0.4992	0.5244310575635877	0.46208644100210367	0.4563970166379805	0.5677949894817365	0.5446548097150506	0.5684165232358004	0.5291164658634538	0.4890036335819468	0.5576592082616179	0.4827882960413081	9.964e-01
21 (MAP3K1:Point)	0.6377	0.6638458596289921	0.4757601835915089	0.6020749665327979	0.5901702046280359	0.5577548288391662	0.5595716198125836	0.5614840313635494	0.5808471983170779	0.524861350162555	0.6127844712182061	7.802e-01
21 (MAP3K1:Point)	0.7065	0.6801013578122012	0.6347772040543125	0.7178236756550009	0.6206731688659399	0.6264104035188373	0.6801013578122012	0.6514151845477146	0.593182252820807	0.6290399694014152	0.6068081851214381	8.876e-01
21 (MAP3K1:Point)	0.6705	0.6864123159303882	0.5666953528399311	0.6722126601644673	0.5748709122203098	0.6077165806081469	0.5074584050487665	0.6568655574679672	0.6032702237521514	0.6921495505832855	0.4307228915662651	7.290e-01
21 (MAP3K1:Point)	0.5004	0.48632625741059476	0.4501338688085676	0.5324153757888698	0.5119525721935361	0.46930579460699945	0.5251482118951999	0.5614362210747753	0.4517594186268885	0.5005259131765156	0.4986135016255498	9.659e-01
22 (MAP3K1:Point)	0.452	0.507035175879397	0.5349931475559616	0.3931475559616263	0.43074463225216997	0.4651895842850617	0.5106898126998629	0.4839652809502056	0.5603928734582001	0.4683873915029694	0.4710370031978072	1.000e+00
22 (MAP3K1:Point)	0.6733	0.6920054819552307	0.6123343992690726	0.606532663316583	0.6232526267702148	0.5321151210598447	0.5452718136135222	0.6894929191411604	0.5353129282777525	0.6585655550479671	0.46815897670169027	9.981e-01
22 (MAP3K1:Point)	0.5335	0.6201461854728186	0.5038830516217451	0.4207400639561444	0.5942439470077661	0.512243033348561	0.5573777980813157	0.5863407948835084	0.5422567382366378	0.48949291914116033	0.5160804020100502	9.862e-01
22 (MAP3K1:Point)	0.5451	0.5477386934673367	0.5924166285975331	0.529419826404751	0.5	0.49074920054819554	0.49771585198720875	0.5379168570123344	0.5594792142530836	0.5224303334856099	0.5185015989036089	8.552e-01
22 (MAP3K1:Point)	0.4526	0.502101416171768	0.4812699862951119	0.4978072179077204	0.43467336683417085	0.5865692096847875	0.5324805847418913	0.5037003197807218	0.5306989492919141	0.4736409319323892	0.5166742804933759	9.999e-01
22 (MAP3K1:Point)	0.6385	0.7039744175422568	0.6195523069894929	0.6597989949748744	0.5468250342622202	0.5431247144814983	0.6608953860210142	0.511192325262677	0.6077661032434902	0.555733211512106	0.6228414801279123	9.596e-01
22 (MAP3K1:Point)	0.6596	0.5804020100502513	0.5652352672453175	0.5450890817724988	0.6159890360895386	0.6885792599360439	0.591914116034719	0.5753312014618547	0.5964824120603015	0.6029693924166286	0.5749657377798081	9.081e-01
22 (MAP3K1:Point)	0.6313	0.6547281863864779	0.7051164915486523	0.6918227501142074	0.640886249428963	0.6631338510735496	0.5641845591594336	0.6227044312471448	0.7169483782549109	0.7017359524897213	0.6857925993604386	9.768e-01
22 (MAP3K1:Point)	0.5421	0.46793056190041116	0.5281407035175879	0.6596619460941069	0.4895386021014162	0.4711740520785747	0.534627683873915	0.5074920054819553	0.5104613978985838	0.4592964824120603	0.5186614892645043	9.705e-01
22 (MAP3K1:Point)	0.5281	0.5145728643216081	0.6168570123343993	0.5344906349931475	0.4494289629968022	0.543992690726359	0.45239835541343076	0.5150296939241663	0.6205116491548652	0.5366605756052992	0.5404751027866606	9.974e-01
22 (MAP3K1:Point)	0.7028	0.6871630881681133	0.7823663773412517	0.7250799451804477	0.692690726359068	0.6785746916400183	0.666148926450434	0.6634079488350845	0.658337140246688	0.6609867519415258	0.5094563727729556	9.923e-01
22 (MAP3K1:Point)	0.7126	0.7231155778894472	0.5836911831886706	0.6650525354042942	0.6557788944723618	0.5778894472361809	0.6676564641388762	0.5992690726359068	0.5605756052992233	0.6396984924623116	0.6078574691640019	7.495e-01
22 (MAP3K1:Point)	0.5706	0.572133394243947	0.5547281863864778	0.6068981269986296	0.5884878940155323	0.4285975331201462	0.5060301507537689	0.4628597533120146	0.664595705801736	0.5880310644129739	0.47921425308359983	9.932e-01
22 (MAP3K1:Point)	0.6453	0.6139789858382824	0.6413887619917771	0.6062128825947921	0.6474189127455459	0.6211968935587026	0.5699862951119232	0.5807674737322979	0.6347190497944267	0.606258565555048	0.5771585198720877	9.996e-01
22 (MAP3K1:Point)	0.6389	0.6263133851073549	0.6202375513933303	0.5895386021014162	0.5396984924623116	0.5391959798994975	0.6306989492919142	0.5831886706258566	0.6789858382823207	0.5872087711283691	0.6423937871174052	9.761e-01
23 (MAP3K1:Point)	0.7251	0.6910156591724259	0.6711573790569504	0.6885661796868165	0.7047939812789782	0.5664421310471525	0.556294287463914	0.7103927915317995	0.6379581838859243	0.7080745341614907	0.7216778934476423	8.302e-01
23 (MAP3K1:Point)	0.7121	0.6208993088968594	0.541553669845158	0.7106989764675007	0.6784620768086782	0.5790831948211005	0.6038841746128948	0.6561105765024933	0.6666520864316333	0.6192371621030531	0.6503368034292712	9.260e-01
23 (MAP3K1:Point)	0.5002	0.6476248797130609	0.4908144519289651	0.595004811477561	0.6491558043915668	0.5748403464263844	0.4661009535473712	0.6204181611407575	0.6194996063336541	0.6288601172250897	0.43045227889073573	9.988e-01
23 (MAP3K1:Point)	0.5072	0.560012247397428	0.48066660834572655	0.5785145656547983	0.47699238911731257	0.4690315807890823	0.43421397952935004	0.6120199457615256	0.5262444230600998	0.5418161140757589	0.5073046977517277	9.994e-01
23 (MAP3K1:Point)	0.7502	0.7435919867028257	0.6041028781383956	0.6669582713673344	0.7403989152305135	0.7648499693815064	0.7204531537048378	0.6970081357711486	0.7620505642550958	0.7090368296736943	0.7715422972618319	9.174e-01
24 (MAP3K1:Point)	0.6125	0.6889476334340383	0.6423296408190668	0.6459801946962068	0.6938150386035582	0.524546827794562	0.5729691171534071	0.6785834172541121	0.6415743538100034	0.6263427324605573	0.6603726082578046	9.912e-01
24 (MAP3K1:Point)	0.6318	0.6315038603558241	0.6232376636455186	0.6212655253440752	0.6151393084927829	0.6369587109768379	0.5961312520980194	0.6320913058073179	0.614845585767036	0.568395434709634	0.6276854649211144	6.862e-01
24 (MAP3K1:Point)	0.6648	0.6006210137630077	0.565248405505203	0.5274420946626385	0.6897029204431017	0.5777945619335347	0.5431772406847936	0.6029707955689829	0.6550855991943605	0.5827458878818396	0.6336858006042296	5.236e-01
24 (MAP3K1:Point)	0.4631	0.4746559248069822	0.44759147364887547	0.5749832158442431	0.6082997650218194	0.45396945283652235	0.5554296743873783	0.5195115810674723	0.4887546156428332	0.48678247734138974	0.4289610607586438	9.958e-01
24 (MAP3K1:Point)	0.5876	0.4566549177576368	0.5495971802618328	0.56067472306143	0.7265021819402484	0.6889895938234307	0.7198304800268547	0.5926905001678415	0.5653742866733803	0.7411043974488083	0.6654917757636791	9.963e-01
24 (MAP3K1:Point)	0.648	0.6209718026183283	0.5901309164149043	0.612118160456529	0.49152400134273244	0.48443269553541457	0.618202416918429	0.5572759315206445	0.6185381000335683	0.5574018126888217	0.599739845585767	9.731e-01
24 (MAP3K1:Point)	0.6058	0.619419268210809	0.592942262504196	0.5377223900637798	0.49672708962739176	0.5902148371936892	0.5662134944612286	0.5568982880161127	0.6622608257804632	0.5548841893252769	0.5436807653575025	9.643e-01
24 (MAP3K1:Point)	0.5999	0.6877727425310507	0.5712067807989258	0.614342061094327	0.5972222222222222	0.47369083585095667	0.6263846928499497	0.5923967774420946	0.5916414904330313	0.5697801275595837	0.573766364551863	8.298e-01
24 (MAP3K1:Point)	0.7209	0.55702416918429	0.6459382343068144	0.6938150386035582	0.721089291708627	0.6527777777777778	0.5908862034239678	0.6906680093991272	0.711648204095334	0.6260909701242028	0.6278952668680765	8.392e-01
24 (MAP3K1:Point)	0.7332	0.6477425310506881	0.7391742195367573	0.6425814031554212	0.7350621013763008	0.8071500503524672	0.7832745887881839	0.6760238335011749	0.7331319234642497	0.6793387042631756	0.6972138301443438	9.052e-01
25 (MAP3K1:Point)	0.6516	0.6761290322580645	0.7325806451612903	0.5196774193548387	0.7338306451612904	0.6754435483870967	0.5546370967741936	0.7186693548387096	0.7520967741935484	0.7050806451612903	0.7050806451612903	9.873e-01
25 (MAP3K1:Point)	0.4652	0.49681451612903227	0.4569354838709677	0.44536290322580646	0.4433064516129032	0.55625	0.5126612903225807	0.4967741935483871	0.44576612903225804	0.4219758064516129	0.40681451612903224	9.994e-01
25 (MAP3K1:Point)	0.5488	0.581491935483871	0.46399193548387097	0.535	0.5261693548387096	0.5393145161290323	0.5859677419354838	0.6048387096774194	0.6358870967741935	0.5499193548387097	0.6332661290322581	9.899e-01
25 (MAP3K1:Point)	0.5598	0.5766129032258065	0.5135483870967742	0.6126209677419355	0.5678629032258065	0.5544758064516129	0.5609677419354838	0.4625806451612903	0.5288709677419355	0.5227822580645162	0.65125	9.992e-01
25 (MAP3K1:Point)	0.7296	0.6895967741935484	0.7416935483870968	0.7933870967741935	0.655483870967742	0.7487096774193548	0.6610887096774194	0.5947177419354839	0.7391129032258065	0.6624596774193549	0.7011290322580646	8.445e-01
25 (MAP3K1:Point)	0.5457	0.5941935483870968	0.6097983870967741	0.5794354838709678	0.5299193548387097	0.5211290322580645	0.5246370967741936	0.47125	0.5382258064516129	0.5470564516129032	0.5101612903225806	1.000e+00
25 (MAP3K1:Point)	0.6358	0.555483870967742	0.5784677419354839	0.6703225806451613	0.6212096774193548	0.5166532258064516	0.6508064516129032	0.553508064516129	0.5273790322580645	0.687741935483871	0.5970161290322581	8.826e-01
25 (MAP3K1:Point)	0.611	0.634233870967742	0.49975806451612903	0.5812903225806452	0.5592338709677419	0.6511290322580645	0.6574193548387097	0.5518548387096774	0.5907661290322581	0.568991935483871	0.6361290322580645	9.282e-01
25 (MAP3K1:Point)	0.7835	0.6890725806451613	0.7396370967741935	0.7728225806451613	0.7868951612903226	0.7351209677419355	0.7509677419354839	0.780483870967742	0.7528629032258064	0.6833870967741935	0.7470564516129032	1.530e-01
25 (MAP3K1:Point)	0.6235	0.6200806451612904	0.6266532258064517	0.617741935483871	0.6064112903225807	0.5765725806451613	0.6715725806451613	0.5427822580645161	0.6313709677419355	0.6476209677419354	0.6640725806451613	9.992e-01
25 (MAP3K1:Point)	0.7227	0.7406854838709678	0.6964112903225806	0.8106048387096774	0.5958870967741936	0.5993951612903226	0.6785483870967742	0.5505645161290322	0.6830241935483871	0.8016129032258065	0.7868548387096774	9.884e-01
25 (MAP3K1:Point)	0.6192	0.5793145161290323	0.5237903225806452	0.6093951612903226	0.6306048387096774	0.5921774193548387	0.5619758064516129	0.6029435483870967	0.5687096774193549	0.5428629032258064	0.5263306451612904	8.452e-01
25 (MAP3K1:Point)	0.5453	0.4635483870967742	0.5629838709677419	0.5660080645161291	0.5481854838709678	0.530483870967742	0.4997983870967742	0.4317741935483871	0.5926612903225806	0.5516532258064516	0.5219354838709678	9.889e-01
25 (MAP3K1:Point)	0.5602	0.5281451612903226	0.5318951612903225	0.5976209677419355	0.5783467741935484	0.5445967741935483	0.5651612903225807	0.5851612903225807	0.588508064516129	0.5016532258064517	0.5045161290322581	9.974e-01
25 (MAP3K1:Point)	0.7344	0.653991935483871	0.6763306451612904	0.6949596774193548	0.6747580645161291	0.680725806451613	0.7064112903225807	0.6382661290322581	0.692258064516129	0.6839516129032258	0.6598387096774193	6.436e-01
25 (MAP3K1:Point)	0.7834	0.74875	0.7590725806451613	0.7672177419354839	0.698508064516129	0.7061290322580646	0.7696370967741936	0.788266129032258	0.767016129032258	0.7983064516129033	0.6701612903225806	3.042e-01
25 (MAP3K1:Point)	0.6669	0.6004838709677419	0.6605241935483871	0.6713709677419355	0.5483064516129033	0.6174596774193548	0.5848790322580645	0.5855645161290323	0.66375	0.6559274193548387	0.6294758064516129	7.756e-01
25 (MAP3K1:Point)	0.728	0.6963709677419355	0.619758064516129	0.6233870967741936	0.5776612903225806	0.6784274193548387	0.649233870967742	0.7333870967741936	0.6643145161290323	0.6737096774193548	0.6081451612903226	4.374e-01
25 (MAP3K1:Point)	0.58	0.6409274193548387	0.5734677419354839	0.5323790322580645	0.5691129032258064	0.5689516129032258	0.47516129032258064	0.7069354838709677	0.6925806451612904	0.6035887096774194	0.5899193548387097	9.868e-01
25 (MAP3K1:Point)	0.4815	0.47651209677419354	0.4426209677419355	0.47508064516129034	0.5716532258064516	0.4652822580645161	0.5029435483870968	0.5358064516129032	0.5441532258064516	0.5020161290322581	0.5118548387096774	9.983e-01
26 (MAP3K1:Point)	0.7951	0.7565008150275557	0.7416750756811302	0.6819063882636032	0.7953892726849336	0.7578980051230304	0.7784289373593107	0.7182333307459443	0.7710936893580688	0.7129938678879143	0.7473026468990142	9.360e-01
26 (MAP3K1:Point)	0.5531	0.6834200108670341	0.5645812310797175	0.5168439028176667	0.5708685865093535	0.5725374524567259	0.6622681052549871	0.5329503997516106	0.5719552899169448	0.5763797252192813	0.5967554141116199	9.996e-01
26 (MAP3K1:Point)	0.7318	0.70018629201273	0.6987502910812698	0.7022044554839711	0.6670030272452069	0.707249864162074	0.7082201350617092	0.6413102538228673	0.721066521772879	0.7514165955134674	0.7466040518512769	8.954e-01
26 (MAP3K1:Point)	0.6801	0.7034852130714896	0.6921524489637507	0.6571450749049135	0.5878289218349764	0.56101063416906	0.6037801754249786	0.6120468834898704	0.6640145928743305	0.6603275634557169	0.7093844601412714	9.330e-01
26 (MAP3K1:Point)	0.7337	0.7262671737949236	0.692462935651634	0.713731273771637	0.6925793681595902	0.7272762555305441	0.7057362415586431	0.643289606458123	0.6747263836063029	0.7468369168671893	0.7500582162539781	9.130e-01
26 (MAP3K1:Point)	0.5003	0.5190561204688349	0.49398432042226187	0.4568035395482419	0.47368625320189395	0.5437010013195684	0.43867887914305675	0.6079717457114027	0.4819917721027711	0.49972832414810214	0.4265310874796243	9.986e-01
26 (MAP3K1:Point)	0.5535	0.5754482651556314	0.5598851199254832	0.5830551890087713	0.6000543351703795	0.5484359233097881	0.529845532872778	0.558061010634169	0.5344640223550415	0.5596134440735854	0.5208026080881782	9.992e-01
26 (MAP3K1:Point)	0.4729	0.41597454009159357	0.5251106108825584	0.5453310564309555	0.46060700147481176	0.5455251106108826	0.5113327641077389	0.5093146006364977	0.4897539392998525	0.5508810059768687	0.49906853993635025	9.999e-01
26 (MAP3K1:Point)	0.6468	0.6856710393541877	0.6016455794457812	0.6127066677016223	0.5668710704028564	0.5766902119071645	0.5090429247845999	0.5947372506403787	0.6398354420554219	0.6198478615229372	0.6146472095008927	9.896e-01
26 (MAP3K1:Point)	0.749	0.7476131335868975	0.7337964759760925	0.7159434914228052	0.7443918342001087	0.6829930916711946	0.704765970659008	0.6750368702941861	0.6494605293798028	0.7630210354731041	0.7247923620274781	5.638e-01
26 (MAP3K1:Point)	0.7914	0.8109136070790964	0.7807963983544206	0.7529302181168982	0.784561049445005	0.7037568889233874	0.7548707599161686	0.62869673212761	0.7209500892649228	0.6663432430334549	0.7335248001241946	4.305e-01
26 (MAP3K1:Point)	0.7471	0.5926026546611814	0.709151595125359	0.7204843592330978	0.7101218660249942	0.5697042614297912	0.7492431886982845	0.7500970270899635	0.6633159978265932	0.7309632849491579	0.7572770317472638	7.399e-01
26 (MAP3K1:Point)	0.6748	0.6402623612512613	0.6651789179538927	0.6376620352402391	0.7004967787006132	0.633742140805713	0.5560816579989133	0.6853993635022898	0.626212838624544	0.6862920127299542	0.6787238997127998	9.503e-01
26 (MAP3K1:Point)	0.629	0.677986493829077	0.5658619886672359	0.6611425910114104	0.5866645967554142	0.5391989443452612	0.6125514243576806	0.6419312271986338	0.4903361018396336	0.5475820849181091	0.5619809050686951	9.689e-01
26 (MAP3K1:Point)	0.6722	0.6288131646355662	0.6605992393076147	0.6845455251106108	0.6713886517115578	0.6564076690211907	0.5835985407125669	0.6205464565706745	0.6704960024838935	0.5915935729255608	0.662539781106885	5.442e-01
27 (MAP3K1:Point)	0.5767	0.54784885895997	0.5092031425364759	0.5197156752712309	0.6477740366629255	0.5790123456790124	0.5795361017583239	0.5758698092031426	0.53228582117471	0.5240927796483352	0.5320239431350543	9.993e-01
27 (MAP3K1:Point)	0.7268	0.708492330714553	0.7358024691358025	0.7269734380845492	0.6432098765432098	0.6635615413393191	0.7975308641975308	0.7182192293303404	0.6867564534231201	0.6025065469509914	0.66109240553685	8.263e-01
27 (MAP3K1:Point)	0.6473	0.7024317246539469	0.6821548821548822	0.6151141040029929	0.5608305274971942	0.5491208380097269	0.6216984661429106	0.6293677515899738	0.6198653198653199	0.6973063973063973	0.6675645342312009	9.691e-01
27 (MAP3K1:Point)	0.6591	0.7324354657687991	0.5097643097643098	0.7107369996258885	0.7199401421623643	0.6575757575757576	0.6243920688365133	0.6899364010475122	0.6472502805836139	0.5723157500935279	0.6108492330714553	9.236e-01
27 (MAP3K1:Point)	0.697	0.5575383464272353	0.6580995136550692	0.5347923681257014	0.6312757201646091	0.6695099139543584	0.6267863823419378	0.6221473999251778	0.5448559670781893	0.6906472128694351	0.6512532734754957	9.392e-01
27 (MAP3K1:Point)	0.7385	0.6704077815188926	0.7029554807332585	0.6925925925925925	0.7120089786756454	0.7154133931911709	0.6704451926674149	0.7377852600074822	0.6944257388701833	0.677515899738122	0.7075196408529741	7.967e-01
27 (MAP3K1:Point)	0.7009	0.7141788252899364	0.7368125701459035	0.7841750841750842	0.7144032921810699	0.7347175458286569	0.6926674148896371	0.5975308641975309	0.5692106247661803	0.7065095398428731	0.6751964085297418	9.872e-01
27 (MAP3K1:Point)	0.6267	0.6074448185559297	0.5869435091657313	0.5404414515525626	0.6607182940516274	0.5787130564908343	0.5815937149270483	0.5477740366629256	0.5265619154508043	0.6020950243172465	0.6611298166853723	9.775e-01
27 (MAP3K1:Point)	0.7134	0.7217732884399551	0.7780770669659559	0.7323232323232324	0.7769173213617658	0.7031425364758698	0.7080433969322858	0.5892630003741115	0.6646464646464646	0.5799850355405911	0.803030303030303	6.948e-01
27 (MAP3K1:Point)	0.7467	0.7470632248410026	0.7381967826412271	0.7529741863075197	0.7519266741488964	0.7492704826038159	0.6036288814066592	0.7303030303030303	0.7650205761316873	0.7123456790123457	0.7693976805087916	8.236e-01
27 (MAP3K1:Point)	0.5621	0.6385708941264496	0.5867564534231201	0.5538346427235317	0.5434343434343434	0.5273849607182941	0.5604938271604938	0.5852974186307519	0.5489337822671156	0.4512532734754957	0.43236064347175457	7.891e-01
27 (MAP3K1:Point)	0.5851	0.5670407781518892	0.5585858585858586	0.5636363636363636	0.5962214739992517	0.5426112981668537	0.6028058361391695	0.6742611298166854	0.5717919940142162	0.5421623643845866	0.5153759820426487	9.949e-01
27 (MAP3K1:Point)	0.8259	0.7356528245417134	0.7907594463150018	0.7107369996258885	0.722334455667789	0.8194350916573139	0.7454919566030677	0.7848858959970071	0.7919940142162364	0.7951739618406285	0.7863449307893753	8.345e-01
27 (MAP3K1:Point)	0.682	0.6586232697343809	0.6298166853722409	0.6085671530115975	0.5364758698092031	0.675645342312009	0.6748971193415638	0.6462027684249907	0.5927422371866816	0.713542835765058	0.630976430976431	9.370e-01
27 (MAP3K1:Point)	0.6377	0.5860830527497194	0.6065095398428731	0.5519266741488964	0.6271604938271605	0.5618406285072952	0.43931911709689486	0.6351290684624018	0.6263748597081931	0.5961840628507296	0.6080059857837635	7.654e-01
27 (MAP3K1:Point)	0.5546	0.5859708193041526	0.5573138795361018	0.5665544332210999	0.4551066217732884	0.49427609427609426	0.5196408529741863	0.5650953984287318	0.6131687242798354	0.5795735129068462	0.5729517396184063	9.927e-01
27 (MAP3K1:Point)	0.6423	0.681406659184437	0.6682005237560793	0.6439580995136551	0.6038533482977927	0.6604938271604939	0.6392442947998503	0.5731762065095398	0.6866816311260756	0.6091657313879536	0.5863823419378975	9.964e-01
27 (MAP3K1:Point)	0.7385	0.7409465020576131	0.7472876917321362	0.694089038533483	0.7963711185933409	0.7875046763935653	0.6861204638982417	0.655331088664422	0.8016460905349794	0.749420127197905	0.7413393191170969	9.855e-01
27 (MAP3K1:Point)	0.6133	0.5683875794986906	0.6289188178077066	0.6176206509539843	0.566142910587355	0.6160493827160494	0.6111859334081556	0.4713804713804714	0.6433969322858212	0.6115974560419005	0.6493078937523382	9.973e-01
27 (MAP3K1:Point)	0.546	0.6099139543583988	0.5041526374859708	0.5763935652824542	0.5791245791245792	0.5263374485596708	0.43527871305649085	0.5791619902731013	0.5305649083426861	0.54006734006734	0.5802843247287691	9.992e-01
27 (MAP3K1:Point)	0.6485	0.6505798728020951	0.7188178077066966	0.6143658810325477	0.7162364384586607	0.6644219977553311	0.5693228582117471	0.656640478862701	0.6706322484100262	0.6225589225589225	0.5977553310886644	9.462e-01
27 (MAP3K1:Point)	0.571	0.5740366629255518	0.4659184436962215	0.6872053872053872	0.6786008230452675	0.5812196034418257	0.6242424242424243	0.6590347923681257	0.6395061728395062	0.649420127197905	0.573625140291807	9.998e-01
27 (MAP3K1:Point)	0.6031	0.4835390946502058	0.6442573887018331	0.5918069584736252	0.6332959221848111	0.5433969322858212	0.5472876917321362	0.5826038159371493	0.5876917321361765	0.6310512532734754	0.5300411522633744	8.425e-01
27 (MAP3K1:Point)	0.6925	0.662401795735129	0.7592592592592593	0.5913954358398803	0.6869435091657314	0.6093901982790871	0.6637111859334082	0.6897119341563785	0.619304152637486	0.5732510288065844	0.6219603441825664	8.014e-01
27 (MAP3K1:Point)	0.6231	0.5499064721286944	0.5530864197530864	0.5841376730265619	0.6351664796109241	0.5158997381219603	0.7010849233071456	0.6931163486719042	0.659521137298915	0.4665170220725776	0.5656939768050879	9.500e-01
28 (MAP3K1:Point)	0.6496	0.5598367759641774	0.5505922288025422	0.7071717463527373	0.6302903365592951	0.5705980066445183	0.5739202657807309	0.65260725119168	0.6561822909143435	0.5803842264914054	0.556586739852665	9.964e-01
28 (MAP3K1:Point)	0.5969	0.6362487360970678	0.602123356926188	0.598439982666474	0.6131373681929799	0.524194713274592	0.5426476960855121	0.618156868409649	0.6522100245558284	0.538675429726997	0.5734508161201791	9.981e-01
28 (MAP3K1:Point)	0.6089	0.6176513072367471	0.6314459049544995	0.5469810775675286	0.6155568395204392	0.6472266358515094	0.5696952188357648	0.5918676874187491	0.6201068900765564	0.5705618951321682	0.5935288169868554	9.993e-01
28 (MAP3K1:Point)	0.7028	0.538964321825798	0.6221652462805142	0.6417737974866388	0.7434999277769753	0.6647407193413261	0.7380470894121046	0.7159107323414705	0.7546583850931677	0.6222735808175647	0.6617434638162646	9.694e-01
28 (MAP3K1:Point)	0.7193	0.6879965332948144	0.7362415137945977	0.655785064278492	0.7416943521594684	0.6886104290047668	0.6383432038133757	0.6794019933554817	0.6625018055756176	0.7401415571284126	0.7380470894121046	8.854e-01
28 (MAP3K1:Point)	0.6085	0.6240069334103713	0.6793658818431316	0.5148418315759064	0.5943954932832587	0.5687563195146613	0.5199696663296259	0.5764480716452405	0.6006066734074823	0.4940054889498772	0.6345153835042612	9.818e-01
28 (MAP3K1:Point)	0.6548	0.579734219269103	0.7266358515094612	0.6409071211902354	0.7229885887620974	0.5841398237758197	0.5401560017333525	0.6066011844576051	0.6491766575184169	0.7058717319081323	0.48894987722085803	9.999e-01
28 (MAP3K1:Point)	0.7131	0.7033800375559729	0.7034883720930233	0.7407193413260147	0.6270041889354326	0.6761158457316192	0.7221941354903944	0.6627906976744186	0.6699046656073956	0.6725408060089556	0.6757547306081179	9.960e-01
28 (MAP3K1:Point)	0.5507	0.5748591651018344	0.6242597139968222	0.5169362992922144	0.5609201213346815	0.5347392748808321	0.5612451249458328	0.5995233280369782	0.5465116279069767	0.5451393904376716	0.49064711830131447	9.998e-01
28 (MAP3K1:Point)	0.6743	0.6628268091867687	0.6609128990322115	0.5736313736819298	0.6404015600173335	0.607106745630507	0.6430377004188935	0.5952260580673119	0.682110356781742	0.6764769608551207	0.48714430160335115	9.750e-01
33 (MAP3K1:Point)	0.7944	0.7686314363143631	0.6954915003695491	0.6991561961074156	0.7102118748460212	0.6873922148312392	0.6771988174427199	0.7048226164079823	0.8014289233801429	0.73989898989899	0.7020509977827051	6.606e-01
33 (MAP3K1:Point)	0.5903	0.5343680709534369	0.6158536585365854	0.525129342202513	0.6294653855629465	0.5513365360926337	0.6169931017491993	0.6268477457501848	0.5460088691796009	0.5436683912293668	0.6393816210889381	9.994e-01
33 (MAP3K1:Point)	0.8306	0.7845836412909584	0.7446415373244641	0.7894185760039418	0.8125153978812515	0.7228689332347868	0.7785476718403548	0.8087583148558758	0.8174735156442473	0.7555124414880512	0.797579453067258	7.950e-01
33 (MAP3K1:Point)	0.7519	0.6980167528948017	0.7566518847006651	0.6968773096821878	0.6742424242424242	0.6415681202266568	0.7959780734170978	0.6499137718649913	0.6949371766444937	0.7536646957378664	0.6967233308696723	8.124e-01
33 (MAP3K1:Point)	0.6535	0.6320676274944567	0.6751662971175166	0.6593680709534369	0.6235833949248584	0.720990391722099	0.6697154471544715	0.5311961074156196	0.5913710273466372	0.629249815225425	0.656350086228135	9.294e-01
33 (MAP3K1:Point)	0.6752	0.5981152993348116	0.6518231091401823	0.6278024143877803	0.6400283321015028	0.5928184281842819	0.5995627001724563	0.6952759300320276	0.647049765952205	0.6711320522296133	0.6378726287262872	9.946e-01
33 (MAP3K1:Point)	0.6826	0.5803153486080316	0.5537694013303769	0.6131744271988174	0.5601441241685144	0.49159275683665926	0.6564732692781473	0.633130081300813	0.6889012071938901	0.6653732446415374	0.6166235525991624	7.655e-01
33 (MAP3K1:Point)	0.6473	0.6391660507514166	0.6711936437546193	0.610679970436068	0.4971051983247105	0.6154225178615422	0.6263550135501355	0.6932126139443212	0.6290342448879034	0.5450542005420054	0.6438778024143877	9.949e-01
33 (MAP3K1:Point)	0.6744	0.6578282828282829	0.7262256713476226	0.5408659768415865	0.6273404779502341	0.5645787139689579	0.6701773835920177	0.6597068243409707	0.6882237004188224	0.6709164818920916	0.6736881005173688	9.009e-01
33 (MAP3K1:Point)	0.6584	0.6458179354520818	0.6225979305247598	0.4736080315348608	0.6629095836412909	0.6962613944321261	0.5972838137472284	0.6117886178861789	0.6684836166543484	0.6754126632175412	0.6810790835181079	9.713e-01
35 (MAP3K1:Point)	0.6642	0.6730288041897003	0.6149258073901659	0.5888565609543206	0.6283095723014257	0.597119581029968	0.6633983124818156	0.6098923479778877	0.5464940354960721	0.5888856560954321	0.6178062263601979	8.663e-01
35 (MAP3K1:Point)	0.6861	0.6339831248181553	0.6359615944137329	0.6939191155077102	0.6820482979342449	0.6677334885074193	0.6459994180971778	0.6844340995053826	0.5945883037532732	0.6794006400931044	0.6246726796624964	9.645e-01
35 (MAP3K1:Point)	0.5312	0.5703229560663369	0.55740471341286	0.5536805353505965	0.5887401803898749	0.5447483270293861	0.5457375618271748	0.4217631655513529	0.503956939191155	0.46526040151294734	0.4828338667442537	9.990e-01
35 (MAP3K1:Point)	0.769	0.7176607506546406	0.6543788187372709	0.7561827174861798	0.7303171370381146	0.7572883328484143	0.7812918242653477	0.7105324410823393	0.7503054989816701	0.6213558335757928	0.7543497235961595	5.146e-01
35 (MAP3K1:Point)	0.6474	0.6284550480069828	0.6153622345068374	0.6544661041606051	0.6137620017457085	0.5802443991853361	0.6344777422170498	0.6144602851323829	0.6061390747745127	0.6425370963049171	0.5870817573465231	5.589e-01
36 (MAP3K1:Point)	0.5773	0.6075999546947559	0.5010476837693963	0.5739041794087666	0.5923377505946313	0.5490995582738702	0.5361026163778457	0.518235360743006	0.5584720806433344	0.578009967153698	0.5666836561331974	9.998e-01
36 (MAP3K1:Point)	0.6577	0.7068467550118926	0.6435893079623967	0.5409162985615585	0.5409446143391098	0.6583984596217012	0.5657209196964549	0.618190055498924	0.6542926718767698	0.6588515120625212	0.6526503567787971	9.731e-01
36 (MAP3K1:Point)	0.5678	0.6020783780722618	0.614593951749915	0.6951523388832257	0.6846471854117114	0.5119209423490769	0.5972930116661004	0.6427115188583078	0.4896364254162419	0.6097802695662022	0.5615301846188696	9.992e-01
36 (MAP3K1:Point)	0.6747	0.663551931136029	0.6205968965907804	0.7044399139200362	0.6791256087892173	0.6374164684562238	0.6775682410238986	0.6994280212934647	0.5514780835881753	0.6657039302299241	0.6580020387359837	9.163e-01
36 (MAP3K1:Point)	0.6485	0.5549609242269793	0.6611167742666214	0.7107260165364141	0.685270132517839	0.5498924000453053	0.7056574923547401	0.5881186997394948	0.651446936232869	0.6720183486238532	0.6169158455091177	9.942e-01
36 (MAP3K1:Point)	0.6321	0.6060142711518859	0.5705346018801676	0.623032053460188	0.6324612073847548	0.6316400498357685	0.6597859327217125	0.5887982784007249	0.6271095254275683	0.5941216445803602	0.554139766677993	1.000e+00
36 (MAP3K1:Point)	0.6609	0.6118756371049949	0.6503567787971458	0.6707158228564957	0.6145656359723638	0.6244478423377506	0.554592819118813	0.6657605617850266	0.6200022652622041	0.582059123343527	0.5973779589987541	8.796e-01
36 (MAP3K1:Point)	0.6614	0.5519594518065466	0.5990485898742779	0.5018688413183826	0.6013421678559293	0.5782648091516593	0.6543776192094235	0.686855816060709	0.6504134103522483	0.5846924906557934	0.5842677539925246	8.387e-01
36 (MAP3K1:Point)	0.6714	0.6616264582625438	0.6218427908030355	0.7072714916751613	0.6316117340582172	0.6260052101030694	0.5994166949824442	0.6735190848340695	0.703505493260845	0.6944444444444444	0.6989466530750934	9.912e-01
36 (MAP3K1:Point)	0.7381	0.6941329708913807	0.7206648544569034	0.7334352701325179	0.7022029674934873	0.6993713897383622	0.7009570732812324	0.6671197191074867	0.6514894098991958	0.6720466644014045	0.6474685694869181	9.432e-01
36 (MAP3K1:Point)	0.6663	0.6485162532563145	0.6128100577641862	0.6478649903726357	0.6536697247706422	0.6505833050175558	0.6611734058217239	0.7070166496772001	0.6658738248952316	0.554932608449428	0.6655057197870653	9.916e-01
36 (MAP3K1:Point)	0.727	0.7181164344772908	0.7138124362895005	0.6610884584890702	0.6848170800770189	0.6539811983237059	0.6881583418280666	0.6558783554196398	0.667940876656473	0.5858251217578435	0.6479216219277382	9.645e-01
36 (MAP3K1:Point)	0.6606	0.6070336391437309	0.6169724770642202	0.5765092309434817	0.5923377505946313	0.630903839619436	0.6872522369464266	0.6674595084381018	0.6498754105787745	0.623371842790803	0.740655793408087	9.525e-01
36 (MAP3K1:Point)	0.5948	0.5679012345679012	0.622805527239778	0.6589647751727262	0.672216559066712	0.5689206025597463	0.5929040661456564	0.6009457469702117	0.5103352588062068	0.5368671423717295	0.5484199796126402	9.948e-01
36 (MAP3K1:Point)	0.6631	0.7042417034771775	0.6043153244988108	0.5742156529618303	0.6781911881300261	0.618982897270359	0.6295163665194247	0.6523671990032847	0.6944727602219957	0.5952259599048589	0.6527919356665534	9.990e-01
37 (MAP3K1:Point)	0.8346	0.7906784335355764	0.8318257032542746	0.8458080529509101	0.8653612796469939	0.8169332597904027	0.7362934362934362	0.8066740209597353	0.7874793160507446	0.8366795366795367	0.814561500275786	5.547e-01
37 (MAP3K1:Point)	0.6361	0.6356867071152785	0.6052399338113624	0.5856867071152786	0.59288472145615	0.5863761720904578	0.5656094870380585	0.6313292884721456	0.6020959735245449	0.6108108108108108	0.5900717043574186	9.977e-01
37 (MAP3K1:Point)	0.7056	0.6322393822393823	0.6173745173745174	0.625896304467733	0.6346111417539989	0.6353557639271925	0.5961389961389961	0.668119139547711	0.6449255377826807	0.6779095421952565	0.7026751241036955	8.208e-01
37 (MAP3K1:Point)	0.7563	0.7487313844456701	0.7941257584114727	0.7073634859349145	0.749034749034749	0.6835355763927192	0.6990071704357419	0.7713182570325428	0.6912300055157198	0.6107004964147821	0.6871483728626586	9.830e-01
37 (MAP3K1:Point)	0.6093	0.6067567567567568	0.6294815223386652	0.6171263099834529	0.6008549365692223	0.5444291230005516	0.5661886376172091	0.6423607280750138	0.599834528405957	0.48193601765030336	0.519084390512962	9.616e-01
38 (MAP3K1:Point)	0.6271	0.524541691306919	0.6038116230310199	0.629993011128434	0.6431105854523951	0.6498844148164077	0.5255093812160636	0.6247244771786463	0.5984893285307241	0.5713940110746734	0.6041610666093221	9.960e-01
38 (MAP3K1:Point)	0.7761	0.6831084350303747	0.7048545777108758	0.7155260469867212	0.7171657437772163	0.6714961561206386	0.7609537121660126	0.68488253319714	0.7949841406376001	0.7164399763453578	0.6545347024353529	2.618e-01
38 (MAP3K1:Point)	0.5443	0.5151067146927585	0.5498897908714585	0.5711520885973872	0.5041664426643729	0.5381162303101984	0.4961292403634213	0.5748346863071878	0.5584645986774904	0.5404010537067899	0.5566367399602172	9.960e-01
38 (MAP3K1:Point)	0.6249	0.5967152303639589	0.670528466211494	0.5932476748561906	0.6267942583732058	0.5842696629213483	0.6252352024084726	0.6150206978119456	0.6340250524165367	0.5868232890704801	0.6435406698564593	8.011e-01
38 (MAP3K1:Point)	0.5713	0.596795871189721	0.5993226170635987	0.5112628353314338	0.6103972904682544	0.6251276813074566	0.6132465996451804	0.6116606634051933	0.5122305252405784	0.6523036395892694	0.6700446212569217	9.936e-01
38 (MAP3K1:Point)	0.6773	0.5990000537605505	0.6005322294500296	0.7097736680823612	0.7174345465297565	0.7098005483576152	0.6231385409386592	0.5902908445782484	0.588140422557927	0.6961722488038278	0.6143218106553411	9.571e-01
38 (MAP3K1:Point)	0.7473	0.693618622654696	0.7065211547766249	0.7151766034084189	0.7260093543357884	0.7275415300252674	0.7065480350518789	0.6621955808827482	0.7104187946884576	0.758588247943659	0.7442879415085211	9.545e-01
38 (MAP3K1:Point)	0.6256	0.5793236922746089	0.6721950432772431	0.6703134240094618	0.6795064781463362	0.5853986344820171	0.6440782753615397	0.5584914789527444	0.605505080372023	0.586715767969464	0.6032471372506855	9.924e-01
38 (MAP3K1:Point)	0.5507	0.6431912262781571	0.5987581312832644	0.5273641202085909	0.4858878554916402	0.5003225633030483	0.46204505134132573	0.527444761034353	0.583732057416268	0.47771625181441857	0.5892962743938498	9.868e-01
38 (MAP3K1:Point)	0.659	0.5898876404494382	0.7119509703779366	0.6475189505940541	0.7176764690070426	0.6571958496855008	0.593892801462287	0.6788882318154937	0.5479275307779151	0.6476264716950701	0.689237137788291	6.433e-01
38 (MAP3K1:Point)	0.681	0.6282726735121767	0.653298209773668	0.6853394978764582	0.6129509166173862	0.6208537175420676	0.7176495887317886	0.6507042632116553	0.6713617547443685	0.6265254556206655	0.718106553411107	9.242e-01
38 (MAP3K1:Point)	0.6525	0.6473039083920219	0.6774098166765228	0.6506908230740283	0.6244019138755981	0.5452395032525134	0.6723294446535133	0.6766034084189022	0.6917907639374227	0.5919574216439977	0.6808504919090371	9.244e-01
38 (MAP3K1:Point)	0.7196	0.6952583194451911	0.6839686038385033	0.6809580130100532	0.6728401698833396	0.6842642868662975	0.7056878662437504	0.716762539648406	0.7053384226654481	0.6890758561367668	0.7129724208375894	9.739e-01
38 (MAP3K1:Point)	0.6065	0.6509865061018225	0.5662061179506478	0.5359658082898769	0.6260416106660932	0.6421697758185044	0.6193484221278426	0.6248588785549164	0.6857158217300146	0.5189774743293372	0.6509865061018225	9.998e-01
38 (MAP3K1:Point)	0.6388	0.6367668404924467	0.6322509542497715	0.6499112950916618	0.621391323047148	0.5543787968388796	0.6306650180097845	0.5823074028278049	0.628595236815225	0.6189720982742863	0.6261491317671093	9.667e-01
39 (MAP3K1:Point)	0.6609	0.6757904672015101	0.6789628231346023	0.6692622306119239	0.6046615279744114	0.6348644538828588	0.6163284568192544	0.676367259189345	0.6996486812437732	0.5812490168318389	0.6310890881443029	9.725e-01
39 (MAP3K1:Point)	0.7258	0.6885061087515075	0.6361491269466729	0.6133658434271931	0.7110534319123276	0.641785957736878	0.6709663887577998	0.6887682869277961	0.6806931990981071	0.6713596560222327	0.6495202139373919	5.294e-01
39 (MAP3K1:Point)	0.7477	0.7014577106601646	0.734675685595931	0.734492160872529	0.700251691049237	0.7174767972313985	0.6865922080646008	0.7323947354622201	0.7655864925803576	0.675239893031304	0.7358292695716009	9.722e-01
39 (MAP3K1:Point)	0.6663	0.6231713072203869	0.6071260028315243	0.7106863824655236	0.6990456714383094	0.6293849299984269	0.6041896072570919	0.612631744533585	0.6578312621257406	0.6574379948613077	0.678254942058623	9.974e-01
39 (MAP3K1:Point)	0.53	0.552645377798752	0.4627444811493891	0.5185359970636044	0.5877248177861675	0.5621362277803995	0.5753237900477164	0.5006030098054638	0.5410046667715379	0.5852603429290546	0.5583870798594724	1.000e+00
39 (MAP3K1:Point)	0.6951	0.6838917728488281	0.6033244192753395	0.6708877353049132	0.5980808557495674	0.6099050915001836	0.613759110691626	0.6697603691468722	0.6886896334749095	0.6589061926485239	0.6613182318703791	8.456e-01
39 (MAP3K1:Point)	0.6646	0.6110324576582246	0.6126841801688427	0.6739290021498611	0.638587383986157	0.6409732053903833	0.6194483771170888	0.6397934035970846	0.6585653610193487	0.6287819201929631	0.6734046457972839	9.928e-01
39 (MAP3K1:Point)	0.7327	0.5581511195008128	0.7379529127995386	0.8103927429080803	0.7061507000157307	0.7219076084106759	0.7281212311887159	0.666220963766976	0.6868543862408893	0.6220963766976036	0.7171097477845945	9.527e-01
39 (MAP3K1:Point)	0.6513	0.6239840595668816	0.6657228252320276	0.6298830685333753	0.5913953122542079	0.592889727859053	0.6220963766976036	0.6460070263751245	0.6416548686487337	0.6398720570499712	0.5139478789785539	9.881e-01
39 (MAP3K1:Point)	0.663	0.5813014524670966	0.6688689633474909	0.6833674164962509	0.6301190288920351	0.6578574799433695	0.5813276702847255	0.6353625924178071	0.6996486812437732	0.6371716218341985	0.7112631744533585	9.050e-01
39 (MAP3K1:Point)	0.7318	0.6639400136332652	0.7444811493891248	0.7367993288238687	0.6790414765874888	0.6983902259975879	0.7243458654501599	0.6864611189764565	0.6402128886791464	0.7016412353835667	0.7301662209637669	8.435e-01
39 (MAP3K1:Point)	0.6559	0.6165644171779141	0.6331602957369828	0.6390330868858476	0.6369094436579099	0.5798856903151381	0.5739604635310157	0.600230716795134	0.6992291961617115	0.5885637879502911	0.6688689633474909	9.966e-01
39 (MAP3K1:Point)	0.7255	0.7231398458392323	0.6902102668973834	0.7136489958575848	0.6940905039064549	0.5967699648681244	0.6432279377064654	0.7331026165381994	0.6996224634261444	0.7315819831157254	0.6914425043259399	9.211e-01
39 (MAP3K1:Point)	0.5818	0.5841329767710136	0.5185622148812333	0.579911908132767	0.6229091290440983	0.5359708457867967	0.5839756698652404	0.6183472287766766	0.6053431912327618	0.5440459336164858	0.455429710030937	9.547e-01
39 (MAP3K1:Point)	0.629	0.5965077866918358	0.5727282261024592	0.6325179592050758	0.6263174453358502	0.6042944785276073	0.5650464055372031	0.6376173247338891	0.5741308793456033	0.6356247705940957	0.5821404226312201	9.937e-01
39 (MAP3K1:Point)	0.7145	0.7035027004352158	0.647422788527083	0.670179854228934	0.6821613968853233	0.7340726757904672	0.6439096009648156	0.6116354674636884	0.6377484138220334	0.6202086938283258	0.6764196948246028	9.423e-01
39 (MAP3K1:Point)	0.6377	0.5511247443762781	0.5662262073305018	0.6052907555975041	0.685595930994704	0.5820355513607047	0.6200251691049237	0.6165119815426564	0.6326883750196634	0.6082009333543076	0.5830318284306014	9.928e-01
39 (MAP3K1:Point)	0.6088	0.6418908290073935	0.5376487861150437	0.6241675842902836	0.6585915788369776	0.6497299564784227	0.6894761680037753	0.5739342457133868	0.5917361438833831	0.6026427560169891	0.6503067484662577	9.986e-01
39 (MAP3K1:Point)	0.6786	0.6225158617796654	0.6287557023753343	0.6594043311834723	0.6825284463321273	0.5839232342299827	0.6555240941744009	0.6387184730743013	0.5809868386555503	0.5559488228199885	0.6018300036704944	9.922e-01
39 (MAP3K1:Point)	0.662	0.5345026479995805	0.7087462639609878	0.6186356247705941	0.5785485816160663	0.6594829846363589	0.7449792879240732	0.6589324104661528	0.7042892349640816	0.6950867809763516	0.6826070997850139	9.997e-01
42 (MAP3K1:Point)	0.6868	0.7043956043956044	0.6353113553113553	0.6441514041514041	0.6781196581196581	0.6168986568986569	0.6555311355311355	0.6530891330891331	0.6015384615384616	0.6598046398046398	0.6738705738705739	9.925e-01
42 (MAP3K1:Point)	0.5436	0.5529426129426129	0.4758241758241758	0.5542857142857143	0.553064713064713	0.5844688644688645	0.6211477411477412	0.5566056166056166	0.5181440781440781	0.47338217338217337	0.5	9.996e-01
42 (MAP3K1:Point)	0.7546	0.763931623931624	0.7609523809523809	0.7298168498168498	0.7018070818070818	0.7581440781440781	0.7269108669108669	0.7023199023199023	0.758998778998779	0.6591452991452992	0.7163125763125763	9.509e-01
42 (MAP3K1:Point)	0.6448	0.7266178266178266	0.6785103785103785	0.6073015873015873	0.6208302808302808	0.5811477411477411	0.6894261294261295	0.6622466422466422	0.67997557997558	0.6276678876678876	0.4951404151404151	9.999e-01
42 (MAP3K1:Point)	0.6078	0.5579487179487179	0.6224908424908425	0.6093772893772894	0.6277411477411478	0.5795115995115995	0.6033455433455434	0.6047130647130647	0.6046642246642246	0.5355311355311355	0.5451770451770451	1.000e+00
44 (MAP3K1:Point)	0.7716	0.7643651312716061	0.7671447257778193	0.7472204054937868	0.7323180416705597	0.670980099037653	0.7599271232364757	0.7016023544800524	0.7600439129216108	0.7426889657105484	0.6975147155003271	5.948e-01
44 (MAP3K1:Point)	0.7437	0.7469401102494627	0.6167429692609548	0.7298421003456975	0.7531066056245912	0.7372932822573111	0.7405867513781182	0.7050126132859946	0.7033541997570775	0.7251938708773241	0.6682005045314398	7.254e-01
44 (MAP3K1:Point)	0.6801	0.5956273941885453	0.7019994394095114	0.5891572456320657	0.5946463608334112	0.5470662431094085	0.6465476969074091	0.6226758852658133	0.632462860880127	0.5999953284125946	0.6326030085022891	9.923e-01
44 (MAP3K1:Point)	0.7573	0.7605577875362048	0.7641081939643091	0.7341633186956928	0.7423619545921705	0.7651125852564702	0.6911379986919556	0.7138652714192283	0.7465663832570307	0.6614033448565823	0.7060637204522097	7.651e-01
44 (MAP3K1:Point)	0.5955	0.6424600579276838	0.5540736242175092	0.5281696720545641	0.6008128562085396	0.6219985050920303	0.5211856488834906	0.5454545454545454	0.5362748762029338	0.6392133046809306	0.5725030365318136	9.993e-01
44 (MAP3K1:Point)	0.7243	0.5934083901709801	0.6805334952816967	0.7784499672988882	0.671423899841166	0.5875689059142296	0.7455386340278427	0.670512940297113	0.7264318415397553	0.7094272633840979	0.7263150518546202	9.262e-01
44 (MAP3K1:Point)	0.7685	0.6950854900495188	0.750070073811081	0.7727973465383537	0.7474773428010838	0.7416378585443334	0.7251004391292161	0.7096374848173409	0.6767027936092684	0.7318275249929926	0.7121367840792301	9.474e-01
44 (MAP3K1:Point)	0.6267	0.60525086424367	0.604830421377184	0.6598850789498272	0.5807483883023451	0.5441932168550874	0.6113940016817715	0.5444501541623844	0.6250817527795945	0.5803980192469401	0.644328692889844	9.982e-01
44 (MAP3K1:Point)	0.5265	0.5686723348593852	0.578202373166402	0.5739278706904606	0.5444735120994114	0.5467392319910306	0.486872839390825	0.5841586471082874	0.6201065121928431	0.5622956180510137	0.5373726992432029	9.999e-01
44 (MAP3K1:Point)	0.6704	0.6589274035317201	0.6342847799682332	0.7066943847519387	0.6706530879192749	0.6700691394935999	0.6589507614687471	0.684107259646828	0.6877277398860132	0.5722928150985704	0.684340839017098	9.961e-01
45 (MAP3K1:Point)	0.7362	0.6202103337905807	0.695313214449017	0.6900091449474165	0.7375857338820302	0.7350708733424782	0.7722450845907636	0.6751943301326018	0.6987197073616827	0.6901463191586649	0.7018289894833105	9.896e-01
45 (MAP3K1:Point)	0.6675	0.5986968449931412	0.6945816186556927	0.6805212620027434	0.536556927297668	0.5855052583447645	0.639437585733882	0.6616140832190215	0.5898033836305441	0.6247599451303155	0.6752171925011431	9.060e-01
45 (MAP3K1:Point)	0.6077	0.5636716963877457	0.6566072245084591	0.6223365340649292	0.5928669410150892	0.529652491998171	0.5793552812071331	0.6148605395518976	0.6766117969821673	0.6099222679469593	0.6240283493369914	9.825e-01
45 (MAP3K1:Point)	0.6828	0.6927297668038409	0.676886145404664	0.6197988111568359	0.6819844535893919	0.7013717421124829	0.7342021033379058	0.6483310470964792	0.6234339277549155	0.6723593964334705	0.6462962962962963	9.780e-01
45 (MAP3K1:Point)	0.6362	0.6188843164151806	0.5671010516689529	0.554503886602652	0.6315957933241884	0.685230909922268	0.6664380429812529	0.5689757658893462	0.6398033836305441	0.5900777320530407	0.620347508001829	9.996e-01
45 (MAP3K1:Point)	0.7332	0.5672610882487426	0.7227709190672154	0.6719478737997256	0.731687242798354	0.6789666209419296	0.676588934613626	0.7128715134887974	0.7251028806584362	0.7176726108824875	0.7285779606767261	9.620e-01
45 (MAP3K1:Point)	0.6892	0.6931870141746685	0.7070187471422039	0.7233196159122085	0.7031092821216278	0.6598536808413351	0.6645176040237769	0.6598765432098765	0.719272976680384	0.5968449931412895	0.6846136259716507	9.456e-01
45 (MAP3K1:Point)	0.7156	0.7174439871970736	0.7098079561042524	0.6357796067672611	0.6800411522633745	0.6810013717421125	0.6940100594421582	0.6385230909922268	0.7024462734339277	0.6234339277549155	0.6707818930041153	9.319e-01
45 (MAP3K1:Point)	0.6393	0.5498628257887517	0.6832647462277092	0.6627572016460905	0.6154092363968907	0.6225651577503429	0.641952446273434	0.5881344307270233	0.6532007315957933	0.6102652034750801	0.6844993141289437	9.975e-01
45 (MAP3K1:Point)	0.7495	0.768609967992684	0.6676040237768632	0.7407178783721994	0.7336305441243712	0.7411065386374028	0.7036808413351623	0.7285322359396433	0.662665752171925	0.71639231824417	0.708161865569273	9.707e-01
47 (MAP3K1:Point)	0.6753	0.6400745777582804	0.666176793156394	0.6348322000438693	0.6248958104847554	0.6146304014038166	0.6710462820794034	0.6714630401403817	0.6094976968633472	0.668501864443957	0.6245667909629304	8.279e-01
47 (MAP3K1:Point)	0.7088	0.7054836586970827	0.6337354683044527	0.6935731520070191	0.7108357095854354	0.6486948892300943	0.7037069532792279	0.7379688528186006	0.7539372669445054	0.6542662864663303	0.6732178109234481	9.979e-01
47 (MAP3K1:Point)	0.6713	0.6639833296775609	0.6023689405571397	0.6159464794911165	0.625992542224172	0.6317174819039263	0.6609124808071946	0.7078525992542224	0.6184031585874096	0.6715288440447467	0.5334941873217811	9.260e-01
47 (MAP3K1:Point)	0.6677	0.6734152226365431	0.6356876508006142	0.6461943408642246	0.6164290414564597	0.569094099583242	0.6212546611098925	0.6224391313884624	0.6336477297652994	0.6452072822987497	0.6554068874753235	8.908e-01
47 (MAP3K1:Point)	0.5993	0.6061197631059443	0.5426189953937267	0.6473568765080061	0.5982671638517219	0.5440008773853915	0.6479929809168677	0.6027966659355122	0.5289317832858083	0.5762886597938144	0.602522483000658	9.945e-01
47 (MAP3K1:Point)	0.7127	0.6913358192586093	0.6885610879578855	0.7477736345689844	0.7297872340425532	0.6704979162096951	0.7013380127220882	0.663062075016451	0.62851502522483	0.6273963588506252	0.6381443298969072	8.823e-01
47 (MAP3K1:Point)	0.5526	0.6127001535424436	0.6135994735687651	0.5798859398991006	0.5813555604299189	0.5287892081596841	0.6262557578416319	0.5255099802588287	0.5470278569861812	0.5662206624259706	0.5373108137749506	9.937e-01
47 (MAP3K1:Point)	0.6717	0.5881552972143014	0.6338451414783944	0.6328800175477078	0.6248958104847554	0.6428164071068216	0.7060320245667909	0.6965343277034437	0.5834393507348102	0.6774731300723843	0.6322000438692695	9.989e-01
47 (MAP3K1:Point)	0.6355	0.6389997806536521	0.6406448782627769	0.5394165387146304	0.6221759157710024	0.5944505373985524	0.6078745338890107	0.6388023689405571	0.6482342618995394	0.5899539372669445	0.49339767492871245	9.745e-01
47 (MAP3K1:Point)	0.7143	0.6141697740732617	0.6868392191270015	0.689383636762448	0.6486290853257294	0.6822110111866637	0.7150910287343716	0.7348102654090809	0.6683921912700154	0.6500109673173942	0.6880236894055713	9.957e-01
47 (MAP3K1:Point)	0.6221	0.6422461066023251	0.6066023250712875	0.6074577758280325	0.6095854354025005	0.6179644658916429	0.6037069532792279	0.5734152226365431	0.6268699276157051	0.6533230971704321	0.585347663961395	9.973e-01
47 (MAP3K1:Point)	0.6217	0.5888133362579513	0.5852379907874534	0.5799298091686773	0.6415661329238869	0.49730203992103533	0.6326387365650362	0.6202017986400526	0.5784163193682825	0.5624259706075894	0.5533450318052204	9.880e-01
47 (MAP3K1:Point)	0.6659	0.6658916429041456	0.5911384075455144	0.7067119982452292	0.617043211230533	0.6555384952840535	0.6604079842070629	0.6854134678657601	0.6046282079403378	0.6283834174161	0.6240622943627988	9.970e-01
47 (MAP3K1:Point)	0.5652	0.5263654310155735	0.5584338670761132	0.5901074797104628	0.6165606492651897	0.611471813994297	0.5958762886597938	0.6093002851502523	0.5629524018425093	0.5401623162974336	0.6272647510418952	9.975e-01
47 (MAP3K1:Point)	0.776	0.7444834393507348	0.7127001535424435	0.7574029392410616	0.7746216275499013	0.7229216933538056	0.7524237771441106	0.7334941873217811	0.7425970607589384	0.7537837245009871	0.7119324413248519	6.560e-01
50 (MAP3K1:Point)	0.664	0.5964632885211996	0.5895553257497415	0.5900930713547052	0.6113753877973113	0.610630816959669	0.6807238883143744	0.6533815925542916	0.6140847983453981	0.6475491209927611	0.6549948293691831	9.935e-01
50 (MAP3K1:Point)	0.7678	0.7239503619441572	0.629348500517063	0.6854808686659772	0.7698448810754912	0.7460392967942089	0.7753464322647363	0.745129265770424	0.7107755946225439	0.678717683557394	0.7013029989658739	6.389e-01
50 (MAP3K1:Point)	0.6647	0.6668459152016546	0.5616132368148914	0.6006204756980351	0.6649224405377456	0.6621716649431231	0.6404756980351602	0.6875698035160289	0.6810754912099276	0.6955946225439503	0.6065977249224406	9.959e-01
50 (MAP3K1:Point)	0.634	0.663071354705274	0.6185522233712513	0.6171251292657705	0.6330299896587384	0.6120992761116856	0.658345398138573	0.5497001034126163	0.5743950361944157	0.6257290589451913	0.6127404343329886	9.515e-01
50 (MAP3K1:Point)	0.6597	0.5476732161323682	0.6312926577042399	0.6233712512926577	0.6495139607032058	0.6600827300930714	0.7041158221302999	0.7165046535677353	0.6254188210961737	0.6187590486039297	0.6166494312306101	9.999e-01
52 (MAP3K1:Point)	0.6312	0.6104623355918692	0.6092666400956557	0.5502192108409725	0.6390793144679155	0.594998007174173	0.6742327620565962	0.6431446791550418	0.6590872857712236	0.6418294141092069	0.6364288561179753	9.987e-01
52 (MAP3K1:Point)	0.6647	0.6435033878039059	0.7004184934236748	0.5765245117576724	0.6820446392985253	0.672638501394978	0.6865085691510562	0.6438820247110403	0.6968314069350339	0.606237544838581	0.6529493822239936	9.835e-01
52 (MAP3K1:Point)	0.7379	0.7170984455958549	0.7018533280191311	0.7301713830211239	0.6744918294141092	0.689119170984456	0.7527102431247509	0.7363292148266242	0.7185332801913112	0.7313670785173376	0.6663411717815863	9.934e-01
52 (MAP3K1:Point)	0.5713	0.601933041052212	0.5776604224790753	0.6181546432841769	0.6144479872459148	0.5330410522120367	0.5166400956556397	0.6314667198086887	0.6432243921881228	0.5209246711837385	0.5004982064567557	9.972e-01
52 (MAP3K1:Point)	0.7437	0.7304703068951773	0.6762056596253487	0.7289358310083699	0.7424272618573137	0.7214428058987644	0.7235552012754085	0.6963531287365484	0.7341968911917098	0.6695097648465524	0.6668393782383419	9.655e-01
52 (MAP3K1:Point)	0.7271	0.7229174970107612	0.689736946990833	0.7022718214428059	0.6994818652849741	0.7057592666400957	0.7148864089278597	0.6594061379035472	0.7254085292945397	0.6500996412913511	0.6682742128337983	9.879e-01
52 (MAP3K1:Point)	0.7433	0.7363889996014348	0.6916899163013153	0.7470506177760063	0.6871263451574332	0.7404344360302909	0.7441211638102829	0.729653248306098	0.7135312873654842	0.6787166201673974	0.7168792347548825	6.718e-01
52 (MAP3K1:Point)	0.6982	0.7111199681147867	0.6546831406935034	0.6975886807493025	0.6591072140294938	0.6151454762853726	0.6999601434834596	0.7092068553208449	0.7187325627740135	0.7010561976883221	0.7252291749701076	9.985e-01
52 (MAP3K1:Point)	0.7325	0.7219210840972499	0.6934834595456357	0.6630928656835393	0.6563969709047429	0.6706456755679554	0.668951773614986	0.734117178158629	0.7175368672778	0.7036867277799921	0.6673375846950976	8.195e-01
52 (MAP3K1:Point)	0.6657	0.678776404942208	0.6962534874451973	0.6794141092068553	0.6409127142287764	0.6793941809485851	0.6393383818254285	0.6355520127540852	0.6474292546831407	0.5877042646472699	0.6508569151056197	8.230e-01
53 (MAP3K1:Point)	0.6597	0.6220739058952478	0.6814178344946371	0.5587567525248571	0.6321929069130197	0.6108392703358647	0.6511195490487748	0.6361465591482033	0.6178853832302513	0.6095279104360761	0.6828662021451499	9.034e-01
53 (MAP3K1:Point)	0.687	0.7103264698974399	0.6516480075158537	0.7321302747984029	0.6103499569404212	0.6377710796210757	0.7134385030924607	0.6143427542472403	0.6746848821733343	0.7142996946684412	0.6473616221717686	7.518e-01
53 (MAP3K1:Point)	0.6372	0.6655053628748141	0.662647772645424	0.6284545525718312	0.6270844750645894	0.5810302982854458	0.5716159085571126	0.6185508494480545	0.5751585375401237	0.66354810929304	0.5961598684725593	9.888e-01
53 (MAP3K1:Point)	0.6521	0.6272802004227668	0.5725749628121819	0.6235222735457606	0.6331519611680889	0.5601464025679167	0.5949463712518593	0.6457175291630783	0.6168284662960933	0.600935567212088	0.6896970171455413	9.294e-01
53 (MAP3K1:Point)	0.6937	0.6567760119001018	0.65012134972207	0.6959993736788538	0.7234204963595083	0.6423706255382448	0.6999334533782197	0.6310381272997729	0.6700266186487122	0.690558208721522	0.6617474359978078	9.950e-01
53 (MAP3K1:Point)	0.7352	0.7251233069756517	0.6964495420026618	0.6902450481484381	0.6999334533782197	0.712283723479214	0.7161786581069444	0.685430204337274	0.7362013622484929	0.7073318719173256	0.7167071165740233	9.644e-01
53 (MAP3K1:Point)	0.7872	0.7490409457449307	0.7693376653879277	0.7744656697721757	0.7117748375479527	0.7495694042120097	0.7746222500587177	0.7633093243560636	0.793000861191576	0.734459406560714	0.7701205668206372	3.730e-01
53 (MAP3K1:Point)	0.7123	0.7142605495968057	0.6617082909261724	0.7027323260001566	0.6523134737336569	0.6741368511704376	0.7059813669459015	0.6794410083770454	0.6198426368120253	0.6340327252798873	0.716883269396383	7.745e-01
53 (MAP3K1:Point)	0.7112	0.6791474203397793	0.6482815313552024	0.6938072496672669	0.6677366319580365	0.69100837704533	0.6758200892507633	0.6652900649808189	0.6557973851092147	0.6378102246927112	0.7140061066311751	6.961e-01
53 (MAP3K1:Point)	0.6878	0.7230290456431535	0.707977765599311	0.6325060674861035	0.5965317466530964	0.7133210678775542	0.6688914115712832	0.7045721443670242	0.6849996085492837	0.7167854067172943	0.7290573866750176	9.996e-01
53 (MAP3K1:Point)	0.6536	0.65479918578251	0.6679910749236672	0.6264385813826039	0.6414311438189932	0.5489704846159869	0.6806153605261097	0.6072183512095827	0.6325843576293745	0.6265168715258749	0.5993110467392155	9.994e-01
53 (MAP3K1:Point)	0.6538	0.6575980584044469	0.6625499099663352	0.6755656462851327	0.6856650747670868	0.6034017067251233	0.6444453143349252	0.5965708917247319	0.5820480701479683	0.6688326939638299	0.6727863461990136	9.889e-01
53 (MAP3K1:Point)	0.6178	0.6440734361543882	0.5208056055742581	0.6187074297345964	0.6902059030768026	0.6203123776716511	0.5891724731856259	0.6279848117122054	0.60862757378846	0.6305292413685117	0.6633132388632271	9.916e-01
53 (MAP3K1:Point)	0.6801	0.6477726454239411	0.6916346981914977	0.6854693494089095	0.6797150238784937	0.6804587802395679	0.5899945196899711	0.6642527205824786	0.630431378689423	0.6559148203241212	0.6954317701401393	9.940e-01
53 (MAP3K1:Point)	0.7368	0.7121662882643075	0.7530728881233852	0.7229703280357003	0.7289008063884757	0.6459915446645267	0.7429147420339779	0.6967039849682924	0.7438542237532295	0.7225788773193454	0.688894543177014	8.882e-01
53 (MAP3K1:Point)	0.7402	0.7256909105143663	0.6913606826900494	0.6814961246379081	0.7277068817035935	0.7260236436232679	0.7126360291239333	0.7057660690519064	0.7174508729350975	0.6988373913724262	0.7335590699130979	9.799e-01
53 (MAP3K1:Point)	0.6913	0.6930243482345573	0.6686956862131058	0.6623150395365224	0.6350504971424098	0.6938659672747202	0.6895991544664527	0.6959210835355829	0.6169654740468175	0.6415681515697174	0.6630587958975965	9.983e-01
53 (MAP3K1:Point)	0.7342	0.7576332889689188	0.7333829170907383	0.7120488530494011	0.7167658341814765	0.6665035622015189	0.7183120645110781	0.6856650747670868	0.6548579033899632	0.6837665387927659	0.6007006967822751	9.469e-01
53 (MAP3K1:Point)	0.6694	0.6699287559696234	0.6999725984498552	0.6812221091364598	0.6574219055820872	0.6631370860408674	0.6885813826039302	0.6308424019415956	0.6191771705942222	0.6594378767713145	0.6057308384874345	9.986e-01
53 (MAP3K1:Point)	0.6422	0.5935567212087998	0.5748258044312221	0.5851796758788068	0.5768417756204494	0.6363227119705629	0.628395834964378	0.6237571439755735	0.6315078681593987	0.5592264933844829	0.6145580521412354	8.900e-01
54 (MAP3K1:Point)	0.6819	0.6589169647321257	0.6583592938733126	0.634514057151648	0.6654359447713549	0.6478789277335487	0.6339563862928349	0.6659359255413253	0.7086073612553363	0.6760509211184185	0.6275720164609053	9.215e-01
54 (MAP3K1:Point)	0.7625	0.6819545402099919	0.6915503249875005	0.7250874966347448	0.7618553132571824	0.6995884773662552	0.7365101342256067	0.751490327295104	0.7445098265451329	0.7102419137725472	0.6743202184531364	7.219e-01
54 (MAP3K1:Point)	0.644	0.6251874927887389	0.5724202915272489	0.6718395446328987	0.6503211414945579	0.5290950348063536	0.6800699973077958	0.6483789085035191	0.6534940963809084	0.7059536171685704	0.6564170608822738	9.810e-01
54 (MAP3K1:Point)	0.7098	0.6878966193607938	0.7042421445329026	0.6917618553132572	0.6910311141879159	0.6430329602707588	0.6528018153147955	0.722356832429522	0.6368793507942002	0.6310141917618554	0.7040498442367601	7.918e-01
54 (MAP3K1:Point)	0.6733	0.5902465289796547	0.6299373101034575	0.7186262066843583	0.6876273989461944	0.6380139225414407	0.6571670320372294	0.6682242990654206	0.648455828621976	0.603899850005769	0.6778393138725434	9.942e-01
54 (MAP3K1:Point)	0.611	0.6178800815353256	0.6169185800546133	0.6256874735587092	0.6127264335987077	0.594034844813661	0.5281335333256413	0.6043229106572824	0.6078420060766894	0.5759393869466559	0.6263605245952079	9.626e-01
54 (MAP3K1:Point)	0.642	0.6281873774085612	0.6026883581400715	0.6092842582977578	0.5803622937579324	0.5681896850121149	0.6305911311103419	0.6464366755124803	0.690108072766432	0.5297103957540095	0.6009961155340179	9.602e-01
54 (MAP3K1:Point)	0.698	0.6943963693704088	0.6789738856197839	0.6846659743856005	0.7065112880273836	0.5994577131648783	0.6867235875543248	0.5986885119803085	0.7001653782546825	0.6558593900234606	0.6411484173685628	9.895e-01
54 (MAP3K1:Point)	0.6254	0.6770508826583593	0.6102072997192416	0.6530902657590093	0.6054382523749087	0.5615745548248144	0.6326102842198377	0.5992654128687358	0.6147455867082036	0.5881889158109304	0.6504172916426292	9.958e-01
54 (MAP3K1:Point)	0.6097	0.5940925349025038	0.6285335179416176	0.5116341679166186	0.6365139802315296	0.6722818353140264	0.6215337871620322	0.7304719049267336	0.6501865312872582	0.6382639129264259	0.6474174070228068	9.976e-01
54 (MAP3K1:Point)	0.7722	0.7049151955694012	0.7453944079073882	0.7471443406022845	0.7722587592784893	0.7242221453021037	0.7335102496057844	0.7407984308295835	0.7415676320141533	0.6963193723318334	0.7245105957463175	8.172e-01
54 (MAP3K1:Point)	0.7711	0.7069728087381254	0.7271066497442406	0.7610668820429983	0.7571054959424638	0.7195684781354563	0.792354140225376	0.7287604322910657	0.7440867658936194	0.8016614745586709	0.6892427214337911	6.448e-01
54 (MAP3K1:Point)	0.6619	0.5771316487827391	0.6104188300449983	0.5843044498288528	0.647821237644706	0.6101496096303989	0.6910888042767586	0.6380908426598977	0.6967424329833468	0.6309180416137841	0.6553017191646475	9.664e-01
54 (MAP3K1:Point)	0.6522	0.6383985231337256	0.5434790969578093	0.6504942117610861	0.6630321910695742	0.6149763470635745	0.6310718818506981	0.5754009461174571	0.679377716241683	0.6045729010422676	0.5850351909541941	9.874e-01
54 (MAP3K1:Point)	0.7135	0.7387408176608592	0.6562055305565171	0.7231837237029345	0.7229337333179493	0.607342025306719	0.6800892273374101	0.6728395061728395	0.7004730587285104	0.6680127687396639	0.6710318833891005	9.994e-01
56 (MAP3K1:Point)	0.7373	0.7309350379069421	0.7409134829790397	0.7362680243793668	0.6959082800654081	0.6491749665526981	0.756094841682771	0.7251003419057529	0.7154749516872305	0.7602385907536792	0.7001821019771072	9.967e-01
56 (MAP3K1:Point)	0.6915	0.6313921510331499	0.6593392299687825	0.701575739557009	0.6656570536643377	0.6516091868589267	0.674204697487736	0.6670692730786383	0.659915266835142	0.6300728407908429	0.7015385758882117	9.994e-01
56 (MAP3K1:Point)	0.694	0.6277686933254051	0.6546566077003122	0.6826222684703434	0.6425784153411624	0.6290880035677122	0.6645978891036123	0.6955366433774343	0.6784041920618403	0.6089081314107329	0.6300914226252415	9.314e-01
56 (MAP3K1:Point)	0.7698	0.7218671027203806	0.7825182101977107	0.7568566968931173	0.7342426044299093	0.6947376244982905	0.716775680095139	0.6935855507655716	0.7648654675189535	0.7874981418165601	0.7429017392596997	5.909e-01
56 (MAP3K1:Point)	0.6582	0.6914114761409247	0.6521480600564887	0.6309276051731827	0.6547680987067043	0.5958265199940538	0.6656942173331352	0.5807009067935186	0.601549724988851	0.6237735989296863	0.6881410732867549	9.047e-01
62 (MAP3K1:Point)	0.7103	0.7145414625907786	0.7066205032933626	0.6307718290829252	0.7098125316669481	0.7437426110454315	0.6449923999324438	0.6955244046613748	0.6652085796318189	0.7038844789731464	0.6981759837865226	7.669e-01
62 (MAP3K1:Point)	0.7456	0.7561391656814728	0.7151325789562574	0.7239655463604121	0.7106907616956595	0.6918932612734335	0.7368856612058774	0.7427968248606654	0.7041547035973653	0.7319709508528964	0.6603952035129201	9.936e-01
62 (MAP3K1:Point)	0.7846	0.7695490626583348	0.7685188312785003	0.796351967573045	0.7212295220401959	0.7103867589934133	0.751477790913697	0.7333896301300457	0.7524404661374767	0.7362438777233575	0.726718459719642	9.191e-01
62 (MAP3K1:Point)	0.6965	0.6583347407532512	0.6944435061644992	0.6788380341158589	0.6550244891065699	0.6329167370376626	0.6776389123458875	0.6284749197770647	0.6657152508022294	0.6847829758486742	0.7082925181557169	9.913e-01
62 (MAP3K1:Point)	0.7297	0.6855598716433035	0.6876710015200135	0.6724201992906603	0.7337949670663739	0.708022293531498	0.6832460732984293	0.6946799527106907	0.7090863029893599	0.7122614423239317	0.6943928390474582	9.371e-01
62 (MAP3K1:Point)	0.696	0.65406181388279	0.6865732139841243	0.6264820131734504	0.6780273602432022	0.6772842425266002	0.6772673534875866	0.5959297415977031	0.6879581151832461	0.6415470359736531	0.5984293193717277	8.350e-01
62 (MAP3K1:Point)	0.6557	0.684107414288127	0.6902550244891066	0.6228846478635366	0.5892923492653268	0.5950684006080054	0.6333051849349772	0.5998648876878906	0.570697517311265	0.6649721330856274	0.6394359060969431	9.985e-01
62 (MAP3K1:Point)	0.7113	0.608917412599223	0.6578956257388955	0.6801047120418848	0.7113663232562067	0.6951697348420874	0.7063502786691437	0.7446715081911839	0.6561560547204864	0.7186286100320892	0.6898327985137646	9.448e-01
62 (MAP3K1:Point)	0.6206	0.6081405168045938	0.5192366154365816	0.6126836682992738	0.587755446715082	0.6192366154365817	0.6348758655632495	0.6298091538591454	0.6017733490964364	0.6409559196081743	0.6030062489444351	9.993e-01
62 (MAP3K1:Point)	0.6365	0.6036142543489276	0.6143219050836007	0.6095254180037156	0.6362100996453302	0.6299949332882959	0.6368856612058774	0.6135281202499577	0.5941057253842257	0.6001520013511231	0.6507515622361087	9.878e-01
63 (MAP3K1:Point)	0.7401	0.7399587368140828	0.7228128847625702	0.7345013477088949	0.7263984559582044	0.725982496422748	0.6860670194003528	0.686865661708429	0.7366144221490133	0.7390103490732421	0.7083957272636517	5.447e-01
63 (MAP3K1:Point)	0.7282	0.6675651392632524	0.6792286446374497	0.6980133772586603	0.7417889587700909	0.6945525939236631	0.7495923596552527	0.6855845063392233	0.7563641808924828	0.6999600678845962	0.6668496888622675	9.358e-01
63 (MAP3K1:Point)	0.6554	0.624055771854514	0.6087983760939736	0.6504276064024491	0.6171674819473562	0.6105454061428904	0.6270506805098	0.5953379255266048	0.6419919470233936	0.662390602642175	0.6324914312335695	8.591e-01
63 (MAP3K1:Point)	0.7207	0.7614388872250507	0.6743535988819007	0.674237130211973	0.6690459552094772	0.6697114904662075	0.7158829989018668	0.649961731722738	0.7204419154104689	0.6728894213170943	0.6342218229010682	9.660e-01
63 (MAP3K1:Point)	0.6388	0.5439086885627766	0.5872516721573325	0.6287644337958803	0.5917939502845163	0.6475824431799274	0.6762170976007454	0.6160859871551695	0.6495790489501181	0.5858374097367808	0.6355029782702739	9.999e-01
64 (MAP3K1:Point)	0.7335	0.668071222455404	0.7089618310598111	0.7489834732423925	0.7184548793284365	0.6578239769150053	0.7139624868835257	0.6984686516264428	0.7177334732423925	0.6372966946484785	0.7163562434417629	9.558e-01
64 (MAP3K1:Point)	0.7406	0.7058630640083945	0.6855161332633788	0.7415562696747114	0.6896970094438615	0.6862539349422875	0.7313090241343126	0.7178482423924449	0.7308991343126967	0.7145527282266527	0.69248426023085	7.605e-01
64 (MAP3K1:Point)	0.6443	0.5698452256033578	0.6214585519412382	0.592389165792235	0.6610703043022036	0.6626114900314796	0.6906315582371458	0.6323288300104932	0.707338667366212	0.6465274134312696	0.6898937565582371	9.993e-01
64 (MAP3K1:Point)	0.7026	0.6749901626442812	0.6740556138509969	0.622557056663169	0.6619228751311648	0.6161955666316894	0.7199796694648478	0.6780725341028332	0.6916972717733473	0.7109948845750262	0.6982391133263379	9.773e-01
64 (MAP3K1:Point)	0.7364	0.7041579223504721	0.7111096537250787	0.7318992654774397	0.696648740818468	0.6690877492130115	0.7335552203567681	0.6631197534102833	0.7334732423924449	0.6987473767051416	0.723324370409234	7.382e-01
66 (MAP3K1:Point)	0.735	0.7038046075900966	0.6700283593028072	0.7402415320396393	0.7425516999649492	0.7230188318516394	0.7319727240862888	0.6680686996144409	0.7139534142688717	0.6787114042634548	0.7219035783704554	9.938e-01
66 (MAP3K1:Point)	0.6928	0.627823981136284	0.6270911002772201	0.6927476659337858	0.6274575407067521	0.6847497052544371	0.6710958162062263	0.6496351527897269	0.6531083707739859	0.6460344772647612	0.6535704043590479	9.818e-01
66 (MAP3K1:Point)	0.7197	0.67654462607144	0.7249625593474174	0.7054615556192844	0.6910110569416563	0.6604690437498009	0.6446643087021636	0.6569480291877768	0.7188764617786699	0.6756046267087277	0.7182710384603129	9.498e-01
66 (MAP3K1:Point)	0.6988	0.7379472963069178	0.6494598986712551	0.6804639454481726	0.7252174744288309	0.6181531402351592	0.6390243125258898	0.6758595417901412	0.7112608737214415	0.6318866902463117	0.6732147978204761	9.938e-01
66 (MAP3K1:Point)	0.7449	0.7133001943727496	0.6730395437020043	0.7202306981486792	0.7378039065736227	0.6896408883790587	0.7068157919892936	0.7114520600325017	0.756253385590925	0.6932096995188478	0.7029442691903259	8.921e-01
66 (MAP3K1:Point)	0.6684	0.665200904948539	0.6060765382531944	0.6526782015741006	0.672290730650352	0.6475480355606539	0.682104961284772	0.6439473600356881	0.670617850428576	0.6350890609565688	0.6053755217793073	9.341e-01
66 (MAP3K1:Point)	0.7161	0.717394767867954	0.702992065768091	0.7292801835388586	0.6628748048306408	0.6584615874836695	0.6373514323041137	0.7030717267310327	0.6794920817002836	0.7137622279578115	0.7053659624637543	7.596e-01
66 (MAP3K1:Point)	0.71	0.6620941273938119	0.6792212344262818	0.6589873498390848	0.6421310900806169	0.6502246439154956	0.6646592104005353	0.6793646241595769	0.6727049676576491	0.6881432622757544	0.7182551062677246	8.825e-01
66 (MAP3K1:Point)	0.73	0.7001720676799541	0.6548449797661154	0.716518497275595	0.7107829079437912	0.6441544785393366	0.7287544211834432	0.7318293343529937	0.7230984928145812	0.7179205302233693	0.6932574960966128	9.538e-01
66 (MAP3K1:Point)	0.7596	0.7558550807762164	0.6945958002740337	0.7530350826880795	0.7325144186342925	0.7161201924608864	0.7155307013351178	0.6930663097855527	0.7549310136060925	0.7359079756556097	0.7559825383169232	7.461e-01
72 (MAP3K1:Point)	0.7528	0.7048794826572604	0.7197971781305115	0.7521457965902411	0.7113462669018225	0.6847589653145209	0.7164168136390359	0.7379923574368019	0.7399764844209289	0.685435038212816	0.74836860670194	6.400e-01
72 (MAP3K1:Point)	0.6661	0.6696355085243975	0.6373456790123457	0.6817901234567901	0.6290123456790123	0.6378453850676072	0.6455026455026455	0.6199294532627866	0.6660787771898883	0.634538506760729	0.6054967666078778	9.980e-01
72 (MAP3K1:Point)	0.6828	0.5909318048206937	0.7177836566725455	0.6556143445032334	0.6326572604350382	0.6072898295120517	0.6733245149911816	0.694429747207525	0.6479864785420341	0.6616990005878894	0.6218694885361552	9.817e-01
72 (MAP3K1:Point)	0.7963	0.7680629041740152	0.8003086419753086	0.7772339800117578	0.7759259259259259	0.7464285714285714	0.7805114638447972	0.8059964726631393	0.8056731334509112	0.7556437389770723	0.7533215755437978	5.704e-01
72 (MAP3K1:Point)	0.6854	0.6605967078189301	0.6572457378012934	0.6292181069958848	0.6566431510875955	0.6403439153439153	0.6536743092298648	0.607010582010582	0.6984126984126984	0.6263521457965903	0.6573045267489712	9.841e-01
73 (MAP3K1:Point)	0.7933	0.7478958671929418	0.7540051079637798	0.783956350127699	0.7677472718829812	0.7500725563036916	0.763205247271883	0.7460529370791734	0.7721296726259578	0.7699529835152078	0.783782214998839	4.426e-01
73 (MAP3K1:Point)	0.7821	0.7511173670768516	0.7616525423728814	0.753700371488275	0.7701561411655444	0.7070611794752728	0.774495008126306	0.7858573252844208	0.762856977014163	0.7442100069654052	0.7458933132110518	1.152e-01
73 (MAP3K1:Point)	0.7728	0.751523682377525	0.75278616206176	0.7419897840724402	0.710558393313211	0.7267964940794056	0.778325980961226	0.7418156489435802	0.7773827490132342	0.760810889250058	0.7053633619688878	8.094e-01
73 (MAP3K1:Point)	0.7101	0.7346325748781054	0.6775452751335036	0.7065097515672162	0.6838721848154168	0.6138988855351752	0.7133735778964476	0.6848154167634084	0.651236359414906	0.6701155096354772	0.6711458091478988	9.623e-01
73 (MAP3K1:Point)	0.7327	0.7380717436730904	0.7105874158346878	0.6878627815184584	0.7166386115625726	0.7125319247736244	0.7173206408172742	0.7309176921290922	0.716217785001161	0.6759345251915486	0.6552995124216392	4.247e-01
73 (MAP3K1:Point)	0.6842	0.6929272115161366	0.6436179475272812	0.6604945437659624	0.7076851636870212	0.6860778964476434	0.660480032505224	0.6664296494079406	0.659914093336429	0.6503801950313444	0.6977159275597864	9.659e-01
73 (MAP3K1:Point)	0.7432	0.68993789180404	0.7313530299512422	0.727464012073369	0.7190329695843974	0.6779370791734386	0.7178140236823776	0.7304533317854656	0.760985024378918	0.678604597167402	0.7313965637334572	8.712e-01
73 (MAP3K1:Point)	0.7131	0.6825951938704434	0.69106977014163	0.7079318551195728	0.7132284652890644	0.714607035059206	0.6602768748548874	0.6700429533317854	0.7099344091014628	0.6839012073368934	0.7056826097051312	9.212e-01
73 (MAP3K1:Point)	0.7564	0.7422509867657302	0.7060599024843278	0.7327461109821222	0.7493179707452984	0.7083381704202462	0.7394648247039702	0.7400452751335036	0.7299309263988856	0.7384780589737636	0.7202228929649408	8.057e-01
73 (MAP3K1:Point)	0.7375	0.6261899233805434	0.7373752031576504	0.7442825632690968	0.7325284420710472	0.688849547248665	0.7501160900859066	0.7455160204318552	0.7371720455073136	0.6688094961690272	0.715085906663571	8.240e-01
74 (MAP3K1:Point)	0.7095	0.7091800177696254	0.7140809950990227	0.7022441317245135	0.6495657906050271	0.6470006591957811	0.6805050012897309	0.626837866498524	0.722937147115302	0.7002235533518673	0.6251182253303144	8.649e-01
74 (MAP3K1:Point)	0.6773	0.5820268837235963	0.6714482244704938	0.700768106388467	0.6583646212490327	0.6026769080851796	0.6937605686280129	0.6868533432690379	0.6928434266716346	0.6453813304290504	0.644636152589493	9.871e-01
74 (MAP3K1:Point)	0.718	0.6857069158235648	0.7021151586368978	0.6895904387951047	0.6848041042102548	0.6589664956579061	0.7296150869851824	0.6786563870339056	0.6951649422487174	0.6598263162420108	0.6502679774153793	9.390e-01
74 (MAP3K1:Point)	0.7166	0.7036055143160127	0.6297325957983434	0.7067151987618584	0.751526181536786	0.6286291593820756	0.7227795133415494	0.662778366914104	0.682210312114872	0.6973431543951162	0.7243845117652117	9.372e-01
74 (MAP3K1:Point)	0.7403	0.6871829411596113	0.748230202631051	0.7232380843197386	0.726892321802184	0.7149121549969907	0.7259465191596687	0.7392020864979507	0.7066578773895847	0.6975294488550056	0.7435011894184747	8.707e-01
77 (MAP3K1:Point)	0.7063	0.707778391820945	0.7170212765957447	0.7104863221884499	0.6649488809063278	0.6483835313622548	0.6974164133738602	0.6976374689140646	0.6963802155291517	0.697112462006079	0.6059684995855209	9.894e-01
77 (MAP3K1:Point)	0.7284	0.6628074053605969	0.6921939762365295	0.7234595192042	0.7093395965736391	0.6895413097540757	0.7291931472782537	0.7005802707930368	0.7383531362254766	0.707281016855485	0.6920696324951644	9.909e-01
77 (MAP3K1:Point)	0.7303	0.7048770378557613	0.6897071014092291	0.7053191489361702	0.7041862392926223	0.6703371096988118	0.707281016855485	0.7511190936722851	0.6992677535230727	0.6547526941143963	0.7099474993092014	9.529e-01
77 (MAP3K1:Point)	0.7936	0.7485493230174082	0.7565487703785576	0.753260569218016	0.7535092567007461	0.7357281016855485	0.7683890577507598	0.7606106659298149	0.7564520585797182	0.7390301188173528	0.7656949433545178	2.557e-01
77 (MAP3K1:Point)	0.7396	0.7382564244266372	0.6954545454545454	0.6594777562862669	0.7022381873445703	0.6297181541862393	0.7445979552362532	0.7293727549046698	0.7448328267477203	0.733185962973197	0.6903564520585798	9.584e-01
77 (MAP3K1:Point)	0.7321	0.7243990052500691	0.7029428018789721	0.6802017131804365	0.7011743575573363	0.7037717601547389	0.7227272727272728	0.7452887537993921	0.7139126830616193	0.6594777562862669	0.7164271898314452	6.756e-01
77 (MAP3K1:Point)	0.73	0.7579165515335728	0.7253523072672009	0.7213042276872064	0.7316938380768168	0.7295523625310859	0.7109284332688588	0.7007736943907157	0.7356866537717601	0.6280464216634429	0.7425946394031501	9.961e-01
77 (MAP3K1:Point)	0.7469	0.7193976236529428	0.7281983973473335	0.7341668969328544	0.7530947775628627	0.6974716772589113	0.6955650732246477	0.7163857419176568	0.7507736943907156	0.7180989223542416	0.6653633600442111	9.765e-01
77 (MAP3K1:Point)	0.6853	0.7160956065211385	0.6353550704614535	0.6418900248687482	0.643603205305333	0.671014092290688	0.6118817352859907	0.6894445979552363	0.691655153357281	0.6697015750207239	0.6455236253108594	9.959e-01
77 (MAP3K1:Point)	0.6613	0.6205443492677535	0.6430091185410335	0.6255042829510915	0.6603896103896104	0.626347057198121	0.6291378833932025	0.6039928156949433	0.6581928709588284	0.6189416966012711	0.636322188449848	9.753e-01
78 (MAP3K1:Point)	0.7323	0.727888370060894	0.7475901804975288	0.7256492176619972	0.7080500259413998	0.709524589716283	0.7246252150405506	0.7354659894595997	0.6883755222413369	0.6523988968078425	0.7305780836132274	9.217e-01
78 (MAP3K1:Point)	0.7089	0.6509652931378171	0.7030119330438819	0.6388957155730318	0.7075448513148194	0.7195598154064607	0.6769613063542776	0.7113404876983151	0.7123098768466181	0.6930586275634198	0.7124600638977636	9.747e-01
78 (MAP3K1:Point)	0.6847	0.6738892984899375	0.6440157286802655	0.68741978646132	0.6955981540646078	0.6728926026050627	0.59588760547227	0.6604134239916988	0.7144807624040851	0.6659157314109391	0.6748859943748122	9.937e-01
78 (MAP3K1:Point)	0.7943	0.7952950492886595	0.7578848201851397	0.7708009065836542	0.7852871303350537	0.739084132055378	0.7897108216597034	0.7728762185631195	0.7773545233609132	0.7683296469238962	0.7709920537396576	4.025e-01
78 (MAP3K1:Point)	0.7147	0.6455858660331504	0.6767428524617023	0.6750088746893859	0.7077223451025368	0.6988886158215232	0.7169247153272712	0.6336937822560825	0.7093197891919937	0.6766063187788427	0.6873651729881762	8.726e-01
78 (MAP3K1:Point)	0.7088	0.7123508369514759	0.7147538297698042	0.7051418584964911	0.7056333797547855	0.6491767018923569	0.6853308211135687	0.6788318178094536	0.7340460391578603	0.6781354960268698	0.6844843122798394	9.026e-01
78 (MAP3K1:Point)	0.7192	0.7170885557467027	0.7226864367439447	0.7147811365063761	0.7091559487725622	0.6759782638376888	0.750006826684143	0.6802927282160509	0.6643592474263401	0.6532727123781437	0.6490265148412113	9.490e-01
78 (MAP3K1:Point)	0.7741	0.7495835722672783	0.7486414898555473	0.7019196635810054	0.726645913546872	0.7206520848693373	0.762772726031512	0.7554681739985254	0.7427841948608722	0.7558504683105322	0.6958029545888971	6.481e-01
78 (MAP3K1:Point)	0.7804	0.7653259059009858	0.7601376259523225	0.7682067666093225	0.7448868135769094	0.7447912399989077	0.7109308866497365	0.752464432975615	0.7768083886294749	0.7417465388711395	0.745938122934928	4.031e-01
78 (MAP3K1:Point)	0.6824	0.6989022691898091	0.6845798858578411	0.6791185385434587	0.6658474645695093	0.6563993337156276	0.7190273340433084	0.6667895469812403	0.6545834357335955	0.5863848611452446	0.6311679091231807	9.931e-01
80 (MAP3K1:Point)	0.7783	0.7301227321237994	0.7537753468516543	0.7038820704375667	0.783764674493063	0.7518143009605123	0.7656216648879403	0.7305229455709712	0.7591382070437567	0.7619130202774813	0.7578708644610459	4.779e-01
80 (MAP3K1:Point)	0.7546	0.7214114194236927	0.7004802561366061	0.7564300960512274	0.7459044823906084	0.7125533617929563	0.7147411953041622	0.7036686232657418	0.726760939167556	0.7446905016008538	0.6859391675560299	6.053e-01
80 (MAP3K1:Point)	0.7529	0.7304562433297759	0.6953575240128068	0.6883137673425828	0.7600453575240128	0.7226787620064035	0.7388340448239061	0.709418356456777	0.752628068303095	0.7332443970117396	0.7250466915688367	9.507e-01
80 (MAP3K1:Point)	0.7615	0.7700773745997865	0.7275213447171825	0.7345651013874066	0.7561766275346852	0.7136339381003202	0.7465981856990395	0.703295090715048	0.7657150480256136	0.7078175026680896	0.7657150480256136	9.722e-01
80 (MAP3K1:Point)	0.6934	0.6516408751334045	0.6599519743863393	0.6621531483457844	0.6613660618996798	0.6489461045891142	0.6657017075773746	0.664901280683031	0.663167022411953	0.6893543223052294	0.6336579509071505	9.184e-01
80 (MAP3K1:Point)	0.7682	0.7519210245464247	0.7259871931696905	0.7491462113127001	0.7322838847385272	0.7314167556029882	0.7572572038420491	0.7594450373532551	0.7619130202774813	0.68025613660619	0.7515608324439701	6.832e-01
80 (MAP3K1:Point)	0.7232	0.7104855923159018	0.6816568836712914	0.7173425827107791	0.7243196371398078	0.6847518676627534	0.7093249733191035	0.6949172892209178	0.7338847385272145	0.712726787620064	0.7003468516542156	8.951e-01
80 (MAP3K1:Point)	0.7093	0.6976520811099253	0.704389007470651	0.6918623265741729	0.6591248665955176	0.7029215581643543	0.6982790821771612	0.732910885805763	0.7334044823906083	0.6364727854855923	0.7147678762006403	9.986e-01
80 (MAP3K1:Point)	0.7857	0.7627668089647812	0.7694103521878335	0.7750400213447172	0.7678094983991463	0.7604055496264674	0.7847118463180363	0.7544290288153682	0.7726387406616863	0.7628735325506937	0.776534151547492	8.103e-01
80 (MAP3K1:Point)	0.6838	0.7100453575240128	0.6589381003201707	0.6854855923159018	0.6349786552828175	0.6207310565635006	0.6108858057630736	0.6316168623265742	0.6445704375667023	0.6073639274279615	0.6345117395944504	9.041e-01
80 (MAP3K1:Point)	0.7364	0.701534151547492	0.7297758804695837	0.7267475987193169	0.6914754535752401	0.6773078975453575	0.7492929562433298	0.698252401280683	0.740128068303095	0.7131803628601922	0.7263607257203842	6.665e-01
80 (MAP3K1:Point)	0.7576	0.7294156883671291	0.748252401280683	0.7397411953041623	0.7212513340448239	0.7206910352187833	0.7389541088580577	0.7279615795090715	0.7344583778014941	0.7224386339381004	0.7351120597652081	9.437e-01
80 (MAP3K1:Point)	0.6547	0.6344583778014942	0.6793089647812166	0.6360058697972252	0.5864327641408751	0.634858591248666	0.638380469583778	0.6642075773745998	0.6556296691568837	0.6404749199573105	0.6162886872998933	9.582e-01
80 (MAP3K1:Point)	0.7897	0.7910618996798292	0.7252401280683031	0.7680496264674493	0.7660885805763074	0.7498132337246531	0.756363393810032	0.7812966915688367	0.8135272145144077	0.7864994663820705	0.7508137673425828	5.467e-01
80 (MAP3K1:Point)	0.7447	0.6819370330843116	0.678735325506937	0.7598986125933831	0.7308297758804696	0.6913287086446105	0.7436232657417289	0.7214514407684098	0.7218916755602989	0.7097785485592316	0.6991328708644611	7.891e-01
85 (MAP3K1:Point)	0.7567	0.7520828073718758	0.7069300681646049	0.7658545821762182	0.7033324917950012	0.7142766978035849	0.766409997475385	0.7381216864428175	0.769704620045443	0.7395985862156021	0.7605276445342085	6.001e-01
85 (MAP3K1:Point)	0.7337	0.7141252209038121	0.7090507447614239	0.7373390557939914	0.7151098207523353	0.7036859378944711	0.7161322898258016	0.7176723049734915	0.7103509214844737	0.6937768240343347	0.7212067659681899	8.741e-01
85 (MAP3K1:Point)	0.7639	0.6996718000504923	0.7195278969957082	0.7160439283009341	0.7716738197424893	0.7487629386518556	0.7587856601868215	0.760022721534966	0.734183287048725	0.7169022973996465	0.7402297399646554	8.918e-01
85 (MAP3K1:Point)	0.7498	0.7187578894218631	0.7095304216107043	0.6950896238323656	0.6929941933855087	0.6824413027013381	0.7368467558697299	0.7388285786417571	0.7385508709921736	0.7549987376925019	0.7258015652612977	7.442e-01
85 (MAP3K1:Point)	0.7483	0.7331355718252967	0.7471976773542035	0.6932845241100732	0.7362156021206766	0.7506437768240344	0.6903812168644282	0.7327442565008836	0.7158040898762938	0.7172304973491542	0.7367457712698814	6.520e-01
85 (MAP3K1:Point)	0.7512	0.7367457712698814	0.7343978793234032	0.7183791971724311	0.7272532188841202	0.7381721787427418	0.7053143145670285	0.7157535975763696	0.751729361272406	0.7383489017924767	0.7183034587225449	4.917e-01
85 (MAP3K1:Point)	0.7574	0.7144912900782631	0.7654758899267862	0.7399899015400151	0.7631911133552133	0.7277833880333249	0.7305099722292351	0.7227215349659177	0.7481317849028023	0.7134309517798536	0.7225321888412017	5.615e-01
85 (MAP3K1:Point)	0.7298	0.731848018177228	0.7167129512749306	0.6778654380207019	0.7024614996213078	0.6761550113607675	0.7216990658924514	0.75	0.7256563998990154	0.6922746781115879	0.6987629386518556	8.869e-01
85 (MAP3K1:Point)	0.7048	0.6976394849785408	0.6647563746528654	0.6146427669780359	0.6994445847008331	0.6543549608684676	0.6857990406463015	0.6509214844736178	0.6601868215097197	0.6668896743246655	0.6634057056298914	9.034e-01
85 (MAP3K1:Point)	0.6944	0.6301565261297652	0.6756122191365816	0.667950012623075	0.6735925271396113	0.6362282251956577	0.6725195657662206	0.6734031810148953	0.6802196415046705	0.6775687957586468	0.6661701590507447	8.052e-01
86 (MAP3K1:Point)	0.785	0.7539779681762546	0.776859091249719	0.7554142832163465	0.765843179377014	0.7433367471835736	0.7796942522419005	0.7604351410086678	0.7629205905128269	0.7284989883346239	0.7644818025129269	4.772e-01
86 (MAP3K1:Point)	0.7213	0.7112507181575201	0.7081282941573203	0.703032498188994	0.6816751180276273	0.6919666275322859	0.7154722354057902	0.7162465965578397	0.7191816751180277	0.6760547548272675	0.6980116403966727	9.687e-01
86 (MAP3K1:Point)	0.7435	0.7167711637898734	0.7641570704169061	0.7151974620937727	0.7371043888791747	0.6820747882996527	0.721767042190193	0.7417005970074688	0.7320085929108485	0.711687857517548	0.7447855519196662	8.018e-01
86 (MAP3K1:Point)	0.6941	0.7007843529088502	0.6486648514975145	0.6138810481352884	0.6804885969075513	0.6501885944096121	0.6950890515324857	0.7226663003022507	0.6735942847151101	0.6741937901231484	0.6815876901556216	9.955e-01
86 (MAP3K1:Point)	0.7343	0.700547048684835	0.7224789548622387	0.7313091699348038	0.7040441635650588	0.6969874853246072	0.7406389728474009	0.7319461444308446	0.6878949866360253	0.6901556216121699	0.684547748107811	8.301e-01
89 (MAP3K1:Point)	0.784	0.785741960480434	0.7485955056179775	0.773719004261914	0.7456654397520341	0.7333761139093374	0.7704499225106548	0.7620471716388997	0.7365483339790779	0.7173333979077877	0.7502542619139868	6.634e-01
89 (MAP3K1:Point)	0.8232	0.8170767144517629	0.8190260557923286	0.819873595505618	0.7700503680743898	0.8245471716388997	0.7809957380860132	0.8043757264626114	0.7998595505617978	0.8126210771018985	0.7799423672994963	4.207e-02
89 (MAP3K1:Point)	0.711	0.7064243510267338	0.706811797752809	0.6788793103448276	0.7062548430840759	0.7063517047655947	0.677402169701666	0.712102867105773	0.7225760364199922	0.6287049593180938	0.674920089112747	9.993e-01
89 (MAP3K1:Point)	0.7148	0.7212441882991089	0.7271527508717551	0.7176966292134831	0.664991766757071	0.711376404494382	0.732213773731112	0.6720868849283224	0.6378704959318093	0.6443602285935683	0.7275886284385897	9.991e-01
89 (MAP3K1:Point)	0.7528	0.7122965904688106	0.7289931228206121	0.7057221038357225	0.7601341534289036	0.7239078845408756	0.7219101123595506	0.7429896358000775	0.745435393258427	0.7035063928709803	0.7106257264626114	8.274e-01
90 (MAP3K1:Point)	0.7706	0.7499101042790364	0.7041591753565863	0.7455591513843941	0.7143473570658037	0.7232290542970155	0.7565863598226058	0.7742778377082584	0.7513843941028407	0.7785808462183866	0.7221143473570658	8.261e-01
90 (MAP3K1:Point)	0.7267	0.6976627112549443	0.7137360661632506	0.7179791441927365	0.7105237924008151	0.6783770825842024	0.6758360302049622	0.7305525590315234	0.7234927484118423	0.6950617283950618	0.66425746134484	5.294e-01
90 (MAP3K1:Point)	0.7489	0.6913340524991011	0.740357185664629	0.7467817331895001	0.7287186863238643	0.735718566462903	0.7305645451276519	0.7219944863957809	0.7446482080786287	0.697339086659475	0.6926285508809781	9.739e-01
90 (MAP3K1:Point)	0.7228	0.6523552678892485	0.703272204243078	0.705861201006832	0.7137840105477646	0.700611290902553	0.7171521035598706	0.6807383435215151	0.7057533261416756	0.6717727436174038	0.7111590554956251	5.854e-01
90 (MAP3K1:Point)	0.7463	0.7110152223420831	0.7484957449358743	0.6856646290303248	0.7197650725158816	0.7316672659714731	0.7146829677574014	0.7508689919693156	0.7288505333812777	0.7460146230372767	0.7300131847057414	8.595e-01
96 (MAP3K1:Point)	0.7812	0.7671688382193268	0.7650877669200145	0.7396511943539631	0.7682885450597177	0.7531781577994933	0.8045037097357944	0.7727786825913862	0.768198063698878	0.7541734527687296	0.76630926529135	6.507e-01
96 (MAP3K1:Point)	0.7574	0.7057546145494028	0.7413364096996019	0.7130836047774158	0.7509613644589215	0.7174267100977199	0.7567408613825551	0.7322656532754253	0.7306143684401013	0.6751266739051756	0.7525560984437206	6.709e-01
96 (MAP3K1:Point)	0.7861	0.7729822656532754	0.7821661237785016	0.7519453492580528	0.774995475931958	0.7760020810712993	0.7789766558089034	0.7595684039087948	0.763583514296055	0.7666938110749185	0.761400651465798	3.742e-01
96 (MAP3K1:Point)	0.7026	0.649169833514296	0.6712812160694897	0.6927252985884907	0.708412504524068	0.6349755700325733	0.6762576909156713	0.6976904632645675	0.7055962721679334	0.6992738870792616	0.6640992580528411	9.841e-01
96 (MAP3K1:Point)	0.7761	0.7465277777777778	0.7136264929424538	0.7776646760767282	0.7713762214983714	0.7842132645674991	0.7709916757148028	0.7777438472674629	0.7682885450597177	0.7811821389793703	0.7549877850162866	9.486e-01
96 (MAP3K1:Point)	0.7536	0.7202768729641694	0.7192702678248281	0.7240884002895404	0.7278433767643865	0.7091476655808904	0.7355342924357582	0.7048498009410061	0.7601452225841476	0.7381469417300036	0.704895041621426	8.600e-01
96 (MAP3K1:Point)	0.705	0.6795150199058994	0.6942408613825551	0.6923633731451321	0.7273570394498733	0.6535694896851248	0.7030514838943178	0.677728013029316	0.6624253528773073	0.6689400108577633	0.6740748280854144	9.895e-01
96 (MAP3K1:Point)	0.7357	0.6529134998190372	0.705709373868983	0.6979505971769815	0.7022823923271806	0.7199714983713354	0.725807546145494	0.7313608396670286	0.6706252262034021	0.7100864096996019	0.6978827361563518	6.927e-01
96 (MAP3K1:Point)	0.7589	0.7397529858849077	0.7088988418385812	0.7705392689106044	0.7303768548678972	0.7035943720593558	0.7115454216431415	0.7687296416938111	0.7717607672819399	0.731519182048498	0.7189762034020991	7.008e-01
96 (MAP3K1:Point)	0.756	0.7470254252623959	0.693494390155628	0.7246878393051032	0.7208084509591024	0.7160807998552299	0.7265200868621065	0.7306482989504162	0.7589011038726022	0.6928836409699601	0.7313269091567137	8.154e-01
97 (MAP3K1:Point)	0.7427	0.711967727476468	0.7198117436127297	0.7045607350963693	0.7565889735544599	0.7057261317794711	0.7054235768713581	0.7453496190049306	0.7178843567906769	0.7140744060959211	0.7087740923352757	8.801e-01
97 (MAP3K1:Point)	0.76	0.7751568803227252	0.7460667861945316	0.7211116091438816	0.7399260421335724	0.7285522187359929	0.7712012550425819	0.7028798744957419	0.7595472882115644	0.734323173464814	0.7164836396234873	4.278e-01
97 (MAP3K1:Point)	0.7373	0.6902398027790229	0.6865194979829673	0.7381331241595697	0.7075302554908113	0.7020058269834155	0.7086956521739131	0.7219968623935455	0.7277454056476916	0.7187752129090095	0.7082250112057373	8.043e-01
97 (MAP3K1:Point)	0.7433	0.7113290004482294	0.7591550874047512	0.735645450470641	0.7222097714029583	0.712662483191394	0.737337516808606	0.7284401613626177	0.7343567906768266	0.7493948901837741	0.7245293590318242	9.531e-01
97 (MAP3K1:Point)	0.7553	0.7479269385925594	0.7438032272523531	0.7377969520394442	0.7210667861945316	0.7013110712684895	0.7298744957418198	0.6886709995517705	0.7294038547736441	0.7151725683549978	0.7242268041237113	5.676e-01
102 (MAP3K1:Point)	0.7399	0.7083360120004286	0.7403621557912783	0.7024643737276332	0.7254259080681453	0.7081217186328083	0.7048001714346941	0.6969356048430301	0.7235615557698489	0.7347262402228651	0.6976695596271295	8.590e-01
102 (MAP3K1:Point)	0.7519	0.7412514732669024	0.7399764277295617	0.7335261973641916	0.7263152255437694	0.7190185363762992	0.756691310403943	0.7518054216222008	0.758287795992714	0.7111968284581592	0.7004821600771456	6.459e-01
102 (MAP3K1:Point)	0.7457	0.7404478731383264	0.7039108539590699	0.7184292296153434	0.7319618557805636	0.6998178506375228	0.728372441872924	0.7375120540019287	0.738594235508411	0.6885674488374585	0.7205721632915462	2.858e-01
102 (MAP3K1:Point)	0.7584	0.726733097610629	0.7285224472302583	0.7389156755598414	0.7523840137147755	0.7544840887174542	0.7525447337404907	0.7405335904853745	0.7312118289938926	0.7111968284581592	0.7356798457087753	9.462e-01
102 (MAP3K1:Point)	0.7533	0.7585985213757634	0.6876299153541198	0.7097289188899604	0.7237758491374692	0.7125040180006429	0.7333226186649523	0.7389799635701275	0.7495124825886639	0.7383370834672667	0.7092039001392907	8.557e-01
110 (MAP3K1:Point)	0.7472	0.70647489225218	0.7092212087801945	0.7180615415455548	0.7236042898666933	0.7135210985266112	0.7157061240853965	0.6961411245865491	0.7424776987070262	0.7160870001002305	0.7361932444622632	8.550e-01
110 (MAP3K1:Point)	0.7841	0.7919615114763957	0.7748822291269921	0.7448732083792723	0.7632354415154856	0.7545354314924326	0.771855267114363	0.7873609301393204	0.7749122982860579	0.774090407938258	0.7567605492633056	8.530e-01
110 (MAP3K1:Point)	0.7897	0.7536734489325448	0.748772176004811	0.7809060839931843	0.769239250275634	0.7512679162072767	0.783602285256089	0.7630450035080686	0.7898466472887642	0.7440412949784504	0.7654004209682269	1.144e-01
110 (MAP3K1:Point)	0.7698	0.736233336674351	0.7581737997394006	0.7493134208679963	0.7103738598777187	0.7397714743910996	0.7449032775383382	0.7382279242257191	0.7368748120677558	0.7189535932645084	0.7395509672246167	3.665e-01
110 (MAP3K1:Point)	0.7674	0.7632855567805954	0.7555277137416057	0.7633156259396612	0.7477999398616819	0.7215796331562594	0.760940162373459	0.7633958103638369	0.7672145935651999	0.7413350706625238	0.7252480705622932	3.441e-01
125 (MAP3K1:Point)	0.758	0.7170313901345291	0.7433721973094171	0.7276681614349776	0.7491300448430493	0.7297937219730942	0.7402242152466367	0.7582780269058296	0.7526816143497758	0.7329506726457399	0.741255605381166	7.122e-01
125 (MAP3K1:Point)	0.7785	0.7450582959641255	0.738798206278027	0.7753452914798207	0.7869506726457399	0.7464125560538116	0.7452914798206278	0.772762331838565	0.7754170403587444	0.7720896860986547	0.7518295964125561	3.196e-01
125 (MAP3K1:Point)	0.7799	0.7773721973094171	0.7548430493273542	0.7755156950672646	0.7362690582959641	0.752	0.7979013452914798	0.7689955156950673	0.7539910313901346	0.7593452914798207	0.7357847533632287	5.408e-01
125 (MAP3K1:Point)	0.7509	0.7361255605381166	0.7536502242152466	0.7366188340807175	0.7234708520179373	0.7223228699551569	0.7423677130044843	0.7274439461883409	0.7229596412556054	0.7246457399103139	0.7044215246636771	8.119e-01
125 (MAP3K1:Point)	0.7579	0.7411390134529148	0.7696143497757848	0.7736591928251121	0.7452645739910314	0.7172825112107624	0.7279103139013453	0.7525291479820628	0.7594349775784753	0.7376233183856502	0.7380717488789238	9.801e-01
126 (MAP3K1:Point)	0.7712	0.7276245702171628	0.750886287923325	0.7433327988883545	0.7441344663566886	0.7407674629896852	0.7549926068444587	0.7578875171467764	0.7802540395132987	0.7440186699445959	0.7549658845955143	7.549e-01
126 (MAP3K1:Point)	0.7789	0.7762100725063688	0.7417472787843158	0.759375055671352	0.7841465804428768	0.7273261717706162	0.769226658115547	0.7621363547289474	0.7883508809434735	0.749977731459213	0.7607824274490941	5.888e-01
126 (MAP3K1:Point)	0.7629	0.7540484207150874	0.7444016888461333	0.715461493239271	0.7475192845563216	0.7407674629896852	0.7589564071045553	0.7557942743127928	0.7545695045695046	0.7273261717706162	0.7339800117577895	6.563e-01
126 (MAP3K1:Point)	0.7709	0.7535496054014572	0.7652628578554505	0.7326795289758252	0.7435465768799102	0.7384960718294051	0.7576024798247021	0.7678994530846383	0.7385406089109793	0.7557942743127928	0.7255535959239663	5.935e-01
126 (MAP3K1:Point)	0.7707	0.7701975664938628	0.7526588637699749	0.7515632515632515	0.7610585573548536	0.7172964210001247	0.78372793187608	0.7677747492562308	0.7633299485151337	0.7413642598827784	0.7368660146437924	7.999e-01
133 (MAP3K1:Point)	0.777	0.7620011567379988	0.7776766577076175	0.7415881332290001	0.7633875412513184	0.7475079100466098	0.7640934916476713	0.7474058449290647	0.7606062667982173	0.7334314292518627	0.7161313918279862	2.892e-01
133 (MAP3K1:Point)	0.7637	0.7396488959956452	0.7711104684788895	0.7387218045112782	0.7598407784166298	0.760989010989011	0.7533681488789848	0.7464022046065389	0.7683206885993263	0.7402782975538393	0.7305225734018304	9.437e-01
133 (MAP3K1:Point)	0.7828	0.7640169428095125	0.7761116592385943	0.7571190419487633	0.7841237709658763	0.7630983567516075	0.7718844622869391	0.7695539754363284	0.7783315755451978	0.7756268499302555	0.7205627190147313	8.878e-01
133 (MAP3K1:Point)	0.7696	0.7655564249991494	0.7687289490695064	0.7440717177559283	0.7313305889157282	0.7459854387098969	0.7702854421120675	0.7761456809444426	0.7651906916612798	0.7421494913754976	0.745687748783724	6.590e-01
133 (MAP3K1:Point)	0.7645	0.7243646446432824	0.7460789984009798	0.7452114449018474	0.736331779675433	0.7178239716939407	0.7588116218147178	0.7444799782261082	0.7449137549756745	0.7393682169223965	0.706248086279046	2.128e-01
133 (MAP3K1:Point)	0.7865	0.7353281393529072	0.7636256931922567	0.7667301738509169	0.7831541523491988	0.7336100432075664	0.773202803388562	0.7778892933691696	0.7733218793590311	0.7464022046065389	0.7415881332290001	1.993e-01
133 (MAP3K1:Point)	0.7897	0.7802538019256285	0.765105637396659	0.7478055999727826	0.7783996189568945	0.7318324090769911	0.7621882761201647	0.7924505834722553	0.7721311196543394	0.764272105603375	0.7522879597183003	6.491e-02
133 (MAP3K1:Point)	0.7713	0.766330418807199	0.7507314666757391	0.7423110944782771	0.7548736093627735	0.689296771340115	0.7635661552070221	0.7483074201340455	0.7439951689177695	0.7361021331609567	0.7202650290885585	4.658e-01
133 (MAP3K1:Point)	0.7763	0.7468614976354915	0.7590667846085802	0.7670023474977036	0.7429234851835471	0.7374289796890416	0.7674361242472698	0.7548055659510768	0.7539635287313305	0.7653608001905216	0.745789813901269	3.557e-01
133 (MAP3K1:Point)	0.7905	0.7610145272683972	0.7813680127921614	0.7710679413465791	0.7803898887490218	0.774852856122206	0.7966352532916	0.7651651753818937	0.7700898173034396	0.7748783724015922	0.7514459224985541	3.165e-01
135 (MAP3K1:Point)	0.7781	0.7501637692113883	0.778827580414882	0.7487864281515075	0.7737885277567818	0.7340471991265642	0.7460569412950365	0.7699588477366255	0.7558495002939447	0.7463844797178131	0.7376333249349122	8.426e-02
135 (MAP3K1:Point)	0.7597	0.7732342319643907	0.7617535903250189	0.736936255983875	0.7561434450323339	0.7121693121693121	0.7294448643654993	0.7514823213235912	0.7296548248929201	0.7410850760057109	0.7282858822541363	7.525e-01
135 (MAP3K1:Point)	0.7774	0.7724447803812883	0.7570840681951793	0.7436465944402453	0.7560090702947846	0.7518854455362391	0.7752414546065339	0.7559670781893004	0.7852355757117662	0.7431258923322416	0.7342487612328882	2.041e-01
135 (MAP3K1:Point)	0.7627	0.766952212983959	0.7657092466616277	0.738809103888469	0.7381204333585286	0.7569077013521458	0.7303434954228605	0.7702359956328211	0.7223398001175779	0.7498698244729991	0.745779793398841	7.837e-01
135 (MAP3K1:Point)	0.7561	0.7399848828420257	0.7581170739900899	0.7506508776350046	0.755328798185941	0.6933568489124045	0.7402872260015118	0.7360964138741917	0.7537666918619299	0.7256991685563114	0.7410514823213236	4.732e-01
136 (MAP3K1:Point)	0.7911	0.7853124791346732	0.777742538559124	0.7628196568071042	0.7785938438939708	0.7426720972157308	0.7836098684649796	0.7858883621553048	0.7715497095546504	0.7725095145890365	0.7648644588368833	7.672e-01
136 (MAP3K1:Point)	0.766	0.7631201175135207	0.7450006676904587	0.7515273419242839	0.7621770047406022	0.7224744608399546	0.7234759965280096	0.7644888829538626	0.7364959604727248	0.7393586833144155	0.7461691259931895	3.145e-01
136 (MAP3K1:Point)	0.7741	0.7709571342725512	0.7583962075181946	0.7397008746745009	0.7644554984309274	0.7464111637844695	0.7643052680777191	0.760582893770448	0.7606747012085198	0.7158142485143887	0.7345095813580824	3.991e-01
136 (MAP3K1:Point)	0.7603	0.764831074313948	0.7338251986379115	0.7488565800894705	0.7307538225278761	0.7345179274888162	0.7325816251585765	0.7232756893903987	0.7528042999265541	0.730795553181545	0.7466615477064833	4.848e-01
136 (MAP3K1:Point)	0.7759	0.7664585698070374	0.773093743740402	0.7215647325899713	0.7590972824998331	0.7541730653668959	0.7713410562863057	0.7529545302797623	0.7721673232289511	0.7616428523736396	0.7536973359150698	3.827e-01
24 (NCOR1:Point)	0.63	0.5504783484390735	0.5260574018126888	0.6423716012084593	0.5428835179590467	0.6349865726753944	0.6616314199395771	0.5463242698892246	0.6263427324605573	0.5652064451158106	0.5947045988586774	7.175e-01
24 (NCOR1:Point)	0.6321	0.7176485397784491	0.5206025511916751	0.5749832158442431	0.4922792883517959	0.5479607250755287	0.6235313863712655	0.5527442094662638	0.558744545149379	0.5959634105404498	0.5674303457536086	5.378e-01
24 (NCOR1:Point)	0.6025	0.6417841557569655	0.5083081570996979	0.6629321920107418	0.6205941591137966	0.4897616649882511	0.6462319570325613	0.6395182947297751	0.5097767707284323	0.5999076871433366	0.4786841221886539	9.328e-01
24 (NCOR1:Point)	0.7255	0.6043554884189325	0.6699815374286673	0.7661967103054717	0.5971383014434374	0.6254196038939241	0.7176485397784491	0.5719620678079893	0.7380832494125545	0.6750167841557569	0.7323766364551864	1.492e-01
24 (NCOR1:Point)	0.5647	0.5584088620342397	0.5091473648875462	0.5683115139308493	0.4483467606579389	0.6292379993286338	0.5962990936555891	0.5335683115139308	0.6307905337361531	0.6916330983551527	0.5348690835850957	8.864e-01
24 (NCOR1:Point)	0.6568	0.574269889224572	0.6160204766700235	0.5508559919436052	0.5384776770728432	0.6383434038267876	0.6143840214837194	0.5609264853977844	0.6661631419939577	0.5542547834843907	0.6419519973145351	9.745e-01
24 (NCOR1:Point)	0.6882	0.6385532057737496	0.618202416918429	0.6367069486404834	0.555093991272239	0.7093823430681436	0.6405673044645854	0.5451074185968445	0.6286085934877476	0.6515189660960053	0.6466935213158778	4.958e-01
24 (NCOR1:Point)	0.766	0.8087025847599866	0.5942430345753609	0.7415659617321249	0.681604565290366	0.6864719704598858	0.7604900973481034	0.6573094998321585	0.6937311178247734	0.668429003021148	0.7414400805639476	8.155e-02
24 (NCOR1:Point)	0.6851	0.710431352802954	0.600453172205438	0.559248069822088	0.5566884860691507	0.6560087277609936	0.6328046324269889	0.5975159449479691	0.6988922457200403	0.6717858341725411	0.7003608593487748	6.547e-01
24 (NCOR1:Point)	0.6276	0.608467606579389	0.5398623699227929	0.6680093991272239	0.5516112789526687	0.6079221215172876	0.6354481369587109	0.6582745887881839	0.5850117489090298	0.5730949983215844	0.6075444780127559	4.518e-01
24 (NCOR1:Point)	0.5926	0.5268966096005371	0.6209718026183283	0.4070996978851964	0.5662974152400134	0.5420862705605908	0.5512755958375294	0.6370006713662303	0.5816549177576368	0.4822927156764015	0.5212739174219537	9.108e-01
24 (NCOR1:Point)	0.5624	0.5503105068815038	0.4086102719033233	0.470879489761665	0.5113293051359517	0.576913393756294	0.5125461564283317	0.5216096005370929	0.5908442430345754	0.5238335011748909	0.6328885532057738	9.179e-01
24 (NCOR1:Point)	0.5062	0.5756126216851293	0.5539610607586438	0.462865055387714	0.49672708962739176	0.5639895938234307	0.5392749244712991	0.42984222893588453	0.50243370258476	0.556101040617657	0.5375965088956025	9.889e-01
24 (NCOR1:Point)	0.6203	0.6093487747566297	0.5793051359516617	0.5033568311513931	0.4826703591809332	0.6492531050688151	0.6062437059415912	0.515525344075193	0.615055387713998	0.6052366565961732	0.5923128566633098	8.449e-01
24 (NCOR1:Point)	0.5789	0.5536253776435045	0.5733887210473313	0.46697717354817053	0.48413897280966767	0.5122524337025848	0.565038603558241	0.44352131587781135	0.5994041624706278	0.5153575025176234	0.5322255790533736	7.744e-01
43 (NCOR1:Point)	0.6396	0.6431641277875937	0.5842605415214173	0.5600257867341579	0.58581252089203	0.5845231841841364	0.6362160355283892	0.5063273005109593	0.6753497922735304	0.6523804975884628	0.6168759849099852	6.033e-01
43 (NCOR1:Point)	0.5857	0.6417792846568932	0.565923308342486	0.678334367986247	0.4794183658851058	0.6114321188099899	0.6387947089441764	0.5030800821355236	0.6381977938016331	0.5239721121245404	0.5054438660999953	9.068e-01
43 (NCOR1:Point)	0.6435	0.6484886108590803	0.5885344539420276	0.6573945847858268	0.5545819206341627	0.6502316030753068	0.6312497015424288	0.5762380020056349	0.6641039109880139	0.6227735065183133	0.5871018575999236	6.218e-01
43 (NCOR1:Point)	0.6283	0.6613819779380163	0.5966047466692135	0.5892746287187813	0.5239721121245404	0.5515495917100425	0.605248077933241	0.5195788166754214	0.631583974022253	0.6025022682775417	0.5830428346306289	6.980e-01
43 (NCOR1:Point)	0.6654	0.6362876653454945	0.5967241296977221	0.579365837352562	0.5786972923929135	0.6505658755551311	0.6455040351463636	0.634353660283654	0.7151998471897235	0.6231794088152428	0.55661143211881	2.738e-01
45 (NCOR1:Point)	0.6447	0.617649748513946	0.5775034293552812	0.6319844535893918	0.5487425697302241	0.5745999085505258	0.6217192501143118	0.570050297210791	0.6539094650205761	0.6216278006401463	0.6081847279378143	4.388e-01
45 (NCOR1:Point)	0.6608	0.7031778692272519	0.5910379515317787	0.6848422496570644	0.6485825331504343	0.6581161408321902	0.6349794238683127	0.5959990855052584	0.6193187014174668	0.6079332418838592	0.5668038408779149	3.221e-01
45 (NCOR1:Point)	0.6408	0.6713534522176497	0.5826931870141747	0.6573388203017833	0.5967078189300411	0.6558527663465935	0.6286694101508916	0.5496113397347965	0.6577732053040695	0.6349108367626887	0.5572473708276178	5.517e-01
45 (NCOR1:Point)	0.6465	0.6773891175125744	0.5883401920438958	0.6620484682213077	0.5755601280292638	0.648742569730224	0.6191815272062186	0.5553497942386831	0.6170781893004115	0.653177869227252	0.5837219935985368	4.608e-01
45 (NCOR1:Point)	0.6694	0.6571559213534522	0.6071330589849109	0.6521947873799726	0.6046867855509831	0.6670553269318702	0.6431641518061271	0.595381801554641	0.6321216278006402	0.6452217649748514	0.6003200731595794	3.379e-01
20 (NF1:Point)	0.4533	0.3995486459378134	0.45310932798395187	0.5119859578736209	0.46434302908726177	0.48731193580742227	0.5521063189568706	0.5289368104312939	0.5038615847542628	0.4037111334002006	0.4499498495486459	9.834e-01
20 (NF1:Point)	0.6716	0.5405215646940823	0.5953861584754263	0.5889669007021063	0.6734202607823471	0.6131895687061184	0.6238716148445336	0.6468405215646941	0.6410732196589769	0.6046138415245738	0.5571213640922769	7.623e-01
20 (NF1:Point)	0.6655	0.5197592778335005	0.5256770310932798	0.5933801404212637	0.6512036108324974	0.6434302908726178	0.6149949849548646	0.6947342026078235	0.4663991975927783	0.6581243731193581	0.5066198595787362	8.773e-01
20 (NF1:Point)	0.6473	0.5396188565697091	0.6675025075225677	0.49047141424272817	0.5375626880641926	0.5745737211634905	0.6312938816449348	0.5861083249749248	0.5708625877632899	0.5107321965897693	0.5784353059177533	6.750e-01
20 (NF1:Point)	0.6317	0.6756770310932798	0.5597793380140421	0.6076228686058175	0.6624874623871615	0.6445837512537613	0.5720160481444333	0.576629889669007	0.4729689067201605	0.5	0.55320962888666	9.817e-01
21 (NF1:Point)	0.5573	0.5375310766877032	0.5846242111302352	0.5133390705679862	0.44855612927902083	0.5424077261426659	0.503968253968254	0.5261522279594568	0.5461369286670491	0.46935360489577355	0.5259609868043603	6.978e-01
21 (NF1:Point)	0.6275	0.5249569707401033	0.5792216484987569	0.6135972461273667	0.5159686364505641	0.6523235800344234	0.5808471983170779	0.6554312488047428	0.6032702237521514	0.539443488238669	0.6316695352839932	7.764e-01
21 (NF1:Point)	0.5823	0.5017211703958692	0.5525913176515587	0.6413750239051443	0.5111397972843756	0.48479632816982215	0.546423790399694	0.6431440045897877	0.4784853700516351	0.5263434691145534	0.4486995601453433	9.589e-01
21 (NF1:Point)	0.5376	0.5097054886211513	0.5912220309810671	0.5098011091986996	0.5042073054121247	0.5083668005354752	0.5379135589978964	0.4423407917383821	0.4966532797858099	0.45242876266972654	0.44626123541786195	8.676e-01
21 (NF1:Point)	0.6254	0.5543124880474278	0.5342321667622872	0.5324631860776439	0.6342512908777969	0.5397303499713139	0.7007554025626315	0.5869669152801683	0.5564639510422643	0.5169248422260471	0.6288965385350928	7.958e-01
29 (NF1:Point)	0.6283	0.5307133882451487	0.5428242356554517	0.5683372888454559	0.5850202429149798	0.5034552561775792	0.5039438782632975	0.49179812927544325	0.5724905765740611	0.6106729024151891	0.5970612871701801	3.422e-01
29 (NF1:Point)	0.7166	0.6766019824096049	0.7269998603936898	0.6140932570152171	0.6303573921541253	0.6918539717995253	0.6406882591093117	0.6162920564009493	0.6336381404439481	0.6555912327237191	0.6842105263157895	3.591e-01
29 (NF1:Point)	0.6162	0.5047117129694262	0.595909535110987	0.6338126483317046	0.6462725115175206	0.580134022057797	0.5938852436130113	0.6218763088091582	0.5586695518637442	0.5463492949881334	0.5907790032109451	9.803e-01
29 (NF1:Point)	0.7176	0.6688189306156638	0.6612801898645819	0.6954139327097585	0.642433337986877	0.6285774116990088	0.6326259946949602	0.5417771883289124	0.6705291079156778	0.6443529247521989	0.6356973335194751	8.329e-01
29 (NF1:Point)	0.5642	0.46597096188747733	0.5586695518637442	0.5221625017450788	0.48391037274884824	0.4959514170040486	0.5965377635069106	0.5500139606310205	0.5555284098841268	0.5490018148820327	0.5774815021638978	9.533e-01
31 (NF1:Point)	0.4403	0.37764182424916576	0.47994503696918145	0.5672642805731859	0.5019302492966041	0.4618530393247399	0.4518746319439901	0.38052084014918536	0.4946672773670091	0.4454295622587188	0.4325721389779494	9.992e-01
31 (NF1:Point)	0.6577	0.53160374272067	0.6223254596610613	0.6314205326179415	0.6016161748347838	0.5387031342014003	0.6414316560884643	0.6123797683700845	0.6236341032519793	0.6306353464633907	0.6560230321272001	4.534e-01
31 (NF1:Point)	0.7255	0.6829156579205653	0.6608650134135968	0.6744749067591441	0.710757050317346	0.6591310606556304	0.6583785905908526	0.7236471896878885	0.6740168815023229	0.6634823005954328	0.6592946411044952	3.047e-01
31 (NF1:Point)	0.5755	0.49345678204540994	0.567853170189099	0.6043970424654845	0.5957272786756527	0.5035333376954786	0.5662500817902244	0.6403847412157299	0.4955178957011058	0.5562716744094746	0.4726166328600406	9.136e-01
31 (NF1:Point)	0.4962	0.5135771772557743	0.4911012235817575	0.49633579794542954	0.4390826408427665	0.5725642871164038	0.5134463128966826	0.5496303081855657	0.47650984754302167	0.4839691160112543	0.47448144997709873	9.777e-01
37 (NF1:Point)	0.6183	0.5256205184776613	0.673634859349145	0.5881136238279095	0.5583011583011583	0.6052950910093767	0.6349145063430778	0.6501378929950359	0.5906922228350799	0.5574186431329289	0.5443188086045229	7.156e-01
37 (NF1:Point)	0.6383	0.5192222835079978	0.617319360176503	0.7008825151682294	0.5682018753447324	0.5739933811362383	0.6502206287920573	0.6099007170435742	0.6262548262548262	0.5943188086045229	0.5139823496966354	7.173e-01
37 (NF1:Point)	0.6453	0.5821290678433536	0.5731936017650303	0.6267512410369553	0.5992002206287921	0.6549089906232763	0.625234418091561	0.5142581356867071	0.6097628240485383	0.5906232763375621	0.5565085493656923	8.831e-01
37 (NF1:Point)	0.5547	0.4163265306122449	0.5009238830667402	0.6099558742415885	0.47879205736348596	0.5400165471594043	0.47719249862107005	0.5661886376172091	0.5420849420849421	0.5248207391064534	0.5184225041367898	9.172e-01
37 (NF1:Point)	0.5836	0.578323221180364	0.6031715388858246	0.5980143408714838	0.6162989520132377	0.5951185879757308	0.5971042471042471	0.49779371207942635	0.5837562051847767	0.6575565361279647	0.5681605074462217	9.781e-01
41 (NF1:Point)	0.6147	0.5735705717712914	0.5888394642143143	0.5567522990803678	0.5662984806077569	0.6257247101159537	0.562375049980008	0.5379848060775689	0.61015593762495	0.5401089564174331	0.5797431027588964	8.352e-01
41 (NF1:Point)	0.6896	0.5502299080367853	0.6857007197121151	0.6292982806877249	0.6166783286685326	0.6236005597760895	0.6053328668532587	0.6473410635745702	0.627873850459816	0.6472161135545782	0.663609556177529	1.874e-01
41 (NF1:Point)	0.5337	0.4540183926429428	0.5732457017193123	0.5178178728508597	0.5601509396241503	0.5463814474210316	0.5607756897241104	0.4949020391843263	0.5205917632946822	0.4466213514594162	0.43465113954418233	9.992e-01
41 (NF1:Point)	0.6625	0.560375849660136	0.6569122351059576	0.560500799680128	0.6449670131947222	0.6166783286685326	0.631422431027589	0.6182027189124351	0.5944122351059576	0.6151289484206317	0.531437425029988	2.802e-01
41 (NF1:Point)	0.6594	0.5988604558176729	0.5792682926829268	0.6483406637345062	0.6543132746901239	0.6038084766093562	0.5813424630147941	0.5896141543382647	0.6014594162335066	0.6131547381047581	0.6134046381447421	4.850e-01
22 (NOTCH1:Point)	0.4047	0.4455915943353129	0.5488807674737323	0.4824577432617634	0.5100959342165372	0.422658748286889	0.35536774783005937	0.4290543627227044	0.47683873915029695	0.35751484696208313	0.3762448606669712	9.780e-01
22 (NOTCH1:Point)	0.4256	0.47894015532206485	0.4031064412973961	0.4057560529922339	0.5234810415714939	0.5020100502512563	0.38126998629511194	0.4728186386477844	0.4203746002740978	0.3603471904979443	0.538008222932846	9.501e-01
22 (NOTCH1:Point)	0.5968	0.49474645957058017	0.6436729100045683	0.5830059387848333	0.6064869803563271	0.5419826404751028	0.49789858382823204	0.5158519872087711	0.5164458656920968	0.5392416628597533	0.6314298766560074	4.004e-01
22 (NOTCH1:Point)	0.5974	0.5751484696208314	0.5660575605299223	0.5017359524897214	0.4366377341251713	0.600274097761535	0.5587939698492462	0.6673823663773413	0.48656920968478756	0.4741891274554591	0.6115577889447236	3.053e-01
22 (NOTCH1:Point)	0.482	0.5458656920968479	0.47615349474645957	0.5203289173138419	0.5447236180904522	0.5577889447236181	0.4999086340794883	0.5084970306075833	0.5184102329830973	0.32074006395614435	0.41516674280493376	8.501e-01
23 (NOTCH1:Point)	0.7071	0.6652961245735282	0.5952235150030618	0.529481235237512	0.64736243548246	0.6169626454378444	0.6432070684979442	0.5845507829586213	0.6312221153004987	0.5482022570203832	0.5578689528475199	8.418e-02
23 (NOTCH1:Point)	0.4886	0.4968069285276879	0.42948998337853206	0.5014871839734056	0.4817601259732307	0.4022395241011285	0.4871402327005511	0.45179774297961683	0.5203831685766774	0.5412474849094567	0.6086081707637128	7.883e-01
23 (NOTCH1:Point)	0.7085	0.6396203306797306	0.5798267868078033	0.6199370133846558	0.6544046890035867	0.6837984428308984	0.6359023707462165	0.6408450704225352	0.6258857492782783	0.6420260694602397	0.595267255708162	6.470e-02
23 (NOTCH1:Point)	0.5072	0.5694602396990639	0.5110226576852419	0.4062636689703438	0.5491645525325868	0.48840871314845596	0.5292625317120112	0.5318869740180212	0.45035429971131136	0.5126848044790482	0.5640801329717435	6.364e-01
23 (NOTCH1:Point)	0.3897	0.4444493045227889	0.4702125798267868	0.42148543434520164	0.47266205931239613	0.45280377919692066	0.45866503368034295	0.3958971218616044	0.3581051526550608	0.3575802641938588	0.4656198057912694	9.995e-01
24 (NOTCH1:Point)	0.4458	0.5297079556898288	0.5708291372943941	0.4729775092312857	0.527693856998993	0.5537932192010742	0.4309751594494797	0.46802618328298085	0.5646189996643168	0.5133434038267876	0.5343235985229943	7.120e-01
24 (NOTCH1:Point)	0.5049	0.4838872104733132	0.5599194360523666	0.5024756629741524	0.524043303121853	0.537344746559248	0.5701997314535079	0.518168848606915	0.4727677072843236	0.5018882175226587	0.4533400469956361	7.999e-01
24 (NOTCH1:Point)	0.613	0.5368412218865392	0.6057401812688822	0.5940751930177912	0.6536589459550185	0.6569318563276267	0.6413225914736489	0.5377643504531722	0.6313779791876468	0.5520308828465929	0.5554296743873783	2.466e-01
24 (NOTCH1:Point)	0.4519	0.4535918093319906	0.49609768378650554	0.45120006713662303	0.5121265525344075	0.5393168848606915	0.405945787176905	0.36841221886539105	0.45501846257133266	0.4582494125545485	0.46645266868076535	8.083e-01
24 (NOTCH1:Point)	0.5474	0.6395182947297751	0.5490936555891238	0.47259986572675394	0.4665995300436388	0.5250503524672709	0.5489677744209466	0.460934877475663	0.6135028533064787	0.5052450486740517	0.5764937898623699	6.155e-01
24 (NOTCH1:Point)	0.5716	0.4505287009063444	0.6296995636119503	0.5246307485733468	0.4854817052702249	0.6517707284323598	0.4735649546827795	0.4966012084592145	0.48090802282645184	0.5634860691507217	0.5774588788183954	5.968e-01
24 (NOTCH1:Point)	0.6004	0.5419603893924135	0.5033148707620007	0.599739845585767	0.681604565290366	0.663855320577375	0.5437646861362874	0.5897113125209802	0.6637294394091977	0.5232880161127895	0.6284407519301779	5.089e-01
24 (NOTCH1:Point)	0.5702	0.5879909365558912	0.535414568647197	0.465802282645183	0.5156931856327627	0.5149798590130916	0.544436052366566	0.5375125881168177	0.5030211480362538	0.4794394091977174	0.46592816381336016	5.382e-01
24 (NOTCH1:Point)	0.4457	0.5231201745552199	0.44326955354145686	0.4470459885867741	0.4673967774420947	0.4858173883853642	0.48283820073850287	0.41440080563947634	0.3588872104733132	0.3681604565290366	0.3836018798254448	9.827e-01
24 (NOTCH1:Point)	0.5202	0.6049429338704263	0.6476586102719033	0.613125209801947	0.6888217522658611	0.5527861698556562	0.4545149378986237	0.5947885196374623	0.5982292715676402	0.5792212151728768	0.5270224907687143	7.589e-01
25 (NOTCH1:Point)	0.4727	0.5369354838709678	0.4938306451612903	0.5526209677419355	0.5001612903225806	0.49439516129032257	0.4941935483870968	0.43040322580645163	0.37620967741935485	0.4916129032258065	0.4898790322580645	7.775e-01
25 (NOTCH1:Point)	0.4425	0.5025806451612903	0.4568548387096774	0.4630241935483871	0.47100806451612903	0.46931451612903224	0.5165322580645161	0.47411290322580646	0.47403225806451615	0.46225806451612905	0.4375	9.815e-01
25 (NOTCH1:Point)	0.5851	0.4706048387096774	0.5558870967741936	0.4375806451612903	0.5401209677419355	0.5506854838709677	0.5250403225806451	0.43616935483870967	0.45745967741935484	0.5439112903225807	0.5015322580645162	1.566e-01
25 (NOTCH1:Point)	0.5935	0.5342741935483871	0.642258064516129	0.5594354838709678	0.63375	0.6030645161290322	0.5228225806451613	0.4470967741935484	0.6062096774193548	0.5876612903225806	0.530241935483871	5.610e-01
25 (NOTCH1:Point)	0.6259	0.661491935483871	0.5709677419354838	0.5134274193548387	0.6254838709677419	0.5444758064516129	0.47495967741935485	0.5429838709677419	0.5761290322580646	0.6257258064516129	0.6355645161290323	3.644e-01
26 (NOTCH1:Point)	0.5955	0.48230225879065436	0.5310098579523403	0.5601956066133664	0.46926181789955757	0.5464177598385469	0.49712799813707986	0.5094698439804394	0.6146472095008927	0.4913451835752542	0.5261585034541644	2.180e-01
26 (NOTCH1:Point)	0.6018	0.5090623302025926	0.5533260886439494	0.5285259644492742	0.6302491655670263	0.5173096328494916	0.5498331134052628	0.5600015524334394	0.4346425522005744	0.5605837149732206	0.5730031824885508	7.612e-01
26 (NOTCH1:Point)	0.5696	0.5160288752619732	0.5820072964371653	0.550531708453	0.4347201738725452	0.4862221532251805	0.5811534580454863	0.5062097337576651	0.5884110843747574	0.5199875805324846	0.49142280524722504	5.212e-01
26 (NOTCH1:Point)	0.524	0.6052161763564388	0.4663121943646666	0.5829387565008151	0.49809826903671506	0.48296204300240625	0.5035705969106574	0.4506326166265621	0.4786928510440115	0.4459171000543352	0.5032212993867888	6.279e-01
26 (NOTCH1:Point)	0.5411	0.6097182333307459	0.6045952029806722	0.555383062951176	0.5860436233796475	0.5283319102693472	0.5007762167197082	0.5719552899169448	0.49790421485678804	0.528409531941318	0.498952107428394	9.223e-01
27 (NOTCH1:Point)	0.5637	0.472764683875795	0.5124579124579125	0.46928544706322484	0.5678264122708567	0.5482229704451926	0.4697717919940142	0.5946502057613169	0.5890759446315001	0.49756827534605313	0.5650953984287318	6.299e-01
27 (NOTCH1:Point)	0.5081	0.49603441825664046	0.4297418630751964	0.4437336326225215	0.4475121586232697	0.4268237934904602	0.47897493453049006	0.47897493453049006	0.4754208754208754	0.47205387205387206	0.4990647212869435	6.128e-01
27 (NOTCH1:Point)	0.5691	0.5201271979049756	0.5577254021698466	0.5524130190796858	0.5531986531986532	0.5098391320613543	0.5480733258511036	0.5117845117845118	0.6032921810699589	0.5683127572016461	0.47901234567901235	5.442e-01
27 (NOTCH1:Point)	0.6436	0.551440329218107	0.5938271604938271	0.6083426861204639	0.7367377478488589	0.590048634493079	0.6568649457538347	0.5650205761316872	0.676954732510288	0.5196408529741863	0.6664421997755331	6.963e-01
27 (NOTCH1:Point)	0.4611	0.47818930041152263	0.4759072203516648	0.5125701459034793	0.4813692480359147	0.5251402918069584	0.4279835390946502	0.4663299663299663	0.5532360643471754	0.4906472128694351	0.48151889263000375	9.339e-01
29 (NOTCH1:Point)	0.492	0.5118316347898925	0.5856833728884545	0.509248918051096	0.46293452464051377	0.40974452045232446	0.4824794080692447	0.5122504537205081	0.5310275024431105	0.4820256875610778	0.47350970263855924	5.901e-01
29 (NOTCH1:Point)	0.5024	0.4886569872958258	0.6022616222253245	0.49448555074689376	0.4334775931872121	0.4837358648610917	0.4983247242775373	0.4489389920424403	0.4454837358648611	0.47410302945693145	0.45379031132207176	7.320e-01
29 (NOTCH1:Point)	0.5371	0.5026176183163479	0.5883009912048025	0.5740960491414212	0.39658662571548237	0.5060728744939271	0.44380846014239844	0.49315929079994414	0.4672972218344269	0.4341756247382382	0.5753176043557169	6.710e-01
29 (NOTCH1:Point)	0.4507	0.4566173391037275	0.5944436688538322	0.505025827167388	0.5195797850062823	0.42471729722183443	0.4876448415468379	0.49375261761831635	0.47623202568756107	0.37114337568058076	0.43948066452603657	6.660e-01
29 (NOTCH1:Point)	0.5339	0.5357741169900879	0.4605263157894737	0.5517939410861371	0.6089976266927265	0.5550746893759598	0.5328772860533296	0.44384336171994976	0.4651682256037973	0.622539438782633	0.5190562613430127	5.405e-01
29 (NOTCH1:Point)	0.6512	0.4576294848527153	0.6503559960910233	0.5612522686025408	0.660721764623761	0.574305458606729	0.7097235795057937	0.532807482898227	0.613848945972358	0.5252338405695938	0.5977244171436549	1.452e-01
29 (NOTCH1:Point)	0.5309	0.40998883149518356	0.4343501326259947	0.4623760993996929	0.5319000418818931	0.5320396481920983	0.47134580483037836	0.5519684489738936	0.4859695658243753	0.549839452743264	0.48516682954069523	4.003e-01
29 (NOTCH1:Point)	0.6558	0.611336032388664	0.6636883987156219	0.627460561217367	0.5471171296942622	0.7009981851179673	0.5765740611475638	0.5729791986597794	0.5469426218065057	0.6143026664805249	0.6169202847968728	8.507e-02
29 (NOTCH1:Point)	0.5027	0.5512704174228675	0.49375261761831635	0.4817464749406673	0.5043975987714645	0.5119014379449951	0.4205989110707804	0.4902275582856345	0.4347689515566104	0.490855786681558	0.4625855088650007	5.931e-01
29 (NOTCH1:Point)	0.56	0.5531202010330867	0.5711992182046628	0.5740611475638698	0.4627949183303085	0.5453371492391456	0.535320396481921	0.4869119084182605	0.46094513472008936	0.4792335613569733	0.5508865000698031	1.649e-01
30 (NOTCH1:Point)	0.4849	0.398919284025667	0.46595744680851064	0.4247889226612631	0.4522796352583587	0.4424181019925701	0.4341100979398852	0.41121242823370485	0.5004728132387707	0.5089496791624452	0.5366430260047281	7.470e-01
30 (NOTCH1:Point)	0.5794	0.5799729821006416	0.4980749746707194	0.5196217494089834	0.5382303275920297	0.5533941236068896	0.5861870989530564	0.5241472475515029	0.5455589327929753	0.5095238095238095	0.5474164133738602	1.760e-01
30 (NOTCH1:Point)	0.5227	0.5848362039851401	0.6779972982100642	0.647821681864235	0.5976359338061465	0.48206686930091186	0.6545086119554204	0.688112124282337	0.6408308004052685	0.5875717662951706	0.4424181019925701	7.964e-01
30 (NOTCH1:Point)	0.4952	0.43454913880445795	0.5454913880445795	0.4490712597095576	0.48814589665653496	0.5193853427895981	0.4866261398176292	0.4	0.5290104694360014	0.5050658561296859	0.5127659574468085	6.900e-01
30 (NOTCH1:Point)	0.5335	0.4687605538669368	0.4551502870651807	0.5070921985815603	0.5646403242147923	0.5184734886862546	0.49030732860520093	0.5757514353259034	0.5207024653833164	0.5415737926376224	0.5486322188449848	7.369e-01
32 (NOTCH1:Point)	0.5054	0.5092956852791878	0.5763324873096447	0.5574238578680203	0.5253172588832488	0.5412119289340102	0.5186230964467005	0.6202093908629441	0.6251586294416244	0.47798223350253805	0.5029822335025381	7.255e-01
32 (NOTCH1:Point)	0.6165	0.646510152284264	0.6007931472081218	0.5409581218274112	0.5925126903553299	0.6579949238578681	0.5393401015228426	0.5421319796954315	0.6432741116751269	0.6886421319796955	0.602506345177665	5.204e-01
32 (NOTCH1:Point)	0.4692	0.4291560913705584	0.4761421319796954	0.46012055837563454	0.4873096446700508	0.5345812182741116	0.4456535532994924	0.38886421319796954	0.5692258883248731	0.48086928934010154	0.4651015228426396	8.956e-01
32 (NOTCH1:Point)	0.5935	0.47940989847715737	0.5899111675126903	0.4975888324873096	0.5831535532994924	0.5655139593908629	0.5529187817258884	0.534517766497462	0.5934010152284264	0.5739530456852792	0.4600253807106599	8.858e-02
32 (NOTCH1:Point)	0.5548	0.5912119289340102	0.5995875634517767	0.5717005076142132	0.5113578680203046	0.5660850253807107	0.6083121827411168	0.4338197969543147	0.5639276649746193	0.5754441624365483	0.5752855329949239	8.885e-01
33 (NOTCH1:Point)	0.5919	0.5699679724069968	0.5532150776053215	0.6009793052475979	0.6049519586104952	0.5319660014781966	0.6332224685883222	0.551059374230106	0.6051983247105198	0.5343680709534369	0.549119241192412	5.383e-01
33 (NOTCH1:Point)	0.5415	0.49307095343680707	0.5252525252525253	0.5131189948263118	0.5849039172209904	0.6133284060113329	0.5400036954915004	0.5149975363389998	0.5363389997536339	0.5893077112589308	0.5051736881005173	6.906e-01
33 (NOTCH1:Point)	0.6368	0.642030056664203	0.6034121704853412	0.5733555062823356	0.5547548657304755	0.5614991377186499	0.5435452081793545	0.5833641290958365	0.6201958610495196	0.5845035723084504	0.6011640798226164	2.084e-01
33 (NOTCH1:Point)	0.5611	0.4538371520078837	0.5256836659275683	0.46233678245873366	0.563839615668884	0.6108647450110865	0.563470066518847	0.5544161123429416	0.48407859078590787	0.4873429416112343	0.5669807834441981	8.417e-01
33 (NOTCH1:Point)	0.5738	0.5974377925597438	0.5645787139689579	0.5501970928800197	0.5284244887903424	0.6266321754126633	0.5710458240946046	0.47822739591032276	0.6021187484602119	0.5012010347376201	0.557680463168268	5.060e-01
33 (NOTCH1:Point)	0.5178	0.5489652623798965	0.5999630450849963	0.48509485094850946	0.5499815225424981	0.5315964523281597	0.5298102981029811	0.553430647942843	0.6364252278886425	0.5919869425966987	0.5028948016752894	8.954e-01
33 (NOTCH1:Point)	0.6126	0.5569413648681941	0.5846883468834688	0.49571938901207196	0.5871212121212122	0.6434466617393446	0.5279625523527962	0.5263919684651392	0.5953436807095344	0.45891845282089183	0.5275930032027593	4.513e-02
33 (NOTCH1:Point)	0.5177	0.5210335057896034	0.5264535599901453	0.48429416112342943	0.5492424242424242	0.5005851194875585	0.54490022172949	0.5706146834195615	0.49268600640551863	0.4530210643015521	0.5327974870657798	6.217e-01
33 (NOTCH1:Point)	0.4921	0.5452081793545208	0.5356614929785661	0.4685575264843558	0.5546008869179601	0.555339985218034	0.5570029563932003	0.5717849223946785	0.5849655087459965	0.5620226656812023	0.4913155949741316	5.685e-01
33 (NOTCH1:Point)	0.5348	0.5228812515397881	0.5665804385316581	0.5390490268539049	0.5658413402315842	0.5647326927814733	0.6370411431387041	0.5279317565902931	0.5547856614929786	0.4275991623552599	0.5245750184774575	8.843e-01
34 (NOTCH1:Point)	0.6366	0.5597211417629107	0.6376039734306744	0.6000837771527736	0.5953862725151098	0.5975704625695649	0.5410807252707798	0.6204296571120819	0.5518221530728262	0.5702232062713183	0.5124768116809287	2.659e-01
34 (NOTCH1:Point)	0.459	0.4544611333851954	0.4177787086350308	0.4314523367841541	0.49611034647836755	0.408652983065047	0.5154090120280055	0.4965591526539405	0.4335467656034947	0.4385434743582072	0.478487223984202	7.535e-01
34 (NOTCH1:Point)	0.4943	0.5320746813476154	0.5048171862844832	0.5033510861109449	0.4063191909520675	0.5362036981628867	0.45090060439231644	0.4956615403027946	0.4441086709353121	0.495332415774041	0.500209442881934	6.803e-01
34 (NOTCH1:Point)	0.5583	0.45867991143558134	0.5584345640596015	0.6240799473400754	0.6007121057985758	0.5230985578361558	0.5796182155466459	0.5091257255699838	0.5834779486565735	0.5507150978397463	0.5661241098677517	5.716e-01
34 (NOTCH1:Point)	0.5775	0.6037939082041769	0.5573574292382263	0.5502064508407636	0.5075997845730357	0.6063072227873856	0.566752438513554	0.525731554066184	0.5172341571420023	0.5124768116809287	0.5196277900783914	2.459e-01
35 (NOTCH1:Point)	0.5281	0.5047134128600523	0.5907477451265639	0.5776840267675298	0.6551934826883911	0.6408786732615653	0.5694501018329939	0.5274076229269712	0.6171079429735234	0.5294151876636601	0.6188536514402095	6.863e-01
35 (NOTCH1:Point)	0.537	0.5301716613325574	0.5266075065464068	0.483590340413151	0.5964794879255164	0.5812336339831248	0.5485016002327612	0.46351469304626125	0.5452138492871691	0.527058481233634	0.5214431189991271	2.014e-01
35 (NOTCH1:Point)	0.6215	0.5332848414314809	0.601542042478906	0.6233633983124818	0.6033750363689264	0.6059063136456212	0.5075938318300843	0.523712540005819	0.5649112598196101	0.5315682281059063	0.522839685772476	2.265e-01
35 (NOTCH1:Point)	0.5092	0.48600523712540006	0.5252836776258365	0.44850160023276114	0.5540587721850451	0.5080011638056444	0.48073901658423046	0.49089322083212106	0.4938900203665988	0.5305498981670062	0.5808263020075647	7.670e-01
35 (NOTCH1:Point)	0.6274	0.5339831248181554	0.6220250218213559	0.6468431771894094	0.6010474250800116	0.5972650567355252	0.627058481233634	0.49647948792551644	0.5792551643875473	0.5806517311608961	0.5652604015129473	1.454e-01
36 (NOTCH1:Point)	0.5483	0.4385264469362329	0.5623230263903046	0.4931475818325971	0.5525257673575716	0.39922414769509573	0.5389625099105222	0.5538849246800317	0.4843413750141579	0.4348737116321214	0.4578094914486352	1.569e-01
36 (NOTCH1:Point)	0.5526	0.5274946200022652	0.508777891040888	0.4519481254955261	0.5584437648657832	0.5561785026616831	0.4595367538792615	0.4500934420659191	0.4119662475931589	0.5192830445124023	0.47496885264469363	5.479e-01
36 (NOTCH1:Point)	0.5669	0.5060595763959679	0.5795107033639144	0.5319685128553631	0.573054706082229	0.6509230943481707	0.6263166836561332	0.45834749122210894	0.4995186317816287	0.4968003171367086	0.5435496658738249	4.285e-01
36 (NOTCH1:Point)	0.5418	0.5237569373655001	0.49968852644693623	0.44554875976894326	0.5872692264129573	0.5033695775285989	0.5086363121531318	0.5035677879714577	0.4976781062407974	0.5127704156756144	0.5319968286329143	3.714e-01
36 (NOTCH1:Point)	0.5197	0.49844263223468116	0.49306263449994336	0.5322516706308755	0.5011609468796013	0.48700305810397554	0.5089477857061955	0.48652168988560424	0.5493544002718315	0.491561898289727	0.49991505266734626	2.840e-01
38 (NOTCH1:Point)	0.5199	0.5258319445191119	0.47693672383205205	0.46193753024030965	0.5558572119778507	0.5046234073436912	0.5133594968012473	0.4829847857642062	0.48908660824686845	0.5238965647008226	0.4323423471856352	5.700e-01
38 (NOTCH1:Point)	0.4329	0.44185796462555776	0.49252728347938285	0.44860491371431643	0.5383850330627385	0.4650422020321488	0.5259663458953819	0.4193591742379442	0.4946642653620773	0.4477447449061878	0.49690876834578784	8.531e-01
38 (NOTCH1:Point)	0.4569	0.4483629912370303	0.4735498091500457	0.49629052201494545	0.49895166926509327	0.4673404655663674	0.5393258426966292	0.5135207784527713	0.49182839632277836	0.5453470243535293	0.49424762109564	8.037e-01
[truncated: 2,087 more rows]
