# Supplementary material for: Systematic interrogation of mutation groupings reveals divergent downstream expression programs within key cancer genes
Source: BMC Bioinformatics. 2021 May 6;22:233. doi: 10.1186/s12859-021-04147-y (PMC8101181; doi:10.1186/s12859-021-04147-y)
Supplement: Supplementary file 2 — Additional file 2: Table S1. Inventories of subgrouping task information. For each cohort and sub-cohort in which subgroupings were enumerated, we list here information for the subgroupings of point mutations (Base), the subgroupings constructed by adding CNAs (Copy), as well as the cohort-specific and gene-specific randomly-chosen subgroupings (RandCoh and RandGene). We include here these files for the METABRIC(LumA) cohort: mtype-tbl for an inventory of the subgroupings tested, auc-mat for subgrouping perfomances and Delong divergence relative to the corresponding gene-wide task, coef-means for averaged logistic ridge regression model coefficients, and trnsf-aucs for transfer performances when applied to the remaining cohorts, as well as a README describing the format of each file. These files for the remaining cohorts can be found at our data portal under Datasets/Output Summaries/Ridge. [file 12859_2021_4147_MOESM2_ESM.gz › microarray__METABRIC_LumA__coef-means_Base.csv]

	A1BG	A1CF	A2M	A4GALT	A4GNT	AAAS	AACS	AADAC	AADACL2	AADAT	AAK1	AAMP	AANAT	AARS	AARS2	AARSD1	AASDH	AASDHPPT	AASS	AATK	ABAT	ABCA1	ABCA12	ABCA13	ABCA2	ABCA3	ABCA4	ABCA5	ABCA6	ABCA7	ABCA8	ABCA9	ABCB1	ABCB10	ABCB11	ABCB4	ABCB5	ABCB6	ABCB8	ABCB9	ABCC1	ABCC10	ABCC11	ABCC12	ABCC2	ABCC3	ABCC4	ABCC5	ABCC6
AKT1:Point	-0.00257	0	5.76e-05	-0.00396	-0.00562	-0.00146	0.000536	0	-0.00245	-0.000555	-0.00435	-0.000792	0	-0.00393	-0.00303	0.00178	-0.000147	-0.0032	-0.00406	0.00161	-0.0025	0.00238	0.0108	0	0.00245	0.00149	-0.00354	-0.00173	-3.12e-05	-0.0011	-0.0022	0.00128	-0.000332	0.00107	0.00343	0.000518	0	-0.00289	0.00625	0.000123	-0.0012	-0.00263	-0.00375	0.000234	-0.00204	-0.000591	0.000761	-0.00382	-0.00217
AKT1:Point:missense_variant	-0.00314	0	0.000197	-0.00138	-0.00271	-0.00203	0.00153	0	-0.000516	0.00108	-0.00366	0.000294	0	-0.00315	-0.00306	0.000819	-0.000336	-0.00267	-0.00309	-0.000561	-0.00296	0.00282	0.0134	0	0.00133	0.00186	-0.00324	-0.00268	0.000315	-0.00251	-0.000911	0.00157	-0.000276	0.000906	0.0051	-0.00026	0	-0.0037	0.00718	-0.000123	-0.00216	-0.000805	-0.00308	0.00136	0.000887	-0.00202	0.000371	-0.0036	-0.00173
AKT1:Point:2/13	-0.00269	0	0.0009	-0.00349	-0.00318	-0.00284	0.0021	0	-0.00736	0.00158	-0.00685	-0.00115	0	-0.00723	-0.00371	-0.000438	0.000107	-0.00384	-0.00319	0.000628	-0.00164	0.00247	0.0186	0	0.00554	-0.000888	-0.00602	-0.00143	-0.00152	-0.00218	-0.00195	0.00033	0.000926	-0.000147	0.00412	0.00344	0	-0.00902	0.0126	-0.000457	-0.00326	-0.000234	-0.00307	0.00139	-0.00125	-0.0044	0.00302	-0.00587	-0.00208
AKT1:Point:PF00169	-0.00466	0	0.00125	-0.00187	-0.00315	-0.00244	0.00222	0	-0.00317	0.00131	-0.00559	-0.000278	0	-0.00568	-0.00344	0.000518	-0.00012	-0.00332	-0.00312	3.26e-05	-0.00126	0.00264	0.0146	0	0.00422	0.00122	-0.00489	-0.000385	-0.000643	-0.00327	-0.00148	0.000822	0.000408	0.000392	0.00486	0.00352	0	-0.00652	0.00903	0.000114	-0.00223	-0.00221	-0.00492	0.0015	-0.00283	-0.00312	0.00155	-0.00399	-0.00284
AKT1:Point:SM00233	-0.00466	0	0.00125	-0.00187	-0.00315	-0.00244	0.00222	0	-0.00317	0.00131	-0.00559	-0.000278	0	-0.00568	-0.00344	0.000518	-0.00012	-0.00332	-0.00312	3.26e-05	-0.00126	0.00264	0.0146	0	0.00422	0.00122	-0.00489	-0.000385	-0.000643	-0.00327	-0.00148	0.000822	0.000408	0.000392	0.00486	0.00352	0	-0.00652	0.00903	0.000114	-0.00223	-0.00221	-0.00492	0.0015	-0.00283	-0.00312	0.00155	-0.00399	-0.00284
AKT1:Point:missense_variant:2/13	-0.0026	0	0.000301	-0.00218	-0.00158	-0.00231	0.000876	0	-0.00379	0.00161	-0.00416	-0.000131	0	-0.0045	-0.00227	-0.000718	-0.000157	-0.00257	-0.00225	0.000694	-0.00149	0.00138	0.0122	0	0.00376	8.15e-07	-0.0047	-0.00179	-0.00097	-0.00234	-0.000916	5.11e-05	0.000186	-0.000477	0.00247	0.00159	0	-0.00478	0.00867	7.17e-05	-0.00297	-0.000112	-0.00217	0.000561	-0.000834	-0.00252	0.00165	-0.00417	-0.00204
AKT1:Point:PF00169:missense_variant	-0.00375	0	0.000792	-0.00197	-0.00221	-0.00278	0.00161	0	-0.00321	0.00203	-0.00619	0.000537	0	-0.00527	-0.00328	-0.000295	-7.51e-05	-0.00329	-0.00319	0.0002	-0.00209	0.00241	0.0152	0	0.00347	0.00139	-0.00506	-0.0022	-0.00111	-0.00387	-0.00152	0.00119	0.000289	-1.16e-05	0.00553	0.00222	0	-0.00576	0.00872	0.000546	-0.00325	-0.00204	-0.00359	0.00107	-0.000923	-0.00125	0.000275	-0.00344	-0.00378
AKT1:Point:SM00233:missense_variant	-0.00375	0	0.000792	-0.00197	-0.00221	-0.00278	0.00161	0	-0.00321	0.00203	-0.00619	0.000537	0	-0.00527	-0.00328	-0.000295	-7.51e-05	-0.00329	-0.00319	0.000201	-0.00209	0.00241	0.0152	0	0.00347	0.00139	-0.00506	-0.0022	-0.00111	-0.00387	-0.00152	0.00119	0.000288	-1.17e-05	0.00553	0.00222	0	-0.00576	0.00872	0.000546	-0.00325	-0.00204	-0.00359	0.00107	-0.000923	-0.00125	0.000276	-0.00344	-0.00378
AKT1:Point:2/13:17:ENSP00000451828.1:p.Glu17Lys	-0.00317	0	0.00147	-0.00166	0.00113	-0.00226	0.00101	0	-0.00401	0.00089	-0.00425	-0.000542	0	-0.00447	-0.000635	-0.000481	-0.00138	-0.0036	-0.00091	8.49e-05	-0.00217	0.00172	0.0126	0	0.00318	0.00126	-0.00484	-0.00241	-0.00166	-0.00175	-0.000775	-0.000885	0.00115	-0.0013	0.00168	0.0009	0	-0.00502	0.00761	0.000438	-0.00391	7.3e-05	-0.000658	0.0015	-0.00163	-0.00276	0.00159	-0.00393	-0.00457
ALK:Point	-0.00209	0	-0.00165	0.00547	-0.0136	0.00395	-0.000236	0	0.000512	-0.00487	0	0	0	-0.00149	0.00226	0.00277	-0.00595	-0.00137	0.00384	-0.00574	-0.00305	0.00148	0	0	0.00154	-0.00671	0.00651	0.00321	-0.00095	-0.00496	0.000849	0.00245	0.00112	-0.00032	0	-2.62e-05	0	0	-0.000509	0.000522	-0.000326	0.00195	-0.00162	0.00445	0.00919	0.00487	0.00352	0.00212	-0.000342
ALK:Point:missense_variant	0.0015	0	-0.000178	0.00138	-0.00153	0.000239	-0.000106	0	-0.00217	-0.000167	0	0	0	-0.000508	-0.000543	0.000549	-0.000957	-7.94e-05	7.69e-06	-0.00201	-0.00131	-0.000273	0	0	-0.000315	-0.000652	0.00105	0.000731	-0.000555	0.000368	0.000185	0.000602	9.59e-05	-0.000937	0	0.000536	0	0	-0.00148	0.000417	-4.06e-05	0.000178	-0.000306	0.000292	0.00134	0.00128	0.00236	0.000424	-0.00123
ALK:Point:(missense_variant|synonymous_variant)	0.000663	0	-0.00181	0.00581	-0.00976	0.00524	0.00119	0	0.000481	-0.0028	0	0	0	-0.000543	0.00411	0.0036	-0.0045	-0.000263	0.00273	-0.00619	-0.00347	0.00127	0	0	0.000414	-0.0051	0.00547	0.0011	-0.000409	-0.00315	0.000693	0.00204	0.00304	-0.00172	0	0.00158	0	0	-0.00381	-0.000412	0.00166	0.00281	-0.00266	0.0011	0.00789	0.00493	0.00523	0.000835	-0.00257
ALK:Point:none	-0.00067	0	-0.00168	-0.000962	-0.00449	0.0013	-0.00237	0	-0.00231	-0.00418	0	0	0	-0.000768	0.00159	0.00152	-0.00449	-0.000463	0.00554	-0.012	-0.00129	0.000455	0	0	0.0019	-0.00375	0.00516	0.00088	-0.00164	-0.0048	0.000906	0.00239	-0.000376	0.000431	0	0.00192	0	0	-0.00205	0.00216	-0.000222	3.44e-05	-0.00384	0.00178	0.00339	-0.00276	0.00716	0.0033	0.00181
ALK:Point:none	-0.00123	0	-0.00041	0.0017	-0.00403	0.00103	-0.000647	0	3.16e-05	-0.000741	0	0	0	-8.96e-05	0.000407	0.000675	-0.00189	-6.17e-05	0.00155	-0.00312	-0.000693	0.000774	0	0	-7.54e-05	-0.00185	0.00103	0.00106	-4.05e-05	-0.00139	-2.07e-05	0.00101	0.001	0.000149	0	0.000786	0	0	0.000186	0.000223	-0.000671	0.000287	0.000181	0.00126	0.00152	0.000516	0.00146	0.00123	-0.000389
ALK:Point:none:(missense_variant|synonymous_variant)	-0.00133	0	-0.000959	0.00333	-0.0067	0.00183	-1.58e-05	0	-0.000298	-0.00127	0	0	0	-0.000246	0.00169	0.00137	-0.00171	-0.000178	0.00234	-0.00515	-0.00174	0.00224	0	0	-0.000753	-0.00188	0.0031	0.0013	-0.000282	-0.00245	0.000476	0.00148	0.00209	-0.00127	0	0.00241	0	0	-0.00101	-0.000225	0.0014	0.00204	-0.000452	0.000489	0.00359	0.000172	0.00393	0.00118	-0.000882
APC:Point	-0.000604	0	0.000176	-0.0011	0.00233	0.000203	0.000153	0	-0.00116	7.72e-05	-0.00107	0.00027	0	-0.00012	-0.000896	-0.000133	-0.00089	-1.01e-05	-0.000373	-0.000502	-0.000397	-0.000645	0.000348	0	-0.000543	0.000253	0.000694	0.000563	-0.000659	0.000631	-0.000269	-0.000599	0.000683	-0.0008	-3.06e-05	0.000552	0	-0.000282	0.000162	0.00121	0.000266	-0.000178	-0.000688	-0.000553	-0.000254	-0.0018	-0.000954	-0.00103	0.00071
APC:Point:16/16	-0.000798	0	0.000283	-0.00177	0.000859	0.000234	-4.8e-05	0	-0.00157	-3.14e-05	-0.000384	0.000552	0	0.000177	-0.000804	-0.000291	-0.000887	-2.67e-05	-0.00048	5.21e-05	-0.000485	-0.000219	0.000425	0	0.000198	0.000319	0.000952	0.000483	-0.000721	0.000858	-4.34e-05	-0.000365	0.00092	-0.000979	0.000486	0.00086	0	0.000346	7.65e-05	0.00124	0.000756	-0.000328	-0.000209	0.000128	0.000148	-0.00106	-0.000376	-0.000525	0.000908
APC:Point:none	-3.72e-05	0	4.45e-05	-0.000383	0.000454	-4.06e-05	-2.46e-06	0	-0.000341	-0.000137	0.000385	9.08e-05	0	6.37e-05	-0.000227	-0.000138	-0.000281	-7.82e-05	-0.000233	-0.000115	-0.000189	-0.00013	8.4e-05	0	-3.66e-05	0.000133	0.000514	3.71e-05	-0.000398	0.000282	-0.000221	-0.000162	0.000299	-0.000451	-6.4e-05	0.000152	0	-0.000163	-6.36e-05	0.00039	0.000259	-0.000137	-0.000118	1.18e-05	4.5e-05	-0.000901	-0.000314	-0.000282	0.000297
APC:Point:none	-0.00099	0	0.000394	-0.00238	0.00338	0.000934	0.000499	0	-0.00205	0.000812	-0.0018	0.00107	0	-0.000613	-0.00101	-0.000169	-0.00139	-0.000466	-0.00105	2.71e-05	-0.00101	-0.001	-0.000636	0	-0.000877	0.000728	3.3e-05	0.0016	-0.000424	0.000904	0.000133	-0.000694	0.00148	-0.00146	0.000147	0.00139	0	0.000385	0.000572	0.0023	0.000757	-0.000237	-0.00131	-0.000147	0.000184	-0.00254	-0.00127	-0.00161	0.00163
ARID1A:Point	0.00158	0	0.000897	-0.00965	0.00356	-0.00882	0.00153	0	0.00329	0.0159	-0.016	-0.00929	0	-0.00337	0.00658	0.00565	-0.00801	-0.00692	-0.00539	-0.0215	-0.0135	0.00628	0.0234	0	-0.0127	0.000862	0	-0.000508	-0.00585	-0.0137	-0.0091	-0.0118	-0.00479	0	0.00319	0.00726	0	0.00548	0.00595	-0.00857	-0.00803	-0.00761	-0.0136	0.0111	0.00775	0.00678	0.000826	0.00656	0.0144
ARID1A:Point:missense_variant	-0.000555	0	0.000405	0.000663	-0.000256	-0.000207	3.51e-05	0	0.000575	3.68e-05	-0.000443	-0.000793	0	0.000125	0.00145	0.000854	0.000572	-0.000222	7.39e-05	-0.000706	-0.000686	-0.000618	0.00282	0	-0.00213	0.00028	0	-0.000259	0.000864	0.000364	0.000172	-0.000298	0.000197	0	0.00184	0.000573	0	0.000247	0.000807	0.000491	-0.00163	-0.000429	0.000491	0.00254	-0.00148	0.000583	-0.00017	0.000635	0.00023
ARID1A:Point:(frameshift_variant|missense_variant)	-0.0019	0	0.00043	0.0083	0.00496	0.00212	-0.00147	0	-0.00378	0.00895	-0.00663	-0.000424	0	-0.00134	0.00255	0.00374	-0.00431	0.00127	-0.00831	-0.00854	-0.0102	0.00553	0.0113	0	-0.00886	-0.00584	0	-0.00805	0.00199	-0.00652	-0.00543	-0.00917	-4.85e-05	0	0.000323	0.00416	0	0.00202	0.00431	0.00483	-0.0126	-0.00241	-0.00362	0.0158	-0.000891	-0.00796	0.00516	0.00227	0.00295
ARID1A:Point:(frameshift_variant|stop_gained)	-0.00712	0	-0.00328	0.00234	0.00458	0.000681	-0.00562	0	-0.00655	0.00218	-0.00347	0.000969	0	-0.00533	-0.00247	0.00178	-0.00897	-0.00174	-0.00818	-0.019	-0.00625	0.0117	0.00244	0	0.00337	-0.00154	0	-0.000867	-0.0056	-0.0132	-0.00257	-0.00737	-0.003	0	-0.0193	0.00124	0	0.00843	-0.000475	-0.0157	-0.000454	0.000258	-0.0121	0.00306	0.00999	0.0048	0.00329	0.00189	0.0123
ARID1A:Point:(frameshift_variant|synonymous_variant)	0.0133	0	-0.000988	-0.0155	0.00427	-0.000139	0.000582	0	-0.00772	0.00568	-0.0234	-0.00492	0	-0.00136	-0.00561	0.00344	-0.0111	-0.00393	-0.0102	-0.0179	-0.00656	0.0127	0.00626	0	-0.00152	-0.000509	0	0.00173	-0.00435	-0.0118	-0.0132	-0.00577	-0.00507	0	-0.0082	0.00425	0	0.00695	-0.00841	-0.00102	-0.00621	-0.000356	-0.0134	0.00434	0.015	-0.00767	0.00518	-0.00206	-1.98e-05
ARID1A:Point:(missense_variant|stop_gained)	-0.00766	0	0.00269	0.00176	-0.000649	-0.000391	-0.00138	0	0.000885	-0.000841	-0.00111	-0.00628	0	-0.000754	0.01	0.000681	0.00286	-0.00311	0.00209	-0.00321	-0.00504	-0.00128	0.00738	0	-0.00664	0.00362	0	-0.00239	-0.00335	-0.00321	0.0037	-0.00259	-0.00167	0	0.00731	-0.00109	0	0.0009	0.0114	-0.0054	-0.00503	-0.0057	-5.74e-05	0.0117	-0.00147	0.0072	-0.00297	0.0085	0.00872
ARID1A:Point:(missense_variant|synonymous_variant)	0.00302	0	0.00114	-0.00376	-0.0012	-0.00277	0.00104	0	0.000407	0.00173	-0.00319	-0.00285	0	-4.3e-05	0.00264	0.000811	0.000837	-0.00155	-0.000542	-0.00184	-0.000812	-0.00225	0.00418	0	-0.00337	0.00171	0	0.000523	0.000395	0.000425	-0.00147	-0.00103	-0.00128	0	0.00507	0.000116	0	-0.000737	0.0017	0.000125	-0.00237	-0.00238	0.000644	0.00504	-0.000331	0.00132	-0.000333	0.00148	-0.000195
ARID1A:Point:(stop_gained|synonymous_variant)	0.00193	0	0.000306	-0.00598	0.000915	-0.000719	-0.00119	0	-0.000121	-0.000576	-0.00334	-0.00375	0	-0.000513	0.00279	-0.000732	-8.54e-05	-0.00165	-0.000907	-0.00397	0.000692	0.000432	0.00105	0	9.61e-05	0.00391	0	0.00309	-0.00175	-0.00254	-0.000342	0.00177	-0.00241	0	-0.000567	4.51e-05	0	0.00165	0.000318	-0.00468	0.00123	-0.00108	-0.00246	0.00149	0.00311	0.00628	-0.000407	0.00242	0.00141
ARID1A:Point:20/20	0.00315	0	0.00275	0.00416	0.00258	-0.00467	0.00207	0	-0.00185	0.0144	-0.0114	-0.00464	0	0.000166	0.00123	-0.00291	-0.00535	-0.00458	-0.00489	-0.0061	-0.00438	-0.000756	0.0107	0	-0.00372	0.00502	0	0.000336	-0.00328	-0.00824	-0.00214	-0.00361	-0.00549	0	0.00359	0.00182	0	0.000683	0.00505	-0.00384	0.0033	0.00507	-0.00635	0.00661	0.00782	0.00193	-0.000592	0.00595	0.00308
ARID1A:Point:none	-0.00226	0	0.00043	-0.00867	0.00284	-0.0074	-0.000204	0	0.00414	0.0204	-0.0113	-0.0132	0	-0.00223	0.00945	0.00444	-0.00619	-0.0134	-0.00593	-0.0236	-0.0123	0.0107	0.0223	0	-0.0127	-0.00416	0	0.00466	-0.0025	-0.0146	-0.00687	-0.0127	-0.0112	0	0.00531	0.0102	0	0.0138	0.0038	-0.00943	-0.00525	-0.00795	-0.0134	0.0105	0.00244	0.000568	-0.00341	0.000315	0.00952
ARID1A:Point:none	0.00273	0	0.00036	-0.0122	0.00504	-0.0116	0.00165	0	0.00648	0.0206	-0.0162	-0.0133	0	-0.00315	0.00961	0.00669	-0.0109	-0.0128	-0.00518	-0.0278	-0.0175	0.00923	0.0302	0	-0.0133	-0.000786	0	0.00102	-0.00612	-0.018	-0.00818	-0.0119	-0.00824	0	0.00574	0.0102	0	0.0112	0.00769	-0.0086	-0.00905	-0.0064	-0.0158	0.0129	0.0067	0.0067	-0.00408	0.00465	0.0157
ARID1A:Point:none:missense_variant	-0.000516	0	0.000735	0.000784	-0.00106	-0.000267	0.000738	0	0.00153	-0.000423	0.000349	-0.00259	0	0.000425	0.0015	0.000915	0.00212	4.7e-05	-0.000258	-0.00101	-0.00108	-0.000549	0.00335	0	-0.00376	4.43e-05	0	-0.000757	0.000926	0.00121	0.000718	3.22e-05	-2.03e-05	0	0.00447	0.000972	0	-0.000361	0.00161	0.000954	-0.00194	-0.00146	0.00102	0.00384	-0.00169	-0.00226	-0.000522	0.00116	-0.000128
ARID1A:Point:none:(frameshift_variant|missense_variant)	-0.0049	0	0.000132	0.00696	-7.07e-05	0.000753	-0.00192	0	-0.00159	0.00673	-0.00123	-0.00317	0	-0.000664	0.000421	0.00368	0.000114	-0.00336	-0.00436	-0.00684	-0.00512	0.00357	0.00826	0	-0.00402	-0.00618	0	-0.00145	0.000458	-0.00457	-0.00242	-0.00726	-0.0028	0	0.00376	0.00453	0	0.00477	0.00244	0.00259	-0.0092	-0.00136	0.000425	0.00928	-0.00238	-0.0128	-0.00115	-0.00145	-0.000889
ARID1A:Point:none:(frameshift_variant|stop_gained)	-0.00623	0	-0.00287	0.00121	-0.000592	0.00171	-0.00691	0	-0.00832	0.00524	-0.00162	-0.00284	0	-0.00438	-0.00303	0.000902	-0.00735	-0.00683	-0.00529	-0.0121	-0.00461	0.00904	-0.000774	0	0.00493	-0.00322	0	0.00259	-0.00309	-0.0114	-0.00218	-0.0062	-0.00541	0	-0.013	0.00224	0	0.0117	-0.000878	-0.0141	-0.000698	0.00207	-0.0087	0.0021	0.0102	-0.00291	0.00234	-0.000521	0.00814
ARID1A:Point:none:(frameshift_variant|synonymous_variant)	0.00631	0	-0.000915	-0.00671	-0.000828	-0.00164	-0.0016	0	-0.00593	0.00612	-0.0101	-0.00463	0	-5.09e-06	-0.0045	0.0027	-0.00305	-0.00743	-0.00216	-0.00534	-0.00266	0.00679	0.000877	0	0.00196	-0.0035	0	0.00575	0.000249	-0.00643	-0.00733	-0.00451	-0.00523	0	-0.00248	0.00246	0	0.00718	-0.00795	0.000703	-0.00359	0.000968	-0.00644	0.00114	0.00687	-0.00749	0.000394	-0.00506	-0.00122
ARID1A:Point:none:(missense_variant|stop_gained)	-0.00809	0	0.00157	0.00204	-4.8e-05	-0.000951	-0.000539	0	0.00245	-0.00237	0.00148	-0.00576	0	0.000682	0.00912	0.00071	0.00336	-0.00147	-0.00032	-0.00528	-0.00294	-8.24e-05	0.00638	0	-0.00572	0.00292	0	0.000466	-0.00293	-0.00233	0.00411	-0.000704	-0.0014	0	0.00398	-0.000997	0	0.00196	0.0101	-0.00536	-0.00136	-0.00471	8.24e-05	0.0101	-0.00143	0.00655	-0.00358	0.00696	0.00564
ARID1A:Point:none:(missense_variant|synonymous_variant)	0.00279	0	0.00298	-0.00486	-0.00257	-0.0064	0.00285	0	0.00311	0.00243	-0.00637	-0.00525	0	0.000187	0.0073	0.00178	0.00243	-0.00279	-0.00213	-0.00561	-0.00163	-0.000501	0.0092	0	-0.00747	0.00377	0	0.0018	1.21e-05	0.0002	-0.00131	-0.00311	-0.00387	0	0.0101	0.000141	0	0.000283	0.0038	0.0015	-0.00383	-0.00543	0.000826	0.00849	-0.00417	0.00208	-0.00483	0.00175	-0.004
ARID1A:Point:none:(stop_gained|synonymous_variant)	0.000474	0	0.000482	-0.00314	0.000249	-0.00137	-0.000487	0	-0.000496	-0.000108	-0.00173	-0.00207	0	-0.000483	0.00185	-0.000691	0.00022	-0.00141	-0.000268	-0.00208	0.00048	0.000495	0.000159	0	-8.4e-06	0.00156	0	0.00215	-0.000862	-0.000891	-0.000232	0.000651	-0.00175	0	-0.000916	4.54e-05	0	0.000911	0.000464	-0.00276	0.00101	-0.000605	-0.0017	0.000851	0.0015	0.00469	-0.00103	0.00144	0.00158
ARID1A:Point:none:missense_variant	-0.000872	0	0.0003	0.00105	0.000908	-2.65e-05	-0.000402	0	0.000751	-7.78e-06	-0.000331	-0.000857	0	9.45e-05	0.00241	0.000719	0.00108	0.000126	-0.000419	-0.00119	-0.00105	-0.000754	0.00414	0	-0.00238	-0.000146	0	8.86e-05	0.000801	0.000377	0.000348	-0.000414	0.000192	0	0.0024	0.00101	0	-0.000171	0.000758	0.00131	-0.00255	-0.000811	0.000688	0.00379	-0.00141	0.00162	-0.00104	0.00102	0.000203
ARID1A:Point:none:(frameshift_variant|missense_variant)	-0.0013	0	0.000576	0.00308	0.00282	0.00125	-0.00196	0	-0.000948	0.00493	-0.00241	-0.00174	0	-0.000229	0.00209	0.00102	-0.00165	-0.00216	-0.00356	-0.00331	-0.00582	0.00336	0.00556	0	-0.00375	-0.00503	0	-0.00446	0.000989	-0.00452	-0.00181	-0.00386	-0.001	0	0.00169	0.00322	0	0.00277	0.00281	0.00336	-0.00832	0.000783	-0.00209	0.00852	-0.000204	-0.00499	0.00137	-0.000927	0.00267
ARID1A:Point:none:(frameshift_variant|stop_gained)	-0.00687	0	-0.00416	-0.000131	0.00419	0.000624	-0.00933	0	-0.00859	0.00491	-0.00194	-0.00239	0	-0.00645	-0.00382	0.000835	-0.0109	-0.00905	-0.00708	-0.0193	-0.00728	0.014	0.00345	0	0.00518	-0.0045	0	-0.00046	-0.00531	-0.0184	-0.00381	-0.00888	-0.00554	0	-0.0192	0.00209	0	0.0141	-0.0015	-0.0177	-0.00259	0.00446	-0.014	0.00442	0.0136	0.00175	0.00337	-0.00112	0.0158
ARID1A:Point:none:(frameshift_variant|synonymous_variant)	0.015	0	-0.000476	-0.019	0.00115	-0.00159	-0.00111	0	-0.00622	0.00683	-0.0192	-0.00719	0	-0.00146	-0.00507	0.00226	-0.0102	-0.00903	-0.00711	-0.0136	-0.0055	0.0123	0.00679	0	-0.000699	-0.00187	0	0.0021	-0.00352	-0.0107	-0.0118	-0.00416	-0.00662	0	-0.00362	0.00549	0	0.0101	-0.00837	0.0007	-0.006	0.00232	-0.0107	0.0062	0.015	-0.0106	0.00221	-0.00423	0.00151
ARID1A:Point:none:(missense_variant|stop_gained)	-0.00524	0	0.00135	0.0011	-0.000548	-0.00129	-0.000865	0	0.00157	-0.00161	-0.00022	-0.00474	0	0.000187	0.00802	0.000826	0.00191	-0.00135	0.0013	-0.00403	-0.00449	-0.000531	0.00543	0	-0.00452	0.00234	0	0.000624	-0.00216	-0.0028	0.00393	-0.000366	-0.00121	0	0.00416	-0.000372	0	0.00172	0.00867	-0.00405	-0.00273	-0.00298	-0.000617	0.00738	9.2e-05	0.00564	-0.00295	0.00667	0.00461
ARID1A:Point:none:(missense_variant|synonymous_variant)	0.00331	0	0.0019	-0.00382	-0.000736	-0.00617	0.00273	0	0.00212	0.00273	-0.00568	-0.00308	0	0.000733	0.00626	0.00142	0.00037	-0.00164	-0.000792	-0.00315	-0.00283	-0.00123	0.0078	0	-0.00471	0.0027	0	0.000799	0.000177	-0.000528	-0.00106	-0.0013	-0.00223	0	0.00767	-0.000637	0	-0.000899	0.00597	0.00108	-0.00331	-0.00324	0.00041	0.00709	-0.00381	0.00374	-0.00183	0.00301	-0.00199
ARID1A:Point:none:(stop_gained|synonymous_variant)	0.00193	0	0.000306	-0.00598	0.000915	-0.000719	-0.00119	0	-0.000121	-0.000576	-0.00334	-0.00375	0	-0.000513	0.00279	-0.000732	-8.54e-05	-0.00165	-0.000907	-0.00397	0.000692	0.000432	0.00105	0	9.6e-05	0.00391	0	0.00309	-0.00175	-0.00254	-0.000342	0.00177	-0.00241	0	-0.000567	4.51e-05	0	0.00165	0.000318	-0.00468	0.00123	-0.00108	-0.00246	0.00149	0.00311	0.00628	-0.000407	0.00242	0.00141
ARID1B:Point	-0.00343	0	-0.000818	0.000776	-0.000774	0.000495	-0.00192	0	-1.03e-05	-1.4e-06	-0.00168	1.02e-05	0	-0.00148	0	0.000868	-0.00129	-1.62e-05	0.000454	-0.00101	0.000489	-8.05e-05	0.00282	0	-0.000688	-0.00041	0.00374	0.000572	0.000237	0.000327	0.00125	0.00126	-0.000375	0.000785	0.000981	0.00116	0	-0.00122	-0.000585	-0.00114	0.000385	0	-0.000437	0.00204	0.000253	0.00209	-0.000552	0.000705	-0.00618
ARID1B:Point:(missense_variant|synonymous_variant)	-0.00445	0	-0.000207	-3.38e-05	0.000554	0.000278	-0.00243	0	-0.00067	0.000737	-0.00142	1.85e-05	0	-0.0011	0	0.00122	-0.00231	-0.000166	0.0014	-8.55e-05	0.000707	0.000989	0.00155	0	-0.000769	-4.28e-05	0.00683	-0.000324	-0.000968	-4.35e-05	0.00203	0.00157	-0.000862	-0.000485	-0.000431	0.00102	0	-0.000401	-0.00259	0.000254	0.000762	0	-0.000146	0.00173	0.00162	0.00159	-0.00206	0.00135	-0.00652
ARID1B:Point:none	-0.00115	0	-0.00107	-4.01e-05	-0.00181	0.00056	-0.00142	0	-0.000381	-0.000754	-0.00152	0.000417	0	-0.00126	0	0.00191	-0.00213	-0.000383	-0.00014	-0.000713	0.000319	-0.000465	0.00246	0	-0.000548	-0.000784	0.00473	-0.000906	-0.000201	0.000959	0.00139	0.000518	2.37e-06	0.000516	0.00111	0.000938	0	-0.00251	-0.0027	0.000314	0.000577	0	0.000915	0.00352	0.00105	0.00336	-0.000207	-0.000154	-0.00545
ARID1B:Point:none	-0.00294	0	-0.000584	0.00102	-0.00102	0.000298	-0.00229	0	-2.89e-05	-0.000104	-0.00104	0.000257	0	-0.00107	0	0.00171	-0.00156	-0.00044	0.000844	-0.000669	0.00072	0.000423	0.00256	0	-0.00118	-0.000452	0.00414	0.000349	0.000516	0.000333	0.00139	0.00112	-0.000253	0.000899	0.000543	0.00114	0	-0.00144	-0.00139	-0.000306	0.000308	0	-0.000494	0.000493	0.000374	0.00271	-0.000538	0.000363	-0.00564
ARID1B:Point:none:(missense_variant|synonymous_variant)	0.000278	0	-0.00124	-0.00182	0.00152	0.000752	-0.00242	0	-0.00255	-0.000749	-0.00234	-0.000337	0	-0.00127	0	0.00227	-0.00426	-0.000614	0.00217	-0.00122	-0.000186	0.000869	0.00347	0	-0.00194	-0.0015	0.00575	0.000186	-0.0013	-0.000681	0.00127	5.92e-05	-0.00101	-0.00145	0.0031	0.00219	0	-0.00223	-0.00229	0.000368	-0.00047	0	0.00144	0.00576	0.000173	0.0034	-0.00166	-0.000634	-0.00502
ARID1B:Point:none:(missense_variant|synonymous_variant)	-0.00315	0	-8.93e-05	-0.000208	-0.000229	0.000718	-0.00202	0	-0.00167	0.000118	-0.00194	-5.78e-05	0	-0.000895	0	0.000593	-0.00218	-0.000112	0.00182	-0.000325	0.000143	0.0017	0.00245	0	-0.00143	-0.000201	0.00582	-0.000658	-0.000603	-0.000183	0.00178	0.00116	-0.000816	-2.02e-05	0.000525	0.00113	0	-0.00104	-0.00196	0.000156	-0.000211	0	0.000991	0.00361	0.000725	0.00179	-0.00195	0.000374	-0.00548
ARID2:Point	-0.00133	0	0	0.00687	-0.00154	0	0	0	-0.00305	0.00369	-0.000734	-0.00391	0	-0.000616	-0.00256	0.00035	-0.00215	0.00605	-0.00324	-0.00345	-0.00111	-0.00207	0.00351	0	-0.00222	-0.00652	0.001	-0.00559	0.00373	-0.000597	0.00396	-0.000873	-0.000991	0.00509	-0.00407	0.0139	0	-0.000251	-0.00349	0	-0.0062	0.000993	0.00294	-0.00131	0.00141	-0.00327	0.00131	0.00436	0.0158
ARID2:Point:(missense_variant|synonymous_variant)	-0.000781	0	0	0.00167	-0.000267	0	0	0	-0.00111	0.00174	7.54e-05	-0.00107	0	7.26e-05	-0.00092	0.000719	-0.00098	0.00175	-0.000622	-0.00156	0.00028	-0.00106	0.00142	0	-0.00034	-0.0027	-0.000436	-0.00112	0.00206	-0.00031	0.00143	-6.88e-05	5.75e-05	0.00216	-0.000781	0.00493	0	0.00031	-3.15e-05	0	-0.00138	-0.000294	0.00081	-0.000555	-0.000186	-0.00307	-0.000111	0.00157	0.00464
ARID2:Point:none	-0.00112	0	0	0.00396	-0.0012	0	0	0	-0.00231	0.000754	0.00133	-0.00288	0	0.00112	0.000163	0.000459	-0.00113	0.00387	-0.00116	-0.0012	-0.000439	-0.00231	0.00341	0	-0.00302	-0.00392	0.000808	-0.00329	0.00269	-0.000832	0.00199	-0.000783	-5.44e-05	0.00398	-0.00347	0.0117	0	-0.000369	-0.00223	0	-0.00506	-0.000316	0.00179	-0.00133	0.000579	-0.00457	0.00263	0.00234	0.0133
ARID2:Point:none	-0.00243	0	0	0.00534	-0.00138	0	0	0	-0.00373	0.00267	0.00087	-0.00386	0	0.001	0.000487	1.5e-06	-0.00234	0.00416	-0.00316	-0.00293	-0.00126	-0.00271	0.00379	0	-0.00277	-0.00549	0.00157	-0.00497	0.00313	-0.000742	0.00267	0.0002	-0.00178	0.00468	-0.00384	0.013	0	0.00071	-0.00324	0	-0.00612	-0.000982	0.002	-0.00175	0.00131	-0.00443	0.002	0.00304	0.0135
ARID2:Point:missense_variant:15/21|synonymous_variant	-0.00217	0	0	0.00307	-0.00301	0	0	0	-0.00055	0.00278	0.000177	-0.000714	0	-0.000626	-0.00184	0.000314	-0.00153	0.00202	0.00085	-0.00107	0.000953	-0.00313	0.00218	0	-0.00158	-0.00225	-0.00422	-0.00043	0.0021	0.000579	0.00153	-0.00191	0.000935	0.00296	0.000466	0.00527	0	-0.000766	0.00219	0	-0.00114	0.000844	0.000649	-0.00281	0.00125	-0.00757	0.00111	0.00123	0.00743
ASXL1:Point	0.000829	0	0.0028	-0.00133	0.00732	-0.00325	0.00156	0	-0.0106	0.0115	-0.0168	-0.00551	0	-0.00382	0.00326	-0.00288	-0.00318	0.0108	-0.0132	-0.0024	-0.0106	-0.0104	-0.0152	0	0.00174	-0.00999	0.0184	-0.0054	0.000421	0.00992	-0.000751	-0.00604	-0.000239	-0.00202	-0.0129	0.00915	0	-0.00182	-0.00674	0.00016	0.00457	0.00742	-0.0048	-0.00634	0.0151	-0.00129	-0.00995	0.00437	-0.0094
ASXL1:Point:13/13	1.2e-05	0	0.00151	0.000331	-0.000383	-0.00355	-0.00135	0	-0.00954	0.00698	-0.00883	-0.00371	0	-0.000969	0.00115	-0.00101	0.00135	0.00138	-0.00626	-0.00401	-0.00599	-0.0016	-0.00738	0	-0.00175	-0.00406	0.00886	-0.00348	-0.000614	0.00433	-0.00227	-0.00393	-3.74e-05	-0.000318	-0.00624	0.00784	0	-0.00373	-0.00105	0.00322	0.00167	0.00196	-0.00276	-0.00345	0.00813	0.00272	-0.002	-0.000625	-0.00271
ASXL1:Point:none	-0.00179	0	0.00218	-0.000682	0.00414	-0.00092	0.00131	0	-0.00934	0.00952	-0.0159	-0.00445	0	-0.00249	0.00188	-0.00239	-0.00273	0.00921	-0.0106	-0.0019	-0.00742	-0.00745	-0.0138	0	0.00125	-0.00752	0.0151	-0.00531	-0.000509	0.00808	-0.00214	-0.00541	0.000491	-0.0019	-0.0113	0.00859	0	-0.00119	-0.00214	0.0012	0.0051	0.00463	-0.00473	-0.00679	0.0131	-0.00384	-0.00608	0.001	-0.00621
ATR:Point	-0.0169	0	0.0026	0.00284	0	0.00597	-0.00596	0	0	-0.000904	-0.00275	0.0095	0	-0.00234	0.0023	-0.000412	0.00119	0.00338	-0.0113	0.00855	0.000424	0.00351	0.00173	0	0.00908	-0.0024	0.0112	-0.00291	-0.0027	0.000509	-0.000825	0.00438	-0.00577	-0.00233	-0.00529	-0.00658	0	0.00703	-0.0113	0.00735	-0.00575	0.00529	-0.000463	0.00234	0.00675	-0.00736	0.00132	0	0.000557
ATR:Point:missense_variant	-0.00231	0	0.00148	0.00153	0	0.00255	-0.00213	0	0	-0.00597	-0.00129	0.00297	0	-0.00169	0.00211	0.00272	0.00418	-0.00061	-0.00927	0.0029	-0.000551	0.00262	-0.00304	0	0.00414	-0.00342	0.00327	-0.00303	0.000148	0.000657	0.00159	0.00492	-0.00039	-0.00119	-0.0035	-0.00142	0	0.00492	-0.00397	0.000606	-0.00657	0.00345	-0.000169	0.000976	-0.000588	-0.0051	4.85e-05	0	-0.00407
ATR:Point:(missense_variant|synonymous_variant)	-0.0155	0	0.00118	0.002	0	0.00571	-0.00605	0	0	-0.00627	-0.00302	0.0092	0	-0.00441	0.00232	0.00146	0.0024	0.00218	-0.0128	0.00817	0.00106	0.00566	-0.00151	0	0.00615	-0.00321	0.00758	-0.00652	-0.00213	0.000202	-0.00142	0.00382	-0.00569	0.000496	-0.00596	-0.00549	0	0.00769	-0.0125	0.00456	-0.00678	0.00457	-0.000406	0.0033	0.00653	-0.00228	-0.00195	0	0.00184
ATR:Point:none	-0.00642	0	-0.00195	-0.000519	0	0.0102	-0.00466	0	0	-0.000789	0.00258	0.00881	0	-0.00246	0.00343	0.00172	0.00733	0.00713	-0.0125	0.00876	0.00344	0.005	-0.00105	0	0.00936	-0.000982	0.00573	-0.00199	-0.00117	0.00296	-7.09e-05	0.000859	-0.00544	-0.00195	-0.00322	-0.00358	0	0.00411	-0.00574	0.00925	-0.00447	0.00635	0.000333	0.00281	0.00531	0.000495	-0.0046	0	0.00114
ATR:Point:(PF02259|none)	-0.0234	0	0.00357	0.00502	0	0.00867	-0.00813	0	0	-0.00248	-0.00374	0.0116	0	-0.00346	0.00331	-1.86e-06	0.00415	0.00392	-0.0152	0.00988	0.00102	0.0047	0.00708	0	0.0121	-0.00427	0.0134	-0.00206	-0.00309	0.00215	-0.00104	0.00445	-0.00725	-0.00266	-0.00749	-0.00892	0	0.00858	-0.0132	0.011	-0.00868	0.00658	-0.000729	0.00179	0.00956	-0.0106	0.00329	0	0.000608
ATR:Point:none	-0.0234	0	0.00357	0.00502	0	0.00867	-0.00813	0	0	-0.00248	-0.00374	0.0116	0	-0.00346	0.00331	-1.77e-06	0.00415	0.00392	-0.0152	0.00988	0.00102	0.0047	0.00708	0	0.0121	-0.00427	0.0134	-0.00206	-0.00309	0.00215	-0.00104	0.00445	-0.00725	-0.00266	-0.00749	-0.00892	0	0.00858	-0.0132	0.011	-0.00868	0.00658	-0.000729	0.00179	0.00956	-0.0106	0.00329	0	0.000608
ATR:Point:none:missense_variant	0.000228	0	-0.000855	-0.0012	0	0.00414	0.000306	0	0	-0.00782	0.000569	0.00436	0	-0.00177	0.00427	0.00315	0.00833	0.00376	-0.0088	0.00211	0.00178	0.00592	-0.00633	0	0.00419	-0.00282	0.00107	-0.00307	0.000486	0.00168	0.0023	0.00437	-0.00108	-0.00236	-0.00328	0.00056	0	0.00291	-0.00379	-0.000203	-0.00564	0.00327	-0.00163	0.000482	0.00133	-0.00295	-0.00463	0	-0.00161
ATR:Point:none:(missense_variant|synonymous_variant)	-0.00159	0	-0.000408	-0.00103	0	0.00476	-0.00153	0	0	-0.0033	0.0013	0.00429	0	-0.00196	0.00202	0.00182	0.00445	0.00426	-0.00707	0.00259	0.0021	0.0039	-0.00285	0	0.00222	-0.00153	0.00274	-0.00322	-0.000528	0.000129	-0.000775	2.63e-05	-0.0025	0.000267	-0.000944	-0.000126	0	0.00178	-0.00367	0.00175	-0.00281	0.00269	-0.000527	0.00267	0.00119	0.0028	-0.00288	0	0.00151
ATR:Point:PF02259|none:missense_variant	-0.0143	0	0.00509	0.00377	0	0.00291	-0.00212	0	0	-0.0117	-0.00651	0.00766	0	-0.00355	0.00541	0.00176	0.00687	0.000381	-0.0135	0.0026	-0.000472	0.00695	-0.00117	0	0.00637	-0.00677	0.00898	-0.0039	-0.00109	0.00102	0.00243	0.00957	-0.00231	-0.00308	-0.00797	-0.00375	0	0.00748	-0.0135	-0.000106	-0.0101	0.00349	-0.00116	-0.000124	0.00439	-0.0163	0.00209	0	-0.0008
ATR:Point:PF02259|none:synonymous_variant	-0.026	0	0.00603	0.00701	0	0.00439	-0.0064	0	0	0.00155	-0.00599	0.00741	0	-0.00277	-0.00179	-0.00178	-0.00926	-0.00119	-0.00759	0.00625	-0.000866	0.00166	0.00709	0	0.000141	-0.00273	0.0155	-0.00377	-0.00354	-7.4e-05	-0.00711	-0.000719	-0.00876	0.0034	-0.00454	-0.0067	0	0.0057	-0.0164	0.00849	-0.00384	0.00579	0.00145	0.00276	0.00923	-0.00188	0.00931	0	0.00359
ATR:Point:none:missense_variant	-0.00513	0	0.00153	0.00268	0	0.00456	-0.00237	0	0	-0.0106	-0.00305	0.00484	0	-0.00226	0.00372	0.0039	0.00696	-0.000708	-0.0143	0.00152	0.000218	0.00558	-0.00298	0	0.00639	-0.00538	0.00366	-0.00572	0.000953	0.000611	0.00194	0.00723	-0.000616	-0.00148	-0.00424	-0.00106	0	0.00769	-0.00801	0.000707	-0.0122	0.00411	-9.05e-05	0.00183	-0.000394	-0.00984	0.000335	0	-0.00583
ATR:Point:none:(missense_variant|synonymous_variant)	-0.022	0	0.00167	0.00449	0	0.0104	-0.00738	0	0	-0.0107	-0.00359	0.013	0	-0.00643	0.00355	0.00237	0.0075	0.00263	-0.0192	0.00906	0.00241	0.0105	0.00153	0	0.00897	-0.00585	0.0107	-0.00967	-0.00219	0.000616	-0.00274	0.00513	-0.00831	0.000695	-0.00747	-0.00817	0	0.0116	-0.0185	0.00812	-0.0145	0.00792	-0.00119	0.00517	0.0123	-0.00479	-0.00221	0	0.000932
BRCA2:Point	-0.0009	0	0.000268	-0.00136	0.000136	0.00256	-0.000445	0	0.000623	-0.000221	-0.00113	-0.00119	0	4.86e-05	-0.00129	0.00282	0.00043	0.000303	-0.000117	-0.00155	-0.0013	-0.000296	0.000626	0	-3.32e-05	0.000296	0.00285	0.000742	-0.000387	0.00199	0.000144	0.000496	0.000299	-0.000708	-0.00126	0.0016	0	-0.00153	-0.00229	-6.25e-05	-0.0014	-0.000534	-0.00148	-0.000597	0.00171	-0.000344	0	0.002	-0.000841
CBFB:Point	0.00131	0	0.000349	-0.00292	-0.00167	0.00331	-0.00188	0	0.00755	0.00242	0.00192	-9.34e-06	0	0	-0.0023	0.00133	0.00111	0.000964	0.00451	0.00549	0	-0.000457	0.00381	0	0.00163	0	-0.00154	0.00114	-0.00079	-0.00106	-0.000157	2.28e-05	0.00184	0.00196	0.000264	0.00457	0	0.00419	-0.00366	-0.00316	0	0.00261	0	0	-0.000262	0.00134	-0.000515	-0.00121	0
CBFB:Point:missense_variant	-0.00169	0	-0.00111	0.000272	-0.00263	0.00081	-0.00127	0	0.00222	0.00292	0.00167	-2.23e-05	0	0	-0.000492	0.000736	-0.000165	-8.67e-05	0.00485	0.00304	0	-0.000593	0.000639	0	-0.000468	0	-0.00186	-0.0014	-0.00054	-0.0028	0.00132	-0.000619	-0.000991	0.00122	0.00264	-0.000162	0	-0.000479	-0.00295	-0.00149	0	0.000535	0	0	-3.72e-05	-0.000962	-0.000657	-0.000637	0
CBFB:Point:(frameshift_variant|missense_variant)	-0.00113	0	-5.58e-05	4.57e-05	-0.00346	0.00192	-0.00169	0	0.00207	0.00131	0.00159	7.55e-05	0	0	-0.000807	0.000733	-0.000626	8.02e-05	0.00323	0.00241	0	-0.000717	0.00165	0	4.86e-05	0	-0.0018	-0.000463	-0.000542	-0.00187	0.000349	0.000126	-0.000296	0.00119	0.00174	0.00118	0	0.00053	-0.00167	-0.00197	0	0.000599	0	0	0.00018	0.00147	-0.000397	-0.000598	0
CBFB:Point:(2/6|3/6)	-0.000939	0	0.000611	-0.00089	-0.000528	0.000346	-0.000606	0	0.0032	0.000438	0.00123	0.000266	0	0	-0.000373	0.000207	-0.000137	0.000455	0.00237	0.00176	0	5.39e-05	0.00183	0	-0.00055	0	-0.000138	-0.000605	0.000286	-0.00136	0.00064	0.00102	0.00152	0.000384	0.00163	-5.02e-05	0	0.000662	-0.000519	-0.000658	0	0.000464	0	0	-0.000642	0.000607	-0.000123	0.00021	0
CBFB:Point:(2/6|4/6)	-0.00208	0	0.000356	-0.000422	-0.00282	0.00281	-0.0018	0	0.0012	0.00242	-0.000807	-0.000245	0	0	1.73e-05	0.00212	-0.00137	0.00073	0.0012	0.00341	0	-0.00101	0.0014	0	-4.33e-05	0	-0.00292	-0.000454	-0.000873	-3.78e-05	0.000551	0.000133	-0.000451	0.00241	0.000629	0.00194	0	0.00145	-0.00294	-0.00107	0	0.00112	0	0	0.000455	0.00261	-0.000311	0.00166	0
CBFB:Point:(3/6|4/6)	-0.000101	0	-0.000675	3.68e-05	-0.00135	0.00101	-0.000138	0	0.0014	0.000241	0.00122	0.000589	0	0	-0.000697	0.000634	0.000251	-0.000692	0.00286	0.00404	0	-0.000846	0.00037	0	0.000798	0	-0.000792	-0.000484	-0.00149	-0.00142	0.000181	-0.000487	-0.00025	0.000564	-0.000867	-0.00053	0	-4.33e-05	-0.00068	-0.000894	0	-0.000349	0	0	0.0012	-0.000856	-6.47e-05	-0.000552	0
CBFB:Point:PF02312	-0.00107	0	0.000201	-0.00219	-0.00338	0.00261	-0.00128	0	0.00464	0.00204	0.000957	0.000111	0	0	-0.000902	0.00197	-0.000302	0.000369	0.00409	0.00605	0	0.000261	0.00139	0	0.000839	0	-0.00263	-0.000267	-0.00141	-0.000792	0.000433	0.000616	0.000924	0.00162	0.000764	0.000995	0	0.00177	-0.00159	-0.00218	0	0.00154	0	0	0.000739	0.000587	-0.000638	-0.000543	0
CBFB:Point:frameshift_variant|splice_donor_variant:-	0.00132	0	0.000769	-0.000849	0.000159	0.00144	-0.00141	0	0.00137	-0.000735	0.000948	7.49e-05	0	0	-0.000644	0.000337	3.61e-05	0.000526	-0.000476	0.000266	0	-0.000417	0.00147	0	0.000681	0	0.00029	0.00106	0.000143	0.000726	-0.00058	0.00085	0.000809	0.000232	0.0005	0.0021	0	0.00126	-0.000878	-0.00125	0	0.000138	0	0	-0.000335	0.000955	-8.9e-05	-8.72e-05	0
CBFB:Point:missense_variant|splice_donor_variant:-	0.00178	0	-0.00125	-0.00122	0.0013	0.00224	-0.00338	0	0.00669	0.00375	0.00403	0.000459	0	0	-0.00156	0.00135	0.00122	0.00116	0.00599	0.00466	0	-0.000665	0.00241	0	-0.000198	0	0.000448	0.00016	-0.000279	-0.0033	0.00201	0.000599	9.3e-05	0.000664	0.00641	0.00324	0	0.0019	-0.00851	-0.00282	0	0.000332	0	0	-0.00206	-0.00514	-0.00086	-0.00077	0
CBFB:Point:PF02312:missense_variant	-0.00169	0	-0.00111	0.000272	-0.00263	0.00081	-0.00127	0	0.00222	0.00292	0.00167	-2.23e-05	0	0	-0.000492	0.000736	-0.000165	-8.67e-05	0.00485	0.00304	0	-0.000593	0.000639	0	-0.000468	0	-0.00186	-0.0014	-0.00054	-0.0028	0.00132	-0.000619	-0.000991	0.00122	0.00264	-0.000162	0	-0.000479	-0.00295	-0.00149	0	0.000535	0	0	-3.72e-05	-0.000962	-0.000657	-0.000637	0
CBFB:Point:PF02312:(frameshift_variant|missense_variant)	-0.00113	0	-5.58e-05	4.57e-05	-0.00346	0.00192	-0.00169	0	0.00207	0.00131	0.00159	7.55e-05	0	0	-0.000807	0.000733	-0.000626	8.02e-05	0.00323	0.00241	0	-0.000717	0.00165	0	4.86e-05	0	-0.0018	-0.000463	-0.000542	-0.00187	0.000349	0.000126	-0.000296	0.00119	0.00174	0.00118	0	0.00053	-0.00167	-0.00197	0	0.000599	0	0	0.00018	0.00147	-0.000397	-0.000598	0
CBFB:Point:PF02312:frameshift_variant|none:splice_donor_variant	0.00132	0	0.000769	-0.000849	0.000159	0.00144	-0.00141	0	0.00137	-0.000735	0.000948	7.49e-05	0	0	-0.000644	0.000337	3.61e-05	0.000526	-0.000476	0.000266	0	-0.000417	0.00147	0	0.000681	0	0.00029	0.00106	0.000143	0.000726	-0.00058	0.00085	0.000809	0.000232	0.0005	0.0021	0	0.00126	-0.000878	-0.00125	0	0.000138	0	0	-0.000335	0.000955	-8.9e-05	-8.72e-05	0
CBFB:Point:PF02312:frameshift_variant|none	0.00232	0	0.0012	-0.000132	-0.000664	0.00242	-0.00144	0	0.00266	-0.000339	0.00168	-0.000438	0	0	-0.00141	-0.000603	0.000328	0.000905	-0.000474	-0.000536	0	-0.00106	0.00368	0	0.00123	0	0.000549	0.00262	0.000586	-6.89e-06	-0.00142	0.000102	0.00124	0.000525	0.000723	0.00545	0	0.00308	-0.00182	-0.00251	0	0.00115	0	0	-0.000172	0.00279	0.000644	-0.000709	0
CBFB:Point:PF02312:missense_variant|none:splice_donor_variant	0.00178	0	-0.00125	-0.00122	0.0013	0.00224	-0.00338	0	0.00669	0.00375	0.00403	0.000459	0	0	-0.00156	0.00135	0.00122	0.00116	0.00599	0.00466	0	-0.000665	0.00241	0	-0.000198	0	0.000448	0.00016	-0.000279	-0.0033	0.00201	0.000599	9.3e-05	0.000664	0.00641	0.00324	0	0.0019	-0.00851	-0.00282	0	0.000332	0	0	-0.00206	-0.00514	-0.00086	-0.00077	0
CBFB:Point:PF02312:missense_variant|none	0.00104	0	-0.00102	0.000425	-1.35e-05	0.00118	-0.00225	0	0.00496	0.0038	0.00297	-0.00017	0	0	-0.00169	0.000208	0.00169	0.000303	0.0065	0.00176	0	-0.00198	0.00362	0	-3.93e-05	0	-0.000716	0.000305	0.000284	-0.00376	0.00115	-0.00126	-0.000397	0.00199	0.00345	0.00354	0	0.00193	-0.00648	-0.00273	0	0.00154	0	0	-0.00138	-0.000971	-0.000388	-0.00168	0
CBFB:Point:PF02312|none:splice_donor_variant	0.00161	0	0.000506	-0.00269	-0.000349	0.00279	-0.00215	0	0.00578	0.0011	0.0018	0.000296	0	0	-0.00125	0.00162	0.000813	0.00122	0.00246	0.00496	0	-2.29e-05	0.00256	0	0.00129	0	-0.000796	0.00107	-0.00102	-1.07e-05	-3.73e-05	0.000919	0.00171	0.00078	0.00126	0.00236	0	0.003	-0.00317	-0.00235	0	0.000879	0	0	-0.000679	-0.000611	-0.000605	-0.000557	0
CBFB:Point:none:missense_variant	-0.00169	0	-0.00111	0.000272	-0.00263	0.00081	-0.00127	0	0.00222	0.00292	0.00167	-2.23e-05	0	0	-0.000492	0.000736	-0.000165	-8.67e-05	0.00485	0.00304	0	-0.000593	0.000639	0	-0.000468	0	-0.00186	-0.0014	-0.00054	-0.0028	0.00132	-0.000619	-0.000991	0.00122	0.00264	-0.000162	0	-0.000479	-0.00295	-0.00149	0	0.000535	0	0	-3.72e-05	-0.000962	-0.000657	-0.000637	0
CBFB:Point:none:(frameshift_variant|missense_variant)	-0.00113	0	-5.58e-05	4.57e-05	-0.00346	0.00192	-0.00169	0	0.00207	0.00131	0.00159	7.55e-05	0	0	-0.000807	0.000733	-0.000626	8.02e-05	0.00323	0.00241	0	-0.000717	0.00165	0	4.86e-05	0	-0.0018	-0.000463	-0.000542	-0.00187	0.000349	0.000126	-0.000296	0.00119	0.00174	0.00118	0	0.00053	-0.00167	-0.00197	0	0.000599	0	0	0.00018	0.00147	-0.000397	-0.000598	0
CBFB:Point:none:(frameshift_variant|splice_donor_variant)	0.00132	0	0.000769	-0.000849	0.000159	0.00144	-0.00141	0	0.00137	-0.000735	0.000948	7.49e-05	0	0	-0.000644	0.000337	3.61e-05	0.000526	-0.000476	0.000266	0	-0.000417	0.00147	0	0.000681	0	0.00029	0.00106	0.000143	0.000726	-0.00058	0.00085	0.000809	0.000232	0.0005	0.0021	0	0.00126	-0.000878	-0.00125	0	0.000138	0	0	-0.000335	0.000955	-8.9e-05	-8.72e-05	0
CBFB:Point:none:(missense_variant|splice_donor_variant)	0.00178	0	-0.00125	-0.00122	0.0013	0.00224	-0.00338	0	0.00669	0.00375	0.00403	0.000459	0	0	-0.00156	0.00135	0.00122	0.00116	0.00599	0.00466	0	-0.000665	0.00241	0	-0.000198	0	0.000448	0.00016	-0.000279	-0.0033	0.00201	0.000599	9.3e-05	0.000664	0.00641	0.00324	0	0.0019	-0.00851	-0.00282	0	0.000332	0	0	-0.00206	-0.00514	-0.00086	-0.00077	0
CBFB:Point:-:-:-|2/6	-6.67e-05	0	0.00132	-0.00178	0.0021	0.00178	-0.00152	0	0.00437	0.00257	-0.000324	-0.000577	0	0	-0.000737	0.000925	-0.000737	0.00247	0.000329	-0.000588	0	-0.000251	0.00515	0	-0.00147	0	-0.000763	0.000994	0.00172	-0.000218	0.000485	0.00156	0.00232	0.00173	0.00383	0.00478	0	0.00393	-0.00296	-0.000839	0	0.00233	0	0	-0.00305	0.00263	0.000437	0.00127	0
CBFB:Point:-:-:-|3/6	0.00154	0	-0.000178	-0.00118	0.00272	-0.000214	0.000223	0	0.00355	-0.000392	0.00222	0.000431	0	0	-0.0013	-0.000879	0.00142	0.000375	0.00281	0.00124	0	-0.000692	0.00277	0	0.000687	0	0.00123	0.000834	0.000122	-0.00139	-0.000128	4.76e-05	0.00135	-0.000408	0.000787	0.000859	0	0.00143	-0.00103	-0.000884	0	0.000847	0	0	-0.000557	-0.00119	0.000624	-0.00139	0
CBFB:Point:-:-:-|4/6	0.000797	0	-0.000104	0.000311	0.00144	0.00173	-0.00068	0	-0.00054	0.00135	-0.000427	0.000214	0	0	-0.000578	0.000746	0.00114	0.00043	0.000321	0.00259	0	-0.00267	0.00135	0	0.00121	0	-0.00125	0.000773	-0.00129	0.000116	-0.000522	-0.00161	-0.00106	0.00137	-0.00107	0.0023	0	0.00109	-0.00343	-0.0012	0	0.000957	0	0	0.00129	0.000336	0.000841	-0.000665	0
CDH1:Point	-0.00513	0	-0.000847	-0.00319	-0.0117	-0.00115	-0.00345	0	-0.00073	-0.00881	-0.00472	-0.000794	0	0	0.00107	0.00441	-0.00419	-0.00166	0.00479	0.00319	0	0.00268	-0.00135	0	-0.00168	0	0.00103	0.00142	0.00025	0.00214	0.00124	0.00355	-0.00713	0.00483	0.00217	0.00562	0	-2.16e-05	0.00755	-0.00677	0	-0.00459	0	0	0.0023	-0.00132	-0.00145	0.00175	0
CDH1:Point:frameshift_variant	-0.00016	0	0.000102	-0.00111	-0.00216	0.000237	-0.00173	0	-0.000587	-0.00153	-0.00131	-0.00024	0	0	-0.000447	0.00153	-0.000309	-3.75e-05	5.52e-05	-3.04e-05	0	0.00157	-0.000172	0	-0.00128	0	0.000415	8.54e-05	0.000513	0.00108	0.000683	0.00177	-0.00132	0.000718	0.0013	0.00217	0	0.00055	0.00142	-0.000813	0	-0.00128	0	0	6.35e-05	0.00137	-0.000286	-0.00126	0
CDH1:Point:(frameshift_variant|stop_gained)	-0.00293	0	-0.000548	-0.00246	-0.00694	-0.000294	-0.00339	0	-0.00502	-0.00554	-0.00272	-0.00158	0	0	-0.000685	0.00404	-0.00466	-0.001	0.00263	0.000993	0	0.00448	-0.00155	0	-0.00198	0	0.000972	0.000777	-0.000114	0.000931	0.00123	0.00411	-0.00375	0.00243	0.0019	0.00466	0	0.000522	0.00602	-0.0031	0	-0.00342	0	0	0.00262	-0.00456	-0.000688	-0.00154	0
CDH1:Point:(12/16|2/16)	0.00514	0	0.000276	-0.00711	0.000524	-0.000514	-0.00628	0	0.00112	-0.0115	-0.00456	-0.00164	0	0	0.00519	0.00287	-0.0108	-0.00182	0.00116	-0.00629	0	0.00663	-0.00129	0	0.00593	0	0.00182	-0.00056	-0.000877	0.000843	-0.000453	-0.000406	-0.00183	0.00443	0.00122	-0.000294	0	-0.000889	0.00568	-0.00226	0	-0.0056	0	0	0.0056	0.00217	0.000465	0.000552	0
CDH1:Point:PF00028	-0.0025	0	-0.000448	-0.00136	0.000826	0.00154	-0.0074	0	0.000843	-0.00118	-0.00177	-0.00131	0	0	0.00218	0.00343	-0.00745	0.000109	0.00158	0.00377	0	0.00374	0.00158	0	-0.00144	0	0.00154	0.00157	-0.00124	0.00182	0.00132	0.0012	-0.00605	0.00191	0.00238	0.000933	0	0.00293	0.00116	-0.00196	0	-0.00158	0	0	0.00429	0.000751	-0.000155	-0.00302	0
CDH1:Point:none	-0.00234	0	3.67e-05	-0.00239	-0.00573	-0.00163	0.00281	0	-0.00279	-0.0022	-0.00261	-9.11e-05	0	0	-0.000311	0.00115	-1.79e-05	-0.000511	0.00198	0.00242	0	-0.00121	-0.000374	0	-0.000748	0	0.000943	0.000854	0.000601	0.000635	0.00056	0.00118	-0.00188	0.00173	-0.00121	2.18e-05	0	-0.00314	0.00306	-0.00282	0	-0.00189	0	0	-0.0025	8.03e-05	-0.00172	0.00167	0
CDH1:Point:(PF00028|none)	-0.00534	0	-0.000778	-0.00599	-0.0103	-0.00177	-0.00221	0	-0.00258	-0.00448	-0.00761	-0.00135	0	0	0.00359	0.00584	-0.00817	8.72e-05	0.00444	0.00657	0	0.00116	0.00138	0	-0.00216	0	0.00545	0.00393	-0.00102	0.00351	0.00175	0.00307	-0.0103	0.00464	0.000383	0.00148	0	-0.00155	0.00749	-0.00776	0	-0.00654	0	0	-0.000358	0.00329	-0.00287	0.000363	0
CDH1:Point:none	-0.00126	0	-8.34e-05	-0.00305	-0.00717	-0.00121	0.00142	0	-0.000812	-0.00361	-0.00357	-0.000185	0	0	0.00168	0.00274	-0.00237	-0.00123	0.00233	-0.000608	0	0.00193	-0.00173	0	-0.00133	0	0.00232	0.00016	0.000241	0.000981	0.00027	2.35e-05	-0.00344	0.00313	0.00237	0.00131	0	-0.00282	0.00367	-0.00266	0	-0.00202	0	0	-0.00198	0.00449	-0.00195	0.00141	0
CDH1:Point:(SM00112|none)	-0.00255	0	-0.00051	-0.00371	-0.00657	7.24e-07	-0.00169	0	-0.00153	-0.00417	-0.00363	-0.000585	0	0	0.0014	0.00354	-0.0033	-0.00103	0.00283	0.00399	0	0.00138	-0.00163	0	-0.0014	0	0.00165	0.00208	0.000114	0.0013	0.00161	0.00211	-0.00531	0.00312	0.00169	0.00286	0	-0.000223	0.00423	-0.00355	0	-0.0033	0	0	-0.000556	0.0017	-0.00189	-0.000642	0
CDH1:Point:PF00028:frameshift_variant	-0.00413	0	-0.000653	-0.00121	-0.000926	0.00164	-0.00345	0	0.00436	0.000645	-0.00256	-0.00137	0	0	0.00142	0.00283	-0.00247	0.000745	0.00236	0.00402	0	0.00302	0.00204	0	-0.00301	0	0.00216	0.0027	5.7e-05	0.00415	0.000991	0.00328	-0.00367	0.00148	0.00414	0.00523	0	0.00436	-0.00116	-0.00124	0	-0.00157	0	0	-0.000587	0.00393	0.00105	-0.00197	0
CDH1:Point:PF00028:frameshift_variant|none	-0.00365	0	-0.000408	-0.00294	-0.00513	-0.000687	0.00104	0	-0.000442	-0.00199	-0.00396	-0.00114	0	0	0.000847	0.00195	-0.00171	0.000415	0.00271	0.00299	0	-6.34e-05	0.000366	0	-0.00252	0	0.0021	0.00167	0.000379	0.00287	0.00121	0.00277	-0.00372	0.00189	0.00223	0.00193	0	-0.000402	0.00268	-0.00272	0	-0.00268	0	0	-0.00224	0.00327	-0.0016	0.000403	0
CDH1:Point:none:(frameshift_variant|stop_gained)	0.00187	0	7.24e-05	-0.00269	-0.00429	-0.000577	0.000733	0	-0.0051	-0.0036	-0.00417	-0.00148	0	0	0.00141	0.0036	-0.00465	-0.000714	0.00189	-0.0036	0	0.00347	-0.00221	0	-0.00168	0	0.0011	-0.000967	0.000726	0.000963	0.000113	8.94e-05	-0.00269	0.00139	0.00334	0.000891	0	-0.00322	0.00616	-0.00214	0	-0.00233	0	0	-0.0021	0.00102	-0.00165	-0.000285	0
CDH1:Point:(SM00112|none):frameshift_variant	-0.000857	0	0.000157	-0.00145	-0.00217	0.000745	-0.00201	0	-0.000672	-0.000842	-0.00217	-0.00012	0	0	4.16e-05	0.00246	-0.00117	0.000314	0.000158	0.0017	0	0.00198	0.000687	0	-0.00221	0	0.00112	0.00142	0.000997	0.0014	0.00106	0.00223	-0.00206	0.00103	0.00124	0.00266	0	0.000812	0.000936	-0.000508	0	-0.002	0	0	-0.000314	0.00267	-0.000342	-0.00159	0
CDH1:Point:SM00112:frameshift_variant|none:stop_gained	-0.00212	0	0.000446	-0.00138	-0.00218	-0.0018	-0.0017	0	-0.00186	-0.000551	-0.00198	-0.00236	0	0	0.00176	0.00232	-0.00397	-0.000153	0.00381	0.00271	0	0.00162	0.0012	0	-0.000892	0	0.00285	0.00241	-0.00134	-0.000667	0.00147	0.00243	-0.00207	0.00106	-1.29e-05	0.00346	0	0.000757	0.00215	-0.00226	0	-0.00251	0	0	0.0013	-0.00613	0.000382	-0.00259	0
CDH1:Point:SM00112:frameshift_variant|none	-0.00478	0	-0.000263	-0.00501	-0.00827	-0.00204	-0.000471	0	-0.000695	-0.00366	-0.00453	-0.00171	0	0	0.00219	0.00558	-0.00561	-0.00108	0.00378	0.00379	0	0.00328	-0.000862	0	-0.00288	0	0.00271	0.00365	0.000251	0.00159	0.00119	0.00294	-0.00704	0.00363	0.0016	0.00442	0	-0.00088	0.00355	-0.00411	0	-0.00393	0	0	-0.00149	0.00348	-0.00205	-0.00183	0
CDH1:Point:SM00112|none:frameshift_variant	-0.00099	0	-0.000285	-0.00163	-0.00273	0.00107	-0.00243	0	-0.00251	-0.00135	-0.00173	-0.000442	0	0	-0.000506	0.00213	-0.00111	0.000215	-0.000179	0.00203	0	0.00109	-0.00031	0	-0.00133	0	9.95e-05	0.000499	0.000699	0.0013	0.00117	0.00205	-0.00202	0.000825	0.00121	0.00197	0	0.00107	0.00204	-0.000831	0	-0.00176	0	0	7.67e-05	0.000614	-0.000283	-0.00134	0
CDH1:Point:SM00112|none:stop_gained	-0.00129	0	-0.000142	-0.00162	-0.00108	-0.000676	-0.00255	0	-0.00327	-0.00133	-0.00131	-0.00146	0	0	0.00064	0.00152	-0.00346	-0.000123	0.00191	0.00304	0	0.000352	0.000466	0	-0.000159	0	0.00218	0.000824	-0.000692	-0.000127	0.00164	0.00166	-0.00222	0.000792	-0.000401	0.00141	0	0.000433	0.00204	-0.00194	0	-0.00253	0	0	0.00163	-0.00559	6.36e-05	-0.00235	0
CTCF:Point	0.0036	0	0.00486	-0.0021	0.00771	8.74e-05	0.00529	0	-0.0068	-0.00759	-0.00543	-0.00476	0	0	-0.00849	-0.00259	-0.00795	0.0199	-0.00424	-0.00327	0	-0.00799	0.028	0	0.00121	0	-0.0089	-0.00053	-0.00937	-0.00218	0.00575	0.000681	-0.00171	-0.000757	0.00429	0.00967	0	0.00208	0.00749	0.0129	0	0.00856	0	0	0.00212	-0.0025	-0.0187	0.0184	0
CTCF:Point:missense_variant	0.00179	0	0.00411	-0.00905	0.00881	0.00183	0.00176	0	0.00122	-0.00393	-0.000567	-0.000486	0	0	-0.000254	-0.00106	-0.00406	0.00973	-0.00122	0.00713	0	-0.00351	0.0187	0	0.00403	0	-5.53e-05	-0.00841	-0.00352	-0.0023	0.000566	0.000905	-0.00172	0.00126	-0.00144	-0.000842	0	-0.00244	0.00868	0.00489	0	0.00259	0	0	-0.00661	-0.00719	-0.00955	0.00633	0
CTCF:Point:none	-0.00438	0	0.00337	0.00699	-0.000685	0.00236	-0.000516	0	-0.00302	-0.00289	-0.00207	-0.00381	0	0	-0.00779	-0.00088	-0.00257	0.0014	-0.00255	-0.00366	0	-0.000818	0.00101	0	-0.00293	0	-0.00792	-0.000375	-0.00273	0.00222	0.00364	0.000614	0.00318	-0.000208	0.0074	0.00117	0	-0.000311	0.00623	0.00207	0	0.00301	0	0	0.00559	0.00143	-0.00343	0.00888	0
CTCF:Point:(PF13465|none)	0.00126	0	0.00368	-0.000711	0.00654	0.000813	0.0033	0	-0.00179	-0.00367	-0.00731	-0.00325	0	0	-0.00486	-0.000748	-0.00866	0.0116	-0.00758	-0.0081	0	-0.00641	0.0202	0	0.00152	0	-0.00651	0.0032	-0.00831	-0.00242	0.00474	0.000275	0.000278	-0.00135	0.00592	0.00718	0	0.00348	0.00289	0.00958	0	0.00954	0	0	0.00704	0.00246	-0.0117	0.0141	0
CTCF:Point:none	-0.00279	0	0.000962	0.0147	0.000845	4.47e-05	0.00809	0	-0.00414	-0.0105	-0.000945	-0.0119	0	0	-0.0083	0.00108	-0.00237	0.00796	-0.0106	0.00436	0	-0.0118	0.000703	0	-0.00293	0	-0.0128	0.00142	-0.00323	0.00297	0.00753	0.00245	-0.000765	-0.00132	0.02	3.93e-06	0	0.00628	-0.00446	0.000942	0	-0.00293	0	0	0.005	0.00859	-0.00953	0.0148	0
CTCF:Point:(PF13465|none):missense_variant	-0.000315	0	0.00363	-0.00931	0.00727	0.00343	0.00219	0	0.00469	-0.00194	-0.00319	-0.000886	0	0	0.00185	-0.000474	-0.00612	0.00502	-0.00408	0.00202	0	-0.00358	0.0142	0	0.00494	0	-0.000811	-0.00314	-0.00348	-0.000823	0.000428	0.00112	0.000115	0.000261	3.68e-05	0.000183	0	-0.00202	0.00487	0.0041	0	0.00446	0	0	-0.00288	-0.00168	-0.00632	0.00426	0
CTCF:Point:PF13465:missense_variant|none	0.000801	0	0.00368	-0.00143	0.00632	0.00307	0.00384	0	0.00296	-0.00211	-0.00555	-0.00519	0	0	-0.00328	-0.00114	-0.0066	0.0123	-0.00925	-0.00414	0	-0.00695	0.0171	0	0.00179	0	-0.00893	0.00395	-0.00712	-0.00154	0.00436	9.08e-06	0.000739	-0.00137	0.00572	0.00569	0	0.00193	0.00299	0.00888	0	0.0102	0	0	0.00855	0.00256	-0.0118	0.0134	0
CTCF:Point:PF13465|none:missense_variant	-0.000995	0	0.00389	-0.00625	0.00745	0.00158	0.00126	0	0.00103	-0.00269	-0.00428	0.000227	0	0	5.32e-05	4.34e-05	-0.00692	0.00418	-0.00252	-0.00156	0	-0.00278	0.0143	0	0.00457	0	0.00244	-0.00336	-0.0036	-0.00148	0.00057	0.00148	-0.000363	0.000408	-7.59e-05	0.000397	0	-0.000757	0.00532	0.00368	0	0.00323	0	0	-0.0042	-0.00115	-0.00527	0.0051	0
CTCF:Point:SM00355:missense_variant|none	0.00656	0	0.0045	-0.00181	0.00954	0.00203	0.00616	0	-0.00367	-0.00963	3.57e-05	-0.00553	0	0	-0.00714	-0.00174	-0.00465	0.0239	-0.0133	0.00462	0	-0.0105	0.026	0	0.00281	0	-0.0106	0.00066	-0.011	-0.00407	0.00494	0.00139	-0.00246	-0.00231	0.00516	0.00331	0	0.000274	0.00443	0.0112	0	0.00602	0	0	0.00571	-0.00436	-0.0185	0.0155	0
EGFR:Point	0.00223	0	0.00114	0.00136	-0.000976	-0.00215	0.000361	0	0.00199	0.00138	-0.000353	8.55e-05	0	-0.000556	-0.00313	-0.00084	8.46e-05	0.00085	0	0.00152	4.6e-05	-0.00168	0.00345	0	-0.000418	-0.000445	0.00172	-0.00048	0.000653	0.00134	0.000639	-0.000204	0	0.0011	-0.000741	0	0	0.000431	0	0.00091	0.00162	0.000363	0.000195	0.0022	-0.00169	0.000384	-0.000568	0.00176	0.00132
EGFR:Point:(missense_variant|synonymous_variant)	0.00252	0	0.00106	0.00123	-0.000276	-0.0021	0.000312	0	0.00104	0.00114	-0.00046	-0.000276	0	-0.000447	-0.00351	-0.00109	-7.53e-05	0.00101	0	0.00175	-0.000101	-0.00185	0.00311	0	-0.000598	0.000127	0.00129	-6.62e-05	0.000507	0.00133	0.000171	-0.000876	0	0.00102	-0.000712	0	0	6.75e-05	0	0.000892	0.00108	0.000159	0.000695	0.0019	-0.0016	-0.00109	-0.000513	0.00189	0.000655
EGFR:Point:none	0.000144	0	0.000115	0.000186	-4.21e-06	-0.00015	0.000169	0	0.000174	0.000189	5.24e-05	2.93e-05	0	0.000122	-0.000251	-5.11e-05	-2.45e-05	1.54e-05	0	5.44e-05	2.25e-05	-0.000135	0.000357	0	0.000142	2.35e-06	0.000263	1.1e-05	6.64e-06	8.72e-05	-5.46e-06	-0.000131	0	6.43e-05	5.17e-05	0	0	8.51e-05	0	9.35e-05	5e-05	-1.93e-05	8.08e-05	0.000312	-8.36e-05	-3.6e-05	-0.000145	0.000156	8.78e-05
EP300:Point	0.00272	0	-0.0016	0	0.000243	-0.000631	0.00135	0	-0.000421	-0.00206	-0.00181	0.000685	0	0.000276	-0.00109	-0.000865	-0.000109	0.00027	-0.00126	0.00391	-0.000996	0.000434	8.55e-05	0	-0.00184	-0.000589	0.000583	0.00148	0.0021	-0.00165	-0.000268	5.79e-05	0.00135	0.000238	-0.000674	-0.00398	0	0.000524	0.0034	0.00129	-0.000294	0.000526	0.00197	0.0012	0.000292	-0.00326	0.000589	-0.0013	-0.000492
EP300:Point:missense_variant	0.000834	0	-0.000996	0	-0.00172	-0.000207	-0.00055	0	0.00024	-0.00109	0.000273	-0.000581	0	0.000363	-7.43e-05	0.000105	-0.00037	-0.000792	-0.000732	0.00205	-0.000171	0.00111	-0.000339	0	-0.000496	-0.000748	-0.000608	-2.03e-05	0.00027	0.000123	-0.000542	-0.00071	0.000338	-1.02e-05	-0.000826	-0.000218	0	-0.000299	0.000415	0.000327	1.25e-05	-0.000185	-8.82e-05	-0.00123	-0.000707	-0.000501	0.000524	-0.00141	0.00198
EP300:Point:synonymous_variant	0.00186	0	-0.00321	0	0.00846	-0.00153	0.00714	0	-0.00132	-0.000853	-0.000585	0.000585	0	0.00229	-0.00263	-0.00142	-0.0018	0.00128	-0.00419	0.00403	-0.000563	-0.00094	-0.000662	0	0.00056	-0.00304	0.0041	0.00336	0.00402	0.000185	-0.00148	0.00204	0.00101	-0.00157	0.00429	-0.00753	0	0.00472	0.00749	0.00376	-0.00215	0.00398	0.00538	0.00685	0.00539	-0.00172	-0.00252	-0.00187	-0.00908
EP300:Point:(missense_variant|synonymous_variant)	0.000236	0	-0.000434	0	0.000121	-0.000186	0.000267	0	4.38e-05	-0.00022	-0.000156	-0.000126	0	0.000305	-0.000159	2.76e-05	-0.00026	-0.000249	-0.000176	0.000467	-3.51e-05	0.000135	-0.000167	0	-1.64e-05	-0.000483	0.000207	0.00029	0.000289	2.58e-05	-0.000199	-6.94e-05	0.000159	-0.000132	0.000249	-0.00064	0	0.000217	0.00051	0.000312	-3.94e-05	0.00014	0.000415	0.000227	9.56e-06	-0.00053	-0.000212	-0.000288	-3.55e-05
EP300:Point:31/31	0.00664	0	-0.00296	0	0.00146	-0.00399	0.00586	0	0.00296	-0.00172	0.000276	0.000869	0	0.000768	0.00121	-0.00155	-0.00143	0.000392	-0.00627	0.00601	0.000294	0.00155	0.000858	0	0.00101	-0.00254	0.00215	0.00151	0.00193	-0.000667	-0.00189	2.48e-05	2.62e-05	-0.000771	0.00181	-0.00749	0	0.00103	0.00763	0.00495	-0.000381	0.0034	0.003	0.00393	0.00376	0.00441	-0.000235	0.00134	-0.00683
EP300:Point:none	0.00103	0	-0.00242	0	0.000134	-0.000973	0.00249	0	0.000371	-0.0017	-0.000963	-0.000543	0	0.00129	-1.28e-05	-0.000753	0.00027	0.000798	-0.00317	0.00364	0.00015	0.00091	0.000164	0	-0.000199	-0.00106	0.00193	7.07e-06	0.00211	-0.000459	-0.00111	-0.000225	0.000936	-0.000647	0.0011	-0.00376	0	0.00126	0.00386	0.00084	-0.000233	0.000134	0.00239	0.00205	0.00133	-0.00019	0.000237	-0.00151	-0.00258
EP300:Point:none	0.00138	0	-0.00137	0	0.000646	-0.000537	0.00135	0	-0.000681	-0.00112	-0.00143	-6.57e-05	0	0.000356	-0.000773	-0.000419	-0.000993	0.000224	-0.00221	0.00285	-0.000239	0.000314	0.000373	0	-0.000649	-0.00173	0.00127	0.000593	0.00181	-0.000937	-0.00076	-0.000496	0.00132	2.74e-05	0.000812	-0.00362	0	-8.48e-05	0.00183	0.000956	-0.000482	6.01e-05	0.00112	0.000401	-0.000583	-0.00235	-0.000463	-0.000355	-0.00127
EP300:Point:missense_variant|synonymous_variant:31/31	0.0025	0	-0.00159	0	-0.000876	-0.00152	0.000617	0	0.000635	-0.00155	0.000526	-0.000258	0	0.00103	9.09e-05	-0.000327	-0.000524	-0.000534	-0.000678	0.00214	0.00022	0.00139	-0.00034	0	0.000853	-0.00124	0.000529	-0.000181	0.00148	-9.41e-05	-0.000581	-0.000504	0.000699	-0.000464	-0.000254	-0.00265	0	0.000594	0.00215	0.00184	7.36e-05	0.000708	0.000704	0.000269	0.000627	-0.000697	0.000125	-0.000912	-0.000637
EP300:Point:none:(missense_variant|synonymous_variant)	0.00252	0	-0.00245	0	-0.000882	-0.00196	0.00183	0	0.00077	-0.00263	-0.00113	-0.00121	0	0.000662	-0.000153	-0.000765	0.000938	-0.0012	-0.00321	0.00519	-0.000726	0.00191	0.00112	0	0.0007	-0.00191	0.00064	-0.000671	0.00338	-0.00121	-0.00121	-3.78e-05	0.00139	-0.000149	0.00215	-0.00448	0	0.00199	0.00446	0.00197	-0.00116	0.000487	0.0025	0.00216	0.00115	-0.00248	0.000236	-0.00233	-0.00201
EP300:Point:none:missense_variant	0.000834	0	-0.000996	0	-0.00172	-0.000207	-0.00055	0	0.00024	-0.00109	0.000273	-0.000581	0	0.000363	-7.43e-05	0.000105	-0.00037	-0.000792	-0.000732	0.00205	-0.000171	0.00111	-0.000339	0	-0.000496	-0.000748	-0.000608	-2.03e-05	0.00027	0.000123	-0.000542	-0.00071	0.000338	-1.02e-05	-0.000826	-0.000218	0	-0.000299	0.000415	0.000327	1.25e-05	-0.000185	-8.82e-05	-0.00123	-0.000707	-0.000501	0.000524	-0.00141	0.00198
EP300:Point:none:synonymous_variant	0.000933	0	-0.00214	0	0.0057	-0.00171	0.00513	0	-0.000743	-0.000251	-0.00119	0.000191	0	0.00129	-0.00206	-0.00179	-0.00201	0.000654	-0.0026	0.00287	0.000297	-0.000552	-0.000792	0	0.00122	-0.0026	0.00359	0.00223	0.00327	-0.000305	-0.000939	0.00138	0.000637	-0.000926	0.00315	-0.00549	0	0.00324	0.0063	0.00258	-0.000701	0.0027	0.00334	0.00478	0.00443	-0.00139	-0.00246	-0.00111	-0.00682
EP300:Point:none:(missense_variant|synonymous_variant)	0.000317	0	-0.000853	0	0.000142	-0.000456	0.000449	0	5.81e-05	-0.000358	-0.000414	-0.000207	0	0.000489	-0.000401	-0.000151	-0.000489	-0.000366	-0.000288	0.00118	-1.39e-05	0.000142	-0.000314	0	-0.00015	-0.000861	0.000277	0.000511	0.000666	0.000198	-0.000281	-5.55e-05	0.000293	-0.000107	0.00023	-0.00132	0	0.000183	0.00137	0.000554	-1.24e-05	0.000384	0.000695	0.000368	0.000172	-0.000969	-0.0005	-0.000565	-0.000108
ERBB2:Point	-0.00422	0	0.00189	-0.000285	-0.00468	0.000415	0.00206	0	-0.00252	0.000509	-0.00197	-5.37e-05	0	0.000837	0.00088	0	-0.000905	-0.000189	-0.00027	0	-0.00349	0.00154	0.00224	0	0.000596	-0.00105	-0.00387	0	0	0.000412	0	0	-0.00106	-0.00221	-0.00027	-0.00232	0	0.00105	-0.00289	0.00182	0.00185	0.00281	0.00129	0.000254	0.00316	0	0.00137	0.00107	-0.000229
ERBB2:Point:missense_variant	-0.00165	0	0.00146	0.000114	-0.000844	-0.000197	0.00139	0	-0.000403	-0.00121	-0.0019	-0.000367	0	0.000611	0.000271	0	0.000528	-3.84e-05	-0.000256	0	-0.00113	0.000961	0.00128	0	-0.000142	-0.000357	-0.000896	0	0	0.00067	0	0	-0.000706	-0.000863	0.000462	-0.000601	0	0.000207	0.000348	0.000645	0.000637	0.00227	0.00103	0.000907	0.00207	0	0.00116	-0.000181	0.00128
ERBB2:Point:(missense_variant|synonymous_variant)	-0.0069	0	0.00195	-0.000136	-0.0053	0.000469	0.00443	0	-0.00299	0.00108	-0.00338	0.000859	0	0.000845	0.00197	0	-0.000894	0.000244	-0.000259	0	-0.00427	0.000477	0.00331	0	0.00275	-0.00147	-0.00378	0	0	0.00241	0	0	-0.00286	-0.00287	-4.63e-05	-0.000832	0	0.00346	-0.00331	0.00107	0.00255	0.00285	0.00222	0.00171	0.00635	0	0.00404	0.00114	-0.00232
ERBB2:Point:none	-0.00535	0	0.000942	-0.00201	-0.00286	-0.000351	0.0012	0	0.00118	0.00204	0.000137	0.00326	0	0.00209	-0.000369	0	-0.00246	3.82e-05	0.00126	0	-0.00285	0.00205	0.00118	0	0.00145	-0.00249	-0.00164	0	0	0.00235	0	0	-0.00318	-0.00118	0.00145	-0.00222	0	0.00219	0.00152	-0.000135	0.00198	0.00162	0.000486	0.00107	0.00263	0	0.00119	0.00191	-0.00777
ERBB2:Point:(SM00219|none)	-0.008	0	0.00311	-0.000143	-0.0052	0.000618	-0.000255	0	-0.00546	0.00163	-0.00279	-0.00106	0	0.0017	0.00135	0	-0.00279	-0.000554	0.000224	0	-0.0048	0.00184	0.00188	0	0.000953	-0.00232	-0.00485	0	0	0.00133	0	0	-0.00212	-0.003	0.000439	-0.00274	0	0.000428	-0.0048	0.00213	0.00227	0.00441	0.000674	-0.00103	0.00127	0	-0.00218	0.00102	0.000528
ERBB2:Point:(SM00219|none):missense_variant	-0.00299	0	0.00191	-0.000231	-0.00161	0.000426	0.00124	0	-0.00178	-0.00153	-0.00275	0.000138	0	0.00117	-0.000422	0	0.00081	-0.000185	0.000267	0	-0.00198	0.00193	0.00174	0	-0.000619	-0.000398	-0.00148	0	0	0.000754	0	0	-0.00111	-0.000887	0.00183	-0.000662	0	-3.05e-05	0.000874	0.000711	0.000826	0.0034	0.00108	0.00122	0.0022	0	0.000267	-0.00049	0.00135
ERBB2:Point:SM00219:missense_variant|none	-0.00714	0	0.00256	-0.00135	-0.00282	0.00161	0.00159	0	-0.000686	0.000657	-0.00285	0.000334	0	0.00121	0.00123	0	-0.00161	0.00017	0.000484	0	-0.00446	0.00258	0.00182	0	0.00109	-0.00147	-0.00197	0	0	0.00205	0	0	-0.00256	-0.00196	-0.000181	-4.03e-05	0	0.00112	0.000483	0.000193	0.00342	0.00439	0.00102	0.00109	0.00316	0	0.000509	0.00177	-0.000944
ERBB2:Point:SM00219|none:missense_variant	-0.00526	0	0.00246	0.000298	-0.00158	-0.000325	0.000768	0	-0.00407	0.000107	-0.00229	-0.000803	0	0.00155	3.82e-05	0	-8.63e-05	-0.00058	0.00108	0	-0.00333	0.00187	0.00238	0	-0.00119	-0.000877	-0.00389	0	0	-0.000434	0	0	-0.000828	-0.0023	0.00277	-0.00247	0	0.00014	-0.0014	0.0024	0.00124	0.00306	0.000882	0.00048	0.00173	0	-0.000651	-0.00152	0.00211
ERBB3:Point	0.00188	0	0	-0.000326	-0.0111	0	0	0	-0.00584	0.00192	0.00525	0.00873	0	0.011	0.00373	-0.00735	-0.0134	0.0118	0.000255	0.00323	0.00626	-0.000564	-0.00232	0	-0.00279	-0.00594	0.0014	0.00313	-0.00498	-0.00202	-0.000625	0.00377	0.00785	0.00229	0.00143	0.00316	0	-0.0109	0.00546	0	0.00233	0.00826	-0.0102	-0.00271	0.00931	0.0123	0.00378	-0.00132	0.0077
ERBB3:Point:missense_variant	0.000784	0	0	-0.000218	-0.00411	0	0	0	-0.00361	0.00168	0.00147	0.00123	0	0.0032	0.0012	-0.00247	-0.00151	0.00214	0.000471	0.00406	0.00149	0.000856	-0.000825	0	-0.00154	-0.00138	-0.00044	0.00146	-0.000236	-0.00166	0.000583	0.000893	0.00162	-0.000517	0.000609	-0.00198	0	-0.00401	0.00339	0	0.000732	0.00345	-0.00416	-0.00163	0.0047	0.00285	-9.4e-05	0.000267	0.00144
ERBB3:Point:none	0.00561	0	0	0.00663	-0.0096	0	0	0	-0.00563	-0.00527	0.0033	0.0027	0	0.00978	2.63e-05	-0.00619	-0.00728	0.0114	0.00064	0.00767	0.00492	0.00295	0.00317	0	-0.00481	0.00103	0.00693	0.00295	-0.00171	-0.0062	-0.00022	0.00283	0.00575	0.000666	-0.00185	-0.00262	0	-0.0123	0.00481	0	0.00556	0.00656	-0.00848	-0.00614	0.0112	0.0233	-0.00231	0.00242	0.00733
ERBB4:Point	0.00274	0	0.000516	0.0039	0.00185	0.000839	0.00102	0	-0.00309	-0.00253	0	0	0	0.00357	-0.000896	-0.00165	-0.00456	-0.001	0.00435	0.00251	0.000597	-0.0048	0	0	0.000107	-0.00257	-0.000678	0.00166	-0.00066	-0.00361	-0.00183	0.000638	-0.000969	-0.00283	0	0.00288	0	0	-0.00224	0.00311	-0.00498	-0.00938	0.00109	-0.00116	0.0029	-0.00189	0.0063	-0.00424	0.000277
FANCA:Point	0.00629	0	0.000993	0.00135	0.00457	-0.000792	-0.00239	0	-0.000342	0.000957	-0.00423	0.000487	0	0	0.00178	0.00353	-0.00291	0.000309	0.000463	0.000301	0	-0.000161	0.00185	0	-0.00513	0	0.00266	0.00203	0.00255	-0.00043	3.7e-05	0.000112	-0.00241	0.000669	-0.00104	-0.00162	0	-0.000972	-0.00288	-0.000463	0	0.00165	0	0	-0.00438	-0.00536	0.00184	0.00144	0
FANCA:Point:(missense_variant|synonymous_variant)	0.00641	0	0.000579	0.00265	0.0052	-0.00137	-0.00221	0	-0.000307	0.00157	-0.00369	0.000698	0	0	0.00253	0.003	-0.00324	0.000136	-0.000516	0.000878	0	-0.000538	0.00229	0	-0.00487	0	0.00223	0.00357	0.00286	-0.000944	-0.000297	-9.6e-06	-0.00317	0.000602	-0.000909	-0.000648	0	-0.000614	-0.00304	-0.000975	0	0.000493	0	0	-0.00322	-0.00494	0.00124	0.00123	0
FANCA:Point:none:(missense_variant|synonymous_variant)	0.00641	0	0.000579	0.00265	0.0052	-0.00137	-0.00221	0	-0.000306	0.00157	-0.00369	0.000698	0	0	0.00253	0.003	-0.00324	0.000136	-0.000516	0.000878	0	-0.000538	0.00229	0	-0.00487	0	0.00223	0.00357	0.00286	-0.000944	-0.000297	-9.36e-06	-0.00317	0.000602	-0.00091	-0.000648	0	-0.000614	-0.00304	-0.000975	0	0.000493	0	0	-0.00322	-0.00494	0.00124	0.00123	0
FANCA:Point:none:(missense_variant|synonymous_variant)	0.00641	0	0.000579	0.00265	0.0052	-0.00137	-0.00221	0	-0.000306	0.00157	-0.00369	0.000698	0	0	0.00253	0.003	-0.00324	0.000136	-0.000516	0.000878	0	-0.000538	0.00229	0	-0.00487	0	0.00223	0.00357	0.00286	-0.000944	-0.000297	-9.36e-06	-0.00317	0.000602	-0.00091	-0.000648	0	-0.000614	-0.00304	-0.000975	0	0.000493	0	0	-0.00322	-0.00494	0.00124	0.00123	0
FANCD2:Point	0.00415	0	0.0028	0.00507	0	-0.00917	0.00127	0	0	0.00923	-0.00259	0.00921	0	-0.00218	0.0086	-0.00188	0.000961	-0.00656	0.00778	-0.0127	-0.00838	-0.00776	-0.00326	0	0.000816	-0.00685	0.0122	0.000415	-0.00297	-0.00278	0.000936	0.00515	-0.00198	-0.0106	0.00995	0.00104	0	0.00212	0.00349	0.00715	-0.00326	-0.0147	-0.00453	0.00225	-0.0153	-0.00813	-0.0104	0	0.00733
FANCD2:Point:PF14631	0.00181	0	0.00106	0.00494	0	-0.00543	1.15e-05	0	0	0.00409	-0.0021	0.00409	0	0.000293	0.00249	-0.000805	-0.0004	-0.00261	0.00345	-0.00686	-0.0044	-0.00339	-0.000845	0	0.000887	-0.00486	0.00709	-0.000827	-0.000222	-0.00104	0.00118	0.00298	-0.00107	-0.00356	0.00702	0.00163	0	0.000671	0.000938	0.00365	-0.000353	-0.00766	-0.00126	0.0014	-0.00782	-0.00437	-0.00536	0	0.00544
GATA3:Point	0.0387	0	-0.00368	0.0164	-0.00664	-0.0128	-0.0091	0	0.00238	0.00501	0.000729	0.012	0	0.00359	-0.0019	0.00324	-0.0053	-0.0111	0.0104	0.00264	0.00765	-0.00118	0.008	0	0.00841	0.00637	-0.0187	0.00787	-0.00988	-0.0134	0.00455	0.00206	0.00147	0.00553	-0.00273	-0.00714	0	0.0131	0.0113	-0.0033	0.0107	0.0155	-0.0115	-0.00709	0	0.00304	0.00305	-0.0108	-0.00977
GATA3:Point:frameshift_variant	0.00418	0	6.34e-05	0.00951	0.00443	-0.00194	-0.00417	0	0.00595	0.00127	-0.00271	-0.00234	0	-0.0011	0.00127	-0.00339	-0.00453	-0.00312	0.00274	0.00975	0.00385	0.00602	-0.0029	0	0.00847	-0.000328	-0.00873	-0.00282	-0.000992	-0.00563	0.00246	0.00785	0.00507	0.00186	-0.00634	0.00253	0	0.00457	-0.0121	0.0102	0.00101	0.00646	-0.00815	-0.00565	0	0.00244	-0.00333	-0.00539	0.0137
GATA3:Point:missense_variant	0.0102	0	-0.00503	-0.00343	-0.00485	-0.00505	-0.00197	0	-0.00729	0.00195	-0.000614	0.00768	0	0.00208	-0.000178	0.00325	-0.00192	-0.00383	0.00661	0.00641	0.00417	-0.000553	0.0115	0	-0.000163	0.00211	-0.000121	0.00189	-0.000226	-0.00188	-0.00171	-0.00137	0.000839	0.00201	0.00879	-0.00681	0	0.00364	0.00164	-0.00341	0.00835	-0.00231	0.00275	0.000939	0	-0.00346	-8.41e-05	-0.0096	-0.0136
GATA3:Point:splice_acceptor_variant	0.0254	0	-0.00279	0.00707	-0.000194	-0.00257	-0.00209	0	-0.00417	-0.000701	0.00256	0.000824	0	0.000182	-0.00462	0.0018	0.00108	-0.00428	-0.00729	-0.0172	-0.00522	-0.00928	-0.00475	0	-0.0027	0.00256	-0.00186	0.00667	-0.00342	-0.00357	0.0034	-5.68e-05	-0.00266	0.00479	-0.00881	0.00295	0	0.000843	0.00797	-0.00895	-0.00226	0.00519	-0.000957	0.00313	0	0.000171	-0.00167	0.00511	-0.00746
GATA3:Point:(frameshift_variant|missense_variant)	0.0133	0	-0.00453	0.00755	-0.00037	-0.00582	-0.00637	0	-0.000337	0.00207	-0.00209	0.00602	0	0.00097	0.000902	-0.000656	-0.00768	-0.00717	0.00866	0.0159	0.00707	0.00581	0.0106	0	0.00707	0.00179	-0.0105	-0.000846	-0.00111	-0.00987	0.00111	0.00628	0.00623	0.0029	0.00295	-0.00503	0	0.00947	-0.0104	0.00732	0.00908	0.00699	-0.00682	-0.00678	0	0.00185	-0.00412	-0.0142	0.00141
GATA3:Point:(frameshift_variant|splice_acceptor_variant)	0.0211	0	-0.000648	0.0153	0.00334	-0.00603	-0.00624	0	0.00134	0.000307	-0.00162	0.000245	0	-0.000921	-0.000485	-0.00107	-0.00306	-0.00454	-0.00293	-0.006	1.61e-05	0.000136	-0.00701	0	0.0067	0.000215	-0.0127	0.002	-0.00398	-0.00878	0.00524	0.00728	0.00381	0.00336	-0.0132	0.00625	0	0.00763	-0.00515	0.00169	0.00127	0.0107	-0.0101	-0.00381	0	0.00174	-0.00417	-0.00085	0.0057
GATA3:Point:(frameshift_variant|synonymous_variant)	0.00427	0	0.000449	0.017	0.00302	-0.000351	-0.0023	0	0.00933	0.00425	-0.00259	-0.00333	0	-0.000753	-0.00274	-0.00552	-0.00851	-0.0043	0.00861	0.0155	0.0066	0.0159	-0.00467	0	0.00927	0.00527	-0.0132	-0.00303	-0.00431	-0.00981	0.0038	0.00915	0.00488	0.000135	-0.00794	-0.000507	0	0.00679	-0.0122	0.015	0.00149	0.00727	-0.0156	-0.0126	0	0.00824	0.00153	-0.00882	0.0271
GATA3:Point:(missense_variant|splice_acceptor_variant)	0.0569	0	-0.0139	0.0027	-0.012	-0.0163	-0.00936	0	-0.0153	0.00192	0.00467	0.015	0	0.00449	-0.00603	0.00883	-0.0025	-0.0141	0.0073	-0.014	-0.00179	-0.0172	0.0181	0	-0.00602	0.0101	-0.00357	0.0175	-0.0067	-0.0102	0.00346	-0.00413	-0.00256	0.0101	0.00341	-0.00881	0	0.00659	0.0218	-0.02	0.0136	0.00741	0.00363	0.00734	0	-0.0109	-0.00337	-0.00871	-0.0404
GATA3:Point:(missense_variant|synonymous_variant)	0.00606	0	-0.00399	-0.00384	-0.00835	-0.00365	0.00084	0	-0.00479	0.00388	0.0019	0.00779	0	0.00244	-0.00236	0.00294	-0.00195	-0.00455	0.0109	0.00679	0.0045	0.00285	0.0129	0	-0.0018	0.00672	-0.000635	0.00545	-0.00251	-0.00125	-0.00195	-0.00442	-0.000808	3.24e-05	0.0118	-0.011	0	0.00174	0.0088	-0.00368	0.00964	-0.00238	0.00071	-0.00178	0	-0.00117	0.00433	-0.00974	-0.0087
GATA3:Point:(splice_acceptor_variant|synonymous_variant)	0.0174	0	-0.00146	0.00778	-0.00454	-0.00175	0.000795	0	-0.000179	0.00287	0.00299	0.00054	0	0.000687	-0.0045	0.0017	0.00149	-0.00352	-0.00104	-0.0139	-0.00309	-0.00481	-0.00549	0	-0.0043	0.0067	-0.00296	0.00947	-0.00493	-0.00303	0.0028	-0.00277	-0.00372	0.00251	-0.00515	-0.00324	0	-0.0018	0.0152	-0.00842	-0.000792	0.00504	-0.00288	0.000979	0	0.00267	0.00289	0.00564	-0.00248
GATA3:Point:4/6	0.0132	0	-0.00142	0.0023	-0.00178	-3.62e-05	-0.00368	0	-0.0049	-0.000228	0.000275	0.00378	0	0.00356	0.00037	0.0021	0.00199	-0.000634	0.0136	0.00913	0.00191	0.000374	0.00882	0	0.00461	0.00681	0.00594	-0.000996	0.00088	-0.00255	0.000222	0.00119	-0.000352	-0.00349	-0.00308	0.00205	0	-0.00057	-0.00695	-0.00747	-0.000589	3.09e-05	0.000596	-0.0047	0	-0.00194	-0.00502	-0.00981	-0.0107
GATA3:Point:5/6	0.00807	0	0.00189	0.00783	0.00137	-0.00937	-0.00267	0	0.00449	-0.00451	-0.00024	0.00302	0	0.00154	0.00116	-0.0017	0.00134	0.00244	-0.00226	0.00388	0.000793	0.00408	-0.00893	0	0.0031	0.0057	-0.0073	0.00404	-0.000131	-0.00217	0.00189	0.00396	-0.00173	0.00347	0.00378	-0.000735	0	0.00781	-0.0108	0.00335	0.00529	0.00366	-0.00737	-0.00343	0	-0.00433	0.00697	0.000642	0.00397
GATA3:Point:6/6	0.00159	0	-0.00495	0.000166	-0.00317	0.00405	-0.00329	0	0.00131	0.00267	-0.00557	-0.00512	0	0.000702	-0.00697	-0.0026	-0.0138	-0.0125	0.00643	0.0104	0.0053	0.0039	0.013	0	0.00258	-0.013	-0.00231	0.00544	-0.00481	-0.0117	-0.00309	0.00292	0.00563	0.00166	0.00589	-0.00265	0	-0.00387	0.0062	0.0112	0.00326	0.00542	-0.00162	-0.00672	0	0.00737	0.00165	-0.0107	0.0101
GATA3:Point:(3/6|4/6)	0.00948	0	-0.00208	0.00216	-0.00584	-0.000926	-0.00175	0	-0.00498	0.00327	-0.00166	0.0105	0	0.000473	0.0015	-0.000782	0.000271	-0.00271	0.0119	0.0106	0.00454	0.00131	0.0161	0	0.00467	0.00675	-0.00114	0.00136	-1.87e-05	-0.00397	-0.00138	-0.0011	0.00191	-0.00302	-0.00446	-0.0103	0	0.00557	0.000156	-0.00577	0.00453	-0.000525	0.00191	-0.00277	0	-0.00206	-0.00316	-0.0108	-0.0102
GATA3:Point:(3/6|5/6)	0.00416	0	0.000363	0.00735	-0.00355	-0.00914	-0.00187	0	0.000972	0.000124	-0.00156	0.00723	0	-0.000325	0.00169	-0.00354	-0.000363	5.64e-05	-0.00111	0.00623	0.00326	0.00319	-0.000185	0	0.00288	0.00577	-0.0103	0.00485	-0.0011	-0.00385	1.34e-05	0.00093	-0.000273	0.00297	0.00179	-0.0105	0	0.00992	-0.0036	0.00359	0.00719	0.00205	-0.00486	-0.00201	0	-0.00667	0.0061	-0.00149	0.0028
GATA3:Point:(3/6|6/6)	-0.00122	0	-0.0082	-0.00151	-0.0106	0.00202	-0.00223	0	-0.00225	0.00661	-0.00716	0.00192	0	-0.000666	-0.00743	-0.00393	-0.0178	-0.0158	0.0096	0.0144	0.00997	0.00498	0.025	0	0.00377	-0.0126	-0.00848	0.00263	-0.0077	-0.0128	-0.00391	0.000546	0.00666	0.00177	0.00848	-0.0156	0	0.00341	0.0141	0.0161	0.0094	0.00199	-0.0018	-0.00569	0	0.00984	0.00132	-0.0136	0.0132
GATA3:Point:(4/6|5/6)	0.0139	0	0.0011	0.00956	1.8e-05	-0.00733	-0.00395	0	0.000338	-0.00406	0.000491	0.005	0	0.00314	0.0018	-0.000611	0.00196	0.00145	0.00664	0.00918	0.00235	0.00416	-0.00042	0	0.00595	0.00974	-0.00118	0.00218	7.7e-05	-0.00228	0.0016	0.00404	-0.00234	-0.000376	0.000344	0.000195	0	0.00546	-0.0138	-0.00201	0.00235	0.00346	-0.00542	-0.00465	0	-0.0035	0.0032	-0.00587	-0.0031
GATA3:Point:(4/6|6/6)	0.0141	0	-0.00698	0.00367	-0.00601	0.00329	-0.00498	0	-0.0029	0.00332	-0.00574	-0.000701	0	0.00452	-0.00692	-0.000742	-0.0118	-0.0142	0.0215	0.0213	0.00786	0.00468	0.0249	0	0.00909	-0.00635	0.00327	0.00345	-0.00305	-0.0134	-0.00347	0.00323	0.00608	-0.00252	0.00545	-0.00382	0	-0.00517	0.000512	0.00371	0.0028	0.00425	-0.00189	-0.00906	0	0.00885	-0.00328	-0.0231	-0.00155
GATA3:Point:(5/6|6/6)	0.00499	0	-0.000767	0.00574	-0.000959	-0.00571	-0.00357	0	0.00625	-0.00221	-0.00238	-0.00137	0	0.000646	-0.00147	-0.00304	-0.00596	-0.00562	0.00176	0.00846	0.00417	0.00483	0.000419	0	0.00275	-0.00224	-0.00836	0.00542	-0.00205	-0.00783	6.34e-05	0.00411	0.00238	0.00302	0.0055	-0.0028	0	0.00314	-0.00377	0.00815	0.00626	0.00587	-0.00591	-0.00363	0	0.00465	0.00644	-0.00577	0.00856
GATA3:Point:PF00320	0.017	0	0.0011	0.0133	-0.000582	-0.00704	-0.00266	0	0.00453	-0.00442	-0.0015	0.00438	0	0.00131	0.00296	-0.000658	0.00344	0.00242	0.00152	0.00363	0.00112	0.00713	-0.00255	0	0.00327	0.0137	-0.00117	-0.000987	-0.000105	-0.00329	0.00198	0.00219	-0.0018	0.000813	-0.00419	-0.00449	0	0.00606	-0.0111	0.000503	0.00395	0.00316	-0.0068	-0.00265	0	-0.00791	-0.00293	-0.00677	-0.00555
GATA3:Point:none	0.0217	0	-0.00647	0.00178	-0.0107	-0.00436	-0.00567	0	-0.00563	0.0118	0.000512	0.00636	0	0.00405	-0.0082	0.0042	-0.00995	-0.0166	0.00871	0.0016	0.00375	-0.0077	0.0134	0	0.00441	-0.00381	-0.00928	0.00608	-0.0112	-0.012	0.000986	0.00116	-0.000419	0.0052	0.0047	-0.00457	0	0.00278	0.0199	-0.000657	0.00749	0.0116	-0.00595	-0.00622	0	0.0107	0.00399	-0.00436	-0.00255
GATA3:Point:SM00401	0.00976	0	-0.000332	0.00747	0.00361	-0.0108	-0.00578	0	0.00304	0.000837	-0.000123	0.005	0	0.00155	0.000288	0.00182	0.00338	-0.000418	0.00611	0.00789	0.00473	0.00291	0.00138	0	0.00468	0.00811	-0.0018	-0.00181	-0.000805	-0.00381	-0.00256	0.000436	-0.000773	-0.00383	0.00528	-0.00299	0	0.00635	-0.00789	-0.00381	0.00411	0.00669	-0.00355	-0.00367	0	-0.00494	0.00407	-0.00595	-0.00545
GATA3:Point:none	0.0203	0	-0.00349	0.00694	-0.00912	0.00044	-0.00162	0	-0.00438	0.00312	0.000242	0.00341	0	0.00363	-0.00194	-0.000826	-0.00793	-0.00922	0.00259	0.000393	0.00101	-0.0033	0.00279	0	0.00317	-0.000305	-0.00881	0.00684	-0.00755	-0.0082	0.00479	0.00305	0.000263	0.00736	-0.00289	-0.00552	0	0.00296	0.0125	0.00308	0.00512	0.00603	-0.00629	-0.00531	0	0.00856	-0.00385	-0.00549	0.00225
GATA3:Point:frameshift_variant:5/6	0.0033	0	0.000915	0.00627	0.00149	-0.00431	-0.00147	0	6.28e-05	-0.00133	-0.000692	1.3e-05	0	8.22e-05	0.000892	-0.00176	-0.00102	0.0016	-0.00226	-0.000452	0.000357	0.00134	-0.00559	0	0.00237	0.0032	-0.00439	0.00148	0.00079	2.55e-05	0.000936	0.0032	0.000925	0.00249	-0.000799	0.00105	0	0.00385	-0.00673	0.00294	0.00327	0.00178	-0.00442	-0.000565	0	-0.0034	-0.00084	-0.000152	0.00259
GATA3:Point:frameshift_variant:6/6	0.000337	0	-0.000782	0.00165	0.0025	0.00392	-0.00141	0	0.000693	0.00263	-0.00325	-0.00154	0	-0.00141	-0.00189	-0.00116	-0.00261	-0.0059	0.00381	0.00583	0.000742	0.00368	0.00133	0	0.00394	-0.00348	-0.00283	0.000961	-0.00199	-0.00566	0.00147	0.00242	0.00353	-0.00285	-0.00163	-0.000473	0	-0.000272	-0.000915	0.00706	-0.00158	0.0027	-0.003	-0.00476	0	0.00611	-0.00145	-0.0038	0.00946
GATA3:Point:frameshift_variant:(5/6|6/6)	0.00257	0	0.000394	0.00675	0.00331	-0.00208	-0.0018	0	0.00139	0.000937	-0.00369	-0.00199	0	-0.0012	-0.0002	-0.00337	-0.00388	-0.00359	0.000234	0.00373	0.00166	0.00475	-0.00347	0	0.00484	0.000602	-0.00768	0.00285	-0.000817	-0.0051	0.00223	0.00532	0.0035	-4.38e-05	-0.00146	0.00164	0	0.00402	-0.00799	0.0101	0.00246	0.00355	-0.0072	-0.00318	0	0.0023	-0.00271	-0.00298	0.0115
GATA3:Point:missense_variant:(4/6|6/6)	0.0108	0	-0.00452	-0.00261	-0.00329	-0.00497	-0.00353	0	-0.0051	0.00184	0.000863	0.00313	0	0.00434	4.37e-05	0.00192	-0.00361	-0.00328	0.0114	0.0101	0.00308	-0.00223	0.00917	0	0.000224	0.00163	0.00641	0.00575	-0.000483	-0.00244	-0.004	-0.0014	0.00276	0.0017	0.00665	-0.00518	0	-9.98e-05	0.00128	-0.0042	0.00912	-0.000808	0.000989	-0.00242	0	-0.00526	0.00124	-0.0119	-0.0194
GATA3:Point:splice_acceptor_variant:-	0.0158	0	-0.00125	0.00343	0.000224	-0.00284	-0.00272	0	-0.000647	0.00194	0.00204	0.00112	0	0.000385	-0.000775	0.00216	0.00168	-0.00252	-0.00566	-0.0113	-0.003	-0.00761	-0.00372	0	-0.00172	0.00189	-0.00102	0.00292	-0.00318	-0.00226	0.00265	0.00048	-0.00123	0.0026	-0.00697	0.00146	0	0.000955	0.00589	-0.00574	-0.00104	0.00716	-0.000958	0.000414	0	0.000395	-0.00103	0.00357	-0.00717
GATA3:Point:frameshift_variant:5/6|missense_variant:4/6	0.0177	0	-0.000702	0.0161	0.00524	-0.00982	-0.00639	0	-0.00623	-0.0022	-0.00123	0.00319	0	0.00111	0.00245	-0.00108	-0.00244	0.00358	0.00689	0.00536	-0.00122	0.00362	-0.00773	0	0.00553	0.0154	-0.00181	0.00541	0.00358	-0.00402	0.000954	0.00808	0.00228	0.00322	-0.000803	0.00264	0	0.012	-0.0235	0.00326	0.0111	0.00131	-0.0111	-0.00551	0	-0.0131	-0.00514	-0.00899	-0.00489
GATA3:Point:frameshift_variant:5/6|missense_variant:6/6	0.00779	0	-0.000613	0.00942	-0.0028	-0.0126	-0.00278	0	0.000862	-0.00391	0.00308	-0.00017	0	0.00206	6.98e-06	-0.00287	-0.00759	0.00154	-0.00656	0.00177	0.0051	0.00127	-0.00595	0	0.00139	0.0014	-0.00957	0.00677	0.00052	0.00113	-0.00172	0.00569	0.00455	0.00902	0.00822	-0.00376	0	0.00901	-0.008	0.00808	0.0093	0.00396	-0.0076	-0.00292	0	-0.00938	0.00238	-0.00184	-0.00305
GATA3:Point:frameshift_variant:5/6|missense_variant	0.02	0	-0.00492	0.00648	-0.00473	-0.0152	-0.00472	0	-0.00994	-0.00104	0.000942	0.011	0	0.00274	0.00177	0.00243	-0.00724	-0.00239	0.00482	0.00882	0.00615	0.00294	0.0078	0	0.00217	0.00914	-0.0091	0.0072	0.00153	-0.00365	-0.0011	0.00421	0.00182	0.00885	0.0139	-0.00788	0	0.014	-0.0123	0.0018	0.0197	0.00165	-0.00453	-0.00137	0	-0.013	-0.000738	-0.013	-0.013
GATA3:Point:frameshift_variant:6/6|missense_variant:4/6	0.0073	0	-0.00428	0.00504	0.00617	0.00646	-0.00517	0	-0.00747	0.00793	-0.00744	0.000242	0	0.000472	-0.00189	-0.000145	-0.0032	-0.00931	0.0186	0.0192	0.000175	0.00538	0.0086	0	0.00832	-0.00127	0.00396	0.00182	-0.00356	-0.0133	0.000947	0.00276	0.00576	-0.00698	-0.00321	0.00118	0	0.00122	-0.00795	0.0086	-9.72e-05	0.00297	-0.00829	-0.0131	0	0.00945	-0.00545	-0.0165	0.00657
GATA3:Point:(frameshift_variant|missense_variant):6/6	-0.00216	0	-0.00366	-0.00253	0.000123	0.00205	-0.0021	0	0.000116	0.00402	-0.00359	-0.00248	0	0.0004	-0.0025	-0.002	-0.00863	-0.00973	0.00682	0.00969	0.00503	0.00405	0.00768	0	0.00303	-0.0108	-0.00404	0.00479	-0.00482	-0.00756	-9.07e-05	0.00384	0.0065	-0.00135	0.00324	-0.00517	0	-0.00183	0.00349	0.0131	0.00183	0.00376	-0.0031	-0.00591	0	0.0101	0.000378	-0.00694	0.00663
GATA3:Point:frameshift_variant:6/6|missense_variant	0.00862	0	-0.0076	-0.00328	-0.00386	3.65e-05	-0.0048	0	-0.00856	0.00691	-0.0057	0.00779	0	0.00285	-0.00286	0.00257	-0.00607	-0.0129	0.0148	0.0182	0.00597	0.00316	0.0184	0	0.00436	-0.00462	-0.00251	0.00215	-0.00397	-0.0112	0.000194	0.00241	0.00577	-0.00301	0.00982	-0.00823	0	0.00476	-0.000637	0.00875	0.00752	0.00231	-0.00401	-0.0109	0	0.00689	-0.00196	-0.0175	-0.00186
GATA3:Point:frameshift_variant|missense_variant:4/6	0.0115	0	-0.00224	0.0141	0.00514	-0.00247	-0.0064	0	0.000617	0.0027	-0.00473	-0.000154	0	-3.55e-05	0.00099	-0.00366	-0.0056	-0.00285	0.0123	0.0179	0.00322	0.00813	0.00109	0	0.01	0.00444	-0.00721	-0.00275	-2.52e-05	-0.0113	0.00342	0.00876	0.00639	-0.000303	-0.00608	0.00326	0	0.00885	-0.022	0.00966	0.00373	0.0066	-0.0122	-0.00999	0	0.00292	-0.00736	-0.0138	0.00944
GATA3:Point:frameshift_variant|missense_variant:6/6	0.00512	0	-0.00178	0.00884	0.0011	-0.0042	-0.00469	0	0.0064	-0.00107	-0.000988	-0.00267	0	0.000416	-0.00043	-0.00414	-0.0106	-0.0052	0.00226	0.0102	0.00591	0.00826	0.00136	0	0.00676	-0.00337	-0.0121	-0.00136	-0.00143	-0.00727	0.00199	0.00909	0.00708	0.00389	-0.00404	-0.00284	0	0.00626	-0.0106	0.0126	0.00464	0.00767	-0.00853	-0.00715	0	0.00446	-0.00161	-0.00709	0.00829
GATA3:Point:frameshift_variant:5/6|splice_acceptor_variant:-	0.0364	0	-0.00115	0.0203	0.00649	-0.0147	-0.00927	0	-0.00133	-0.00277	0.00389	0.00504	0	0.000879	0.00179	0.000956	-0.00101	0.000817	-0.0138	-0.0224	-0.00457	-0.00919	-0.021	0	0.000415	0.00967	-0.0131	0.00966	-0.00398	-0.00178	0.00739	0.0109	0.00125	0.00973	-0.0167	0.00682	0	0.0143	-0.00754	-0.00199	0.00644	0.0163	-0.013	-0.000952	0	-0.0119	-0.0034	0.00677	-0.00946
GATA3:Point:frameshift_variant:5/6|splice_acceptor_variant	0.049	0	-0.00254	0.0287	0.00392	-0.0152	-0.00989	0	-0.00488	-0.00759	0.00309	0.0038	0	0.000484	-0.00212	-0.000172	-0.00136	-0.00123	-0.0145	-0.028	-0.00654	-0.00921	-0.0223	0	-9.18e-05	0.0101	-0.0156	0.0144	-0.00312	-0.00507	0.00794	0.00976	-0.00176	0.013	-0.0162	0.00875	0	0.0149	-0.00604	-0.00683	0.00836	0.014	-0.0142	0.00115	0	-0.0106	-0.00431	0.00838	-0.00924
GATA3:Point:frameshift_variant:6/6|splice_acceptor_variant:-	0.00792	0	-0.000873	0.00283	-0.000574	-0.000106	-0.00334	0	-0.000146	0.00367	-0.00141	-0.000324	0	-0.000367	-0.000872	0.00111	0.000218	-0.0059	-0.000617	-0.00498	-0.0011	-0.00243	-0.00129	0	0.00216	-0.00125	-0.00365	0.00324	-0.00347	-0.00474	0.00203	0.00127	0.00178	-0.000874	-0.00483	0.00104	0	0.000439	0.00438	0.00144	-0.00163	0.00632	-0.00265	-0.00278	0	0.00428	-0.000998	0.000519	0.00237
GATA3:Point:frameshift_variant:6/6|splice_acceptor_variant	0.0186	0	-0.0027	0.00753	-0.000648	4.3e-05	-0.00462	0	-0.00428	0.0052	-0.00263	-0.000342	0	-0.000827	-0.00354	0.00161	-0.00132	-0.0092	-0.000859	-0.00957	-0.00245	-0.00332	-0.00179	0	0.00311	-0.00383	-0.00421	0.00658	-0.00561	-0.0091	0.00348	0.00187	0.00196	-0.000418	-0.0077	0.00396	0	0.000663	0.00664	-4.69e-06	-0.00409	0.00808	-0.00469	-0.00384	0	0.00666	-0.00197	0.000818	0.00475
GATA3:Point:frameshift_variant|splice_acceptor_variant:-	0.0145	0	-0.000611	0.013	0.00359	-0.00399	-0.00623	0	0.00277	0.00114	-0.000995	0.000133	0	-0.00102	0.000634	-0.00077	-0.002	-0.00413	-0.00345	-0.00298	0.000738	0.000381	-0.00587	0	0.00548	0.00106	-0.0103	0.000557	-0.00352	-0.00592	0.00396	0.00651	0.0037	0.00306	-0.0103	0.00317	0	0.00589	-0.00543	0.00202	0.000503	0.00974	-0.00815	-0.00481	0	0.00332	-0.00313	-0.00164	0.00338
GATA3:Point:frameshift_variant:5/6|synonymous_variant	0.00193	0	0.00246	0.009	0.00104	-0.00518	0.00153	0	0.00417	0.00057	0.00147	-0.000668	0	-0.000228	-0.00138	-0.00152	-0.00231	0.00214	-0.000526	0.0016	0.0025	0.00707	-0.00931	0	0.00127	0.00994	-0.00769	0.00412	-0.00034	0.00118	0.00122	0.00264	0.000576	0.00216	0.000155	-0.00361	0	0.00521	-0.00551	0.00528	0.0058	0.00153	-0.00878	-0.00351	0	-0.00331	0.00293	0.000256	0.00958
GATA3:Point:frameshift_variant:6/6|synonymous_variant	-0.00646	0	-0.000526	0.00339	0.00202	0.0105	0.00178	0	0.00194	0.0111	-0.00556	-0.00399	0	-0.000356	-0.00902	-0.00264	-0.00456	-0.0101	0.016	0.0175	0.00339	0.0136	1.23e-05	0	0.00518	-0.00391	-0.005	0.00477	-0.00749	-0.011	0.00243	0.0023	0.0041	-0.00751	-0.00114	-0.0061	0	-0.00351	0.00446	0.0163	-0.00332	0.00239	-0.0119	-0.0149	0	0.017	0.00572	-0.00847	0.0274
GATA3:Point:missense_variant:4/6|splice_acceptor_variant:-	0.0291	0	-0.00436	0.00779	0.00202	-0.00491	-0.0079	0	-0.00449	0.00315	0.0019	0.00451	0	0.00273	-0.00192	0.00443	0.00319	-0.00372	0.00247	-0.00908	-0.00499	-0.0108	-0.0018	0	-0.00151	0.00875	0.00498	0.00639	-0.00332	-0.00525	0.00338	0.000783	-0.00189	0.00184	-0.00819	0.00216	0	0.00298	0.00391	-0.0117	-0.000725	0.00778	-0.00248	-0.00214	0	-0.00471	-0.00384	-0.00246	-0.0177
GATA3:Point:missense_variant:4/6|splice_acceptor_variant	0.0347	0	-0.00465	0.0101	0.000441	-0.00496	-0.00584	0	-0.00909	0.00102	0.000843	0.00446	0	0.00204	-0.00299	0.00354	0.00157	-0.0045	0.00197	-0.0138	-0.00705	-0.012	-0.000152	0	-0.00205	0.00908	0.00514	0.0089	-0.00265	-0.00729	0.00303	-0.00035	-0.0027	0.00252	-0.00974	0.00363	0	0.00263	0.00535	-0.0144	-0.000395	0.00556	-0.00137	0.00027	0	-0.00408	-0.00357	-0.00205	-0.0182
GATA3:Point:missense_variant:6/6|splice_acceptor_variant:-	0.0131	0	-0.00302	0.00124	-0.00316	-0.00555	-0.00426	0	0.0002	0.000632	0.00422	0.00144	0	0.00268	-0.00248	0.0019	-0.00144	-0.00487	-0.00489	-0.00832	-0.00123	-0.00824	-0.000559	0	-0.00372	-0.000952	-0.00193	0.00715	-0.00391	-0.000953	0.00151	0.000803	0.000521	0.00476	-0.0017	-0.00482	0	0.000281	0.0112	-0.00407	0.00248	0.00733	-6.74e-05	0.000361	0	-0.00112	0.000983	0.00186	-0.0133
GATA3:Point:missense_variant:6/6|splice_acceptor_variant	0.0204	0	-0.0033	0.00257	-0.00365	-0.00549	-0.00275	0	-4.92e-05	-0.00221	0.00359	0.00072	0	0.00196	-0.00401	0.00216	-0.00208	-0.00525	-0.00634	-0.0113	-0.00232	-0.00844	0.000286	0	-0.00322	-0.000834	-0.00224	0.00778	-0.00354	-0.00232	0.00101	-0.000934	0.000431	0.00599	-0.00255	-0.00269	0	-0.00075	0.0117	-0.00652	0.00077	0.00567	0.000111	0.0027	0	-0.00148	0.00178	0.00262	-0.0137
GATA3:Point:missense_variant|splice_acceptor_variant:-	0.0323	0	-0.00832	0.000262	-0.00649	-0.0113	-0.00822	0	-0.00987	0.00406	0.0041	0.0107	0	0.00317	-0.00248	0.00793	-0.000506	-0.00892	0.00294	-0.00792	0.000472	-0.0107	0.00988	0	-0.00366	0.00606	-0.00263	0.00844	-0.00484	-0.00364	0.0021	-0.00169	-0.000129	0.00644	0.000633	-0.00713	0	0.00555	0.0136	-0.0111	0.00799	0.00898	0.00192	0.00126	0	-0.00428	-0.00198	-0.00645	-0.0282
GATA3:Point:missense_variant:4/6|synonymous_variant	0.00738	0	-0.00159	0.00435	-0.00191	0.00183	0.00191	0	-0.00538	0.0111	-0.000179	0.00507	0	0.00285	-0.00282	0.00266	0.00221	-0.00154	0.023	0.0149	0.000547	0.00852	0.00492	0	0.00139	0.0174	0.00702	0.00819	-0.00169	-0.00397	-0.00138	-0.00584	-0.00246	-0.0053	0.00393	-0.00905	0	-0.00235	0.00424	-0.00649	0.00515	-0.00555	-0.00559	-0.00832	0	-0.000625	0.00599	-0.0135	-0.00613
GATA3:Point:missense_variant:6/6|synonymous_variant	-0.00288	0	-0.000789	-0.0013	-0.00343	-0.00135	0.00175	0	0.0026	0.00223	0.00261	5.26e-05	0	0.00116	-0.00183	-0.000419	-0.0028	-0.00168	0.00123	0.00311	0.00346	0.00272	0.00231	0	-0.00138	0.000115	-0.00091	0.00435	-0.0018	0.000895	-0.00149	-0.00225	0.000275	0.00143	0.00607	-0.00728	0	-0.00206	0.00813	0.000939	0.00315	-0.000913	-0.000199	-0.00073	0	0.00182	0.00577	-0.00109	-0.00122
GATA3:Point:splice_acceptor_variant:-|synonymous_variant	0.0151	0	-0.000738	0.00526	-0.00377	-0.00264	-0.00165	0	0.00307	0.00482	0.00412	0.00138	0	0.00143	-0.00333	0.00406	0.00256	-0.00309	-0.00257	-0.0144	-0.00298	-0.00534	-0.00687	0	-0.00378	0.00799	-0.00176	0.00703	-0.0057	-0.00152	0.00379	-0.00151	-0.00182	0.00226	-0.00867	-0.00285	0	-0.00221	0.0144	-0.00713	-0.00273	0.00891	-0.0037	-0.000848	0	0.00176	0.00415	0.0064	-0.00545
GATA3:Point:3/6|4/6:294	0.00198	0	-0.00143	0.0027	-0.00171	-0.000436	-0.00131	0	-0.00352	0.00331	-0.00165	0.00756	0	-0.000835	0.000813	-0.00195	-0.000474	-0.000429	0.00731	0.0035	0.0018	9.8e-05	0.00903	0	0.000802	0.00555	0.00078	0.00236	-0.000836	-0.00301	-0.00183	-0.00274	0.00165	-0.0016	-0.000614	-0.00907	0	0.00524	0.00416	-0.00183	0.00316	-0.00118	0.000212	-0.00102	0	-0.00346	-0.00034	-0.00589	-0.00472
GATA3:Point:4/6:294|5/6	0.014	0	0.000189	0.0123	0.00236	-0.00827	-0.00485	0	8.69e-05	-0.00384	-0.000375	0.00576	0	0.0022	0.000731	-0.00116	0.00169	0.0026	0.00459	0.00637	-0.000559	0.00478	-0.00414	0	0.00333	0.0117	-0.00112	0.0052	6.76e-05	-0.00447	0.00095	0.00288	-0.00245	0.00167	0.00601	-0.00182	0	0.0083	-0.0133	0.0014	0.00425	0.003	-0.00713	-0.00443	0	-0.00774	0.00562	-0.00616	-0.00278
GATA3:Point:4/6:294|6/6	0.00743	0	-0.00624	0.00507	0.000389	0.00465	-0.00501	0	-0.000764	0.00345	-0.00448	-0.000447	0	0.00137	-0.00576	-0.00163	-0.0109	-0.011	0.0143	0.0138	0.003	0.00462	0.0168	0	0.00354	-0.00375	0.00498	0.00553	-0.00284	-0.0122	-0.00252	0.00098	0.00575	-5.26e-05	0.00708	-0.00536	0	-0.00229	0.00522	0.00559	0.00317	0.0029	-0.00104	-0.00564	0	0.00452	0.00184	-0.0172	-0.000597
GATA3:Point:PF00320:frameshift_variant	0.00576	0	0.00103	0.00814	0.000926	-0.00502	-0.00249	0	0.00061	-0.00163	-0.000245	-0.000262	0	0.000218	0.00145	-0.00132	-0.00126	0.0025	-0.00285	-0.00149	0.000254	0.0023	-0.0059	0	0.00298	0.00378	-0.00485	-0.000591	0.00112	-0.000904	0.00116	0.00366	0.0017	0.0028	-0.00242	0.00154	0	0.00579	-0.00761	0.00247	0.00354	0.00378	-0.00363	-0.000744	0	-0.0036	-0.00204	-0.000657	0.00161
GATA3:Point:PF00320:(frameshift_variant|missense_variant)	0.0249	0	-0.000392	0.0205	0.00296	-0.0103	-0.00888	0	0.000204	-0.0045	-0.00106	0.00634	0	-0.000347	0.0038	0.00066	-0.000395	0.00455	0.00131	-0.000929	-0.000842	0.0098	-0.00658	0	0.00462	0.0176	-0.00234	-0.00142	0.00245	-0.006	0.00278	0.00502	0.00291	0.00377	-0.0056	0.000966	0	0.0116	-0.0189	0.00111	0.00773	0.00457	-0.00744	-0.00146	0	-0.0123	-0.00473	-0.0101	-0.0063
GATA3:Point:none:frameshift_variant	-0.00438	0	-0.00253	0.000929	0.00419	0.00754	-0.00181	0	0.00466	0.00416	-0.00419	-0.00274	0	-0.001	-0.0017	-0.00423	-0.00631	-0.00714	0.00763	0.0155	0.00319	0.00627	0.00637	0	0.00723	-0.00719	-0.00466	-0.00521	-0.00434	-0.00752	0.00128	0.00492	0.00483	-0.00191	-0.00547	0.00189	0	5.31e-05	-0.00695	0.0115	-0.00507	0.00294	-0.00691	-0.0108	0	0.0115	-0.00226	-0.00794	0.0134
GATA3:Point:none:missense_variant	0.00222	0	-0.0024	-0.00287	-0.00461	-0.00489	-0.000324	0	-0.00423	-0.000204	0.000406	0.00323	0	0.00119	-0.000438	0.00227	-0.00331	-0.003	0.00182	0.000903	0.0021	-0.000841	0.00691	0	4.72e-08	-0.00146	-0.000649	0.000684	-0.000751	-0.00049	-0.000641	-0.000263	0.00033	0.00175	0.00537	-0.00354	0	0.00283	0.0018	0.000472	0.00605	-0.000598	0.000918	0.0013	0	0.000284	0.0011	-0.00166	-0.00611
GATA3:Point:none:splice_acceptor_variant	0.0254	0	-0.00279	0.00707	-0.000194	-0.00257	-0.00209	0	-0.00417	-0.000701	0.00256	0.000824	0	0.000182	-0.00462	0.0018	0.00108	-0.00428	-0.00729	-0.0172	-0.00522	-0.00928	-0.00475	0	-0.0027	0.00256	-0.00186	0.00667	-0.00342	-0.00357	0.0034	-5.68e-05	-0.00266	0.00479	-0.00881	0.00295	0	0.000843	0.00797	-0.00895	-0.00226	0.00519	-0.000957	0.00313	0	0.000171	-0.00167	0.00511	-0.00746
GATA3:Point:none:(frameshift_variant|missense_variant)	-0.000764	0	-0.00798	-0.00618	-0.00445	-0.000182	-0.00323	0	-0.00756	0.00633	-0.00504	0.00317	0	0.00288	-0.00367	-0.000647	-0.0133	-0.015	0.0126	0.0217	0.00895	0.00409	0.0229	0	0.00645	-0.0133	-0.0075	-0.00309	-0.0049	-0.0111	0.000333	0.00581	0.00668	0.000747	0.00666	-0.00688	0	0.00542	-0.00578	0.0138	0.0078	0.00276	-0.00473	-0.0107	0	0.014	-0.0031	-0.0132	0.00223
GATA3:Point:none:(frameshift_variant|splice_acceptor_variant)	0.0158	0	-0.00296	0.00443	0.00195	0.00116	-0.00303	0	-0.00183	0.00409	-0.0012	7.89e-05	0	-0.00019	-0.00339	-7.35e-05	-0.00267	-0.00727	0.00152	-0.00375	-0.000325	-0.00115	0.000352	0	0.00314	-0.00526	-0.00505	0.00309	-0.00374	-0.00768	0.00437	0.00479	0.00138	0.000653	-0.00737	0.00431	0	0.00062	0.00395	-0.000177	-0.00383	0.00596	-0.00467	-0.00369	0	0.00634	-0.00152	-0.000262	0.00477
GATA3:Point:none:(missense_variant|splice_acceptor_variant)	0.0345	0	-0.0081	0.00118	-0.0134	-0.0139	-0.00436	0	-0.0113	-6.73e-05	0.00428	0.00677	0	0.00353	-0.0047	0.00662	-0.00413	-0.0109	-0.00127	-0.0182	-0.00103	-0.0156	0.00904	0	-0.00361	0.000369	-0.00587	0.0119	-0.00483	-0.00523	0.00267	-0.000458	-0.00337	0.00854	0.000609	-0.00353	0	0.00615	0.0178	-0.011	0.0114	0.00802	0.00219	0.00617	0	-0.00289	-0.00259	0.00217	-0.0233
GATA3:Point:(PF00320|none):frameshift_variant	0.00418	0	6.33e-05	0.00951	0.00443	-0.00194	-0.00417	0	0.00596	0.00127	-0.00271	-0.00234	0	-0.0011	0.00127	-0.00339	-0.00453	-0.00312	0.00274	0.00975	0.00385	0.00602	-0.0029	0	0.00847	-0.000328	-0.00873	-0.00282	-0.000992	-0.00563	0.00246	0.00785	0.00507	0.00187	-0.00634	0.00253	0	0.00457	-0.0121	0.0102	0.00101	0.00646	-0.00815	-0.00565	0	0.00244	-0.00333	-0.00539	0.0137
GATA3:Point:PF00320:frameshift_variant|none:missense_variant	0.00836	0	-0.00113	0.00584	-0.00507	-0.0106	-0.00311	0	-0.00402	-0.00187	0.00019	0.00289	0	0.00163	0.00173	0.00234	-0.00558	-0.000767	-0.000524	0.000776	0.00318	0.00111	0.00373	0	0.00204	0.00193	-0.00474	-0.000182	0.000103	-0.00263	-0.000719	0.00217	0.00158	0.00453	0.00251	-0.00285	0	0.00909	-0.00564	0.00285	0.0119	0.00294	-0.0015	0.00229	0	-0.00286	-0.00108	-0.0032	-0.00557
GATA3:Point:PF00320:frameshift_variant|none:splice_acceptor_variant	0.0553	0	-0.00237	0.0353	0.00248	-0.0173	-0.0116	0	-0.00144	-0.00879	0.00394	0.00351	0	0.000512	-9.19e-05	0.00126	-0.000383	-0.00147	-0.0162	-0.0342	-0.00673	-0.00604	-0.0204	0	0.00367	0.0116	-0.0148	0.00932	-0.00234	-0.00849	0.0089	0.00686	0.000735	0.0134	-0.023	0.00899	0	0.0151	-0.00502	-0.00888	0.00895	0.0178	-0.0104	0.00529	0	-0.00924	-0.00665	0.00719	-0.0121
GATA3:Point:PF00320:frameshift_variant|none	0.029	0	-0.00325	0.0176	-0.0059	-0.0159	-0.00994	0	-0.0027	0.00528	-0.000164	0.00738	0	0.00294	-0.00393	0.00351	-0.0126	-0.0132	0.00205	-0.00346	0.00506	-0.00286	0.00404	0	0.00767	0.00162	-0.0199	0.0045	-0.0093	-0.0133	0.00317	0.00581	0.00223	0.01	0.00126	-0.00181	0	0.013	0.0077	0.00172	0.0147	0.0163	-0.0113	-0.00403	0	0.00424	0.00092	-0.00424	-0.000252
GATA3:Point:PF00320:missense_variant|none:frameshift_variant	0.00407	0	-0.00591	0.00303	0.00781	0.0098	-0.00649	0	1.36e-05	0.00686	-0.00674	0.00355	0	0.00086	-0.00574	-0.00321	-0.00462	-0.00998	0.0197	0.0257	0.00159	0.011	0.0126	0	0.00724	-0.00327	0.00039	-0.00502	-0.0038	-0.0134	0.0033	0.00735	0.00636	-0.00401	-0.00518	-0.000183	0	-0.000271	-0.0124	0.0107	-0.00871	0.00351	-0.00999	-0.0179	0	0.00881	-0.00236	-0.0181	0.0125
GATA3:Point:(PF00320|none):missense_variant	0.0102	0	-0.00503	-0.00343	-0.00485	-0.00505	-0.00197	0	-0.00729	0.00195	-0.000614	0.00768	0	0.00208	-0.000178	0.00325	-0.00192	-0.00383	0.00661	0.00641	0.00417	-0.000553	0.0115	0	-0.000163	0.00211	-0.000121	0.00189	-0.000226	-0.00188	-0.00171	-0.00137	0.000839	0.00201	0.00879	-0.00681	0	0.00364	0.00164	-0.00341	0.00835	-0.00231	0.00275	0.000939	0	-0.00346	-8.41e-05	-0.0096	-0.0136
GATA3:Point:PF00320:missense_variant|none:splice_acceptor_variant	0.0395	0	-0.00489	0.0101	0.0012	-0.0039	-0.00646	0	-0.00545	-8.03e-05	0.00166	0.00674	0	0.00141	-0.00409	0.00273	0.00294	-0.00462	-0.00146	-0.019	-0.00723	-0.00938	-0.000228	0	-0.00465	0.0104	0.00382	0.00882	-0.00355	-0.00573	0.00387	-0.00199	-0.0029	0.00361	-0.00984	0.00131	0	0.00232	0.00897	-0.0146	-0.00399	0.00552	-0.0014	0.00139	0	-0.00334	-0.00295	-0.00182	-0.0191
GATA3:Point:PF00320:missense_variant|none	0.0313	0	-0.00919	0.0028	-0.00891	-0.00335	-0.00842	0	-0.00421	0.0118	0.000501	0.0104	0	0.00341	-0.00796	0.00551	-0.00731	-0.0151	0.0128	0.00467	0.00497	-0.00617	0.0186	0	0.0034	0.00219	-0.00825	0.00817	-0.0108	-0.0143	0.00197	-0.000878	0.000493	0.00512	0.00543	-0.0065	0	0.0016	0.0192	-0.00468	0.00552	0.00991	-0.00561	-0.0084	0	0.00952	0.0046	-0.012	-0.00978
GATA3:Point:PF00320|none:frameshift_variant	0.0122	0	-0.00133	0.0158	0.00457	-0.00215	-0.00446	0	0.00665	0.00178	-0.00515	0.00147	0	-0.000109	0.000737	-0.00459	-0.00327	-0.00514	0.01	0.0205	0.00418	0.0128	0.0024	0	0.00954	0.00612	-0.00808	-0.00479	-0.00123	-0.0118	0.00446	0.00874	0.00487	-0.00068	-0.00872	-0.00381	0	0.0072	-0.0205	0.0121	-0.00112	0.00752	-0.0136	-0.0125	0	0.00294	-0.00578	-0.0146	0.00982
GATA3:Point:PF00320|none:missense_variant	0.0143	0	-0.00191	0.00427	-0.00579	-0.0092	-0.00144	0	-0.00368	-0.00111	0.00031	0.00592	0	0.00253	0.00186	0.00149	-0.00106	-0.0019	0.00302	0.00714	0.00516	0.00293	0.00546	0	0.00215	0.00667	-0.00508	0.00193	-8.19e-05	-0.00232	4.86e-06	0.000398	0.000794	0.0032	0.0042	-0.00661	0	0.00842	-0.00551	-0.000769	0.0113	0.00193	-0.0017	-0.000548	0	-0.00685	-0.00125	-0.00791	-0.00962
GATA3:Point:PF00320|none:splice_acceptor_variant	0.063	0	-0.00223	0.035	0.00272	-0.0149	-0.00821	0	0.000877	-0.00984	0.00269	0.0104	0	0.00225	0.00115	0.00229	0.00737	-0.000738	-0.00719	-0.0244	-0.00637	-0.00231	-0.0137	0	0.000692	0.0207	-0.00714	0.0112	-0.00398	-0.00835	0.0104	0.00314	-0.00291	0.00811	-0.0224	-0.000201	0	0.0146	-0.0025	-0.0144	0.00565	0.0158	-0.0113	0.000763	0	-0.0126	-0.00475	-0.00112	-0.028
GATA3:Point:SM00401:frameshift_variant	0.00304	0	0.00169	0.00405	0.00328	-0.00498	-0.00244	0	0.00334	0.000729	0.000188	-4.31e-05	0	-0.001	0.00149	0.000293	-7.6e-05	0.000596	-0.000778	0.000417	0.00187	0.00267	-0.00335	0	0.00375	0.00204	-0.00488	-0.00172	0.000363	0.000517	0.000212	0.00282	0.00214	0.00014	-0.00209	0.00176	0	0.00489	-0.00536	5.69e-05	0.00289	0.00302	-0.00317	0.00122	0	-0.00101	-0.00217	0.0008	0.00318
GATA3:Point:SM00401:missense_variant	0.00647	0	-0.00503	0.000221	0.00293	-0.00167	-0.00325	0	-0.00354	-0.00144	0.000557	0.00515	0	0.00305	-0.00341	0.00345	0.00239	-0.00203	0.00992	0.00643	0.00236	0.000273	0.00755	0	-0.00104	0.00673	0.00597	0.0027	0.000415	-0.00501	-0.00123	-0.00285	-0.00097	-0.000277	0.0103	-0.00224	0	0.00124	-0.00339	-0.00526	0.00378	-0.00147	0.00207	-0.00445	0	-0.00615	0.00166	-0.0124	-0.014
GATA3:Point:SM00401:(frameshift_variant|missense_variant)	0.00797	0	-0.00139	0.00525	0.00575	-0.00835	-0.00604	0	0.00449	-0.000797	0.00156	0.00405	0	-4.52e-05	-0.000965	0.00274	0.000445	-0.000111	0.00461	0.0023	0.00362	0.00415	0.00143	0	0.00382	0.00771	-0.00351	9e-05	0.0015	-0.00329	-0.000145	0.00165	0.00166	-0.00136	0.00395	0.00124	0	0.00775	-0.0107	-0.00376	0.00771	0.00392	-0.0034	-0.000616	0	-0.00392	-0.00261	-0.00517	-0.00424
GATA3:Point:none:frameshift_variant	-0.00241	0	-0.00352	0.00613	-7.8e-06	0.00879	-0.000135	0	-0.000941	-0.000576	-0.0038	-0.0035	0	0.00074	-0.00336	-0.00581	-0.0071	-0.00507	0.00487	0.0157	0.00148	0.00641	0.00469	0	0.00545	-0.00676	-0.00535	-0.00164	-0.00292	-0.00851	0.00434	0.00621	0.00383	0.00234	-0.00525	-0.000165	0	-0.00229	-0.00841	0.0142	-0.00357	0.00198	-0.00559	-0.0117	0	0.0105	-0.00081	-0.0105	0.0127
GATA3:Point:none:splice_acceptor_variant	0.0254	0	-0.00279	0.00707	-0.000195	-0.00257	-0.00209	0	-0.00417	-0.000701	0.00256	0.000825	0	0.000183	-0.00462	0.0018	0.00108	-0.00428	-0.00729	-0.0172	-0.00522	-0.00928	-0.00475	0	-0.0027	0.00256	-0.00186	0.00667	-0.00342	-0.00357	0.0034	-5.79e-05	-0.00266	0.00479	-0.00881	0.00295	0	0.000843	0.00797	-0.00894	-0.00226	0.00519	-0.000957	0.00313	0	0.000173	-0.00166	0.00511	-0.00746
GATA3:Point:none:(frameshift_variant|missense_variant)	0.00513	0	-0.00579	0.00231	-0.00945	0.00576	-0.00129	0	-0.00762	0.00214	-0.00533	0.00179	0	0.00389	-0.0018	-0.00565	-0.0127	-0.011	0.00802	0.0227	0.00472	0.00346	0.0126	0	0.00724	-0.0107	-0.00878	-0.00409	-0.00478	-0.00753	0.00364	0.00783	0.00668	0.00539	0.000198	-0.0067	0	0.00128	-0.00257	0.0182	0.00388	0.00177	-0.00433	-0.0115	0	0.00981	-0.00149	-0.0139	0.00891
GATA3:Point:none:(frameshift_variant|splice_acceptor_variant)	0.0114	0	-0.00214	0.00761	-0.00188	0.00179	-0.00192	0	-0.00118	-0.000749	-0.0015	-0.0008	0	0.000713	-0.00184	-0.00193	-0.00164	-0.00483	-0.00343	-0.00163	-0.00201	-0.00209	-0.00157	0	0.00156	-0.000331	-0.00395	0.00345	-0.00276	-0.00665	0.00314	0.00251	0.00164	0.00352	-0.00606	0.0013	0	-0.000599	-0.000137	0.000924	-0.00209	0.00454	-0.00335	-0.00413	0	0.0032	-0.000744	-0.00282	0.000239
GATA3:Point:none:(missense_variant|splice_acceptor_variant)	0.0388	0	-0.00452	0.00416	-0.0114	-0.0104	-0.0032	0	-0.0107	0.00348	0.00202	0.00728	0	0.00191	-0.000907	0.00385	-0.00384	-0.00851	-0.00597	-0.0163	-0.00333	-0.0142	0.00403	0	-0.00298	0.00219	-0.00796	0.0103	-0.00524	-0.00327	0.00366	9.51e-05	-0.001	0.00831	-0.00411	-0.00508	0	0.00625	0.0186	-0.0102	0.00487	0.00684	-2.88e-05	0.00794	0	-0.00331	-0.00689	0.00596	-0.0154
GATA3:Point:(SM00401|none):frameshift_variant	0.00418	0	6.33e-05	0.00951	0.00443	-0.00194	-0.00417	0	0.00595	0.00127	-0.00271	-0.00234	0	-0.0011	0.00127	-0.00339	-0.00453	-0.00312	0.00274	0.00975	0.00385	0.00602	-0.0029	0	0.00847	-0.000328	-0.00873	-0.00282	-0.000992	-0.00563	0.00246	0.00785	0.00507	0.00186	-0.00634	0.00253	0	0.00457	-0.0121	0.0102	0.00101	0.00646	-0.00815	-0.00565	0	0.00244	-0.00333	-0.00539	0.0137
GATA3:Point:SM00401:frameshift_variant|none:missense_variant	0.00809	0	0.00153	0.0026	4.51e-05	-0.00936	-0.00354	0	0.00142	0.00269	-0.00032	0.00444	0	-0.00131	0.0043	0.00151	-0.00394	-0.000702	-0.00157	0.00241	0.00374	0.00198	0.000219	0	0.00381	0.00208	-0.0109	-0.00123	0.00106	0.000865	-0.000752	0.00337	0.0047	0.00126	-0.000574	-0.00253	0	0.0094	-0.00279	0.000618	0.00886	0.00297	-0.00339	0.00448	0	1.7e-05	-0.00427	0.000119	0.000847
GATA3:Point:SM00401:frameshift_variant|none:splice_acceptor_variant	0.0499	0	8.61e-05	0.0243	0.0143	-0.0204	-0.0111	0	0.00179	0.00374	0.00406	0.00572	0	-0.00414	-0.00118	0.00578	0.000891	-0.00399	-0.0114	-0.0323	-0.00367	-0.00749	-0.0204	0	0.00736	0.00642	-0.0191	0.00624	-0.00253	-0.00469	0.00673	0.00739	0.00349	0.00413	-0.0162	0.0126	0	0.0197	-0.00414	-0.0131	0.00502	0.0182	-0.0146	0.00534	0	-0.00713	-0.00848	0.0126	-0.00966
GATA3:Point:SM00401:frameshift_variant|none	0.0284	0	-0.000606	0.0163	-0.00311	-0.00678	-0.00597	0	-0.00123	0.00499	-0.000423	0.00478	0	0.000831	0.000586	-0.000138	-0.00756	-0.00857	0.00132	-0.00361	0.00348	0.000511	-0.00329	0	0.00883	0.00198	-0.0188	0.00424	-0.00579	-0.00961	0.00406	0.00535	0.00485	0.00695	-0.00619	-0.00227	0	0.0115	0.00415	0.00187	0.00861	0.0107	-0.0111	-0.00217	0	0.00425	-0.0068	-0.00343	0.00297
GATA3:Point:SM00401:missense_variant|none:frameshift_variant	0.00694	0	-0.012	0.00759	0.000804	0.00955	-0.00402	0	-0.00751	-0.002	-0.0059	0.0011	0	0.00559	-0.0094	-0.00372	-0.00927	-0.0103	0.0215	0.032	0.00454	0.00893	0.0139	0	0.00653	-0.00282	0.000871	0.000191	-0.00524	-0.0198	0.00649	0.00754	0.00381	0.00194	0.00364	-0.00231	0	-0.00283	-0.0156	0.0135	0.0003	0.00242	-0.00796	-0.0247	0	0.00515	0.00163	-0.0295	0.00166
GATA3:Point:(SM00401|none):missense_variant	0.0102	0	-0.00503	-0.00343	-0.00485	-0.00505	-0.00197	0	-0.00729	0.00195	-0.000614	0.00768	0	0.00208	-0.000178	0.00325	-0.00192	-0.00383	0.00661	0.00641	0.00417	-0.000553	0.0115	0	-0.000163	0.00211	-0.000121	0.00189	-0.000226	-0.00188	-0.00171	-0.00137	0.000839	0.00201	0.00879	-0.00681	0	0.00364	0.00164	-0.00341	0.00835	-0.00231	0.00275	0.000939	0	-0.00346	-8.41e-05	-0.0096	-0.0136
GATA3:Point:SM00401:missense_variant|none:splice_acceptor_variant	0.0386	0	-0.00913	0.00602	0.00147	-0.00695	-0.00671	0	-0.00559	-0.00249	0.00405	0.00603	0	0.00327	-0.00701	0.00532	0.00289	-0.00681	0.00329	-0.0151	-0.00454	-0.0118	0.00343	0	-0.00472	0.0104	0.00266	0.0122	-0.00427	-0.00896	0.00284	-0.00338	-0.00406	0.00421	-0.00322	0.00225	0	0.00134	0.00894	-0.0172	0.00159	0.00773	0.00234	-0.00027	0	-0.00805	0.0012	-0.00627	-0.0254
GATA3:Point:SM00401:missense_variant|none	0.0333	0	-0.0105	0.00648	-0.0129	-0.00224	-0.0051	0	-0.00804	0.00445	0.000743	0.00935	0	0.00633	-0.00579	0.0023	-0.00882	-0.0144	0.0122	0.0078	0.00285	-0.00586	0.0137	0	0.00169	0.00604	-0.00894	0.011	-0.011	-0.0156	0.00503	-0.000131	-2.59e-05	0.00958	0.00338	-0.0109	0	0.00326	0.0164	-0.000295	0.00971	0.00821	-0.00838	-0.0114	0	0.00422	-0.00411	-0.0182	-0.0115
GATA3:Point:SM00401|none:frameshift_variant	0.0125	0	-0.00245	0.0103	0.00259	-0.00422	-0.0053	0	0.00575	-0.000275	-0.00332	0.00237	0	0.00175	-0.00219	-0.00247	-0.00205	-0.00552	0.0105	0.018	0.00703	0.00818	0.00546	0	0.00718	0.00431	-0.00737	-0.00171	-0.00286	-0.0117	0.00122	0.00493	0.00173	-0.000331	0.00135	0.000261	0	0.00353	-0.0147	0.00757	0.00368	0.00896	-0.00965	-0.012	0	0.0021	0.00281	-0.0123	0.00612
GATA3:Point:SM00401|none:missense_variant	0.0145	0	-0.00151	0.00567	-0.00327	-0.0145	-0.00576	0	-0.00123	0.00279	-0.00026	0.00919	0	0.00182	0.001	0.00315	-0.00103	-0.00321	0.00612	0.0103	0.00746	0.00284	0.00971	0	0.00449	0.00557	-0.00578	-0.000167	-0.000201	-0.00205	-0.0028	0.00116	0.00086	0.000114	0.00792	-0.00866	0	0.0094	-0.00309	-0.00316	0.0111	0.00552	-0.00289	-0.000428	0	-0.00386	0.00305	-0.00699	-0.0097
GATA3:Point:SM00401|none:splice_acceptor_variant	0.0587	0	-0.00397	0.0248	0.0127	-0.0246	-0.013	0	0.00781	-0.0011	0.00477	0.0131	0	0.000754	-0.00816	0.00911	0.00718	-0.00696	0.000235	-0.0187	-0.000369	-0.0074	-0.00851	0	0.00512	0.0126	-0.0106	0.00835	-0.00563	-0.00878	0.00349	-0.000958	-0.0015	0.000914	-0.00876	0.00428	0	0.0177	0.00514	-0.0223	0.00597	0.0233	-0.0108	-0.00305	0	-0.0132	0.00924	-0.000287	-0.0305
GATA3:Point:-:-:-	0.016	0	-0.00078	0.00503	0.00202	-0.00362	-0.00458	0	-0.00277	0.000717	0.00227	0.00234	0	0.00104	-0.000641	0.00273	0.0022	-0.00175	-0.00571	-0.00939	-0.00363	-0.00734	-0.004	0	-0.000827	0.00319	-0.00269	0.00402	-0.00406	-0.000842	0.00343	0.00122	-0.00234	0.00341	-0.00512	-0.00173	0	0.00036	0.00548	-0.00453	-0.000595	0.00593	-0.00189	0.000893	0	0.00129	-0.00101	0.00358	-0.00701
GATA3:Point:-:-:-|3/6	0.0189	0	-0.00301	0.00688	-0.00368	-0.00591	-0.00529	0	-0.00618	0.00508	0.00219	0.0108	0	-0.00088	0.0014	0.000981	0.00156	-0.00404	-0.00568	-0.0124	-0.000544	-0.0115	0.00232	0	-0.00185	0.00592	-0.00903	0.00765	-0.0065	-0.00259	0.00354	-0.00219	-0.00178	0.00396	-0.0092	-0.0127	0	0.0068	0.0174	-0.00533	0.00251	0.00762	-0.00124	9.29e-05	0	-0.000142	-0.000588	0.00292	-0.0106
GATA3:Point:-:-:-|4/6:294	0.0269	0	-0.00272	0.00848	0.00382	-0.00352	-0.00847	0	-0.00483	0.00243	0.00314	0.00602	0	0.00224	-0.000439	0.00399	0.00302	-0.00146	0.0014	-0.00884	-0.00519	-0.00875	-0.000939	0	-0.0015	0.0105	0.0032	0.00554	-0.00395	-0.00181	0.00385	9.61e-05	-0.0029	0.00315	-0.00755	-0.00144	0	0.00104	0.00707	-0.00901	-0.00122	0.00795	-0.000999	-0.000372	0	-0.00169	-0.00243	-0.00268	-0.0174
GATA3:Point:-:-:-|4/6:294:ENSP00000368632.3:p.Met294Lys	0.0174	0	-0.000628	0.00524	0.00419	-0.00424	-0.00586	0	-0.00595	0.001	0.00258	0.00432	0	0.000965	-0.000272	0.00235	0.00236	-0.00103	-0.000629	-0.0113	-0.00569	-0.00669	0.000915	0	-0.0014	0.00542	0.0038	0.00239	-0.00354	-0.00285	0.00234	0.000273	-0.00263	0.00318	-0.00567	-0.00183	0	0.000345	0.00362	-0.00731	-0.000377	0.00414	-0.00149	-0.00145	0	-6.28e-05	-9.88e-05	0.00117	-0.00971
GATA3:Point:-:-:-|4/6	0.0324	0	-0.00283	0.00866	0.00261	-0.0042	-0.00974	0	-0.00775	0.000979	0.00411	0.00675	0	0.00393	-0.000388	0.00561	0.00397	-0.00366	0.00464	-0.00749	-0.00338	-0.0102	0.00148	0	0.00286	0.0117	0.00259	0.00406	-0.00418	-0.00206	0.00534	0.00194	-0.00452	0.00155	-0.0122	-2.76e-06	0	0.000445	0.00265	-0.0127	-0.00148	0.00973	-0.00163	-0.00251	0	0.00267	-0.00564	-0.00362	-0.0214
GATA3:Point:-:-:-|5/6	0.0405	0	0.000682	0.0215	0.0058	-0.0194	-0.0122	0	0.00284	-0.00652	0.00432	0.0107	0	0.00333	0.00301	0.00245	0.00635	0.00164	-0.0122	-0.0135	-0.00441	-0.00889	-0.0221	0	0.00407	0.0127	-0.0151	0.0115	-0.00765	-0.00351	0.0109	0.00846	-0.00479	0.0102	-0.0118	0.000203	0	0.0148	-0.00683	-0.0047	0.00729	0.0201	-0.014	-0.00615	0	-0.00673	0.0109	0.0073	-0.0122
GATA3:Point:-:-:-|6/6	0.0138	0	-0.00289	0.00483	-0.00145	-0.00268	-0.00621	0	0.000182	0.00289	-0.000529	0.000666	0	0.000411	-0.00321	0.00162	-0.00553	-0.00992	-0.00232	-0.00533	0.000654	-0.00523	0.00394	0	0.00239	-0.00383	-0.004	0.00746	-0.00689	-0.00846	0.00185	0.00195	0.00179	0.00378	-0.00155	-0.00316	0	-0.00151	0.0128	-0.000175	0.00242	0.00801	-0.000678	-0.00138	0	0.00622	0.00188	-0.00302	-0.0037
GATA3:Point:3/6|4/6:294:ENSP00000368632.3:p.Met294Lys	0.0045	0	-0.00274	0.00137	-0.00294	-0.00356	-0.00313	0	-0.00919	0.00617	-0.000471	0.0151	0	-0.00223	0.00324	-0.00311	-0.00274	-0.00265	0.0104	-0.00163	-0.00143	0.000683	0.0237	0	-0.0011	0.00701	0.00434	0.00126	-0.00354	-0.00671	-0.00452	-0.00468	0.00165	-0.000611	-0.00813	-0.0192	0	0.0101	0.00337	-0.0049	0.00737	-0.00545	-4.11e-05	-0.0043	0	-0.0057	0.00239	-0.00791	-0.00904
GATA3:Point:4/6:294:ENSP00000368632.3:p.Met294Lys|5/6	0.0103	0	0.000876	0.00873	0.00353	-0.0093	-0.00442	0	-0.000223	-0.00271	0.000984	0.00491	0	0.00127	0.00128	-0.0014	0.00155	0.00212	0.00178	0.000414	-0.00162	0.00318	7.66e-05	0	0.002	0.00823	0.00117	0.00226	-0.000868	-0.00387	0.000497	0.00297	-0.00235	0.00236	-1.09e-05	-0.00127	0	0.00713	-0.0125	8.98e-05	0.00362	0.000744	-0.00622	-0.00506	0	-0.00572	0.00648	-0.0016	0.00053
GATA3:Point:4/6:294:ENSP00000368632.3:p.Met294Lys|6/6	0.00493	0	-0.00473	0.0029	-0.000767	0.0013	-0.00496	0	-0.000353	0.00249	-0.0033	-0.00196	0	0.00111	-0.00454	-0.00253	-0.0126	-0.0113	0.0113	0.00589	0.00117	0.00425	0.0198	0	0.00176	-0.00728	0.00537	0.00254	-0.00471	-0.0126	-0.00415	0.00158	0.00432	0.0013	0.0023	-0.00571	0	-0.00296	0.0032	0.00614	0.00358	0.000493	-0.00131	-0.00712	0	0.00517	0.00325	-0.0124	0.00297
JAK1:Point	0.00402	0	0.00206	-0.00597	0.00543	0.00471	-0.00642	0	-0.00887	0.016	-0.00203	-0.000426	0	-0.0043	0.00173	0.00495	-0.00486	-0.0105	-0.00867	0.011	-0.00117	-0.00172	-0.00344	0	-0.00164	-0.00133	0	-0.00818	-0.000496	-0.015	0.00185	-0.00709	0.000782	0	0.0227	-0.00692	0	-0.00688	-0.00392	-0.00289	-0.00171	0.00259	-0.00871	-0.00413	-0.00923	-0.0014	0.00626	0.0126	0.0139
MAP2K4:Point	0.00119	0	0.000593	-0.00358	0.00456	-0.00326	0.000116	0	0.000865	-0.000416	0.000752	0.00256	0	-0.000393	0.00114	0	-0.00264	-0.00219	-1.25e-05	0	0.00513	-0.0033	-0.000608	0	0.000388	0.000596	-0.00378	0	0	0.000117	0	0	0.000541	-0.000853	-0.00146	-0.00176	0	0.000924	-0.00177	0.000684	-0.00282	0.00172	0.00299	0.00342	0.00518	0	-0.00158	-0.00451	-0.00338
MAP2K4:Point:(frameshift_variant|missense_variant)	-0.00186	0	-4.11e-06	-0.000608	0.00123	-0.000556	-0.000722	0	2.92e-05	-6.28e-05	-0.000336	0.000223	0	-0.000369	0.00149	0	-0.000275	3.13e-05	-0.00178	0	0.000445	-0.000993	0.00104	0	-4.68e-05	0.00086	-0.000753	0	0	-0.000636	0	0	0.000179	-0.000502	0.00014	-0.000504	0	-0.00094	-0.00175	-0.000588	-0.000183	-9.51e-05	2.56e-05	0.000459	0.00168	0	-0.000288	-0.00103	0.000143
MAP2K4:Point:PF00069	0.0037	0	0.000224	-0.00159	0.00903	-0.00393	-0.000736	0	0.000675	-0.00174	0.0023	0.000699	0	-0.00101	0.00185	0	-0.00112	-0.000955	-0.00557	0	0.00355	-0.00312	0.000771	0	0.000692	0.00086	-0.00227	0	0	0.00142	0	0	-0.000588	-0.00105	-0.000775	-0.00255	0	-0.00246	-0.00462	-0.000107	0.00136	0.000558	0.00372	0.00328	0.00226	0	-0.000197	-0.00503	-0.00111
MAP2K4:Point:SM00220	0.0037	0	0.000224	-0.00159	0.00902	-0.00393	-0.000735	0	0.000674	-0.00174	0.00229	0.000699	0	-0.00101	0.00185	0	-0.00112	-0.000955	-0.00557	0	0.00355	-0.00312	0.000771	0	0.000692	0.000861	-0.00227	0	0	0.00142	0	0	-0.000588	-0.00105	-0.000775	-0.00255	0	-0.00246	-0.00462	-0.000107	0.00136	0.000559	0.00372	0.00328	0.00226	0	-0.000196	-0.00503	-0.00111
MAP2K4:Point:PF00069:missense_variant|none	-0.00134	0	-0.000573	-0.00562	0.00241	-0.00362	0.000968	0	-6.13e-05	-0.00157	-0.00413	0.000824	0	-0.00148	0.00249	0	-0.000422	-0.00366	0.00629	0	0.00602	-0.00507	0.00056	0	-0.00172	0.00297	-0.00924	0	0	-0.000975	0	0	0.000773	0.000123	-0.00811	-0.00591	0	0.00453	-0.000698	-0.00213	-0.00554	0.00149	0.00168	0.00258	0.00281	0	-0.00136	-0.00404	-0.011
MAP2K4:Point:SM00220:missense_variant|none	-0.00138	0	-0.000526	-0.00555	0.00242	-0.00359	0.000969	0	0.000194	-0.00148	-0.00389	0.000762	0	-0.00135	0.00251	0	-0.000555	-0.00354	0.0062	0	0.00591	-0.00495	0.000441	0	-0.0017	0.00286	-0.0091	0	0	-0.00103	0	0	0.000708	0.000238	-0.00796	-0.00571	0	0.00458	-0.000751	-0.00203	-0.00554	0.00129	0.00158	0.00253	0.00284	0	-0.0013	-0.00398	-0.0107
MAP3K1:Point	-0.00429	0	0.000578	0.00608	0.00359	-6.97e-05	0.00226	0	-0.00386	0.0144	-0.00604	0.00263	0	0.00146	-0.00116	9.51e-05	-0.0116	0.00231	-0.00519	0.00202	0.00476	0.00539	-0.00693	0	-0.000382	0.00604	-0.00727	0.0029	-0.00145	-0.00447	-0.00147	-0.0033	0.00161	-0.00218	0.00416	-0.000318	0	0.00221	-0.00111	0.00585	-0.000585	0.00531	0.00149	0.0103	-0.00575	-0.021	-0.00635	-0.00454	0.00679
MAP3K1:Point:frameshift_variant	0.00422	0	-0.000274	0.00506	0.00198	-0.000248	0.000777	0	-0.00133	0.002	-0.00168	0.00259	0	0.000637	-0.000822	0.00064	-0.0041	0.000504	-0.00664	0.00193	0.00367	-0.00169	-0.0013	0	5.54e-05	0.00405	-0.00276	-0.000585	-0.000293	-0.00256	-0.00014	-0.00141	0.00249	-0.00116	-0.000286	0.000569	0	-0.0014	-0.00437	-0.000816	0.00249	0.00179	-0.000416	0.000317	-0.00295	-0.00927	-0.00173	-0.00377	0.00145
MAP3K1:Point:missense_variant	-0.00322	0	0.000404	0.000765	0.000135	-0.000334	0.00163	0	-0.00109	0.00398	0.000205	0.000888	0	-0.00127	0.00177	0.000984	-0.00175	0.000617	-0.00152	0.00171	0.00196	0.00294	-0.00326	0	0.000399	-0.000466	3.75e-05	0.00175	-0.00101	0.0012	-0.000132	-0.000957	-0.000441	-3.89e-05	0.00174	-0.00233	0	0.000913	0.00151	0.00125	-0.00164	-0.00134	0.00155	0.00214	-0.00119	-0.00189	-0.00145	-0.000847	-0.000177
MAP3K1:Point:stop_gained	-0.00594	0	0.000837	0.00267	0.00313	0.00224	0.000587	0	0.00559	0.00428	0.00378	-0.000261	0	0.00404	-0.00356	0.000688	0.00186	-0.00257	-0.00241	-0.00718	-0.00196	0.00162	0.00246	0	0.00287	0.00439	0.000948	-0.00211	5.65e-05	-0.00122	-0.00323	-0.00199	-0.00238	3.36e-05	-0.00256	0.0008	0	-0.000134	0.00605	0.000386	-0.00183	0.00113	-0.00544	-0.00234	5.6e-05	0.00464	-0.00297	0.00025	0.00688
MAP3K1:Point:(frameshift_variant|missense_variant)	-0.000857	0	0.000892	0.00806	-0.000141	0.000282	0.00285	0	-0.00513	0.0085	-0.00131	0.0038	0	-0.000258	0.00129	0.000824	-0.00688	0.00215	-0.00885	0.00737	0.00635	0.00341	-0.00584	0	0.00197	0.00622	-0.00384	0.000447	-0.00219	-0.00279	-0.000528	-0.00184	0.00175	-0.00169	0.00254	-0.00318	0	0.000401	-0.00355	0.00101	-0.00134	0.0011	-0.000533	0.00384	-0.00607	-0.0179	-0.00467	-0.006	0.00232
MAP3K1:Point:(frameshift_variant|stop_gained)	0.00105	0	-0.000114	0.00576	0.00549	0.000168	0.00119	0	0.00096	0.00534	-0.000647	0.00241	0	0.00183	-0.00143	0.00135	-0.00429	-0.000207	-0.00866	-0.000669	0.00184	-0.00164	-0.000899	0	0.000614	0.0049	-0.00224	-0.000319	-0.000574	-0.00344	-0.00221	-0.00337	0.00112	-0.00207	-0.00173	-0.00102	0	-0.000747	-0.00298	0.000627	0.00225	0.00197	-0.00157	0.00132	-0.00302	-0.00654	-0.00348	-0.00381	0.0057
MAP3K1:Point:(frameshift_variant|synonymous_variant)	0.00427	0	-0.000136	0.00482	0.00164	-0.00123	0.0014	0	-0.000878	0.000975	-0.00247	0.00254	0	0.00198	-0.00253	-0.00066	-0.00635	0.000888	-0.00759	-0.000177	0.00361	-0.000721	-0.00241	0	-0.000126	0.00506	-0.00338	0.000309	0.00117	-0.00415	0.000831	-0.000511	0.00504	-0.00208	0.000989	0.00434	0	-0.00164	-0.00704	-0.00024	0.00362	0.0023	0.00242	0.00119	-0.00244	-0.0169	0.0007	-0.003	0.00179
MAP3K1:Point:(missense_variant|stop_gained)	-0.00605	0	0.000344	0.00191	-0.000504	-0.000188	0.00246	0	-0.00046	0.00743	0.00226	0.00291	0	-9.77e-05	0.000437	0.00143	-0.00222	-0.00135	-0.00319	0.00095	0.00216	0.00441	-0.00409	0	0.00145	0.000829	-0.000861	0.00296	-0.000905	0.00158	-0.00152	-0.00134	-0.00107	-0.00131	0.00201	-0.00265	0	0.00213	0.00541	0.00247	-0.00312	-0.000767	0.00059	0.00417	0.000707	-0.00231	-0.00388	-0.000677	0.00363
MAP3K1:Point:(missense_variant|synonymous_variant)	-0.00499	0	0.000795	0.000251	-0.000167	-0.000438	0.00114	0	-0.00151	0.00264	-0.00032	-0.000128	0	-0.000509	-0.000234	0.000212	-0.00186	0.000817	-9.02e-05	-0.00053	0.00178	0.00378	-0.00382	0	0.000476	0.00027	0.00021	0.00219	0.000842	0.000814	0.00113	0.000177	0.000544	-0.000166	0.00383	-0.000196	0	0.000654	0.0018	0.00131	-0.00101	-0.00114	0.00359	0.00298	0.00123	-0.00546	2.7e-05	0.000289	-0.000554
MAP3K1:Point:(stop_gained|synonymous_variant)	-0.00224	0	0.000619	0.000223	0.00101	0.000358	9.58e-05	0	0.000518	-8.91e-05	0.000146	-0.000152	0	0.00108	-0.00151	-0.000138	0.000598	-0.000378	5.87e-05	-0.00215	-0.000472	0.000793	0.000785	0	0.000521	0.00135	0.000791	-0.000559	0.000773	-0.000261	0.000149	6.95e-05	0.000125	6.01e-05	0.000578	0.000928	0	0.000205	0.0014	0.000204	-0.000332	0.000476	0.000509	-8.21e-05	0.0013	-0.000828	7.62e-05	0.000457	0.00196
MAP3K1:Point:14/20	-0.000302	0	0.000304	0.00137	0.00191	-0.000428	-0.000232	0	0.00039	0.000898	-0.000759	0.000832	0	-1.62e-05	0.000242	-0.000831	0.000803	-0.000806	-3.19e-05	8.07e-05	0.00288	-2.99e-05	-0.000526	0	0.000235	0.00205	0.00039	-0.000437	0.000124	-0.00168	-0.000286	0.000398	0.00116	-0.000896	0.000256	0.000952	0	0.000177	0.00138	-4.23e-05	-0.000141	0.000192	-0.000953	-0.000705	0.000114	-0.000259	-0.000573	-0.000403	0.00206
MAP3K1:Point:(13/20|14/20)	0.000304	0	0.000147	0.00242	0.00151	-0.00147	-8.91e-05	0	0.000689	0.00109	-0.00126	0.00108	0	2.33e-05	3.83e-05	-0.0014	-5.01e-05	-0.00119	-0.00138	0.00163	0.00387	0.000575	-0.00142	0	0.000207	0.00249	0.000575	-0.000235	-0.00011	-0.00141	-0.000455	0.000889	0.00174	-0.00119	0.000171	0.000415	0	-0.000618	0.00156	0.00061	0.000533	0.000125	-0.00153	-0.0016	0.00104	-0.0018	-0.00178	0.000122	0.00263
MAP3K1:Point:(13/20|15/20)	0.00431	0	-0.000325	0.003	-0.000483	-0.0035	0.00201	0	0.0024	-0.000763	-0.000422	0.0011	0	-0.00162	-0.00159	0.00037	-0.00321	-0.00145	-0.000982	0.003	0.00176	0.00302	-0.00158	0	-0.00191	0.00035	0.000659	-0.00121	0.000603	0.00238	0.000548	0.000828	0.000659	-0.000168	0.00151	-0.00137	0	-0.0024	-0.0004	-0.000744	0.00317	0.000158	0.000598	0.000253	-9.8e-05	-0.00474	-0.00365	-0.00105	-0.00262
MAP3K1:Point:(13/20|16/20)	0.000738	0	-4.7e-05	0.000571	-0.00285	-0.00275	-0.000858	0	-0.000192	0.00209	-0.00211	0.00294	0	6.83e-05	-0.00353	-0.00115	-0.00432	0.000492	-0.00308	0.000513	-3.54e-05	0.00145	0.000453	0	-0.0018	-2.01e-05	-0.00104	-0.000487	-0.00288	0.00214	0.0015	-0.000221	-0.000592	-0.000775	-0.00212	-0.0033	0	-0.000763	-0.000222	0.00243	0.00362	0.00312	0.00185	0.00202	4.36e-05	-0.00829	-0.00266	-0.00109	-0.00261
MAP3K1:Point:(13/20|4/20)	-0.000476	0	0.000232	0.000378	0.00014	-0.000326	-0.000257	0	-0.000434	-2.22e-05	-0.000401	0.000215	0	-0.000395	7.45e-05	3.31e-05	-0.000354	1.7e-05	-0.000577	0.000145	2.01e-05	-0.000183	-0.000377	0	-0.000162	1.46e-05	-0.000269	0.000191	-7.09e-05	0.00018	0.000252	0.000129	-0.000215	-9.71e-05	-6.91e-05	0.000219	0	-6.34e-05	0.000274	0.000229	-1.79e-05	4.9e-05	-0.000103	6.91e-05	0.000231	-0.000993	-0.000554	0.000138	0.000261
MAP3K1:Point:(13/20|5/20)	-0.000494	0	-0.000315	0.00239	0.00106	-0.00126	0.000819	0	0.000794	0.00282	-0.00524	7.86e-05	0	-0.0013	0.000224	0.00157	-0.00278	0.000747	-0.0068	0.000549	0.00146	0.00133	0.00125	0	-0.00286	-0.000347	-0.000566	0.00361	-0.00122	0.00211	-0.00052	-0.00194	-0.00064	-0.00173	-0.00188	-0.0059	0	-0.00339	0.00137	0.00168	-0.00234	-0.00247	-0.000633	-0.0034	-0.00107	-0.00752	-0.00252	0.000919	-0.00485
MAP3K1:Point:(14/20|15/20)	0.00146	0	0.000322	0.00159	0.00195	-0.000867	0.000815	0	0.000233	0.000782	-0.00102	0.00117	0	-0.000357	-0.000315	-0.000916	0.00019	-0.00105	5.6e-05	0.000907	0.0031	0.000265	-0.000813	0	0.000284	0.00226	-0.000285	-0.000164	0.000328	-0.00147	-0.000493	0.000409	0.00175	-0.000431	0.000457	0.000448	0	0.000239	0.000786	-0.000229	0.00037	0.00034	-0.000758	3.18e-06	-9.59e-05	-0.000604	-0.00098	-0.000741	0.00129
MAP3K1:Point:(14/20|16/20)	-0.000341	0	0.000559	0.00147	0.00164	-0.0019	-0.000737	0	0.000534	0.0028	-0.000988	0.00306	0	0.000827	-0.0008	-0.00263	-0.000565	-0.00136	-0.00117	0.0014	0.00392	0.000185	-0.00162	0	0.00136	0.00331	-0.00139	0.00031	-0.000824	-0.00303	0.000228	0.000861	0.00235	-0.00078	-0.000544	0.000948	0	0.00173	-0.000205	0.00136	0.000727	0.0021	-0.000449	0.00186	-0.00105	-0.00185	-0.000319	-0.001	0.00324
MAP3K1:Point:(14/20|4/20)	-0.00244	0	0.000567	0.00201	0.00442	-0.00164	-0.000961	0	-0.000997	0.00254	-0.000663	0.00132	0	1.85e-05	0.00179	-0.00208	0.00109	-0.00103	-0.00167	-0.000139	0.00321	-0.00049	-0.00247	0	0.00118	0.00284	-0.00122	0.00143	0.000619	-0.00354	-9.23e-05	0.00177	0.00281	-0.000274	0.00122	0.00238	0	0.00158	0.000951	0.00063	-0.00085	-0.000203	-0.00221	0.000475	0.000119	-0.000306	-0.000585	-3.72e-05	0.00498
MAP3K1:Point:(14/20|5/20)	-0.00356	0	0.000579	0.0021	0.00495	-0.00069	0.000505	0	0.000685	0.00314	-0.00197	0.000817	0	-3e-06	0.00163	-0.00181	0.000987	-0.00159	-0.00321	0.000862	0.00499	8.44e-05	-0.00132	0	0.000996	0.00327	-0.00123	0.00201	0.000153	-0.00278	-0.000769	-6.68e-05	0.0028	-0.00126	0.00137	-0.00123	0	-0.000127	0.00153	0.00114	-0.0022	-0.000155	-0.00159	-0.00136	-0.00132	-0.00173	-0.000393	6.75e-05	0.00119
MAP3K1:Point:(15/20|16/20)	0.000632	0	7.18e-05	-0.000114	-0.000374	-0.00103	0.000399	0	0.000394	0.000572	-0.000764	0.000944	0	-0.000418	-0.00074	-0.000299	-0.00165	-0.000289	2.51e-05	-0.00021	0.000222	0.000661	3.05e-05	0	-0.000356	4.98e-05	-0.000247	-0.000619	-0.000565	0.000579	0.00049	-9.71e-05	0.00024	-0.00024	0.000702	-0.00127	0	-0.000443	-0.000968	0.000439	0.00155	0.000593	0.00197	0.00259	-0.00163	-0.00224	-0.000379	-0.00139	-0.00148
MAP3K1:Point:(15/20|4/20)	0.00131	0	0.00018	0.000423	0.00242	-0.0023	0.000669	0	-0.000677	9.61e-05	-0.000111	0.00088	0	-0.00138	0.000684	0.000529	-0.00162	-0.00102	-0.000497	0.000503	-0.000615	0.000487	-0.00275	0	6.99e-05	-0.000648	-0.00172	0.000607	0.00129	0.000507	0.000693	0.000699	0.000339	0.000977	0.00241	-0.000165	0	0.000922	-0.000695	-0.000475	0.00109	-0.000749	0.000934	0.00282	-0.00133	-0.00253	-0.0015	-0.00258	-0.00116
MAP3K1:Point:(15/20|5/20)	-0.00155	0	-0.000219	-0.000432	0.00416	-0.00241	0.00278	0	0.00235	0.000608	-0.00312	0.000206	0	-0.00195	0.00267	0.00152	-0.00195	-0.00186	-0.00252	-1.21e-05	0.00157	0.00225	-0.000865	0	-0.000723	0.00046	-0.000848	0.000782	0.000223	0.00195	-0.000905	-0.00174	0.000473	6.56e-05	0.00283	-0.00652	0	-0.00124	-0.000943	-0.000466	-0.00231	-0.00227	0.00279	0.00304	-0.00439	-0.00318	-0.00112	-0.00248	-0.00564
MAP3K1:Point:(16/20|4/20)	-0.00316	0	0.000316	-0.00227	0.00026	-0.00105	-0.00262	0	-0.00286	0.00265	-0.00205	0.00219	0	-0.000191	0.00012	-0.000565	-0.00253	0.000352	-0.00219	-0.00231	-0.00249	-0.00132	-0.00117	0	0.000458	-0.000731	-0.00291	0.00159	-0.00133	0.000605	0.00137	0.000165	-0.000829	0.000711	-0.000361	-0.00106	0	0.00306	-0.000889	0.00191	0.00176	0.00156	0.00223	0.00674	-0.00243	-0.00465	-0.000158	-0.0021	0.000229
MAP3K1:Point:(16/20|5/20)	-0.00274	0	0.000127	-0.00229	0.00167	-0.000362	-0.000751	0	-0.00336	0.00458	-0.00462	0.00167	0	-0.000417	-0.000703	-0.000324	-0.00435	0.000209	-0.00546	-0.00293	-0.000644	-6.5e-05	0.00174	0	-0.000373	-0.000904	-0.00306	0.00273	-0.00284	0.00215	0.000613	-0.00272	-0.000518	-0.000419	-0.000981	-0.00805	0	0.00107	-0.00221	0.00332	-0.00115	0.00063	0.00314	0.00411	-0.00655	-0.00647	0.000849	-0.00217	-0.00532
MAP3K1:Point:(4/20|5/20)	-0.00706	0	4.86e-05	-9.72e-05	0.00483	0.000344	-0.00117	0	-0.0032	0.00611	-0.00609	-0.00157	0	-0.00186	0.00332	0.00271	-0.00176	0.00217	-0.0063	-0.00333	-0.00271	-0.000949	-0.00133	0	-0.00108	-0.00243	-0.00443	0.00644	0.000255	0.00197	0.000155	-0.00261	-0.000498	-5.37e-05	0.0027	-0.00234	0	0.00104	-0.000421	0.00132	-0.00492	-0.00499	-0.000191	0.00323	-0.00784	-0.00697	-0.00048	-0.000814	-0.0042
MAP3K1:Point:PF00069	-0.000646	0	0.00144	0.00305	-0.00187	-0.00332	-0.00198	0	-0.00247	0.00109	-0.00197	0.00124	0	0.00115	-0.0044	0.000685	-0.00403	0.00181	-0.000847	-0.00193	-0.000274	-6.1e-05	-0.000356	0	0.000614	-0.0035	0.000386	0.000112	0.00131	-0.00102	0.000397	-0.00152	0.0026	-0.00174	0.00338	-0.00377	0	0.00101	-0.000967	0.000719	0.00354	0.000781	0.00158	0.00239	-0.00227	-0.00823	0.0001	-0.0012	-0.00263
MAP3K1:Point:none	-0.00104	0	-0.000977	0.00399	0.00137	0.00208	0.00296	0	-0.00275	0.0106	-0.00346	0.000843	0	0.0025	0.00367	0.000194	-0.00474	0.00145	-0.00486	0.00778	0.00621	0.00411	-0.00366	0	-0.00204	0.00647	-0.00856	0.00219	-0.00099	-0.00364	-0.00393	-0.00224	0.000189	0.000531	0.00492	0.00343	0	-0.000665	0.00443	0.006	-0.00328	0.00351	0.000903	0.00495	-0.00595	-0.0107	-0.00623	0.000922	0.00638
MAP3K1:Point:SM00220	-0.000344	0	0.00122	0.00315	-0.00208	-0.00291	-0.00174	0	-0.00292	0.00103	-0.00241	0.00122	0	0.00115	-0.00411	0.000795	-0.00369	0.00191	-0.000787	-0.00133	-1.97e-05	0.000539	-0.000765	0	0.000892	-0.00354	-0.0002	0.000798	0.00114	-0.000444	0.000289	-0.00164	0.00249	-0.00168	0.00369	-0.00374	0	0.00102	-0.00113	0.000774	0.00332	0.00129	0.00182	0.00259	-0.00271	-0.00795	-2.34e-06	-0.00151	-0.00317
MAP3K1:Point:none	-0.000938	0	-0.00036	0.00319	0.00271	0.00207	0.00231	0	-0.00269	0.00999	-0.0027	0.00141	0	0.00191	0.00233	-3.2e-05	-0.00478	0.000559	-0.00459	0.00589	0.00478	0.00308	-0.00272	0	-0.00255	0.00636	-0.00668	0.00272	-0.000514	-0.00423	-0.00332	-0.00137	0.000526	0.000347	0.00366	0.00413	0	-0.000443	0.00341	0.00536	-0.00328	0.00242	0.000613	0.0039	-0.00526	-0.00929	-0.00484	0.00122	0.00673
MAP3K1:Point:frameshift_variant:14/20	0.000227	0	-0.000282	0.000685	0.000471	-0.000592	-3.3e-05	0	-0.000162	0.000915	-0.000699	0.000691	0	-9.56e-05	0.000816	-0.000238	2.41e-05	0.000277	-0.00042	0.000699	0.00229	-0.000666	-0.000905	0	-0.000125	0.000882	0.00069	-0.00128	-0.000606	-0.00146	-0.000626	-0.000657	0.000766	-0.00131	0.000762	0.000486	0	-0.000877	0.000315	-0.000542	0.000362	0.000133	-0.0012	-0.00105	-0.000649	0.000215	-0.000877	-0.000488	0.00218
MAP3K1:Point:frameshift_variant:14/20|missense_variant	-0.0024	0	0.000193	0.0013	-0.000593	-0.00148	0.00178	0	-0.00213	0.00537	-0.000266	0.00106	0	-0.00124	0.00242	-0.000301	-0.00159	0.00047	-0.00109	0.00303	0.0037	0.00199	-0.00406	0	0.00062	0.000581	0.000109	-9.74e-05	-0.00147	-0.000625	-0.000901	-0.00101	0.000888	-0.00146	0.00278	-0.00202	0	0.000853	0.00153	0.00089	-0.00155	-0.000341	-0.000655	0.000749	-0.00141	-0.00205	-0.00272	-0.00102	0.00352
MAP3K1:Point:(frameshift_variant|stop_gained):14/20	-0.00145	0	0.000392	0.00173	0.00254	-0.00118	-0.000328	0	-0.000148	0.000913	-0.00027	0.0011	0	4.92e-05	0.00111	-0.000722	0.0006	-0.000362	-0.000372	0.000967	0.00265	5.22e-05	-0.00037	0	-0.000191	0.00227	0.0012	-0.00216	-0.000751	-0.00168	-0.000667	-0.000103	0.00125	-0.00184	0.00051	0.000239	0	-0.000456	0.000711	-0.000442	-6.49e-05	0.000585	-0.00182	-0.00106	-0.000353	0.000765	-0.000728	-0.000416	0.00218
MAP3K1:Point:frameshift_variant:14/20|stop_gained	-0.00242	0	0.000346	0.00171	0.00325	-9.29e-05	0.000492	0	0.002	0.00316	0.000968	0.00094	0	0.00132	-0.000392	-0.000539	0.00043	-0.000459	-0.00267	-0.00131	0.00144	0.000214	-0.000425	0	0.000914	0.00198	0.00115	-0.0019	-0.000676	-0.00228	-0.00196	-0.00139	0.000356	-0.00175	0.000593	-0.000213	0	-0.000818	0.00259	4.87e-05	-9.48e-05	0.000742	-0.00282	-0.00148	-0.000561	0.00202	-0.00237	0.000159	0.00643
MAP3K1:Point:frameshift_variant|stop_gained:14/20	0.00181	0	0.000317	0.00452	0.00404	-0.000527	-0.000355	0	-0.0009	0.00161	-0.00141	0.00215	0	0.000283	-9.14e-05	0.00115	-0.00312	-0.000234	-0.00403	0.00164	0.00259	-0.000674	-0.000737	0	-0.000392	0.00406	-0.00156	-0.00071	-3.82e-05	-0.00157	-0.000555	-0.00139	0.00102	-0.00179	-0.00133	0.00025	0	-0.0007	-0.00285	-0.000801	0.0016	0.00203	-0.000526	0.00129	-0.00156	-0.00702	-0.00137	-0.00308	0.000973
MAP3K1:Point:frameshift_variant:14/20|synonymous_variant	-0.000337	0	2.71e-05	-0.000145	0.000344	-0.000389	0.000116	0	-0.000236	-0.000115	-0.000709	-5.75e-05	0	0.000141	-0.000224	-0.000431	0.000251	0.000302	0.000247	-0.000465	0.00122	0.000113	-0.000494	0	0.000118	0.000727	0.00023	-0.000512	0.000345	-0.000756	0.000104	-3.04e-05	0.000633	-0.000452	0.000829	0.00128	0	-0.00038	7.17e-05	-0.000123	0.000203	0.000121	0.000381	-0.000318	0.000256	-0.00084	-3.07e-05	8.4e-05	0.00112
MAP3K1:Point:missense_variant|stop_gained:14/20	-0.0062	0	0.00101	0.00162	-0.00102	-0.000415	0.000448	0	-0.00226	0.00381	0.000507	0.00221	0	-0.000985	0.0019	0.00085	-0.00105	-0.00078	-0.000939	0.00214	0.00238	0.00333	-0.00326	0	0.000568	0.00171	0.000446	0.000377	-0.000914	0.00134	7.75e-05	-0.000437	-3.86e-05	-0.00149	0.00174	-0.000631	0	0.00108	0.00373	0.00118	-0.00164	-0.001	0.0012	0.00391	-0.000434	-0.00263	-0.00199	-0.000954	-0.000968
MAP3K1:Point:stop_gained:14/20|synonymous_variant	-0.00242	0	0.00074	-0.000197	0.00115	-0.000112	-0.000263	0	-0.000222	-0.0012	-0.000514	-0.000432	0	0.000533	-0.000944	-0.000464	0.00103	-8.72e-05	0.0016	-0.0012	0.000398	0.0011	0.000525	0	-9.68e-05	0.00175	0.000577	-0.000553	0.0012	2.79e-06	0.00101	0.00108	0.000542	-0.000268	0.000383	0.00202	0	0.000393	0.00118	0.000119	-0.000108	0.000481	0.00129	0.000506	0.00196	-0.00207	0.00101	0.000505	-0.000316
MAP3K1:Point:PF00069:frameshift_variant	0.00341	0	0.000896	0.00197	-0.00125	-0.00273	-0.00194	0	-0.00405	0.00132	-0.00201	-0.000912	0	0.00166	-0.00514	-0.000208	-0.00313	0.000652	-0.00126	0.000501	-0.000779	-0.000748	0.00151	0	-5.9e-05	-0.00168	-0.00202	0.000133	0.00139	-0.000756	-0.000649	-0.00163	0.0018	-0.000427	0.00207	-0.00232	0	0.00075	-0.00115	0.000347	0.00192	0.00199	-0.000858	-0.00178	-0.00162	-0.00453	-0.000322	-0.00256	-0.00312
MAP3K1:Point:PF00069:(frameshift_variant|missense_variant)	0.00503	0	0.00189	0.00688	-0.00355	-0.00416	-0.00458	0	-0.00397	0.00221	-0.00112	0.00193	0	0.00232	-0.00901	0.000267	-0.0072	0.00146	-0.00468	-0.00112	-0.00111	0.000383	0.000639	0	0.001	-0.00309	-0.00146	0.00198	0.00257	-0.0013	0.000785	-0.00141	0.00411	-0.00177	0.00364	-0.00487	0	0.00409	-0.00195	5.83e-05	0.00499	0.000209	-0.000123	0.000509	-0.00165	-0.0102	-0.00107	-0.00276	-0.0037
MAP3K1:Point:none:frameshift_variant	0.00324	0	-0.000515	0.00348	0.0015	0.00102	0.00108	0	0.00026	0.00079	-0.00205	0.00215	0	-0.000399	0.000954	0.000352	-0.00152	0.00137	-0.00349	0.00127	0.0031	-0.00126	-0.00195	0	-0.000486	0.00271	-0.00081	9.77e-05	-0.000204	-0.00196	-0.000349	-0.000224	0.000678	-0.00119	-0.000875	0.0018	0	-0.00137	-0.00141	-0.001	0.00196	0.000425	-0.000198	0.000989	-0.0018	-0.00341	-0.000593	-0.000918	0.00296
MAP3K1:Point:none:missense_variant	-0.00379	0	0.000119	-0.00131	0.000134	-0.000519	0.00206	0	-0.0037	0.0035	-0.000402	-0.000259	0	-0.00121	0.00241	0.000476	-0.000625	0.000162	-2.02e-05	0.00322	0.00155	0.00265	-0.00253	0	0.000398	0.000323	-0.000844	0.00112	-0.000627	0.00182	-0.00104	-0.000319	-0.000947	0.000336	0.00298	-0.00267	0	0.00042	0.00144	0.00151	-0.00346	9.45e-05	0.00132	0.00161	-0.00065	-0.00293	-0.00169	-0.00133	-0.000658
MAP3K1:Point:none:stop_gained	-0.00395	0	0.000781	0.000691	0.00187	0.00127	-0.00083	0	0.005	0.00131	0.00184	-0.000686	0	0.00335	-0.00108	-0.000391	0.00135	-0.000713	-9.79e-07	-0.00352	-0.00097	0.00149	0.00305	0	0.000563	0.00215	0.000434	-0.00147	-0.000715	-0.00105	-0.00192	-0.00044	-0.00194	0.000158	-0.00163	0.000113	0	-0.000332	0.0073	0.00131	-0.00374	0.00123	-0.00288	-0.00145	0.00162	0.00496	-0.00132	-0.000849	0.00417
MAP3K1:Point:none:(frameshift_variant|missense_variant)	0.00266	0	-0.00047	0.00406	0.00216	0.000983	0.00384	0	-0.00348	0.00433	-0.00243	0.00283	0	-0.000422	0.00337	8.88e-05	-0.00248	0.00172	-0.00354	0.00572	0.00466	0.00136	-0.00359	0	8.91e-05	0.00393	-0.00159	0.00158	-0.00188	-0.00182	-0.00124	-0.000278	0.000249	-0.000365	0.00206	0.000808	0	-0.00118	-0.000757	0.000465	-0.00112	0.000245	0.000368	0.0021	-0.00341	-0.00677	-0.00172	-0.00186	0.00299
MAP3K1:Point:none:(frameshift_variant|stop_gained)	0.00351	0	-0.000517	0.00557	0.00357	0.0013	0.00059	0	0.00257	0.00303	-0.000848	0.00239	0	0.00126	0.0005	-0.000247	-0.00195	0.000848	-0.00601	0.000263	0.00277	-0.00111	-0.000826	0	0.000146	0.00435	-0.00163	2.96e-05	-0.00138	-0.00288	-0.00217	-0.00148	-1.46e-05	-0.000896	-0.00251	0.00203	0	-0.00139	0.000542	-7.48e-05	0.000925	0.00144	-0.000878	0.0016	-0.00254	-0.00237	-0.00183	-0.000521	0.00689
MAP3K1:Point:none:(frameshift_variant|synonymous_variant)	0.00241	0	-0.000616	0.00215	-0.000723	0.00103	0.00121	0	0.000301	7.35e-06	-0.0016	0.00105	0	5.57e-05	-0.000283	0.000157	-0.000984	0.000966	-0.00327	0.000904	0.00349	-0.000518	-0.00172	0	-0.00064	0.0031	-0.00147	8.66e-06	0.000764	-0.00209	0.000191	0.000246	0.000854	-0.000774	-0.000369	0.00418	0	-0.00111	-0.00128	-0.000628	0.0016	0.00045	0.00109	0.00125	-0.00113	-0.00372	-0.000303	0.000215	0.00317
MAP3K1:Point:none:(missense_variant|stop_gained)	-0.00601	0	0.000579	-0.000747	0.00128	0.00109	0.00196	0	-0.000817	0.00471	0.00041	-1.04e-05	0	0.000684	0.00257	0.000376	0.000499	-0.000433	0.000722	0.00191	0.0013	0.00357	-0.00143	0	0.000846	0.00126	-0.0014	0.000169	-0.00106	0.00229	-0.0025	-0.000978	-0.00185	8.24e-05	0.00114	-0.00131	0	0.000405	0.00777	0.00237	-0.00492	0.000538	-0.000327	0.00169	0.000906	0.000447	-0.00232	-0.00222	0.000848
MAP3K1:Point:none:(missense_variant|synonymous_variant)	-0.00934	0	0.000151	-0.00349	-0.0045	-0.000195	0.00504	0	-0.00855	0.00557	-0.00157	-0.003	0	-0.000523	0.00189	0.000882	-0.00165	0.00039	-0.000466	0.00638	0.00446	0.00696	-0.00881	0	-0.000752	0.00371	-0.00421	0.00339	0.000866	0.00126	-0.00021	0.00147	-0.000998	0.00184	0.00928	0.00344	0	0.00123	0.00384	0.0031	-0.00944	-0.000766	0.0066	0.00442	0.0011	-0.00857	-0.00221	-0.000432	9.39e-05
MAP3K1:Point:none:(stop_gained|synonymous_variant)	-0.00577	0	0.000593	-0.00153	-0.00137	0.00169	-0.000226	0	0.00569	-0.00149	0.00283	-0.00259	0	0.00632	-0.00427	-0.000763	0.00185	-0.00151	0.000226	-0.00393	-7.91e-05	0.00319	0.00338	0	-0.00103	0.00552	-0.000631	-0.00205	0.00101	-0.00221	-0.00128	-0.000419	-0.0017	0.00092	0.000359	0.00685	0	0.000356	0.00881	0.00197	-0.0047	0.00156	0.000863	-9.84e-05	0.00453	0.0012	0.000963	0.00156	0.00571
MAP3K1:Point:(PF00069|none):frameshift_variant	0.00422	0	-0.000274	0.00506	0.00198	-0.000248	0.000777	0	-0.00133	0.002	-0.00168	0.00259	0	0.000637	-0.000822	0.00064	-0.0041	0.000504	-0.00664	0.00193	0.00367	-0.00169	-0.0013	0	5.54e-05	0.00405	-0.00276	-0.000585	-0.000293	-0.00256	-0.00014	-0.00141	0.00249	-0.00116	-0.000286	0.000569	0	-0.0014	-0.00437	-0.000816	0.00249	0.00179	-0.000416	0.000317	-0.00295	-0.00927	-0.00173	-0.00377	0.00145
MAP3K1:Point:PF00069:frameshift_variant|none:missense_variant	-0.000456	0	0.00117	0.00139	-0.00104	-0.0016	-0.00103	0	-0.00546	0.00282	-0.00176	-0.000661	0	0.000355	-0.00159	0.000617	-0.00217	0.00103	-0.00121	0.00287	0.000455	0.00145	-0.000589	0	0.000241	-0.000694	-0.00192	0.000988	2.58e-05	0.000299	-0.00102	-0.00101	0.000958	-3.15e-05	0.00344	-0.00321	0	0.00111	0.000466	0.0012	-0.00164	0.0007	0.000301	0.000321	-0.00137	-0.00541	-0.00111	-0.00268	-0.00242
MAP3K1:Point:PF00069:frameshift_variant|none:stop_gained	0.00127	0	0.00135	0.00256	0.000511	-0.00107	-0.00252	0	-0.00101	0.00172	-0.000944	-0.000537	0	0.00319	-0.00458	-0.000295	-0.00195	0.000766	-0.00079	0.00014	-0.00233	-0.000127	0.00346	0	-0.000246	-0.000198	-0.00173	-0.000703	0.000621	-0.00156	-0.00127	-0.00192	0.000687	-0.000616	0.00136	-0.00193	0	0.00139	0.00319	0.00102	0.000266	0.00224	-0.00196	-0.00101	0.000533	-0.000487	-0.00128	-0.00304	0.000592
MAP3K1:Point:PF00069:frameshift_variant|none:synonymous_variant	0.00463	0	0.000845	0.000913	-0.00457	-0.00284	-0.00225	0	-0.00514	-0.00102	-0.00185	-0.00283	0	0.00384	-0.00853	-0.000532	-0.0044	0.00101	-0.00168	0.00204	-0.000191	0.000123	0.00149	0	-0.00183	-0.000984	-0.00458	0.000188	0.00404	-0.0016	0.000461	-0.00145	0.00276	-0.000235	0.00518	0.0012	0	0.00247	-0.000738	0.00122	0.00273	0.00215	0.00238	-0.000702	-0.000283	-0.00895	0.000781	-0.00171	-0.00388
MAP3K1:Point:PF00069:frameshift_variant|none	-0.00229	0	-0.000384	0.003	0.00319	-0.000134	0.00261	0	-0.00784	0.0137	-0.00441	0.00184	0	0.00298	0.00187	0.00119	-0.0106	0.00148	-0.00651	0.0105	0.00613	0.0047	-0.00405	0	-0.00337	0.00795	-0.0112	0.00119	-0.000708	-0.00406	-0.00279	-0.00437	0.00198	-0.00058	0.00774	0.000847	0	-0.000173	-3.41e-05	0.00656	-0.00445	0.00534	0.00214	0.00727	-0.00635	-0.0152	-0.00999	-0.00497	0.00522
MAP3K1:Point:PF00069:missense_variant|none:frameshift_variant	0.00469	0	-0.000484	0.00756	0.00154	0.00257	0.00174	0	0.00209	0.00321	-0.00132	0.00514	0	-0.00114	0.000919	-0.000275	-0.00349	0.00167	-0.0059	-0.000409	0.00446	-0.00152	-0.00255	0	0.000253	0.00326	-0.00074	0.000806	-0.000861	-0.00311	0.000467	-0.000214	0.00143	-0.00195	-0.00426	0.002	0	-0.000806	-0.00336	-0.00145	0.00447	0.000429	5.09e-05	0.00271	-0.00422	-0.00538	-0.000689	-0.000581	0.00579
MAP3K1:Point:(PF00069|none):missense_variant	-0.00322	0	0.000404	0.000765	0.000136	-0.000334	0.00163	0	-0.00109	0.00398	0.000204	0.000888	0	-0.00127	0.00177	0.000985	-0.00175	0.000617	-0.00152	0.00171	0.00196	0.00294	-0.00327	0	0.000399	-0.000466	3.76e-05	0.00175	-0.00101	0.0012	-0.000132	-0.000957	-0.000441	-3.89e-05	0.00174	-0.00233	0	0.000913	0.00151	0.00125	-0.00164	-0.00134	0.00156	0.00214	-0.00119	-0.00189	-0.00145	-0.000847	-0.000177
MAP3K1:Point:PF00069:missense_variant|none:stop_gained	-0.00806	0	0.00189	0.00582	0.000253	0.00159	-0.00444	0	0.0197	0.00579	0.00783	0.00381	0	0.00598	-0.00462	0.000242	-0.00336	-0.00248	-0.00464	-0.0118	0.00065	0.00422	0.0011	0	0.00278	0.00202	0.00168	0.000123	-0.00173	-0.00169	-0.00128	-0.00479	-0.00231	-0.00187	-0.00442	0.00138	0	0.00165	0.0162	0.00171	-0.000581	-0.00262	-0.00365	0.00184	0.00263	0.00707	-0.0041	0.0017	0.00945
MAP3K1:Point:PF00069:missense_variant|none:synonymous_variant	-0.000394	0	-4.79e-05	-2.74e-05	-0.0021	-0.000438	5.4e-05	0	0.0011	-9.93e-06	0.000514	0.000355	0	0.000352	-0.00131	0.000291	-0.00133	0.00012	-0.00108	-0.00137	0.000961	0.000623	-0.00133	0	-0.000485	3.36e-05	-0.000305	0.000749	0.00112	-0.000687	0.00148	0.000353	0.000595	-0.000599	0.000862	0.00198	0	0.000438	7.49e-05	3.86e-05	0.00104	-0.00118	0.00194	0.00151	0.000903	-0.00173	0.000152	0.00146	0.000847
MAP3K1:Point:PF00069:missense_variant|none	-0.00272	0	-0.000536	0.00748	0.000449	0.0054	0.00174	0	0.000138	0.0172	-0.00427	0.00264	0	0.002	0.00131	0.000605	-0.00856	0.00119	-0.00795	0.00724	0.00737	0.00404	-0.00636	0	-0.00161	0.00788	-0.00908	0.00272	-0.00315	-0.00503	-0.00377	-0.00419	0.000198	0.000552	0.00361	0.00248	0	0.00196	0.00408	0.00667	-0.00164	0.00394	0.00128	0.00851	-0.00972	-0.0142	-0.00871	-0.000516	0.01
MAP3K1:Point:PF00069|none:frameshift_variant	0.000185	0	0.0006	0.00683	0.00295	-0.000633	0.00115	0	0.000211	0.00335	-0.00295	0.00385	0	0.000417	-0.00182	-0.00014	-0.00659	0.00267	-0.00698	-0.0018	0.00418	-0.00157	-0.00417	0	0.00206	0.003	-0.00226	0.000314	1.9e-06	-0.00307	0.000693	-0.000942	0.00329	-0.00307	-0.00152	-0.000971	0	-8.32e-05	-0.00572	0.000477	0.00541	0.00119	-0.00123	0.00228	-0.00549	-0.0147	-0.000957	-0.00315	0.00291
MAP3K1:Point:PF00069|none:missense_variant	-0.00336	0	0.00131	0.00152	1.01e-05	-0.00255	0.000673	0	-0.00452	0.00363	-0.002	0.000437	0	-0.000175	-0.00101	0.00101	-0.0029	0.00155	-0.00058	0.000969	0.00102	0.00197	-0.00238	0	0.000599	-0.00189	0.000139	0.000911	0.000235	0.000714	-0.000476	-0.00128	0.000904	-0.000743	0.00454	-0.00457	0	0.000979	0.000432	0.00174	-0.000242	0.000422	0.00192	0.00285	-0.00144	-0.00735	-0.000507	-0.002	-0.00231
MAP3K1:Point:PF00069|none:stop_gained	-0.00234	0	0.00172	0.00465	0.000427	-0.00336	-0.00329	0	-0.00155	0.00422	-0.00167	0.00264	0	0.00376	-0.00695	0.000439	-0.00487	0.00171	-0.0012	-0.00675	-0.00314	0.000985	0.00371	0	0.0013	-0.00286	5.57e-05	0.000481	0.00113	-0.00269	-0.000616	-0.00311	0.00247	-0.00248	0.00401	-0.00542	0	0.00323	0.00273	0.002	0.00221	0.0025	0.000488	0.00346	-0.0022	-0.00719	-0.0011	-0.00225	0.000239
MAP3K1:Point:PF00069|none:synonymous_variant	2.96e-08	0	0.00124	0.00169	-0.0051	-0.00458	-0.00229	0	-0.00301	0.000497	-0.00219	0.000526	0	0.0027	-0.00879	5.35e-05	-0.00567	0.00126	-0.00206	-0.00431	0.000431	0.00174	-0.000498	0	-0.000764	-0.00312	-6.41e-05	0.000192	0.00372	-0.00174	0.00188	-0.00118	0.00418	-0.0017	0.00631	-0.00102	0	0.00286	-0.00213	0.00111	0.00564	0.00165	0.00503	0.0043	-0.00198	-0.0142	0.000598	0.000275	-0.00279
MAP3K1:Point:SM00220:frameshift_variant	0.00341	0	0.000896	0.00197	-0.00126	-0.00273	-0.00194	0	-0.00405	0.00132	-0.00201	-0.000912	0	0.00166	-0.00514	-0.000208	-0.00313	0.000652	-0.00126	0.000501	-0.000779	-0.000748	0.00151	0	-5.9e-05	-0.00168	-0.00202	0.000133	0.00139	-0.000756	-0.000649	-0.00163	0.0018	-0.000427	0.00207	-0.00232	0	0.00075	-0.00115	0.000347	0.00192	0.00199	-0.000858	-0.00178	-0.00162	-0.00453	-0.000322	-0.00256	-0.00312
MAP3K1:Point:SM00220:(frameshift_variant|missense_variant)	0.00733	0	0.00222	0.00791	-0.00385	-0.00453	-0.00513	0	-0.0053	0.00209	-0.00269	0.00187	0	0.0033	-0.0109	-2.83e-05	-0.00879	0.00181	-0.0059	0.000917	1.42e-05	0.00195	-0.00066	0	0.00144	-0.00458	-0.002	0.0027	0.00329	-0.000683	0.000729	-0.00272	0.00532	-0.00165	0.00625	-0.00693	0	0.00435	-0.00233	0.000988	0.00678	0.00169	-0.000152	0.000364	-0.00226	-0.0121	-0.00161	-0.00534	-0.0072
MAP3K1:Point:none:frameshift_variant	0.00324	0	-0.000515	0.00348	0.0015	0.00102	0.00108	0	0.00026	0.00079	-0.00205	0.00215	0	-0.000399	0.000954	0.000352	-0.00152	0.00137	-0.00349	0.00127	0.0031	-0.00126	-0.00195	0	-0.000486	0.00271	-0.00081	9.77e-05	-0.000204	-0.00196	-0.000349	-0.000224	0.000678	-0.00119	-0.000875	0.0018	0	-0.00137	-0.00141	-0.001	0.00196	0.000425	-0.000198	0.000989	-0.0018	-0.00341	-0.000593	-0.000918	0.00296
MAP3K1:Point:none:missense_variant	-0.00389	0	0.000322	-0.00142	0.000371	-0.00132	0.00225	0	-0.0037	0.0038	0.000108	-0.000284	0	-0.00129	0.00208	0.000562	-0.000738	0.000189	-0.000276	0.002	0.000924	0.00231	-0.00177	0	1.4e-05	0.000177	-0.000711	0.000774	-0.000875	0.00176	-0.00107	-0.00025	-0.00105	0.00016	0.00223	-0.00256	0	0.000808	0.00183	0.00139	-0.00407	-0.000726	0.000834	0.00111	-0.000679	-0.00218	-0.00152	-0.000624	-6.14e-05
MAP3K1:Point:none:stop_gained	-0.00395	0	0.000781	0.000691	0.00187	0.00127	-0.00083	0	0.005	0.00131	0.00184	-0.000686	0	0.00335	-0.00108	-0.000391	0.00135	-0.000713	-9.84e-07	-0.00352	-0.00097	0.00149	0.00305	0	0.000563	0.00215	0.000434	-0.00147	-0.000715	-0.00105	-0.00192	-0.00044	-0.00194	0.000158	-0.00163	0.000113	0	-0.000332	0.0073	0.00131	-0.00374	0.00123	-0.00288	-0.00145	0.00162	0.00496	-0.00132	-0.000849	0.00417
MAP3K1:Point:none:(frameshift_variant|missense_variant)	0.00207	0	-2.24e-05	0.0037	0.00182	0.00048	0.00228	0	-0.00204	0.00342	-0.00138	0.00272	0	-0.000997	0.00241	0.000339	-0.00272	0.00152	-0.00363	0.0035	0.004	0.000439	-0.00316	0	-0.000563	0.0035	-0.000776	0.00113	-0.00127	-0.0021	-0.000928	0.000326	0.000329	-0.00105	0.00118	0.00144	0	-0.00123	-0.000834	0.000256	-0.00104	2.99e-05	0.000339	0.00212	-0.00216	-0.00569	-0.00155	-0.00119	0.00263
MAP3K1:Point:none:(frameshift_variant|stop_gained)	0.00351	0	-0.000517	0.00557	0.00357	0.0013	0.00059	0	0.00257	0.00303	-0.000848	0.00239	0	0.00126	0.0005	-0.000247	-0.00195	0.000848	-0.00601	0.000263	0.00277	-0.00111	-0.000826	0	0.000146	0.00435	-0.00163	2.96e-05	-0.00138	-0.00288	-0.00217	-0.00148	-1.46e-05	-0.000896	-0.00251	0.00203	0	-0.00139	0.000542	-7.48e-05	0.000925	0.00144	-0.000878	0.0016	-0.00254	-0.00237	-0.00183	-0.000521	0.00689
MAP3K1:Point:none:(frameshift_variant|synonymous_variant)	0.00241	0	-0.000616	0.00215	-0.000723	0.00103	0.00121	0	0.000301	7.35e-06	-0.0016	0.00105	0	5.57e-05	-0.000283	0.000157	-0.000984	0.000966	-0.00327	0.000904	0.00349	-0.000518	-0.00172	0	-0.00064	0.0031	-0.00147	8.66e-06	0.000764	-0.00209	0.000191	0.000246	0.000854	-0.000774	-0.000369	0.00418	0	-0.00111	-0.00128	-0.000628	0.0016	0.00045	0.00109	0.00125	-0.00113	-0.00372	-0.000303	0.000215	0.00317
MAP3K1:Point:none:(missense_variant|stop_gained)	-0.00706	0	0.000997	-0.000839	-0.000265	0.000341	0.00135	0	-0.000782	0.00425	0.000907	0.000409	0	0.00085	0.00149	0.000557	-0.000197	-0.000927	0.000591	0.000998	0.000336	0.00298	-0.000106	0	0.000759	0.00148	-0.00129	-0.000911	-0.000932	0.00142	-0.00188	-0.000236	-0.00175	-0.000411	0.00166	-0.00147	0	0.00114	0.00792	0.00272	-0.0045	0.000328	-0.000475	0.00144	0.00113	0.000223	-0.00269	-0.00103	0.00277
MAP3K1:Point:none:(missense_variant|synonymous_variant)	-0.0122	0	-0.000467	-0.00624	-0.00619	-0.000612	0.00672	0	-0.00897	0.0062	-0.00105	-0.0034	0	-0.000368	0.0017	0.00122	-0.00308	0.000829	-0.00142	0.00712	0.00369	0.00674	-0.00805	0	-0.00235	0.00517	-0.00342	0.00284	0.000818	0.000971	-0.000368	0.00195	-0.00134	0.00125	0.0105	0.00422	0	0.00271	0.00575	0.00412	-0.0114	-0.00286	0.00799	0.0041	0.0023	-0.0102	-0.00171	0.00163	0.00227
MAP3K1:Point:none:(stop_gained|synonymous_variant)	-0.00577	0	0.000593	-0.00153	-0.00137	0.00169	-0.000226	0	0.00569	-0.00149	0.00283	-0.00259	0	0.00632	-0.00427	-0.000763	0.00185	-0.00151	0.000226	-0.00393	-7.93e-05	0.00319	0.00338	0	-0.00103	0.00552	-0.00063	-0.00205	0.00101	-0.00221	-0.00128	-0.000419	-0.0017	0.00092	0.000359	0.00685	0	0.000356	0.00881	0.00197	-0.0047	0.00156	0.000863	-9.86e-05	0.00453	0.0012	0.000963	0.00156	0.00571
MAP3K1:Point:(SM00220|none):frameshift_variant	0.00422	0	-0.000274	0.00506	0.00198	-0.000248	0.000777	0	-0.00133	0.002	-0.00168	0.00259	0	0.000637	-0.000822	0.000639	-0.0041	0.000504	-0.00664	0.00193	0.00367	-0.00169	-0.0013	0	5.54e-05	0.00405	-0.00276	-0.000585	-0.000293	-0.00256	-0.00014	-0.00141	0.00249	-0.00116	-0.000286	0.000569	0	-0.0014	-0.00437	-0.000817	0.00249	0.00179	-0.000416	0.000318	-0.00295	-0.00927	-0.00173	-0.00377	0.00145
MAP3K1:Point:SM00220:frameshift_variant|none:missense_variant	-0.00163	0	0.00146	0.0016	-0.00125	-0.00272	-0.00094	0	-0.00775	0.00396	-0.00213	-0.000678	0	0.000271	-0.00234	0.000696	-0.00326	0.00144	-0.00149	0.00389	-0.000273	0.0019	0.000341	0	-0.00018	-0.00129	-0.00327	0.000294	0.000125	0.00117	-0.00146	-0.00129	0.00119	-0.000404	0.00527	-0.00561	0	0.00233	0.00152	0.00161	-0.00263	0.000873	0.000754	0.000632	-0.00206	-0.00675	-0.00159	-0.00354	-0.0025
MAP3K1:Point:SM00220:frameshift_variant|none:stop_gained	0.00127	0	0.00135	0.00256	0.000511	-0.00107	-0.00252	0	-0.00101	0.00172	-0.000944	-0.000537	0	0.00319	-0.00458	-0.000295	-0.00195	0.000766	-0.00079	0.00014	-0.00233	-0.000127	0.00346	0	-0.000246	-0.000198	-0.00173	-0.000703	0.000621	-0.00156	-0.00127	-0.00192	0.000687	-0.000616	0.00136	-0.00193	0	0.00139	0.00319	0.00102	0.000266	0.00224	-0.00196	-0.00101	0.000533	-0.000487	-0.00128	-0.00304	0.000592
MAP3K1:Point:SM00220:frameshift_variant|none:synonymous_variant	0.00429	0	0.000816	0.000896	-0.00424	-0.00267	-0.00217	0	-0.00497	-0.000829	-0.00169	-0.00274	0	0.00357	-0.00813	-0.000517	-0.00414	0.000869	-0.00171	0.00194	-0.000192	0.000216	0.00139	0	-0.00179	-0.000908	-0.00445	0.000142	0.00378	-0.0014	0.000422	-0.0014	0.00271	-0.000201	0.00492	0.00106	0	0.00232	-0.000765	0.00116	0.0027	0.0021	0.00229	-0.000627	-0.0004	-0.00869	0.000754	-0.00173	-0.00364
MAP3K1:Point:SM00220:frameshift_variant|none	-0.00196	0	-0.000223	0.000934	0.00172	-0.000327	0.00152	0	-0.00384	0.00877	-0.00203	0.00131	0	0.0012	-4.53e-05	0.000901	-0.00771	0.000471	-0.00484	0.00532	0.00415	0.00228	-0.00252	0	-0.00284	0.00514	-0.00699	-6.31e-05	-0.000628	-0.0027	-0.0024	-0.00286	0.00111	-0.000559	0.00544	0.00175	0	0.000259	0.0016	0.00461	-0.00342	0.00195	0.000974	0.00423	-0.00289	-0.00994	-0.00635	-0.00236	0.00381
MAP3K1:Point:SM00220:missense_variant|none:frameshift_variant	0.00552	0	-0.000538	0.00678	0.000467	0.00259	0.00154	0	0.00154	0.00288	-0.00224	0.00424	0	-0.000983	0.00126	-0.000122	-0.00343	0.00167	-0.00564	0.00153	0.00535	-0.00109	-0.00411	0	0.00031	0.0029	-0.000568	0.0004	-0.000411	-0.00258	0.000212	-0.000219	0.00115	-0.00179	-0.0033	0.00142	0	-0.000856	-0.00369	-0.00119	0.0049	0.000849	-9.26e-06	0.00261	-0.00393	-0.0054	-0.00104	-0.00154	0.00444
MAP3K1:Point:(SM00220|none):missense_variant	-0.00322	0	0.000404	0.000765	0.000136	-0.000334	0.00163	0	-0.00109	0.00398	0.000204	0.000888	0	-0.00127	0.00177	0.000985	-0.00175	0.000617	-0.00152	0.00171	0.00196	0.00294	-0.00327	0	0.000399	-0.000466	3.76e-05	0.00175	-0.00101	0.0012	-0.000132	-0.000957	-0.000441	-3.89e-05	0.00174	-0.00233	0	0.000913	0.00151	0.00125	-0.00164	-0.00134	0.00156	0.00214	-0.00119	-0.00189	-0.00145	-0.000847	-0.000177
MAP3K1:Point:SM00220:missense_variant|none:stop_gained	-0.00638	0	0.00089	0.00435	-0.000383	0.00147	-0.00299	0	0.0121	0.0048	0.0043	0.00319	0	0.00492	-0.0022	0.000301	-0.00287	-0.00149	-0.00342	-0.00742	0.00147	0.00498	-0.00023	0	0.00244	0.00101	0.00105	0.00159	-0.00132	-0.000295	-0.000528	-0.0033	-0.00141	-0.00094	-0.00226	0.000688	0	0.00104	0.0122	0.00113	-0.000312	-0.000905	-0.00147	0.00231	0.00122	0.0041	-0.00373	0.000136	0.00482
MAP3K1:Point:SM00220:missense_variant|none:synonymous_variant	-0.000842	0	-0.000325	-0.000288	-0.00311	-0.000237	-0.000136	0	0.000964	-0.000525	0.000387	0.00042	0	0.000905	-0.00179	-5.8e-05	-0.00208	2.49e-05	-0.00166	-0.000211	0.00173	0.00174	-0.00242	0	-0.000541	0.000248	-0.000414	0.0011	0.0012	-0.00052	0.0017	0.000189	0.000647	-0.000538	0.00203	0.00273	0	0.000579	-0.000136	7.55e-05	0.0012	-0.00117	0.00336	0.00313	0.00138	-0.00319	-0.000308	0.00158	0.000794
MAP3K1:Point:SM00220:missense_variant|none	-0.00272	0	-0.000535	0.00748	0.000449	0.0054	0.00174	0	0.000138	0.0172	-0.00427	0.00264	0	0.002	0.00131	0.000605	-0.00856	0.00119	-0.00795	0.00724	0.00737	0.00404	-0.00636	0	-0.00161	0.00788	-0.00908	0.00272	-0.00315	-0.00503	-0.00377	-0.00419	0.000198	0.000552	0.00361	0.00248	0	0.00196	0.00408	0.00667	-0.00164	0.00394	0.00128	0.00851	-0.00972	-0.0142	-0.00871	-0.000516	0.01
MAP3K1:Point:SM00220|none:frameshift_variant	0.00011	0	0.000771	0.00816	0.0037	-0.000482	0.000837	0	-0.000388	0.0038	-0.00393	0.00442	0	0.000783	-0.000247	0.00035	-0.00613	0.00356	-0.00673	-4.12e-06	0.00463	-0.000288	-0.00397	0	0.00303	0.0031	-0.00323	0.000129	-0.000358	-0.00251	0.000599	-0.00156	0.00329	-0.00275	-0.00115	-0.00321	0	-0.000449	-0.00585	0.000427	0.00649	0.00314	-0.00101	0.00406	-0.00457	-0.0169	-0.00161	-0.00367	0.00108
MAP3K1:Point:SM00220|none:missense_variant	-0.00336	0	0.00131	0.00152	1.01e-05	-0.00255	0.000673	0	-0.00452	0.00363	-0.002	0.000437	0	-0.000175	-0.00101	0.00101	-0.0029	0.00155	-0.00058	0.000969	0.00102	0.00197	-0.00238	0	0.000599	-0.00189	0.000139	0.000911	0.000235	0.000714	-0.000476	-0.00128	0.000904	-0.000743	0.00454	-0.00457	0	0.000979	0.000432	0.00174	-0.000242	0.000422	0.00192	0.00285	-0.00144	-0.00735	-0.000507	-0.002	-0.00231
MAP3K1:Point:SM00220|none:stop_gained	-0.00167	0	0.00165	0.00433	0.000882	-0.00314	-0.00352	0	-0.00188	0.00417	-0.00238	0.00278	0	0.00415	-0.00669	0.000649	-0.00502	0.00184	-0.00127	-0.00604	-0.00257	0.00208	0.00277	0	0.00185	-0.00338	8.41e-05	0.00175	0.00114	-0.00254	-0.000894	-0.00349	0.00255	-0.00234	0.00447	-0.00548	0	0.00285	0.00289	0.00242	0.00208	0.00317	0.00123	0.00447	-0.00318	-0.00819	-0.000949	-0.00369	-0.0011
MAP3K1:Point:SM00220|none:synonymous_variant	-0.000287	0	0.000535	0.000868	-0.00237	-0.00153	-0.000814	0	-0.00172	0.0003	-0.00215	2.49e-06	0	0.0012	-0.00375	0.000473	-0.00214	0.00146	-0.000903	-0.000782	0.000453	0.001	-0.000394	0	0.000131	-0.00137	-0.000745	0.000827	0.00201	-0.00103	0.00105	-0.000321	0.00175	-0.000839	0.00292	-0.000224	0	0.000913	-0.000275	0.000661	0.00211	0.000548	0.00283	0.00217	-0.000759	-0.00625	7.42e-05	-0.000379	-0.00107
NCOR1:Point	-0.0146	0	-0.00374	0.00785	0.00277	-0.00406	0.00205	0	-8.37e-05	-0.000237	0.00607	0.00292	0	0.00158	-0.00398	0	-0.000404	0.00225	-0.00618	0	-0.00171	0.00249	0.000184	0	0.00326	-0.00389	-0.00208	0	0	0.00212	0	0	-0.0035	0.00636	0.00821	0.00147	0	0.00248	0.00241	0.000752	0.0064	-0.00645	-0.00132	0.00147	0.00795	0	-0.00182	0.00318	-0.0139
NCOR1:Point:missense_variant	-0.0144	0	-0.00238	0.00601	0.00664	0.00209	-0.00124	0	-0.00507	0.00367	-0.0012	0.00198	0	-0.00125	-0.00391	0	0.000209	0.00597	-0.00583	0	-0.00182	-0.00285	-0.0022	0	0.000539	0.00133	0.00116	0	0	-0.00225	0	0	-0.00326	0.00272	0.00441	0.00458	0	0.00314	0.00318	0.00109	-0.000318	-0.00438	-0.00363	0.00303	0.00271	0	-0.00086	0.00154	-0.00521
NCOR1:Point:none	-0.0256	0	-0.00554	0.0145	0.00539	-0.00547	0.00275	0	-0.0017	-0.000106	0.00873	0.00276	0	0.00186	-0.00619	0	-0.0023	0.00318	-0.0069	0	-0.00123	0.00233	0.00154	0	0.00629	-0.00545	-0.00315	0	0	0.00231	0	0	-0.00419	0.00897	0.0113	0.00305	0	0.00518	0.00245	0.00259	0.0128	-0.0113	-0.00247	0.00183	0.0152	0	-0.00357	0.00529	-0.0204
NCOR1:Point:none	-0.0225	0	-0.00534	0.0123	0.00464	-0.00333	0.00258	0	-0.00375	0.00046	0.00748	0.00185	0	0.000717	-0.00423	0	-0.0028	0.00151	-0.00357	0	-0.00299	0.00202	0.00173	0	0.00628	-0.00396	-0.00317	0	0	0.00258	0	0	-0.00456	0.00885	0.00807	-3.09e-06	0	0.00561	0.00263	0.0024	0.0125	-0.0122	-0.0035	0.000605	0.0117	0	-0.0035	0.00478	-0.0208
NCOR1:Point:none:missense_variant	-0.0144	0	-0.00238	0.00601	0.00664	0.00209	-0.00124	0	-0.00507	0.00367	-0.0012	0.00198	0	-0.00125	-0.00391	0	0.000209	0.00597	-0.00583	0	-0.00182	-0.00285	-0.0022	0	0.00054	0.00133	0.00116	0	0	-0.00225	0	0	-0.00326	0.00272	0.00441	0.00458	0	0.00314	0.00318	0.00109	-0.000318	-0.00438	-0.00363	0.00303	0.00271	0	-0.00086	0.00154	-0.00521
NCOR1:Point:none:missense_variant	-0.0144	0	-0.00238	0.00601	0.00664	0.00209	-0.00124	0	-0.00507	0.00367	-0.0012	0.00198	0	-0.00125	-0.00391	0	0.000209	0.00597	-0.00583	0	-0.00182	-0.00285	-0.0022	0	0.000539	0.00133	0.00116	0	0	-0.00225	0	0	-0.00326	0.00272	0.00441	0.00458	0	0.00314	0.00318	0.00109	-0.000318	-0.00438	-0.00363	0.00303	0.00271	0	-0.00086	0.00154	-0.00521
NF1:Point	0.0019	0	0.00239	0.0052	-0.0274	-0.0127	-0.0118	0	-0.0135	-0.00761	-0.00879	0.0021	0	0.016	-0.00883	0	-0.00334	9.94e-05	0.00771	0	-0.00344	0.00333	0.00925	0	-0.00318	-0.00905	0.00371	0	0	0.000986	0	0	0.00998	0.00536	-0.0106	-0.00251	0	0.0024	-0.00094	-0.000183	-0.00435	-0.00846	0.00533	-0.0102	0.0124	0	-0.00033	-0.00339	-0.0063
NF1:Point:missense_variant	0.01	0	0.00402	0.00374	-0.0161	-0.0131	-0.0055	0	0.00202	-0.0175	-0.00138	-0.000347	0	0.01	-0.00819	0	-0.00101	-0.00445	0.00613	0	-0.00388	-0.000893	0.00284	0	0.00144	-0.00339	0.00325	0	0	0.00607	0	0	0.00507	0.00488	-0.011	-0.00721	0	0.00558	0.00606	0.00403	-0.0106	-0.00923	0.00268	-0.00657	-0.00112	0	-0.0102	0.00311	-0.0173
NF1:Point:(missense_variant|stop_gained)	0.00317	0	0.0022	0.00317	-0.0115	-0.00857	-0.00277	0	0.00203	-0.00247	6.83e-05	-0.000817	0	0.00757	-0.00534	0	-0.00194	-0.000816	0.00268	0	-0.00123	-0.00197	0.00709	0	0.002	-0.00505	0.00229	0	0	0.00324	0	0	0.00464	0.00116	-0.00253	-6.98e-05	0	-0.000616	0.00324	0.000619	0.000716	-0.0022	0.00317	-0.00476	0.00115	0	-0.00186	-0.00208	-0.00609
NF1:Point:(missense_variant|synonymous_variant)	0.00705	0	0.00449	0.00135	-0.021	-0.015	-0.0186	0	-0.0216	-0.0164	-0.0161	0.000228	0	0.0155	-0.0133	0	-0.00695	-0.00291	0.0049	0	-0.0118	0.00291	0.00505	0	-0.00356	-0.00283	0.0022	0	0	0.00744	0	0	0.00889	0.00922	-0.0346	-0.0112	0	0.00905	-0.00271	0.000564	-0.0185	-0.0202	0.00393	-0.0202	0.0248	0	-0.0151	0.00921	-0.0242
NF1:Point:(stop_gained|synonymous_variant)	-0.00366	0	0.000266	-0.000348	-0.00685	-0.00265	-0.00421	0	-0.00299	0.00836	-0.00294	-0.000918	0	0.00561	-0.00171	0	-0.00216	0.00258	-0.00104	0	-0.00145	0.000892	0.00345	0	-0.000849	-0.00426	-0.000494	0	0	-0.000566	0	0	0.00362	0.00154	-0.00415	0.000565	0	-0.00115	-0.00548	-0.00339	0.00167	-0.00322	0.0018	-0.0056	0.00936	0	0.00257	-0.00148	0.000892
NF1:Point:none	0.00039	0	0.00146	0.00498	-0.0187	-0.00459	-0.00846	0	-0.00871	-0.0118	-0.00303	-0.00186	0	0.00907	-0.00284	0	4.4e-06	0.000506	0.00569	0	-0.000177	0.00585	-0.00373	0	-0.00158	-0.00436	0.00112	0	0	0.00153	0	0	0.0086	0.00697	-0.00543	0.00318	0	-0.00181	-0.00523	-0.000701	-0.00696	-0.00772	0.0042	-0.00236	0.00929	0	0.00118	0.0007	-0.0107
NF1:Point:none	0.00226	0	0.00233	0.00374	-0.0258	-0.00752	-0.012	0	-0.013	-0.0214	-0.00299	0.00172	0	0.0123	-0.00487	0	0.00234	0.0028	0.00867	0	0.00123	0.0117	-0.00446	0	-0.00381	-0.00343	-0.00224	0	0	0.00211	0	0	0.014	0.0111	-0.00874	-0.00304	0	0.0049	-0.0098	-0.00371	-0.0136	-0.0153	0.005	-0.00164	0.0151	0	0.00507	0.0026	-0.0138
NOTCH1:Point	-0.00285	0	0.000662	0.00125	-0.00405	-0.000392	0.000676	0	-0.00177	-0.000703	0.000831	-0.000663	0	-0.000801	-0.00172	-0.000442	0.000717	0.000113	-0.00177	-0.00183	-0.000737	0	0.000702	0	0	-0.000572	0.00295	0.00201	0.000364	0.00195	0.000502	0.000649	0.00159	0.000346	-0.00152	-0.00164	0	0.00034	0.00289	0.000347	-0.000346	-0.00227	-0.0026	-0.00239	-0.000109	0.000348	0.00166	0.00354	0.000274
NOTCH1:Point:missense_variant	-0.00564	0	0.00045	0.00445	-0.00509	0.000607	0.00229	0	-0.00303	0.00123	0.00209	-0.0045	0	-0.00121	-0.00279	-0.00086	0.0011	0.00222	-0.00332	-0.00433	0.00311	0	-0.00453	0	0	-7.48e-05	0.00294	0.00377	-0.00162	0.00201	-0.00133	0.00268	-0.000583	0.000521	0.00161	0.00139	0	-0.00191	0.00452	0.00396	-0.00287	-0.0038	-0.00588	-0.00723	-0.00427	-9.22e-05	0.00656	0.005	-0.00215
NOTCH1:Point:synonymous_variant	-0.00128	0	0.000547	3.77e-05	-0.00397	0.000119	-0.000472	0	-0.00043	-0.000793	7.39e-05	0.00035	0	-0.000477	-0.000969	-0.000293	-0.000692	-0.000915	-2.34e-05	-0.000725	-0.00202	0	0.00484	0	0	0.0005	0.00147	0.00153	0.000683	0.00198	0.00125	-0.000558	0.00176	-0.000245	-0.00171	-0.00232	0	0.00106	0.00195	-0.00135	0.00119	-0.00229	0.000199	0.00105	0.00209	8.33e-05	-0.00127	0.00159	0.00122
NOTCH1:Point:(missense_variant|synonymous_variant)	-0.00407	0	0.000996	0.00274	-0.00703	-0.00041	0.000223	0	-0.00452	-0.000629	0.00165	-0.00103	0	-0.000925	-0.00191	-0.00046	-4.36e-05	-0.000235	-0.00171	-0.00333	-0.00125	0	0.00287	0	0	0.00017	0.00323	0.00387	0.0004	0.00326	0.000549	0.00108	0.00194	0.000211	-0.00152	-0.00133	0	0.000351	0.00445	0.0002	0.000408	-0.00352	-0.00237	-0.00254	-0.00129	0.000289	0.00219	0.00408	0.00157
NOTCH1:Point:(25/34|26/34)	0.00086	0	0.00208	-0.000152	-0.0022	0.000903	0.00224	0	-0.00266	-0.00358	-0.00235	-0.000554	0	0.00119	-0.00101	-0.000322	-0.00134	0.00121	-0.00131	0.00419	-0.00146	0	0.00425	0	0	0.00178	0.00202	0.00327	-4.24e-05	0.00298	0.000215	0.000767	3.8e-05	-0.00103	-0.00239	-0.00259	0	0.000409	0.00142	-0.000343	0.000212	-0.00398	0.00159	0.00186	-0.00237	-0.00149	-0.00091	0.00264	0.00169
NOTCH1:Point:(25/34|34/34)	-0.000612	0	0.000117	0.000622	-0.00295	-0.000605	0.000516	0	-0.000455	-0.00143	-0.00036	0.000469	0	0.000818	-0.000524	-0.000244	-0.00142	-0.0005	-0.00038	-0.000138	-0.000229	0	0.00132	0	0	-0.000125	0.00187	3.86e-05	0.000471	0.00184	0.000764	0.00147	0.000704	0.000743	9.58e-05	-0.000927	0	0.000317	0.000755	0.000222	-9.77e-05	-0.0016	0.000473	-0.000321	-0.000626	0.00247	0.00114	0.000605	-0.00114
NOTCH1:Point:(26/34|34/34)	0.00046	0	-0.000146	0.000504	-0.000447	0.000378	-2.92e-05	0	-0.00134	-0.000965	-0.000465	0.000512	0	-0.000941	-0.000328	0.000511	-0.000225	0.000348	-0.0012	-0.00194	-0.000155	0	0.00241	0	0	0.000445	0.000317	0.000359	-0.000303	0.000939	0.000284	0.000467	-0.000428	-0.000175	5.87e-05	-0.00126	0	0.000532	0.000633	-5.56e-05	0.000368	-0.00134	-7.69e-05	0.00011	-0.000549	0.00143	0.00119	0.00096	-0.000477
NOTCH1:Point:PF00008	0.00067	0	0.00015	0.000982	0.000443	-0.000688	0.00208	0	-0.000937	0.000216	-0.00117	-0.00104	0	-0.000973	-0.0016	-0.0014	0.00105	0.000755	0.000283	-0.00275	0.00208	0	0.000543	0	0	0.00105	0.00209	-0.000318	0.000245	0.000148	0.000864	-0.00156	0.000725	-0.00038	0.00041	-0.00104	0	-0.00239	0.000785	0.00112	-0.000413	-0.00287	-0.000952	-7.07e-05	0.00184	0.000424	0.00345	0.0025	-0.00273
NOTCH1:Point:none	-0.00123	0	0.000362	0.00136	-0.000907	-0.000118	-0.000107	0	-0.000641	-0.000685	0.000535	0.000709	0	-0.00106	-0.000584	-0.000244	-4.6e-05	-0.000401	-0.0011	-0.00144	-0.00101	0	0.00194	0	0	0.000536	0.00181	0.00194	-0.000645	0.000696	-7.23e-05	0.00048	0.001	0.000678	-0.00133	-0.000678	0	0.000455	0.00102	-0.000914	0.000272	-0.00103	-0.00125	-0.000326	-0.0004	0.000623	0.00162	0.000613	-0.000193
NOTCH1:Point:(PF00008|none)	-0.0028	0	0.000527	0.000256	-0.00246	-0.000113	0.00127	0	-0.00177	0.000744	3.01e-06	0.000173	0	-0.00145	-0.00181	-0.00148	-6.62e-05	-0.000734	-0.0013	-0.00183	-0.000259	0	0.00151	0	0	-6.41e-06	0.00409	0.00148	-0.00073	0.00119	7.32e-05	-0.00091	0.00243	0.000289	-0.00188	-0.00195	0	-0.000591	0.00197	-0.000426	-0.000416	-0.00299	-0.00322	-0.00156	0.000482	0.000396	0.00304	0.00252	-0.00187
NOTCH1:Point:SM00181	-0.0139	0	0.00601	0.00183	-0.0109	-0.00223	0.00564	0	-0.00854	0.00375	0.00067	-0.00245	0	-0.00177	-0.0023	4.47e-05	0.00383	0.00243	-0.00566	-0.00568	-0.000572	0	-0.00178	0	0	-0.00491	0.00864	0.0113	0.00383	0.00248	0.00128	0.00359	0.00187	0.00116	-0.00659	0.00432	0	-0.00408	0.00735	0.00463	-0.00531	-0.00795	-0.00757	-0.0057	0.00194	-0.00151	0.00864	0.00946	0.00365
NOTCH1:Point:none	-0.000215	0	-0.000834	0.000722	-0.00318	0.000293	0.00046	0	-0.00261	-3.23e-05	0.000156	2.42e-05	0	-0.00118	-0.00124	-0.000151	0.000886	-3.24e-05	-0.00226	-0.0019	0.000459	0	0.00314	0	0	0.00125	0.00167	0.000284	-0.000614	0.0013	0.000555	-0.000529	0.000203	-0.000173	-0.000329	-0.00149	0	-2.75e-05	0.00155	-0.000382	0.00118	-0.00182	-0.000787	-3.18e-05	-0.00139	0.00377	0.000317	0.000725	-0.00196
NOTCH1:Point:(SM00181|none)	-0.00646	0	0.00142	-0.000362	-0.00878	-0.000768	0.0024	0	-0.00864	0.00141	8.53e-05	-0.00129	0	-0.00229	-0.00172	0.000433	0.00115	-2.3e-05	-0.00477	-0.00694	-0.000153	0	0.00384	0	0	-0.00261	0.00728	0.00478	0.000479	0.00358	0.001	0.000931	0.00256	-0.000706	-0.00485	-0.00178	0	-0.00136	0.00498	-2.78e-05	-0.000763	-0.00615	-0.00571	-0.0033	-0.000733	0.00362	0.00509	0.00678	-0.00226
NOTCH1:Point:missense_variant|synonymous_variant:26/34	-0.00451	0	0.0024	0.00543	-0.00325	0.00318	0.00253	0	-0.00513	0.0013	0.00308	-0.0041	0	-0.00253	-0.00148	-0.000601	0.000675	0.00464	-0.00338	-0.00441	0.00123	0	-0.00138	0	0	0.00295	0.00293	0.00669	-0.00121	0.00396	-0.000716	0.00105	-0.000492	-0.000862	0.00054	0.00117	0	-0.00174	0.00714	0.00367	-0.002	-0.00749	-0.00449	-0.00541	-0.00546	-0.00216	0.00624	0.00502	-0.00104
NOTCH1:Point:none:missense_variant	-0.000944	0	0.000992	0.000643	-0.00675	-0.001	0.000436	0	-0.00275	0.000598	-0.00127	-0.000356	0	-0.000253	-0.00146	-0.000826	-0.00141	-0.00205	-0.000767	-0.00481	-5.91e-05	0	-0.00354	0	0	0.00125	0.00339	0.00369	-0.00291	0.00289	-0.00257	0.00252	0.000352	0.00109	-0.000289	-0.000102	0	0.00231	-0.000555	-0.00285	-8.37e-05	-0.00329	-0.002	-0.00467	-0.00376	0.000255	0.00317	2.51e-05	-0.00224
NOTCH1:Point:none:synonymous_variant	-0.00221	0	6e-05	-0.000276	-0.00578	0.0011	0.000894	0	-0.00365	0.000941	0.00188	0.00188	0	-0.000641	-0.000332	-0.000776	-0.000162	-0.00116	-0.00145	-0.000652	-0.00395	0	0.00859	0	0	-6.63e-05	0.00145	0.00219	0.00193	-0.000329	0.000654	-0.00138	0.00271	0.000422	-0.00502	-0.00386	0	-0.000371	0.00375	-0.00317	0.00282	-0.00108	-0.00216	0.00229	0.00104	0.00423	-0.000545	0.000181	0.0018
NOTCH1:Point:none:(missense_variant|synonymous_variant)	-0.00334	0	0.00132	-0.000681	-0.00718	-0.000654	0.000802	0	-0.00605	0.000502	-0.000424	0.00138	0	-0.000571	-0.00112	-0.000755	-0.000835	-0.00226	-0.00229	-0.00304	-0.00323	0	0.00248	0	0	-0.000232	0.00276	0.00434	-0.00082	0.00142	-0.00108	0.000973	0.00224	0.000429	-0.00319	-0.00196	0	0.000697	0.00261	-0.00365	0.00187	-0.00245	-0.00327	-0.00129	-0.00161	0.00272	0.00216	0.000392	0.00167
NOTCH1:Point:(PF00008|PF07645):missense_variant	-0.00848	0	-0.00124	0.00763	-0.000752	0.00426	0.00473	0	-0.0029	0.00295	0.00668	-0.00723	0	-0.00102	0.000422	-0.0005	0.00486	0.00515	-0.00377	-0.00109	0.0056	0	-0.00752	0	0	-0.00427	-0.00281	0.00231	0.00463	-0.00151	0.00165	-0.000236	-0.00248	0.00252	0.00156	0.00125	0	-0.00443	0.00608	0.0131	-0.00225	-0.00354	-0.00267	-0.00468	-0.00293	0.00457	0.00482	0.00479	-0.00176
NOTCH1:Point:PF00008|PF07645:missense_variant	-0.0112	0	0.000255	0.00692	-0.00569	0.00244	0.00644	0	-0.00173	0.000941	0.0048	-0.007	0	-0.00401	-0.0016	-0.0011	0.00599	0.0074	-0.0074	-0.00539	0.0051	0	-0.00593	0	0	0.000289	5.48e-05	0.00477	0.003	-0.00116	0.00339	-0.000799	-0.00159	0.000573	3e-05	0.00131	0	-0.00739	0.00597	0.00947	-0.00393	-0.0104	-0.00394	-0.00499	0.00501	-0.000684	0.00162	0.0095	-0.0038
NOTCH1:Point:(PF00008|none):missense_variant	-0.000201	0	0.000398	0.000766	-0.0016	-0.000241	0.00142	0	-0.000987	0.00131	-0.000567	-0.000525	0	-0.000359	-0.00111	-0.000852	-0.000542	-0.000929	0.000337	-0.00182	0.000864	0	-0.00205	0	0	-0.000358	0.00289	0.000831	-0.00102	0.00119	-0.000789	0.000159	0.000733	0.000535	0.000233	-0.000209	0	-5.11e-05	-0.000205	1.74e-05	-0.000846	-0.00162	-0.00161	-0.00228	-0.00226	0.000879	0.0046	7.05e-05	-0.00129
NOTCH1:Point:PF00008:missense_variant|none:synonymous_variant	-0.00242	0	-0.000886	0.00159	-0.00432	0.00232	0.00452	0	-0.00688	0.0024	0.00197	0.0013	0	-0.0016	-0.00243	-0.0033	0.00133	-0.000765	-0.00131	-0.00315	-0.000656	0	0.0105	0	0	-0.00187	0.00436	0.00155	0.00424	-0.00133	0.00224	-0.00426	0.00299	0.000115	-0.0038	-0.00637	0	-0.0027	0.00579	0.000574	0.00194	-0.00334	-0.00393	0.00159	0.000215	0.00818	0.00719	0.000959	-0.000947
NOTCH1:Point:PF00008:missense_variant|none	-0.000939	0	0.000162	0.000164	-0.00163	-8.47e-05	0.000597	0	-0.00168	0.000107	0.00019	9.44e-05	0	-0.000162	-0.000706	-0.000522	0.000192	-0.000563	-0.0003	-0.00106	-0.000449	0	0.000424	0	0	-0.000132	0.00151	0.00123	-0.000134	0.000843	5.2e-05	-5.53e-05	0.000739	0.000453	-0.000499	-0.000782	0	-0.000153	0.0014	-0.00028	-2.08e-05	-0.00106	-0.00182	-0.00133	-0.000652	0.00067	0.00279	0.000843	0.000173
NOTCH1:Point:PF00008|none:missense_variant	-0.00147	0	0.000603	0.000996	-0.00203	-0.000881	0.00122	0	-0.00136	0.000617	-0.000246	-0.000405	0	-0.000788	-0.00152	-0.00112	-0.000423	-0.0003	-0.000303	-0.00265	0.00165	0	-0.00196	0	0	0.000484	0.00214	0.00175	-0.000827	0.00096	-1.91e-05	-0.000277	0.000771	0.000383	0.0012	-0.000551	0	-0.000553	-9.32e-05	0.000158	-0.000766	-0.00293	-0.00172	-0.00217	-0.000853	-0.000417	0.00366	0.00143	-0.00176
NOTCH1:Point:PF00008|none:synonymous_variant	-0.000792	0	0.000396	0.00018	-0.00234	0.00027	0.00222	0	-0.00211	0.000467	0.000898	0.000474	0	-0.000827	-0.00114	-0.00136	-0.000315	-0.000151	-0.00129	-0.0019	-0.000809	0	0.00522	0	0	-7.22e-06	0.00168	0.000911	0.00115	6.49e-05	0.00141	-0.00216	0.00244	-0.000237	-0.00198	-0.00216	0	-0.00124	0.00244	-0.000158	0.000521	-0.00271	-0.00178	0.000312	0.00205	0.000843	0.000635	0.0018	-0.00135
NOTCH1:Point:(PF07645|none):missense_variant	-0.0175	0	0.00251	0.00545	-0.0179	0.000967	-2.42e-05	0	-0.00707	0.002	0.00448	-0.00765	0	-0.000856	1.33e-05	0.00102	-0.000165	0.000512	-0.00796	-0.00719	0.00102	0	-0.0149	0	0	-0.000628	0.000616	0.0128	-0.0045	0.00492	-0.00491	0.00956	-0.00145	0.002	0.000493	0.00417	0	0.00353	0.00218	0.00271	-0.00144	-0.00739	-0.00647	-0.014	-0.00803	-0.00237	-0.00149	0.00527	0.00144
NOTCH1:Point:PF07645:missense_variant|none:synonymous_variant	-0.0216	0	0.00146	0.0062	-0.0203	0.00758	0.00119	0	-0.0108	0.0038	0.00988	-0.00263	0	-0.00276	0.00177	0.000754	0.00291	0.00294	-0.0107	0.00201	-0.00732	0	0.01	0	0	-0.00312	-0.00272	0.0118	0.00535	-0.00125	0.000891	0.00119	0.0039	0.000517	-0.0137	-0.00391	0	-0.00136	0.0123	0.0023	0.00532	-0.00349	-0.00686	7.12e-05	0.00141	0.00726	-0.00822	0.00527	0.00922
NOTCH1:Point:PF07645:missense_variant|none	-0.0187	0	0.00197	0.00774	-0.0171	0.00223	-0.00017	0	-0.00755	0.00377	0.00561	-0.00198	0	-0.00383	-0.000991	-0.000279	0.000262	-0.000137	-0.00903	-0.00541	-0.00324	0	0.000919	0	0	7.04e-05	0.00634	0.0127	-0.00106	0.00394	-0.00138	0.0042	0.00409	0.00342	-0.00946	-0.00112	0	0.00217	0.0083	-0.00205	0.000978	-0.00534	-0.00877	-0.00653	-0.00196	0.00388	0.00204	0.00615	0.0031
NOTCH1:Point:SM00181:missense_variant	-0.0078	0	0.00483	0.00234	-0.00619	0.00231	0.00667	0	-0.0101	0.00179	0.00538	-0.00721	0	0.00167	-0.00236	-0.00239	0.000368	0.00465	-0.00451	0.000549	0.00115	0	-0.0146	0	0	-0.00678	0.00118	0.00866	0.00513	0.0033	-0.000885	0.00295	-0.00108	0.00198	-0.000998	0.000567	0	-0.00487	0.0107	0.0106	-0.00778	-0.00519	-0.00775	-0.0113	-0.00849	-0.00878	0.0133	0.0101	0.0028
NOTCH1:Point:SM00181:(missense_variant|synonymous_variant)	-0.0114	0	0.00272	0.0013	-0.0075	-0.00127	0.00258	0	-0.00799	0.00195	0.000725	-0.00374	0	-0.00238	-0.00112	0.000518	0.00107	0.000111	-0.00405	-0.0044	-0.000477	0	-0.000718	0	0	-0.00388	0.00499	0.00817	0.00382	0.00367	0.00149	0.00355	0.00309	0.00185	-0.00771	0.0019	0	-0.00373	0.00483	0.00437	-0.00397	-0.00487	-0.00557	-0.00256	0.00143	-0.00229	0.00754	0.00785	0.00173
NOTCH1:Point:none:(missense_variant|synonymous_variant)	0.000534	0	-9.65e-05	-0.00027	-0.00425	0.000932	0.000793	0	-0.00371	-0.000517	0.000408	-0.00023	0	-0.000646	-0.00092	-0.000543	-5.74e-05	0.000193	-0.00112	-0.00181	-0.000121	0	0.003	0	0	0.00123	0.000389	0.000434	-0.000958	0.00215	5.93e-05	-0.000393	9.54e-05	-0.00079	0.00155	-0.00194	0	7.9e-05	0.00111	-8.8e-05	0.00171	-0.0025	-0.00092	-0.000267	-0.00165	0.0026	0.000112	0.000411	-0.002
NOTCH1:Point:(SM00181|none):missense_variant	-0.0062	0	0.00171	0.00281	-0.00836	0.000338	0.00403	0	-0.00708	0.000716	0.00313	-0.00494	0	0.000506	-0.000524	-0.00124	0.00144	0.00253	-0.00413	-0.00409	0.00288	0	-0.00315	0	0	-0.00189	0.00266	0.0039	0.000119	0.00264	-0.000518	0.00298	-0.00262	0.000645	0.00227	-6.1e-05	0	-0.00124	0.00401	0.00525	-0.00246	-0.00636	-0.00552	-0.00763	-0.0078	0.00183	0.00768	0.00444	-0.00211
NOTCH1:Point:SM00181:missense_variant|none:synonymous_variant	-0.0034	0	0.00411	-0.00131	-0.0104	0.000739	0.00763	0	-0.0134	0.000105	0.00813	-0.00363	0	-3.27e-05	-0.00371	-0.00337	-0.00243	0.00491	-0.00554	0.000181	-0.0036	0	-0.00452	0	0	-0.00384	-0.0049	0.00754	0.0056	0.00527	-0.000629	-0.00186	0.00416	0.000401	-0.00285	-0.0055	0	-0.00483	0.0123	0.00697	-0.00196	-0.00681	-0.0053	-0.00502	-0.00889	-0.00668	0.00692	0.011	0.00216
NOTCH1:Point:SM00181:missense_variant|none	-0.00299	0	0.000409	0.00193	-0.00687	0.00133	0.00329	0	-0.00724	-0.000957	0.00375	-0.00328	0	-0.00195	-0.00235	-0.001	0.000726	0.0027	-0.00581	-0.00447	5.67e-05	0	0.000144	0	0	-0.000571	0.000254	0.00345	0.00122	0.00439	0.00081	0.000633	0.000586	0.00118	-0.00134	-0.00211	0	-0.00114	0.00683	0.00459	-0.000742	-0.00486	-0.00404	-0.00391	-0.00556	0.00322	0.00594	0.00669	-0.00154
NOTCH1:Point:SM00181:synonymous_variant|none:missense_variant	-0.0078	0	-0.00076	0.00382	-0.00949	-0.00185	-0.00115	0	-0.00437	0.000241	-0.00454	0.000337	0	-0.00417	5.16e-05	0.00279	0.0017	-0.00215	-0.00331	-0.0112	0.00264	0	0.0122	0	0	0.00314	0.00719	0.0033	-0.00309	0.0036	0.00146	0.00233	0.000586	0.0012	-0.000645	0.00214	0	0.000465	-0.00262	-0.00401	0.00293	-0.00571	-0.00123	0.00208	0.00235	0.00856	0.00217	6.87e-05	-0.00481
NOTCH1:Point:(SM00181|none):synonymous_variant	-0.000616	0	0.000259	-0.000273	-0.00266	-0.000236	0.000532	0	-0.00204	0.000146	-0.000278	0.000921	0	-0.00112	-0.000631	0.000416	-0.000346	-0.000426	-0.00122	-0.00221	-0.00178	0	0.00518	0	0	0.000849	0.00145	0.00187	0.000645	0.00136	0.000412	-0.000699	0.00259	-0.000351	-0.00296	-0.00162	0	-0.000103	0.00195	-0.00102	0.000877	-0.00143	-0.000277	0.00161	0.00208	8.88e-05	-0.000937	0.00151	-0.000451
NOTCH1:Point:SM00181:synonymous_variant|none	-0.00212	0	-0.000812	0.000433	-0.00288	4.43e-05	3.4e-05	0	-0.00314	-0.000328	-0.0013	2.57e-05	0	-0.00235	-0.00183	0.000911	0.000403	-0.000666	-0.0031	-0.00377	-0.00011	0	0.00486	0	0	0.00105	0.00341	0.000667	-0.00129	0.00128	0.000845	0.000128	0.00121	-0.000199	-0.00125	-0.00112	0	-0.000242	0.000991	-0.0016	0.00178	-0.00225	-0.00132	0.00139	0.00171	0.00356	0.000603	0.00195	-0.00227
NOTCH1:Point:SM00181|none:missense_variant	-0.0179	0	0.00457	0.00287	-0.0155	-0.00305	0.00585	0	-0.00852	0.00427	0.00224	-0.00319	0	-0.00303	-0.00202	0.000627	0.00559	0.00206	-0.00702	-0.00978	0.00348	0	0.00253	0	0	-0.00277	0.0106	0.00946	0.00131	0.00385	0.00167	0.00605	-0.000476	0.00116	-0.00119	0.00336	0	-0.00282	0.00524	0.00407	-0.00292	-0.00979	-0.00813	-0.00651	-0.00321	0.00563	0.0105	0.0075	-0.0022
NOTCH1:Point:SM00181|none:synonymous_variant	-0.00727	0	0.00426	-0.0016	-0.0115	-0.00146	0.00648	0	-0.00923	-0.000173	0.00259	-0.00134	0	-0.00114	-0.00241	-0.00117	-0.000734	0.00294	-0.00534	-0.0038	-0.00443	0	0.0019	0	0	-0.00363	0.00312	0.0068	0.00282	0.00324	0.0001	-0.00101	0.00492	-0.000588	-0.00664	-0.00157	0	-0.00418	0.00973	0.00294	-0.000934	-0.00793	-0.00646	-0.00286	-1.63e-05	-0.00261	0.00462	0.00943	3.32e-05
PBRM1:Point	0.00623	0	-0.000415	0.000216	0	-0.00102	-0.00296	0	0	-0.0011	0.00193	0.00132	0	0.00184	0.00296	-0.00123	-0.00239	0.000948	-0.00361	0.00381	0.00411	-0.00145	0.000977	0	0.00194	-0.00229	0.00486	0.00394	0.0031	-0.00327	0.000505	-0.000574	0.00271	0.0016	0.00349	0.00867	0	0.0015	-0.000852	-0.00384	0.00325	0.00209	-0.00196	0.000348	0.00317	0.00715	-0.00314	0	0.00951
PIK3CA:Point	-0.00376	0	-0.00265	0.00434	0	0.000232	-0.00916	0	0	-0.00533	0.00157	-0.00138	0	0.00488	-0.0018	0.00533	0.00983	0.00958	0.000693	0.00383	0.016	-0.00552	-0.0131	0	0.000336	0.00635	-0.000776	-0.00579	0.00595	0.00511	0.00766	0.00173	-0.000279	0.00269	0.00361	0.00339	0	0.00142	-0.00278	-0.00271	0.00167	0.00354	0.00684	-0.0045	0.00225	-0.00876	-0.00774	0	0.00649
PIK3CA:Point:missense_variant	-0.00244	0	-0.0023	0.00141	0	0.00185	-0.00854	0	0	-0.00297	-0.00117	-0.000705	0	0.00483	-0.000621	0.00363	0.00734	0.00611	0.0023	0.00271	0.0113	-0.00223	-0.0108	0	0.00144	0.00354	-0.000597	-0.00593	0.00565	0.00156	0.00506	0.00122	0.00139	0.001	0.000926	0.00557	0	0.00213	-0.000879	-0.00089	0.00308	0.00369	0.00687	-0.00123	0.00169	-0.00994	-0.00616	0	0.00723
PIK3CA:Point:(inframe_deletion|missense_variant)	-0.00141	0	-0.00136	0.00295	0	0.000155	-0.00763	0	0	-0.00324	-0.000851	0.000366	0	0.00529	-0.00135	0.00432	0.00852	0.00572	0.00167	0.00253	0.0126	-0.00495	-0.00851	0	0.00119	0.00328	0.000172	-0.00569	0.00477	0.00476	0.00618	0.00104	0.0004	0.0011	0.000818	0.00293	0	0.00274	-0.00111	-0.0018	0.00255	0.00425	0.00735	-0.000779	0.00435	-0.0117	-0.0079	0	0.00699
PIK3CA:Point:10/21	-0.000914	0	-0.00045	0.000348	0	0.000328	-0.000282	0	0	-0.000127	0.00018	-0.00072	0	0.000465	-1.88e-05	-0.000314	-1.36e-05	0.000394	-0.000444	-0.0018	0.00235	-0.000561	0.00127	0	0.000879	0.000276	0.000415	-0.000718	0.000397	0.000218	0.000878	0.000438	0.000571	0.00112	0.00133	0.00188	0	-5.35e-05	0.002	-0.00051	-0.000248	0.000869	0.000947	-0.000116	-0.000624	-0.00116	-2.16e-05	0	0.00134
PIK3CA:Point:2/21	-0.000134	0	6.59e-05	0.0014	0	-0.000194	5.2e-05	0	0	0.00217	0.000295	0.00223	0	-0.000285	-0.000537	1.57e-05	-2.44e-05	0.000683	0.00112	0.0017	9.75e-05	-0.000629	0.00206	0	-0.00192	-0.000282	0.00192	-0.00137	0.000427	0.000666	0.00114	0.00163	0.000178	-0.00118	0.00175	-1.98e-05	0	-0.00104	-0.00141	-0.00114	-0.00157	-0.000259	0.00213	0.000171	-0.00146	0.00323	-0.000707	0	0.00173
PIK3CA:Point:21/21	-0.00152	0	0.000273	0.000843	0	-0.000302	-0.00522	0	0	-0.00065	-0.00183	0.000355	0	1.08e-05	0.000696	0.00232	0.00322	0.00402	-0.00148	-0.000275	0.00193	-3.99e-05	-0.00662	0	-0.00371	0.000657	0.000914	-0.00339	0.00251	0.00188	0.00183	-0.000162	0.000365	-0.00443	-0.00373	-0.00173	0	-0.00284	-0.00296	0.000137	0.00118	-3.29e-05	0.00125	-0.000116	-0.000232	-0.00567	-0.00314	0	0.00308
PIK3CA:Point:5/21	-0.00252	0	-0.001	0.00383	0	0.00319	0.00274	0	0	-0.0098	0.0056	0.000669	0	-0.00185	0.00401	0.00219	0.00709	-0.00523	0.0111	0.00902	-0.00159	0.0037	-0.00143	0	0.00254	0.00192	0.0024	-0.000277	-0.000937	-0.00434	0.00364	0.00309	-0.00638	0.00698	0.00286	-0.00595	0	0.00839	0.000228	-0.0006	0.00537	-0.000536	0.00362	0.00104	0.0142	0.00533	-0.00807	0	-0.00751
PIK3CA:Point:(10/21|14/21)	-0.000603	0	-0.000839	0.000937	0	0.000444	-2e-05	0	0	-0.000182	0.000146	-0.000995	0	0.000695	2.92e-05	-0.000163	0.000271	0.000536	-0.000518	-0.00182	0.00254	-0.000819	0.00124	0	0.00161	0.000381	0.00051	-0.00093	0.000428	0.000429	0.00101	0.00045	0.000696	0.00125	0.00146	0.00259	0	0.000526	0.00288	-0.000551	0.000456	0.000617	0.000937	-0.000329	-0.000233	-0.000705	0.000273	0	0.00137
PIK3CA:Point:(10/21|2/21)	-0.000785	0	-0.000417	0.000691	0	8.66e-05	-0.000209	0	0	0.000212	0.000339	-0.000143	0	0.000237	-0.000204	-0.000231	0.000164	0.000545	0.000102	-0.00116	0.00173	-0.00065	0.0016	0	0.000185	0.000218	0.000661	-0.000981	0.000431	0.00027	0.00105	0.000711	0.000536	0.000728	0.00119	0.00169	0	-0.000229	0.00139	-0.000716	-0.00055	0.000594	0.00146	-0.00013	-0.000791	-0.000245	-0.000148	0	0.00122
PIK3CA:Point:(10/21|21/21)	-0.00429	0	-0.00107	0.00208	0	0.0012	-0.00627	0	0	-0.00244	-0.00208	-0.00178	0	0.00362	0.00118	0.00271	0.00323	0.0057	-0.00443	-0.00265	0.00937	-0.00202	-0.00754	0	-0.000584	0.00161	-0.000334	-0.00451	0.00389	0.00217	0.00375	0.000926	0.00186	-0.00177	-0.00124	0.00517	0	-0.00146	-0.00105	-0.00104	0.000377	0.00226	0.00171	-0.00223	-0.0024	-0.00721	-0.0025	0	0.00715
PIK3CA:Point:(10/21|5/21)	-0.000587	0	-0.000578	0.000678	0	0.00045	0.000157	0	0	-0.000719	0.000729	-0.000499	0	0.000415	0.000383	0.000301	0.000414	-0.000298	0.000368	-0.000663	0.00157	-0.000359	0.000908	0	0.00097	0.0002	0.000724	-0.000545	0.000134	-5.76e-05	0.000678	0.000402	0.000267	0.00182	0.00149	0.00121	0	0.000698	0.0019	-0.000408	-6.81e-05	0.000888	0.00106	-0.000191	0.000383	-0.00059	-0.000235	0	0.000809
PIK3CA:Point:(10/21|8/21)	-0.000398	0	-0.000436	0.000402	0	0.00025	-0.000432	0	0	0.000177	0.00012	-0.00124	0	0.000683	-8.69e-05	-7.3e-06	0.000674	-1.18e-05	-0.000131	-0.00188	0.00285	-0.000823	0.00121	0	0.000929	1.46e-05	0.000748	-0.000189	0.000463	0.000129	0.000937	0.00037	0.000463	0.00189	0.00144	0.00216	0	0.000406	0.00236	-0.000357	0.00033	0.0012	0.00138	-0.000328	-0.000492	-0.000959	-0.000375	0	0.00187
PIK3CA:Point:(14/21|2/21)	0.000584	0	-0.000599	0.00165	0	0.00134	-0.00096	0	0	0.00111	-0.000275	0.000145	0	-3.91e-05	-0.0011	0.000688	0.000927	0.000538	0.00236	0.00154	-0.000171	-0.000316	0.00134	0	-0.00123	0.000145	0.00224	-0.00104	0.000483	0.00113	0.000886	0.000648	0.000248	-0.000714	0.000864	-0.000156	0	0.000151	-0.00138	-0.000571	-0.000291	-0.00129	0.000916	6.47e-05	-0.00121	0.00294	0.000483	0	0.000216
PIK3CA:Point:(14/21|21/21)	-0.00114	0	-0.000197	0.00206	0	0.000521	-0.00623	0	0	-2.23e-05	-0.00224	-0.000738	0	0.000414	-0.000168	0.00281	0.00377	0.00428	-0.00147	-0.000523	0.00288	0.000479	-0.0076	0	-0.00441	0.00125	0.00146	-0.00334	0.00303	0.00246	0.00174	-0.00135	0.000291	-0.00527	-0.00422	-0.00249	0	-0.0025	-0.004	0.0012	0.0017	-0.000586	0.000858	-0.00043	-0.000798	-0.00673	-0.00316	0	0.00273
PIK3CA:Point:(14/21|5/21)	-0.00127	0	-0.0012	0.00308	0	0.0035	-0.00058	0	0	-0.0023	0.000437	-0.00194	0	-0.000143	0.000932	0.00278	0.00415	-0.00213	0.00561	0.00446	-0.00103	0.00161	-0.00139	0	0.00163	0.000855	0.00177	-0.000666	-0.000363	-0.000208	0.000514	-0.000248	-0.0026	0.00297	0.00194	-0.00275	0	0.00523	-0.00118	0.000506	0.00361	-0.00181	-0.00049	0.000777	0.00402	0.00274	-0.00135	0	-0.00446
PIK3CA:Point:(14/21|8/21)	0.000933	0	-0.000329	0.000343	0	0.000735	-0.00065	0	0	0.000458	-0.000756	-0.00162	0	3.3e-05	-0.000521	0.000536	0.00145	-0.00015	0.0014	2.28e-05	0.000671	-0.000298	-0.000334	0	-0.000404	-0.00043	0.000911	0.000408	7.83e-05	0.000248	-0.000101	-0.000384	-0.000286	0.00072	5.71e-05	-0.000119	0	0.000754	0.000233	0.000432	0.00113	-0.000136	-0.000174	-0.000176	-3.55e-05	0.00116	-0.000535	0	-0.000136
PIK3CA:Point:(2/21|21/21)	4.6e-05	0	0.000519	0.0014	0	-0.000405	-0.00459	0	0	0.00041	-0.00211	0.00125	0	-0.000544	3.72e-05	0.00149	0.00372	0.00425	-0.000694	0.00031	0.00177	-0.000346	-0.00633	0	-0.00408	0.00129	0.00178	-0.00354	0.00257	0.00255	0.00189	-0.000265	-0.000133	-0.00428	-0.00279	-0.00225	0	-0.00295	-0.00437	-0.000381	0.000159	-0.00051	0.00201	-0.0006	-0.000613	-0.00326	-0.00324	0	0.00294
PIK3CA:Point:(2/21|5/21)	-0.00131	0	-0.000262	0.00207	0	0.00166	0.000535	0	0	0.000146	0.00269	0.00234	0	-0.00129	0.000177	0.000938	0.00261	-0.0011	0.00604	0.00517	-0.000167	0.0008	0.00302	0	-0.000231	0.000298	0.00199	-0.00225	0.000429	0.000612	0.00206	0.00228	-0.00168	0.000924	0.00104	-0.00231	0	0.00221	-0.00152	-0.00106	0.000171	-0.000711	0.00404	0.00265	0.00276	0.00401	-0.00356	0	-0.00165
PIK3CA:Point:(2/21|8/21)	0.000484	0	0.000142	0.000223	0	-3.42e-05	-0.000389	0	0	0.000723	-8.73e-05	-2.59e-05	0	-0.000377	-0.000212	0.000257	0.000644	-4.49e-05	0.000948	0.000337	0.000115	-0.000158	0.000572	0	-0.000962	-0.000263	0.000777	-0.000468	0.000254	-0.000163	0.000433	0.000518	-0.000174	0.000251	0.000425	-1.42e-05	0	-0.000204	-0.000369	-0.000338	-2.03e-05	8.3e-05	0.00107	0.000119	-0.000391	0.00132	-0.000636	0	0.000638
PIK3CA:Point:(21/21|5/21)	-0.00143	0	-0.0002	0.00135	0	0.000571	-0.0043	0	0	-0.00335	-0.000618	0.000639	0	-0.000314	0.00135	0.00289	0.00389	0.00311	0.00031	0.00223	0.00143	0.00129	-0.0071	0	-0.00327	0.000929	0.00029	-0.00298	0.00245	0.0013	0.00193	0.000181	-0.000647	-0.00248	-0.00257	-0.00249	0	-0.00125	-0.00325	0.000506	0.00206	-0.000338	0.00203	1.99e-05	0.00295	-0.00417	-0.00439	0	0.00198
PIK3CA:Point:(21/21|8/21)	-0.00101	0	0.000199	0.00047	0	-0.000304	-0.00508	0	0	0.000256	-0.00233	-0.0002	0	-0.000361	0.00042	0.00327	0.00483	0.0037	-0.000753	0.000189	0.00292	-0.000501	-0.00715	0	-0.00423	0.000169	0.000805	-0.00285	0.00276	0.00212	0.00172	-0.000245	-2.83e-05	-0.00398	-0.00409	-0.00216	0	-0.00216	-0.00303	0.000433	0.00262	0.000101	0.00118	-0.000484	0.00124	-0.00509	-0.00401	0	0.00345
PIK3CA:Point:(5/21|8/21)	0.00225	0	-0.000471	0.0025	0	0.000381	-0.00114	0	0	-0.00222	0.00191	-0.0016	0	-0.000876	0.000903	0.00396	0.00782	-0.00503	0.00855	0.00621	0.000833	0.000863	-0.00263	0	0.00151	-0.00101	0.00123	0.0035	-0.000242	-0.00298	0.00195	0.00135	-0.00385	0.00712	0.00162	-0.00265	0	0.00663	-0.00119	-4.7e-05	0.00568	9.45e-05	0.00301	0.00167	0.00752	0.00677	-0.00683	0	-0.00315
PIK3CA:Point:PF00792	0.00658	0	-0.00024	6.72e-06	0	-0.00137	-0.00202	0	0	0.0024	0.000107	-0.00172	0	-0.000746	-0.00149	0.00115	0.00303	-0.00157	0.00498	-2.49e-05	0.00276	-0.000867	-0.00188	0	8.53e-06	-0.000212	-7.84e-05	0.00307	0.00204	-0.00145	0.00116	0.00154	-0.000771	0.00343	0.000134	-0.000649	0	0.00143	-0.00127	-0.000411	0.00614	-0.000907	0.00102	0.000567	0.00256	0.00298	-0.00143	0	0.00193
PIK3CA:Point:PF02192	0.000234	0	0.000269	-0.000898	0	8.42e-05	-0.000403	0	0	0.00136	0.000392	0.00353	0	0.000512	-0.00191	0.000572	-0.00112	-9.8e-05	0.0018	0.00423	0.00026	3.43e-05	-0.000504	0	-0.00195	-0.000962	0.00113	-0.00275	0.00173	-0.000875	0.000634	0.00184	0.00111	-0.0025	0.00327	0.00357	0	0.000788	0.00232	-0.00069	0.00135	-0.00075	0.00425	0.00149	-0.00154	0.0033	0.000708	0	0.00459
PIK3CA:Point:none	-0.00223	0	-0.000112	0.00279	0	0.000828	-0.00429	0	0	-0.00164	0.00014	0.000603	0	-0.000506	0.000534	0.00242	0.00351	0.0033	0.00225	0.00173	0.00191	0.000791	-0.00548	0	-0.00381	0.00187	0.00148	-0.00269	0.00177	0.00191	0.00193	-0.000838	-0.000863	-0.00198	-0.00312	-0.00329	0	-0.00227	-0.00427	0.000852	0.000287	-0.00013	0.00158	7.86e-05	0.000371	-0.00364	-0.00346	0	0.000487
PIK3CA:Point:(PF00792|PF02192)	0.00165	0	0.000389	-0.000113	0	-7.01e-05	-0.000622	0	0	0.000881	-4.79e-05	0.000741	0	-0.000149	-0.00136	0.000456	0.000715	-0.000378	0.00161	0.00138	0.000712	-0.000167	-0.000304	0	-0.000931	-0.000353	0.000554	-0.000516	0.00137	-0.000914	0.00065	0.00093	1.58e-05	3.75e-05	0.00125	0.000451	0	0.000805	0.000384	-0.000304	0.00166	-0.000266	0.00171	0.000559	0.000725	0.0021	-8.88e-05	0	0.00195
PIK3CA:Point:(PF00792|none)	-0.00129	0	0.000182	0.00267	0	1.89e-05	-0.00557	0	0	-0.00151	-2.48e-05	0.00044	0	-0.00099	-0.000753	0.00327	0.00525	0.00335	0.00362	0.00295	0.00364	-2.02e-05	-0.00723	0	-0.00418	0.00217	0.00147	-0.00305	0.00191	0.00251	0.00264	-0.000792	-0.00141	-0.00181	-0.00412	-0.00462	0	-0.00152	-0.00559	0.00111	0.00214	-5.92e-06	0.0017	-0.00071	0.0013	-0.00392	-0.00487	0	0.000105
PIK3CA:Point:(PF02192|none)	-0.000711	0	-3.29e-05	0.00256	0	0.00124	-0.00433	0	0	-0.00199	-0.000468	0.00105	0	-0.000424	-7.17e-05	0.00209	0.0037	0.00328	0.00207	0.0029	0.00141	0.00102	-0.00549	0	-0.00371	0.00195	0.00186	-0.00312	0.00214	0.00206	0.00161	-0.000965	-0.000953	-0.00251	-0.00287	-0.00372	0	-0.00176	-0.00466	0.000785	0.000879	-0.00105	0.00252	0.000679	0.00102	-0.00314	-0.00334	0	0.000792
PIK3CA:Point:SM00142	-7.6e-05	0	-0.00171	0.000265	0	0.000304	0.00323	0	0	-0.00284	0.00527	0.000578	0	-0.00192	-0.000304	0.00281	0.00737	-0.00371	0.0138	0.0103	9.38e-05	-0.00117	0.00117	0	0.00244	-4.3e-05	-0.00244	0.00193	-0.000752	-0.00105	0.00293	0.00506	-0.00318	0.00588	-0.00395	-0.00643	0	0.0135	-0.000111	0.00328	0.0073	0.00224	0.00264	0.00158	0.014	0.00452	-0.00449	0	-0.00461
PIK3CA:Point:SM00143	0.000234	0	0.000269	-0.000898	0	8.42e-05	-0.000403	0	0	0.00136	0.000392	0.00353	0	0.000512	-0.00191	0.000572	-0.00112	-9.8e-05	0.0018	0.00423	0.00026	3.42e-05	-0.000504	0	-0.00195	-0.000962	0.00113	-0.00275	0.00173	-0.000875	0.000634	0.00184	0.00111	-0.0025	0.00327	0.00357	0	0.000788	0.00232	-0.00069	0.00135	-0.00075	0.00425	0.00149	-0.00154	0.0033	0.000708	0	0.00459
PIK3CA:Point:SM00146	-0.00121	0	9.01e-05	0.00162	0	-0.00045	-0.00528	0	0	-0.000103	-0.00232	0.000621	0	9.17e-05	0.000594	0.00253	0.00435	0.00354	-0.000798	-0.000457	0.00256	0.000435	-0.00808	0	-0.0033	0.00103	-0.000279	-0.00403	0.00307	0.00306	0.00191	-0.000208	0.000158	-0.00409	-0.00457	-0.00143	0	-0.00276	-0.0028	0.000501	0.000898	-0.000233	0.00106	0.000153	-0.000319	-0.00589	-0.00352	0	0.00314
PIK3CA:Point:none	0.000257	0	-0.000225	0.000697	0	0.000368	-0.000682	0	0	-0.000402	0.00011	-0.000868	0	-0.000391	-9.78e-05	-0.000185	0.00061	0.000542	0.00141	-0.000112	0.000775	0.000244	0.000406	0	-0.000517	0.000794	0.00116	-0.000405	7.06e-05	-8.03e-05	0.000299	-0.000599	-0.000941	0.000791	0.000764	-0.000345	0	-0.00103	-0.00054	-6.96e-05	0.000346	-0.000535	-6.16e-05	-0.00028	-0.00103	0.00151	0.000404	0	-0.000849
PIK3CA:Point:(SM00142|SM00143)	-0.00087	0	-0.000463	-0.000548	0	0.000227	0.00126	0	0	0.000518	0.00141	0.00134	0	-0.000384	-0.000795	0.00141	0.000771	-0.00152	0.00498	0.00475	-6.98e-05	-0.000189	9.19e-05	0	-8.5e-05	-0.000965	0.000261	-0.00109	0.00049	-0.000866	0.000499	0.00218	-0.000719	0.00084	0.00118	-0.00106	0	0.00332	0.000855	0.000159	0.00255	-0.000139	0.00289	0.00177	0.00284	0.00219	-0.000471	0	0.000458
PIK3CA:Point:(SM00142|SM00146)	-0.000933	0	-0.000217	0.00116	0	-0.000342	-0.00417	0	0	-0.000488	-0.00044	0.000773	0	-0.00025	0.000165	0.00223	0.0042	0.00179	0.002	0.00162	0.00158	5.39e-05	-0.00535	0	-0.00278	0.000834	-5.8e-05	-0.00211	0.00187	0.00196	0.00126	0.000171	-1.12e-05	-0.00165	-0.00347	-0.00196	0	-0.000574	-0.00201	0.00078	0.00152	0.000621	0.00115	0.000114	0.00263	-0.0043	-0.00391	0	0.00296
PIK3CA:Point:(SM00142|none)	-0.000118	0	-0.000611	0.000994	0	0.000862	-0.000728	0	0	-0.000247	0.00121	-0.00133	0	-0.000596	0.000211	0.00078	0.00211	-1.98e-05	0.00394	0.00134	0.000148	-0.000229	0.000518	0	-0.000363	0.000442	0.00167	0.000114	-0.000108	-0.000348	0.000463	-0.000393	-0.00117	0.00233	0.000249	-0.00188	0	0.000763	-0.00179	0.000495	0.00159	-0.000623	0.000196	-0.000354	0.00117	0.00273	-0.000176	0	-0.00153
PIK3CA:Point:(SM00143|SM00146)	0.000697	0	0.000433	0.00189	0	-0.000704	-0.00522	0	0	0.000333	-0.00253	0.00165	0	-0.000148	-0.000781	0.00228	0.0046	0.00355	-0.000932	0.000396	0.0026	0.000196	-0.00725	0	-0.00389	0.00133	0.00038	-0.00407	0.00386	0.0033	0.00199	-0.000773	0.000272	-0.00484	-0.0048	-0.000664	0	-0.00267	-0.00187	0.000402	0.00123	7.22e-05	0.00215	0.000223	0.000514	-0.00473	-0.00253	0	0.00504
PIK3CA:Point:(SM00143|none)	0.000222	0	-3e-05	0.000586	0	0.000422	-0.000631	0	0	1.4e-05	0.000159	-0.000218	0	-0.000418	-0.000381	2.17e-06	0.000585	0.000569	0.00141	0.000792	0.000522	0.000416	0.000518	0	-0.000775	0.000565	0.00137	-0.00124	0.000543	-0.000447	0.000494	-0.000101	-0.000757	0.000134	0.0012	-0.00017	0	-0.00084	-0.000573	-0.000303	0.000451	-0.000878	0.000858	4.67e-05	-0.000919	0.00167	0.000317	0	-0.00018
PIK3CA:Point:(SM00146|none)	-0.00257	0	4e-05	0.00295	0	-0.000867	-0.00651	0	0	0.000107	-0.00134	1.91e-06	0	-4.84e-05	-0.000728	0.00294	0.0041	0.0039	0.000898	-0.000767	0.00551	0.000426	-0.00761	0	-0.00471	0.00336	0.00153	-0.00448	0.00281	0.00475	0.00298	-0.00166	-0.00197	-0.00383	-0.00325	-0.00393	0	-0.00537	-0.00416	0.00113	0.000472	-0.000313	0.000962	-0.000831	-0.0024	-0.00544	-0.00357	0	0.00122
PIK3CA:Point:missense_variant:10/21	-0.000914	0	-0.00045	0.000348	0	0.000328	-0.000282	0	0	-0.000127	0.00018	-0.00072	0	0.000465	-1.88e-05	-0.000314	-1.36e-05	0.000394	-0.000444	-0.0018	0.00235	-0.000561	0.00127	0	0.000879	0.000276	0.000415	-0.000718	0.000397	0.000218	0.000878	0.000438	0.000571	0.00112	0.00133	0.00188	0	-5.35e-05	0.002	-0.00051	-0.000248	0.000869	0.000947	-0.000116	-0.000624	-0.00116	-2.16e-05	0	0.00134
PIK3CA:Point:missense_variant:2/21	-0.0005	0	-6e-05	0.000253	0	0.000179	-1.84e-05	0	0	0.000924	0.000184	0.000597	0	0.00026	-6.2e-06	0.000285	-9.16e-05	0.000167	0.000461	0.00111	-0.000194	0.000652	-0.000268	0	-0.000738	-0.000597	0.00123	-0.00108	0.000613	-0.000857	0.000939	0.00119	0.000435	-0.000695	0.00146	0.000151	0	-0.000935	-5.72e-05	-0.000143	-0.000264	-0.000233	0.00161	-0.00042	-0.000497	0.000605	-0.000309	0	0.00105
PIK3CA:Point:missense_variant:21/21	-0.000227	0	0.000414	0.000601	0	-0.000561	-0.00581	0	0	-0.000362	-0.00294	0.00106	0	0.000131	0.000877	0.00264	0.0044	0.00409	-0.000629	6.06e-05	0.00253	0.000238	-0.00789	0	-0.00418	0.000234	0.00069	-0.00414	0.00283	0.00358	0.00195	-3.03e-05	0.000927	-0.00523	-0.00467	-0.002	0	-0.00259	-0.00368	0.000564	0.000355	-0.00023	0.00108	0.00108	0.00072	-0.00661	-0.00418	0	0.00376
PIK3CA:Point:missense_variant:5/21	0.000359	0	-0.000245	0.00382	0	0.00283	0.00165	0	0	-0.00839	0.0022	0.00113	0	-0.00339	0.00336	0.00132	0.00492	-0.00504	0.0113	0.00984	-0.00219	0.00294	-0.000691	0	0.00338	0.00338	0.00399	0.000901	-0.00223	-0.00416	0.00239	0.00339	-0.0059	0.00492	0.00222	-0.00597	0	0.00748	6.51e-05	-0.00117	0.00823	0.00207	0.00379	0.00219	0.0147	0.0033	-0.00719	0	-0.00688
PIK3CA:Point:missense_variant:(10/21|14/21)	-0.000603	0	-0.000839	0.000937	0	0.000444	-2e-05	0	0	-0.000182	0.000146	-0.000995	0	0.000695	2.92e-05	-0.000163	0.000271	0.000536	-0.000518	-0.00182	0.00254	-0.000819	0.00124	0	0.00161	0.000381	0.00051	-0.00093	0.000428	0.000429	0.00101	0.00045	0.000696	0.00125	0.00146	0.00259	0	0.000526	0.00288	-0.000551	0.000456	0.000617	0.000937	-0.000329	-0.000233	-0.000705	0.000273	0	0.00137
PIK3CA:Point:missense_variant:(10/21|2/21)	-0.000866	0	-0.000498	0.000588	0	0.000368	-1.86e-05	0	0	0.000306	0.000293	-0.000365	0	0.00052	-1.87e-05	-0.000107	0.000126	0.000512	-0.00029	-0.00116	0.00196	-0.000253	0.00117	0	0.000614	5.38e-05	0.00112	-0.00117	0.000599	-0.000229	0.00125	0.00102	0.000661	0.000874	0.00176	0.00192	0	-0.000147	0.00178	-0.000554	-0.000341	0.000539	0.00182	-0.000266	-0.000637	-0.000874	-7.89e-05	0	0.00167
PIK3CA:Point:missense_variant:(10/21|21/21)	-0.00588	0	-0.00217	0.00137	0	0.000796	-0.00854	0	0	-0.00303	-0.0042	-0.00201	0	0.007	0.00109	0.00445	0.00522	0.00686	-0.0058	-0.00468	0.0127	-0.00454	-0.00981	0	0.000956	0.000719	0.000108	-0.00796	0.00505	0.0048	0.00546	0.000901	0.00344	-0.000886	-0.00376	0.00877	0	-0.000362	-0.00149	-0.000714	-0.000467	0.00338	0.00303	-0.00173	-0.00396	-0.0121	-0.00346	0	0.0105
PIK3CA:Point:missense_variant:(10/21|5/21)	-0.00068	0	-0.000611	0.000733	0	0.000605	6.87e-06	0	0	-0.000846	0.000483	-0.000486	0	0.000303	0.000497	5.57e-05	0.000552	-0.000184	0.000599	-0.000766	0.00184	-0.000476	0.00119	0	0.000938	0.00029	0.00121	-0.000591	0.000157	-1.56e-05	0.000673	0.000442	0.000405	0.00187	0.00155	0.00159	0	0.000554	0.0019	-0.000238	4.56e-05	0.0011	0.00124	-0.000186	0.000786	-0.000865	-0.000187	0	0.000601
PIK3CA:Point:missense_variant:(10/21|8/21)	-0.000397	0	-0.000576	0.000531	0	0.000259	-0.000629	0	0	0.00018	0.00026	-0.00102	0	0.00062	-0.000141	-2.17e-05	0.000333	0.000241	-0.000216	-0.0017	0.00253	-0.000465	0.00145	0	0.00106	-8.68e-05	0.000611	-0.000181	0.000443	-0.000141	0.00073	0.000481	0.000558	0.00175	0.00119	0.00247	0	0.000475	0.00235	-0.000376	0.000132	0.000772	0.00123	-0.000282	-0.000972	-0.00129	-0.000193	0	0.00194
PIK3CA:Point:missense_variant:(14/21|2/21)	-0.000556	0	-0.00125	0.00198	0	0.00225	-0.000839	0	0	0.00246	-0.000638	-0.00101	0	0.0011	-0.00119	0.0017	0.000622	0.000726	0.00215	0.00206	-0.00076	0.000665	-0.000531	0	-0.000808	-0.000893	0.00253	-0.00184	0.00128	0.000148	0.00124	0.00124	0.000623	-0.00149	0.00143	0.000749	0	0.000459	4e-05	0.000404	0.00082	-0.0016	0.0015	-0.000478	-0.00144	0.00197	0.000484	0	0.000775
PIK3CA:Point:missense_variant:(14/21|21/21)	-0.00035	0	1.87e-05	0.00102	0	0.000418	-0.00498	0	0	6.83e-05	-0.00258	-0.00026	0	6.44e-05	1.91e-05	0.00208	0.00326	0.00279	2.54e-05	-0.000521	0.00224	0.000473	-0.00535	0	-0.00331	0.000494	0.00125	-0.003	0.00217	0.00311	0.00136	-0.00105	0.000461	-0.00378	-0.00334	-0.00167	0	-0.00198	-0.00313	0.000882	0.000248	-0.00013	0.000556	-4.22e-05	-0.000275	-0.00523	-0.00306	0	0.00251
PIK3CA:Point:missense_variant:(14/21|5/21)	0.00119	0	-0.00162	0.00271	0	0.00415	-0.000691	0	0	-0.00347	0.000275	-0.00221	0	-0.000349	0.00195	0.00222	0.00429	-0.00214	0.00709	0.00454	-0.00276	0.00106	-0.00115	0	0.00166	0.00183	0.00217	-0.000915	-0.000629	-0.000542	0.000773	-0.000919	-0.00351	0.00255	-0.000136	-0.00209	0	0.00489	-0.0015	0.00105	0.00513	-0.00016	-0.000766	0.000236	0.00707	0.00328	-0.00236	0	-0.00359
PIK3CA:Point:missense_variant:(14/21|8/21)	0.00169	0	-0.000773	0.00141	0	0.00148	-0.00172	0	0	0.0016	-0.00108	-0.00227	0	0.000297	-0.00119	0.00128	0.00151	-9.98e-05	0.00255	0.000287	0.000139	0.000355	-0.00108	0	3.65e-05	-0.000693	0.000535	0.000769	0.000366	-2.58e-05	-0.000339	-0.000647	-0.00031	0.000535	-0.000691	0.000544	0	0.00172	-0.00065	0.00097	0.00133	-0.000968	-0.00083	-0.000332	-0.000831	0.00167	-0.000536	0	-0.000524
PIK3CA:Point:missense_variant:(2/21|21/21)	0.000199	0	0.000289	0.000538	0	0.000335	-0.00388	0	0	-9.1e-05	-0.00229	0.000754	0	-0.000219	0.000656	0.00147	0.00395	0.00292	-0.00083	-0.000245	0.00143	0.000754	-0.00584	0	-0.00321	0.00023	0.0012	-0.0035	0.00254	0.00199	0.00157	-0.000131	0.000412	-0.00325	-0.00187	-0.00142	0	-0.00211	-0.00314	-5.1e-05	0.000144	-0.000676	0.00202	0.000432	0.000102	-0.00378	-0.00299	0	0.00277
PIK3CA:Point:missense_variant:(2/21|5/21)	-0.00136	0	-0.000482	0.00114	0	0.00141	0.000158	0	0	-0.00141	0.00159	0.000828	0	-5.51e-05	0.00145	0.00131	0.001	-0.00135	0.00374	0.00565	-0.000776	0.00205	-0.000167	0	0.000462	-3.07e-05	0.00287	-0.00126	0.000151	-0.00188	0.00171	0.00324	-0.00104	0.000686	0.00129	-0.00135	0	0.00154	0.0014	-0.000564	0.00198	-0.000212	0.00409	0.00116	0.00387	-0.000502	-0.00231	0	-0.00176
PIK3CA:Point:missense_variant:(2/21|8/21)	0.00166	0	-0.00027	0.000579	0	0.000554	-0.00134	0	0	0.00271	0.000206	0.000328	0	0.000539	-0.000757	0.00148	0.0012	-4.72e-05	0.00156	0.00303	-0.000571	0.00129	-0.00121	0	-0.000911	-0.00189	0.000844	-0.000545	0.000961	-0.00197	0.00162	0.00238	0.000666	-0.000618	0.000906	0.00198	0	0.000577	0.000194	-0.000303	0.000649	-0.000685	0.00273	-0.000455	-0.000715	0.00139	-0.00139	0	0.00259
PIK3CA:Point:missense_variant:(21/21|5/21)	0.000437	0	0.000108	0.00137	0	0.000202	-0.00384	0	0	-0.00156	-0.00126	0.000854	0	-0.000355	0.00161	0.00189	0.00355	0.00169	0.00124	0.00125	0.000882	0.000895	-0.00548	0	-0.00275	0.000999	0.000604	-0.00261	0.00178	0.00136	0.00137	-7.92e-05	-0.000138	-0.00197	-0.00238	-0.00209	0	-0.00133	-0.00206	0.000304	0.00182	0.0002	0.00127	0.000257	0.00223	-0.00361	-0.00365	0	0.00173
PIK3CA:Point:missense_variant:(21/21|8/21)	-0.000541	0	3.01e-05	-3.68e-05	0	-0.000616	-0.00445	0	0	0.00129	-0.00244	0.000224	0	-0.000367	0.000659	0.00187	0.00411	0.00228	0.000204	0.0007	0.0022	9.13e-05	-0.00522	0	-0.00292	0.000132	0.000376	-0.00243	0.002	0.00179	0.00119	-0.000109	0.000445	-0.00341	-0.00373	-0.00161	0	-0.00208	-0.00273	0.000196	0.00127	-0.000154	0.000915	7.13e-05	3.09e-05	-0.00472	-0.00341	0	0.00272
PIK3CA:Point:missense_variant:(5/21|8/21)	0.00287	0	-0.00135	0.00202	0	0.00149	-0.00104	0	0	-0.003	0.00247	-0.00113	0	-0.00191	0.00248	0.00412	0.00605	-0.00409	0.00724	0.00808	-0.00147	0.00236	-0.003	0	0.00289	0.000715	-0.000297	0.00451	-0.000727	-0.00415	0.00145	0.00317	-0.00357	0.0051	-0.000982	-0.00183	0	0.00684	-2.32e-05	-0.000843	0.00694	0.00105	0.00201	1.63e-05	0.00886	0.00425	-0.00692	0	-0.0058
PIK3CA:Point:inframe_deletion|missense_variant:10/21	-0.000761	0	-0.000298	0.000666	0	-1.44e-05	9.02e-05	0	0	-0.000218	2.25e-05	-0.00055	0	0.000336	-0.00016	-0.000391	0.000244	0.0002	-0.000153	-0.00182	0.00245	-0.00107	0.00215	0	0.000667	0.000427	0.000736	-0.000539	0.000253	0.000737	0.00094	0.00024	0.000297	0.00126	0.00135	0.00158	0	0.000118	0.00189	-0.000653	-0.000101	0.00114	0.00111	-0.000118	-0.00026	-0.000169	-0.000151	0	0.00114
PIK3CA:Point:inframe_deletion|missense_variant:14/21	0.000661	0	-0.000246	0.00166	0	0.000617	-0.000281	0	0	0.000122	-0.00104	-0.00102	0	-0.000117	-0.000947	0.00039	0.00125	3.09e-06	0.00175	-0.000795	0.000861	-0.00124	0.0024	0	-0.000604	0.000277	0.00154	0.000216	-7e-05	0.00206	0.000211	-0.00106	-0.000893	0.000341	0.00029	-0.000629	0	0.00102	-0.000532	-0.00016	0.000856	-0.000119	-0.000504	0.000424	0.000134	0.00221	0.000123	0	-0.000793
PIK3CA:Point:inframe_deletion|missense_variant:2/21	-1.7e-05	0	0.000278	0.000694	0	-0.000174	0.000183	0	0	0.000678	-5.06e-06	0.000761	0	-3.99e-05	-0.000264	0.000167	0.000482	-9.89e-05	0.000803	2.28e-05	0.000133	-0.000218	0.00131	0	-0.000978	-0.000169	0.00145	-0.00077	0.000261	0.000342	0.000834	0.000653	-8.04e-05	-0.000194	0.00114	-0.00043	0	-0.000375	-0.000301	-0.000577	-0.000519	0.000275	0.00114	-0.000188	0.000114	0.00131	-0.000524	0	0.000423
PIK3CA:Point:inframe_deletion|missense_variant:21/21	-0.000256	0	0.000535	0.000633	0	-0.000958	-0.00294	0	0	-0.00056	-0.00158	0.000817	0	-0.000202	0.00021	0.00138	0.00293	0.00209	0.000289	-0.000434	0.00193	-0.000445	-0.0034	0	-0.00289	0.00027	0.000712	-0.00281	0.00148	0.00293	0.00155	-0.000499	1.37e-05	-0.00291	-0.00259	-0.00187	0	-0.00188	-0.00215	0.000266	0.000447	0.000372	0.000993	0.000313	0.000763	-0.00306	-0.0028	0	0.00185
PIK3CA:Point:inframe_deletion|missense_variant:5/21	-0.000701	0	0.00141	0.00759	0	0.000486	0.003	0	0	-0.00744	0.00266	0.00316	0	-0.00522	0.00133	0.000873	0.00913	-0.00581	0.0134	0.00376	0.00126	-0.00348	0.0102	0	0.000929	0.0034	0.0065	0.00398	-0.00222	0.00254	0.00421	0.00158	-0.0072	0.00653	0.00297	-0.00978	0	0.00887	-0.00281	-0.00324	0.00777	0.00562	0.00358	0.00601	0.0162	0.0115	-0.0114	0	-0.00992
PIK3CA:Point:inframe_deletion|missense_variant:8/21	0.0027	0	0.000559	0.00208	0	-0.00125	-0.00133	0	0	0.00178	-0.000683	-0.000794	0	-0.00109	-0.00102	0.000942	0.00314	-0.000673	0.00213	-0.000756	0.00123	-0.0014	0.00289	0	-0.00183	-0.00108	-1.64e-05	0.00282	-0.000301	0.000802	0.000851	-0.000532	-0.000531	0.00212	-0.000937	-0.000722	0	0.00182	-0.0017	-0.000661	0.00121	0.000777	0.000193	0.000961	0.000903	0.00362	-0.00236	0	0.000646
PIK3CA:Point:10/21:545	0.000485	0	-0.000751	0.000227	0	-0.000638	0.000338	0	0	0.000449	-0.000554	-0.000753	0	0.000555	0.000882	9.61e-05	-5.27e-05	0.000541	0.0011	-0.00263	0.00193	-0.00125	0.00161	0	0.00116	0.000242	0.00158	-0.00075	-0.00115	-0.000298	0.000312	0.000677	0.00128	0.000612	0.00285	-5.06e-05	0	0.000158	0.00013	0.000107	-0.000638	0.000446	0.000946	0.000412	9.85e-05	-0.00142	0.000193	0	0.00154
PIK3CA:Point:10/21:(545|546)	-0.000708	0	-0.000783	-4.18e-05	0	0.000193	0.00055	0	0	3.12e-05	4.19e-06	-0.000546	0	0.000352	0.000566	-0.000253	-0.000149	0.000402	0.000803	-0.0023	0.00182	-0.00105	0.000889	0	0.000629	0.000299	0.000845	-0.000612	-0.000802	-0.000467	0.000268	0.000142	0.000969	0.000943	0.00231	0.000272	0	-0.000254	0.000813	3.36e-05	0.000213	0.00113	0.00129	0.000721	-0.000226	-0.000218	0.000258	0	0.00184
PIK3CA:Point:21/21:1047	0.00019	0	0.000829	-5.33e-05	0	-0.000317	-0.00378	0	0	-0.000377	-0.00137	0.000268	0	-2.95e-05	0.000236	0.0014	0.00299	0.0027	-0.000546	0.00269	0.00214	0.000332	-0.00494	0	-0.00287	-9.3e-05	-0.00106	-0.00281	0.00206	0.00185	0.00131	-0.0002	0.000974	-0.00411	-0.00357	-0.0015	0	-0.00232	-0.00418	0.000463	2.57e-05	-0.000992	0.00132	0.000705	0.00121	-0.00337	-0.00261	0	0.00365
PIK3CA:Point:5/21:345	-0.00206	0	-0.00061	0.00278	0	0.00522	0.00431	0	0	-0.00827	0.0068	-0.000423	0	-0.00336	0.00282	0.00022	0.00605	-0.00465	0.0105	0.00959	-0.00304	0.000647	0.00249	0	0.0035	0.00234	0.00229	0.00251	-0.00299	-0.00237	0.00132	0.00213	-0.00616	0.00597	-0.00177	-0.00467	0	0.0114	0.00453	0.00148	0.00777	0.002	0.00242	0.00237	0.0176	0.00153	-0.00982	0	-0.00688
PIK3CA:Point:10/21:545|14/21	0.000671	0	-0.0011	0.000735	0	1.44e-05	0.00024	0	0	0.000868	-0.000516	-0.00102	0	0.000568	0.000667	0.000529	0.000351	0.000557	0.00135	-0.00226	0.00209	-0.00133	0.00134	0	0.00161	0.000637	0.00192	-0.00124	-0.00091	-6.14e-05	0.000447	0.000622	0.00137	0.000843	0.00283	0.000248	0	0.000611	0.00087	0.000327	0.00035	0.000259	0.000222	0.0004	-0.000116	-0.00124	0.000108	0	0.00147
PIK3CA:Point:10/21:546|14/21	-0.00141	0	-0.000876	-7.69e-05	0	0.00161	-1.85e-05	0	0	-0.000463	-0.000221	-0.00116	0	0.000412	-0.000607	7.73e-05	0.00127	0.000176	0.00115	-0.000763	-1.95e-05	-0.000808	-0.000739	0	0.000204	0.00013	-8.62e-05	-6.34e-06	0.000432	0.000446	-0.000113	-0.00118	-0.000187	0.000474	-2.62e-06	0.00167	0	0.000232	0.000256	0.00016	0.00143	0.00112	8.84e-05	-0.000263	-0.000429	0.00149	0.000764	0	0.000317
PIK3CA:Point:10/21:545|2/21	0.000694	0	-0.000803	0.00115	0	-0.000435	0.000275	0	0	0.00101	-0.000182	4.56e-05	0	0.000304	0.000565	-9.16e-05	-0.000224	0.000749	0.00179	-0.0023	0.00189	-0.0014	0.0026	0	0.000136	0.000465	0.0021	-0.00127	-0.000913	-0.000277	0.00129	0.0015	0.00142	0.000566	0.00353	-0.000398	0	-4.02e-05	-6.13e-05	-0.000546	-0.0014	0.000472	0.00195	0.000219	-0.000813	0.000102	2.13e-05	0	0.0022
PIK3CA:Point:10/21:546|2/21	-0.000613	0	-0.000144	-7.58e-05	0	0.000359	-4.05e-05	0	0	-6.04e-05	0.000452	0.000507	0	-0.000144	-0.000171	-0.000149	0.000403	0.000116	0.000629	3.87e-05	1.57e-05	-0.000489	0.000328	0	-0.000738	5.06e-05	0.000254	-0.000477	0.000199	-9.74e-05	0.000409	0.000214	9.18e-05	1.74e-05	0.000551	0.000554	0	-0.000679	-0.000386	-0.000738	-0.000364	0.000578	0.00122	0.000181	-0.000487	0.00153	-3.5e-05	0	0.000729
PIK3CA:Point:10/21:545|21/21:1047	0.00144	0	-0.00101	0.00043	0	-0.00167	-0.00463	0	0	-0.000568	-0.00326	-0.00127	0	0.00231	0.00289	0.00244	0.00329	0.00446	-0.000194	-0.00178	0.00642	-0.00169	-0.00464	0	-0.00133	0.000875	0.000248	-0.00505	0.000111	0.00124	0.00284	0.00108	0.00335	-0.00393	0.00118	-0.00257	0	-0.002	-0.00591	0.000854	-0.0023	-0.00066	0.00182	0.00127	0.00175	-0.0063	-0.00328	0	0.00818
PIK3CA:Point:10/21:545|21/21	-0.0019	0	-0.00192	0.00204	0	-0.00149	-0.00658	0	0	-0.000192	-0.00394	-0.0016	0	0.00243	0.00305	0.00374	0.00345	0.00666	-0.00263	-0.00445	0.00719	-0.00237	-0.0086	0	-0.00158	0.00204	0.00182	-0.00592	0.000806	0.000457	0.00394	0.00123	0.00281	-0.00433	-0.000945	-0.00146	0	-0.00269	-0.0045	-0.000249	-0.000197	0.000547	0.00146	-0.000137	-0.000735	-0.0083	-0.0033	0	0.00805
PIK3CA:Point:10/21:546|21/21:1047	-0.00246	0	0.000613	-0.00134	0	0.000722	-0.00467	0	0	-0.00137	-0.00152	0.000535	0	0.000556	0.000394	0.00195	0.0041	0.00365	-0.00173	0.00268	0.00263	0.000189	-0.00872	0	-0.00342	-0.000546	-0.00257	-0.00334	0.00238	0.00226	0.00183	-0.00103	0.0013	-0.00479	-0.00442	-0.00106	0	-0.00331	-0.00506	0.000339	0.000764	0.000694	0.00275	0.000659	0.00041	-0.00264	-0.00379	0	0.00495
PIK3CA:Point:10/21:546|21/21	-0.00248	0	0.00018	0.000313	0	0.000435	-0.00425	0	0	-0.000881	-0.00123	7.47e-05	0	0.000262	0.000689	0.0019	0.00342	0.00306	-0.00116	-0.000924	0.00232	0.000462	-0.00676	0	-0.00362	0.000843	-8.47e-05	-0.00283	0.00234	0.00127	0.00122	-0.00121	0.000468	-0.00382	-0.00344	-0.000618	0	-0.00296	-0.00283	0.000181	0.00151	0.000908	0.00225	0.000472	-0.000247	-0.00357	-0.00303	0	0.00348
PIK3CA:Point:10/21|21/21:1047	-0.00223	0	-0.00101	0.000439	0	-0.00046	-0.00462	0	0	-0.00111	-0.00191	-0.00133	0	0.00361	0.000169	0.0014	0.00294	0.00385	-0.00308	-0.000992	0.00799	-0.00169	-0.00362	0	5.68e-05	0.000609	-0.000235	-0.00411	0.00272	0.00257	0.00368	0.000676	0.00193	-0.00147	-0.000997	0.00394	0	-0.00144	-0.00159	-0.000406	-0.000912	0.00124	0.00274	-0.000524	-0.000473	-0.00779	-0.00309	0	0.00789
PIK3CA:Point:10/21:545|5/21:345	0.000189	0	-0.000354	0.000397	0	0.000162	0.000102	0	0	-0.000383	0.000299	-0.000237	0	-0.000221	0.000506	-5.29e-05	0.000178	4.67e-05	0.00113	-0.000499	0.000915	-0.000391	0.000723	0	0.000152	0.000142	0.00107	-0.00053	-0.000481	-7.03e-05	0.000127	0.000356	0.000486	0.000837	0.00107	-0.000293	0	0.000223	0.000442	0.000165	4.47e-05	0.000455	0.00054	0.000462	0.000768	-0.00038	-0.000217	0	0.000415
PIK3CA:Point:10/21:545|5/21	0.000288	0	-0.000548	0.000331	0	9.69e-05	0.000249	0	0	-0.000129	0.000336	-0.000291	0	7.47e-05	0.000886	0.000352	0.000294	-0.000369	0.00121	-0.000628	0.000991	-0.000583	0.000835	0	0.000573	0.000205	0.00124	-0.000426	-0.000841	-0.000409	0.000157	0.000561	0.00037	0.00137	0.00209	-0.000863	0	0.000599	0.000515	0.000143	-0.000278	0.000456	0.000779	0.000542	0.000558	-3.8e-05	-0.000286	0	0.000439
PIK3CA:Point:10/21:546|5/21:345	-0.00418	0	-0.000826	-0.00119	0	0.00862	0.00348	0	0	-0.00396	0.00525	-0.00102	0	-0.000627	0.0016	-7.62e-05	0.00543	-0.00404	0.0073	0.00304	-0.00181	0.00103	-0.00271	0	0.0027	0.00131	-0.000577	0.00267	-0.0015	-0.00142	0.000528	-0.00368	-0.00415	0.00634	0.00148	-0.0016	0	0.00506	0.00798	0.00158	0.00845	0.00859	0.0072	0.00485	0.0091	0.00721	-0.00534	0	-0.00336
PIK3CA:Point:10/21:546|5/21	-0.0102	0	-0.00192	-0.00077	0	0.00818	0.00417	0	0	-0.00695	0.00579	-0.000123	0	0.00033	0.00308	0.00115	0.00613	-0.00426	0.00755	0.00482	-0.00133	0.00177	-0.00583	0	0.00381	0.00127	-0.000737	0.00163	-0.000722	-0.00585	0.00219	-0.00214	-0.00578	0.0092	0.00404	-0.00231	0	0.0053	0.0032	0.000161	0.00748	0.00707	0.00735	0.00293	0.00922	0.00838	-0.00607	0	-0.00507
PIK3CA:Point:10/21|5/21:345	-0.000511	0	-0.000594	0.000717	0	0.000597	7.6e-06	0	0	-0.000679	0.000618	-0.000477	0	0.000331	0.00023	-1.42e-05	0.000337	-6.49e-06	0.000423	-0.000963	0.00174	-0.000449	0.00136	0	0.000982	0.000182	0.000986	-0.000528	6.69e-05	0.000128	0.000523	0.000324	0.000295	0.00178	0.00089	0.00142	0	0.000741	0.00213	-0.000326	0.000114	0.000974	0.000979	-5.59e-05	0.000689	-0.000952	-0.00016	0	0.000754
PIK3CA:Point:10/21:545|8/21	0.000996	0	-0.000572	0.000419	0	-0.000383	-0.000126	0	0	0.000545	-0.000459	-0.00131	0	0.000438	0.00055	0.000157	0.000552	5.58e-05	0.0015	-0.00202	0.00237	-0.00109	0.00126	0	0.000494	-8.22e-06	0.00151	-0.000287	-0.000794	-0.000539	0.000434	0.000664	0.000864	0.00141	0.0025	-0.0003	0	0.000428	0.000722	0.000242	0.000201	0.000551	0.00115	0.00051	0.000116	-0.000555	-0.000546	0	0.00179
PIK3CA:Point:10/21:546|8/21	3.78e-05	0	-1.01e-05	-0.000619	0	0.000924	-0.00116	0	0	8.15e-05	4.64e-05	-0.00177	0	0.000324	-0.000729	0.000385	0.00192	-0.00123	0.000824	-0.00179	0.000606	-0.000268	-0.002	0	0.000141	-0.000791	-0.000811	0.00173	0.000204	-0.00162	7.39e-05	-0.00121	-0.000852	0.00223	-0.000464	0.00133	0	0.000408	0.000181	-0.00019	0.00154	0.00146	0.00119	0.000551	-2.07e-05	0.00269	-0.00148	0	0.00158
PIK3CA:Point:14/21|21/21:1047	0.000592	0	9.33e-05	0.000891	0	0.0008	-0.00623	0	0	-0.00105	-0.00193	-0.000751	0	0.000541	-0.00038	0.00288	0.00466	0.00374	-0.000663	0.00335	0.00314	0.000735	-0.00761	0	-0.00381	0.000262	-0.00156	-0.00407	0.00264	0.004	0.0017	-0.00153	0.00154	-0.00569	-0.00577	-0.00186	0	-0.00249	-0.00698	0.00144	0.000662	-0.00127	0.000776	-2.34e-05	0.000316	-0.00378	-0.00403	0	0.00333
PIK3CA:Point:14/21|5/21:345	0.000295	0	-0.00173	0.00251	0	0.0055	0.000393	0	0	-0.00121	0.0013	-0.00302	0	-0.00055	0.00145	0.00286	0.00473	-0.00219	0.00536	0.00483	-0.00274	-9.2e-05	-0.000758	0	0.00196	0.00116	0.003	0.000102	-0.000936	0.000341	0.000372	-0.00217	-0.00411	0.00304	-4.88e-05	-0.000665	0	0.0067	0.000686	0.00144	0.00424	-0.000651	-0.0014	0.000747	0.00597	0.00224	-0.0024	0	-0.00389
PIK3CA:Point:2/21|21/21:1047	0.000735	0	0.000832	0.00013	0	-0.000449	-0.00293	0	0	0.000112	-0.00167	0.0016	0	-0.000142	-9.06e-05	0.00133	0.00313	0.00302	5.78e-05	0.00316	0.00185	0.000239	-0.00511	0	-0.00349	0.000273	-0.000621	-0.00345	0.00198	0.00258	0.00145	-0.000173	0.000565	-0.00435	-0.00229	-0.00179	0	-0.00244	-0.00576	7.23e-06	-0.000702	-0.0015	0.00189	0.000591	0.000412	-0.0023	-0.0028	0	0.00351
PIK3CA:Point:2/21|5/21:345	-0.00139	0	-0.00067	0.00352	0	0.00244	0.00157	0	0	-0.00108	0.00326	0.00315	0	-0.00211	-0.000357	0.000291	0.0023	-0.00129	0.00683	0.00629	-0.00162	-0.000133	0.00392	0	-0.00127	0.000368	0.00416	-0.00158	-0.00146	0.00126	0.00194	0.00404	-0.00192	0.000516	0.00263	-0.00364	0	0.00292	-0.0011	-0.00105	3.4e-05	-0.000257	0.00547	0.00265	0.00406	0.00475	-0.0053	0	-0.00196
PIK3CA:Point:21/21:1047|5/21:345	-0.000277	0	0.000356	0.000306	0	0.000575	-0.00399	0	0	-0.00235	-0.000237	0.000645	0	-0.000263	0.0017	0.00231	0.00437	0.00194	0.000758	0.00573	0.00119	0.000618	-0.00548	0	-0.00255	0.000128	-0.000787	-0.00291	0.00158	0.00143	0.00109	-0.000291	0.000341	-0.00342	-0.0047	-0.00249	0	-0.000867	-0.00389	0.000855	0.00116	0.000256	0.0021	0.00054	0.00367	-0.00189	-0.00419	0	0.00234
PIK3CA:Point:21/21:1047|5/21	1.63e-06	0	0.000327	0.000713	0	0.000328	-0.00392	0	0	-0.00258	-5.12e-05	0.000739	0	-0.000138	0.00173	0.0026	0.00427	0.00176	0.00129	0.00549	0.00179	0.00116	-0.00653	0	-0.00298	0.000359	-0.000606	-0.00322	0.00186	0.00103	0.00156	-0.000132	1.31e-05	-0.00298	-0.00349	-0.00339	0	-0.00133	-0.0051	0.000795	0.000548	-0.000729	0.00225	0.00109	0.0041	-0.00177	-0.00433	0	0.00211
PIK3CA:Point:21/21|5/21:345	-0.000436	0	4.15e-05	0.00113	0	0.000717	-0.00379	0	0	-0.00164	-0.000352	0.000503	0	-0.000595	0.00112	0.00174	0.00285	0.00241	0.000869	0.000942	0.00117	0.000461	-0.0048	0	-0.0031	0.000675	0.00111	-0.00196	0.00158	0.00137	0.00115	4.74e-05	1.74e-05	-0.00224	-0.00262	-0.00163	0	-0.00124	-0.00145	0.000594	0.00139	0.000446	0.00118	0.000335	0.00249	-0.0032	-0.00331	0	0.00234
PIK3CA:Point:21/21:1047|8/21	0.00098	0	0.000654	-0.000435	0	-0.0013	-0.00538	0	0	-0.000222	-0.00271	-0.00022	0	0.000196	0.000753	0.00318	0.0057	0.0031	-0.000242	0.00386	0.00406	-0.000509	-0.00821	0	-0.00468	-0.000475	-0.000553	-0.00291	0.00291	0.00288	0.00167	0.000245	0.00131	-0.00525	-0.00508	-0.00316	0	-0.00271	-0.00692	0.000991	0.00117	-0.000288	0.00118	0.000416	0.00289	-0.004	-0.00519	0	0.00582
PIK3CA:Point:5/21:345|8/21	0.0024	0	0.00017	0.00127	0	0.00118	-0.000678	0	0	-0.000813	0.00237	-0.00239	0	-0.00078	0.000713	0.00206	0.00579	-0.00449	0.00676	0.00376	0.000197	-0.000929	-0.000354	0	0.00093	-0.00117	0.00126	0.00382	-1.85e-05	-0.000817	0.0004	0.000464	-0.00291	0.00643	0.000559	-0.00298	0	0.0061	0.00285	0.000976	0.00658	0.00278	0.00165	0.000885	0.00941	0.00412	-0.00681	0	-0.00214
PIK3CA:Point:PF00613:missense_variant	-0.000914	0	-0.00045	0.000348	0	0.000328	-0.000282	0	0	-0.000127	0.00018	-0.00072	0	0.000465	-1.88e-05	-0.000314	-1.36e-05	0.000394	-0.000444	-0.0018	0.00235	-0.000561	0.00127	0	0.000879	0.000276	0.000415	-0.000718	0.000397	0.000218	0.000878	0.000438	0.000571	0.00112	0.00133	0.00188	0	-5.35e-05	0.002	-0.00051	-0.000248	0.000869	0.000947	-0.000116	-0.000624	-0.00116	-2.16e-05	0	0.00134
PIK3CA:Point:PF02192:missense_variant	0.000339	0	-0.000257	0.000223	0	-2.93e-05	-0.000281	0	0	-0.000705	0.000412	0.00243	0	0.00136	-0.00113	0.000959	-0.00102	0.000213	-0.000197	0.0028	-0.000825	0.00108	-0.00257	0	-0.00185	-0.00129	0.00195	-0.00186	0.00142	-0.00106	0.00161	0.00286	0.00097	-0.00236	0.00206	0.00271	0	0.000738	0.00253	-0.000822	0.000564	-0.000654	0.00401	0.000709	-0.00159	0.00176	-0.000749	0	0.00346
PIK3CA:Point:none:missense_variant	-0.00117	0	-0.000656	0.00279	0	0.00133	-0.00655	0	0	-0.00196	-0.0014	0.00115	0	-0.000109	0.000745	0.00364	0.00646	0.00291	0.00283	0.00292	0.00166	0.00276	-0.00846	0	-0.00421	0.00259	0.00181	-0.00463	0.00309	0.00212	0.00215	-0.00273	-0.00153	-0.00436	-0.00477	-0.00353	0	-0.00157	-0.00569	0.00231	0.00307	-0.000899	0.00332	0.00144	0.00333	-0.00552	-0.00592	0	0.000768
PIK3CA:Point:(PF00613|PF00792):missense_variant	-0.000168	0	-0.000798	0.000313	0	-2.45e-06	-0.000414	0	0	7.45e-05	0.000262	-0.00113	0	0.000752	-9.04e-05	-6.17e-05	9.28e-07	0.000129	0.000216	-0.00232	0.0025	-0.000817	0.00113	0	0.00121	0.000226	0.00062	-0.000291	0.000567	-0.000109	0.000671	0.000565	0.000721	0.00178	0.00127	0.00257	0	0.000348	0.0021	-0.000603	0.0005	0.000808	0.00124	-0.000496	-0.000514	-0.00125	0.000262	0	0.00174
PIK3CA:Point:PF00613:missense_variant|PF00792	-8.42e-05	0	-0.000375	0.00032	0	1.7e-05	-0.000388	0	0	1.67e-06	8.23e-05	-0.00107	0	0.000629	-0.000239	-0.000185	0.000327	0.000143	0.000165	-0.0021	0.00276	-0.000679	0.00139	0	0.00099	0.000257	0.000777	-0.000536	0.000542	-4.3e-05	0.000822	0.00056	0.000156	0.0019	0.00133	0.00167	0	0.000473	0.0023	-0.000401	0.000563	0.000677	0.00126	-0.000105	-0.000214	-0.000828	8.95e-05	0	0.00185
PIK3CA:Point:(PF00613|PF02192):missense_variant	-0.000901	0	-0.000458	0.000488	0	0.000419	-0.00022	0	0	2.24e-05	0.000426	-0.000303	0	0.000483	-0.000129	-0.000118	7.74e-05	0.000502	-0.000373	-0.00145	0.00226	-0.000403	0.00115	0	0.000738	0.000154	0.000866	-0.00118	0.0007	-9.23e-05	0.00114	0.00089	0.000844	0.000731	0.00168	0.00242	0	9.87e-05	0.00239	-0.000731	-0.000319	0.000714	0.00176	-2.43e-05	-0.000669	-0.000685	-3.49e-05	0	0.00196
PIK3CA:Point:PF00613:missense_variant|PF02192	-0.000723	0	-0.000358	0.00034	0	0.00032	-8.4e-05	0	0	0.000163	0.000313	-0.000177	0	0.000271	-0.000105	-0.00012	-9.08e-05	0.000488	-0.000114	-0.00105	0.00199	-0.000389	0.00137	0	0.000667	0.000126	0.000572	-0.00103	0.000638	-0.000182	0.00106	0.00073	0.000563	0.000572	0.00156	0.00191	0	6.37e-05	0.00199	-0.000617	-1.62e-05	0.000608	0.00159	-3.12e-05	-0.000476	-0.000541	-2.09e-06	0	0.00174
PIK3CA:Point:(PF00613|none):missense_variant	-0.00351	0	-0.00117	0.00273	0	0.0019	-0.00623	0	0	-0.00274	-3.23e-05	-0.000746	0	0.00456	0.00133	0.00385	0.00507	0.0051	-8.74e-05	0.000229	0.0103	-0.00141	-0.00778	0	0.00126	0.00332	-0.0016	-0.00591	0.00482	0.00233	0.00523	0.000171	0.000243	0.00101	0.000812	0.00684	0	0.000203	0.00117	-1.72e-05	2.21e-05	0.00448	0.00475	-0.000479	0.00186	-0.00934	-0.00439	0	0.00752
PIK3CA:Point:PF00613:missense_variant|none	-0.00663	0	-0.00229	0.00604	0	0.00162	-0.00741	0	0	-0.00682	0.00277	-0.00133	0	0.00461	0.00169	0.00432	0.00617	0.0091	0.000405	0.00171	0.0143	-0.00372	-0.0102	0	-3.95e-05	0.00489	-0.000768	-0.00619	0.00492	0.00478	0.00705	0.00156	0.0012	0.00159	0.000287	0.00614	0	-0.000194	-0.00283	-0.000299	-0.00203	0.00435	0.00493	-0.00179	0.00205	-0.00835	-0.00701	0	0.00592
PIK3CA:Point:(PF00792|PF02192):missense_variant	0.00263	0	-0.00104	0.000236	0	-0.0012	-0.00181	0	0	0.00176	0.000236	0.00183	0	0.00152	-0.00193	0.00322	-0.00035	7.53e-05	0.00283	0.00442	-0.000939	-7.42e-05	-0.00408	0	-0.000993	-0.00262	0.000242	-0.000266	0.0029	-0.00304	0.00266	0.0052	0.00217	-0.00144	0.00068	0.00231	0	0.00373	0.000902	-0.000461	0.00393	-0.00183	0.00499	0.000612	-0.0013	0.00407	-0.000454	0	0.00311
PIK3CA:Point:PF00792:missense_variant|PF02192	0.00255	0	0.000206	-0.000203	0	-0.000969	-0.000862	0	0	0.00102	0.000756	0.00147	0	0.000122	-0.00158	0.00122	0.000154	-5.97e-05	0.00263	0.00291	-0.000435	-8.57e-06	-0.000732	0	-0.000864	-0.00107	-0.000979	-0.000676	0.00192	-0.00146	0.00134	0.00242	0.000892	-0.000917	0.000299	0.00129	0	0.00196	-0.000226	-7.13e-05	0.00236	-0.000668	0.00319	0.000492	0.000223	0.00259	0.00118	0	0.00299
PIK3CA:Point:PF00792|PF02192:missense_variant	0.00503	0	0.000323	0.000172	0	-0.000358	-0.00144	0	0	-0.000524	0.00034	0.00104	0	0.000271	-0.00263	0.00108	0.0012	-0.000726	0.00207	0.00206	0.000966	7.86e-05	-0.00259	0	-0.00173	-0.00115	0.00104	0.000191	0.00259	-0.00163	0.0023	0.00284	0.000444	0.000158	0.00181	0.000988	0	0.00178	0.00116	-0.00111	0.00337	-0.000395	0.00373	0.000938	0.0014	0.00342	-0.00104	0	0.00274
PIK3CA:Point:(PF00792|none):missense_variant	-0.00109	0	-0.000114	0.00176	0	0.000222	-0.00674	0	0	0.000211	-0.00209	0.00108	0	-0.000545	0.000418	0.00324	0.00573	0.00315	0.00429	0.0034	0.00191	0.00109	-0.00759	0	-0.00423	0.0021	0.00108	-0.00257	0.00259	0.00185	0.00185	-0.00043	-0.000785	-0.0027	-0.00444	-0.00326	0	-0.00123	-0.00602	0.00137	0.00318	0.000413	0.00188	-0.000396	0.000667	-0.00591	-0.00528	0	0.00241
PIK3CA:Point:PF00792:missense_variant|none	-0.00234	0	-0.000341	0.00219	0	0.000412	-0.00476	0	0	0.000169	-7.04e-05	0.000743	0	-0.000553	7.02e-05	0.00343	0.00436	0.00348	0.00298	0.00263	0.00215	0.000313	-0.0065	0	-0.00375	0.0019	0.00133	-0.00232	0.00193	0.0023	0.00151	-0.000576	-0.00128	-0.00182	-0.00264	-0.0039	0	-0.00132	-0.00483	0.00144	0.00247	-0.000333	0.00111	0.000403	0.00103	-0.00467	-0.004	0	0.00116
PIK3CA:Point:PF00792|none:missense_variant	0.000172	0	-0.000473	0.00067	0	5.31e-05	-0.00729	0	0	-0.00132	-0.00157	0.00124	0	-0.000415	4.29e-05	0.00434	0.00817	0.00291	0.00595	0.00534	0.00315	0.00139	-0.0084	0	-0.00452	0.00285	0.00194	-0.00375	0.00295	0.00231	0.00214	-0.00186	-0.00218	-0.00315	-0.00393	-0.00427	0	-0.00153	-0.00637	0.0025	0.00463	0.000325	0.00216	0.000407	0.00363	-0.006	-0.00644	0	0.00117
PIK3CA:Point:(PF02192|none):missense_variant	5.66e-05	0	-0.0003	0.00182	0	0.00142	-0.00534	0	0	-0.00219	-0.00121	0.00128	0	-8.28e-05	0.000427	0.00246	0.00523	0.00334	0.00348	0.00296	0.00136	0.00162	-0.0064	0	-0.00364	0.00197	0.00153	-0.00344	0.00288	0.0018	0.00163	-0.00174	-0.000628	-0.00353	-0.00253	-0.0027	0	-0.00137	-0.00492	0.00119	0.00175	-0.000722	0.00372	0.00187	0.00288	-0.00508	-0.00403	0	0.00169
PIK3CA:Point:PF02192:missense_variant|none	-0.00209	0	-0.000352	0.00287	0	0.00152	-0.00519	0	0	-0.00297	-0.000506	0.00112	0	-0.000294	0.000548	0.0032	0.00458	0.0045	0.0029	0.00357	0.0015	0.000933	-0.00728	0	-0.00436	0.00209	0.00206	-0.0035	0.00297	0.00221	0.00264	-0.00094	-0.00137	-0.00282	-0.00316	-0.00476	0	-0.00167	-0.0062	0.000931	0.0009	-0.000669	0.00258	0.000373	0.000728	-0.00494	-0.00416	0	0.000199
PIK3CA:Point:PF02192|none:missense_variant	6.58e-05	0	-0.000184	0.00213	0	0.00182	-0.00616	0	0	-0.0018	-0.00211	0.00205	0	7.86e-05	0.000324	0.0039	0.00669	0.00399	0.00338	0.00529	0.00106	0.0022	-0.00787	0	-0.00366	0.00217	0.00122	-0.00469	0.004	0.00321	0.00142	-0.00255	-0.00145	-0.00421	-0.00281	-0.00313	0	-0.00113	-0.00618	0.00217	0.00407	-0.00132	0.004	0.00243	0.00347	-0.00702	-0.00497	0	0.00299
PIK3CA:Point:SM00142:missense_variant	0.00282	0	-0.00078	0.000301	0	-0.000323	0.00157	0	0	-0.00384	0.00274	0.000217	0	-0.0025	0.000817	0.000761	0.00462	-0.00255	0.0119	0.00753	-0.000542	-0.000313	0.00198	0	0.00186	0.000892	-0.000756	0.002	-0.000613	-0.000302	0.00226	0.00404	-0.00197	0.00381	-0.00476	-0.00611	0	0.00989	-0.000108	0.0017	0.00779	0.00308	0.0028	0.00184	0.0133	0.00238	-0.00315	0	-0.00323
PIK3CA:Point:SM00143:missense_variant	0.000339	0	-0.000257	0.000223	0	-2.93e-05	-0.000281	0	0	-0.000705	0.000412	0.00243	0	0.00136	-0.00113	0.000959	-0.00102	0.000213	-0.000197	0.0028	-0.000825	0.00108	-0.00257	0	-0.00185	-0.00129	0.00195	-0.00186	0.00142	-0.00106	0.00161	0.00286	0.00097	-0.00236	0.00206	0.00271	0	0.000738	0.00253	-0.000822	0.000564	-0.000654	0.00401	0.000709	-0.00159	0.00176	-0.000749	0	0.00346
PIK3CA:Point:SM00145:missense_variant	-0.000914	0	-0.00045	0.000348	0	0.000328	-0.000282	0	0	-0.000127	0.00018	-0.00072	0	0.000465	-1.88e-05	-0.000314	-1.36e-05	0.000394	-0.000444	-0.0018	0.00235	-0.000561	0.00127	0	0.000879	0.000276	0.000415	-0.000718	0.000397	0.000218	0.000878	0.000438	0.000571	0.00112	0.00133	0.00188	0	-5.35e-05	0.002	-0.00051	-0.000248	0.000869	0.000947	-0.000116	-0.000624	-0.00116	-2.16e-05	0	0.00134
PIK3CA:Point:SM00146:missense_variant	-0.00109	0	0.000427	0.000631	0	-0.000679	-0.0048	0	0	-4.33e-05	-0.00224	0.000717	0	0.000332	0.00065	0.00213	0.00392	0.00298	-0.000294	-0.000455	0.00242	0.000529	-0.00643	0	-0.00295	0.000224	0.00011	-0.00372	0.00253	0.00282	0.00167	-0.000409	0.000385	-0.00408	-0.00353	-0.00146	0	-0.00232	-0.00242	0.000402	0.000527	2.64e-05	0.00104	0.000466	0.000142	-0.00559	-0.00372	0	0.00301
PIK3CA:Point:none:missense_variant	-8.4e-05	0	-0.000638	0.000866	0	0.00101	-0.000694	0	0	0.000135	-0.000256	-0.00096	0	-0.000171	-0.000209	0.000133	0.000822	0.000681	0.00262	0.000435	0.00034	0.00103	-7.76e-05	0	0.000307	0.000929	0.000439	-0.000705	0.000563	-0.00111	0.000459	-0.000481	-0.000929	0.000659	0.000734	0.000603	0	-0.000647	-0.00109	0.00062	0.00065	-0.00126	9.74e-05	-0.000143	-0.000919	0.000968	0.000887	0	-0.000568
PIK3CA:Point:none:(inframe_deletion|missense_variant)	0.000313	0	-0.000437	0.00294	0	0.000402	-0.00111	0	0	-0.000637	-0.000585	-0.00166	0	-0.000503	-0.000612	0.000195	0.00187	-2.37e-05	0.00435	-0.000179	0.000854	0.000183	0.00158	0	-0.00044	0.00111	0.00234	-3.75e-05	0.000557	0.000351	0.000756	-0.00121	-0.00133	0.00138	0.00146	-0.000192	0	-0.00085	-0.00198	0.000277	0.000451	-0.000606	0.000304	0.00102	-0.00037	0.00257	0.000106	0	-0.000653
PIK3CA:Point:(SM00142|SM00143):missense_variant	-0.000398	0	-0.000454	-0.000192	0	0.000159	0.000482	0	0	-1.56e-05	0.0013	0.000349	0	-0.000366	0.000186	0.00135	0.00099	-0.000932	0.00442	0.00467	-0.000799	-0.000366	-0.000445	0	-0.000194	-0.000683	0.0013	0.000106	0.000725	-0.00106	0.000774	0.00297	-0.000163	0.00102	-0.000109	-0.000931	0	0.00318	0.00106	0.000123	0.00226	0.000692	0.00262	0.000492	0.00356	0.0013	-0.00125	0	-0.000284
PIK3CA:Point:SM00142:missense_variant|SM00143	-0.0001	0	-0.000297	-0.000402	0	0.000573	0.00106	0	0	-0.000389	0.00176	0.00148	0	-0.000568	-0.00022	0.00109	0.000478	-0.00108	0.00376	0.00417	-0.000293	0.00054	0.000241	0	-0.000306	-0.000341	0.000246	-0.00108	0.000686	-0.000968	0.000584	0.00224	-0.000445	0.000333	0.000365	-0.000898	0	0.00321	0.00124	0.000264	0.00282	0.000664	0.00296	0.00116	0.00391	0.00213	-0.000404	0	0.000818
PIK3CA:Point:SM00142|SM00143:missense_variant	-0.000242	0	-0.000784	0.000176	0	-0.000303	0.00159	0	0	-0.00298	0.00351	0.002	0	-0.000189	-0.00152	0.00209	0.00228	-0.00204	0.00717	0.007	-0.000836	0.00112	-0.00132	0	0.000147	-0.00107	0.000628	-0.00166	0.00092	-0.00112	0.00266	0.00526	-0.000389	0.00171	4.52e-05	-0.00271	0	0.00746	0.00109	0.000402	0.0041	-0.000112	0.00552	0.00281	0.00582	0.00245	-0.00217	0	-0.000243
PIK3CA:Point:(SM00142|SM00145):missense_variant	-0.000342	0	-0.00116	0.000931	0	0.000389	9.08e-05	0	0	-0.000807	0.000821	-0.000731	0	0.000662	0.000479	2.67e-05	0.000358	-0.000351	0.0014	-0.00119	0.00213	-0.000589	0.00142	0	0.00149	-0.000103	5.71e-05	-0.000443	0.000119	0.000707	0.000753	0.000745	0.00072	0.00257	0.000561	0.00232	0	0.00127	0.00311	-0.000527	0.00088	0.00169	0.0012	-0.000459	0.0022	-0.00203	4.35e-05	0	0.00193
PIK3CA:Point:SM00142|SM00145:missense_variant	-0.000306	0	-0.000569	0.000506	0	0.000549	9.3e-05	0	0	-0.000807	0.000606	-0.000706	0	0.000747	0.000417	-0.000237	0.000185	-0.000508	0.00145	-0.000858	0.00247	-0.000854	0.00146	0	0.00123	0.000104	0.000586	-0.00063	0.000187	-7.6e-06	0.000802	0.000916	0.000264	0.00265	0.000795	0.00149	0	0.00175	0.00192	-0.000391	0.000223	0.00131	0.00149	-2.93e-06	0.00132	-0.00063	0.000128	0	0.00133
PIK3CA:Point:(SM00142|SM00146):missense_variant	-0.00021	0	-2.71e-05	0.00105	0	-0.000171	-0.00401	0	0	-0.000222	-0.0008	0.000904	0	-0.000171	0.000543	0.00176	0.0036	0.00148	0.00191	0.00142	0.00121	-0.000138	-0.00453	0	-0.0025	0.000622	0.000296	-0.00194	0.0017	0.00158	0.000943	-0.000101	3.04e-05	-0.00191	-0.00336	-0.0017	0	-0.000777	-0.00141	0.000516	0.00199	0.00091	0.00104	0.000291	0.00216	-0.00372	-0.00378	0	0.0027
PIK3CA:Point:SM00142:missense_variant|SM00146	-0.000863	0	-0.000351	0.0014	0	-0.00031	-0.00478	0	0	-0.000879	-0.000789	0.00092	0	-0.000424	0.000251	0.00252	0.00436	0.00213	0.0019	0.00223	0.00154	-9.04e-05	-0.00608	0	-0.00284	0.00109	-6.95e-05	-0.00218	0.002	0.00222	0.00126	0.0003	-0.000233	-0.00208	-0.00397	-0.00195	0	-0.000729	-0.00194	0.000956	0.00202	0.00112	0.00118	0.000157	0.00317	-0.00452	-0.00465	0	0.00324
PIK3CA:Point:SM00142|SM00146:missense_variant	-0.00145	0	-0.000323	0.000757	0	-0.000302	-0.00556	0	0	-0.00124	-0.000986	0.00138	0	0.000342	0.000327	0.00354	0.00602	0.00261	0.00232	0.00243	0.00184	0.000323	-0.008	0	-0.0032	0.000286	-0.00116	-0.00336	0.0029	0.00287	0.00145	-8.3e-05	-0.000129	-0.00252	-0.00448	-0.0028	0	0.000234	-0.00281	0.0015	0.00282	0.000451	0.00127	0.000423	0.00327	-0.00557	-0.00661	0	0.00328
PIK3CA:Point:SM00142:missense_variant|none:inframe_deletion	0.000851	0	-0.000115	0.00214	0	-0.000654	0.000466	0	0	-0.00295	0.00185	0.000254	0	-0.00152	-0.000478	0.000196	0.00309	-0.00238	0.00573	0.00205	0.000774	-0.00298	0.00301	0	-0.00106	0.000445	0.00268	0.00212	-0.00128	0.0023	0.00116	0.00048	-0.00172	0.00436	-0.00024	-0.00435	0	0.0054	-9.34e-05	8.07e-05	0.0021	0.00355	0.00108	0.00238	0.00667	0.00389	-0.00389	0	-0.00335
PIK3CA:Point:(SM00142|none):missense_variant	0.000432	0	-0.000843	0.000512	0	0.000856	-0.000292	0	0	0.000545	0.000806	-0.000569	0	-0.000146	0.000503	0.00146	0.00205	-0.000425	0.00473	0.00225	-0.000732	0.000862	-0.000182	0	0.000795	0.000125	0.001	-0.000385	0.000199	-0.00126	0.000511	0.000324	-0.00105	0.00166	-0.000753	-0.000727	0	0.00168	-0.00079	0.00145	0.00195	7.94e-06	0.000499	0.000506	0.00172	0.00154	-7.03e-05	0	-0.000821
PIK3CA:Point:SM00142:missense_variant|none	0.000408	0	-0.000384	0.000866	0	0.000688	-0.000676	0	0	-0.000628	0.00112	-0.00124	0	-0.000647	3.03e-05	0.000629	0.00149	-0.00018	0.00381	0.00145	9.23e-06	-0.000184	0.00101	0	-0.000427	0.000933	0.00207	0.000153	-0.00046	-0.000632	0.000441	-0.000913	-0.00154	0.00219	4.12e-05	-0.00151	0	0.00092	-0.00141	0.000354	0.00196	-0.00011	0.000524	0.000228	0.0012	0.00202	-5.68e-05	0	-0.0013
PIK3CA:Point:SM00142|none:inframe_deletion	-1.06e-05	0	4.85e-05	0.00107	0	-0.00135	0.00181	0	0	-0.00211	0.00217	-0.000278	0	-0.000836	-0.00063	0.00149	0.00393	-0.00274	0.00571	0.00216	0.00143	-0.00276	0.00158	0	-0.000134	-4.18e-05	0.0016	0.00139	-0.00065	0.00262	0.00142	0.00108	-0.00185	0.00471	-0.000894	-0.00441	0	0.00588	-0.000459	-0.000416	0.00194	0.0015	0.00106	0.00182	0.00607	0.00449	-0.003	0	-0.00354
PIK3CA:Point:SM00142|none:missense_variant	-0.000799	0	-0.00105	0.00143	0	0.000418	-6.22e-05	0	0	0.000403	0.000716	-0.00134	0	-9.56e-05	0.0008	0.00117	0.00244	-0.000384	0.0049	0.00259	-0.000823	0.00112	-0.000158	0	0.000737	0.00015	4.72e-05	-7.54e-05	0.000256	-0.00161	1.06e-05	-4.62e-05	-0.00138	0.00226	-0.000184	-0.00147	0	0.00221	-0.00202	0.00137	0.00221	-0.000617	0.000476	2.34e-05	0.0023	0.00111	0.000403	0	-0.000726
PIK3CA:Point:(SM00143|SM00145):missense_variant	-0.000901	0	-0.000458	0.000488	0	0.000419	-0.00022	0	0	2.24e-05	0.000426	-0.000303	0	0.000483	-0.000129	-0.000118	7.74e-05	0.000502	-0.000373	-0.00145	0.00226	-0.000403	0.00115	0	0.000738	0.000154	0.000866	-0.00118	0.0007	-9.23e-05	0.00114	0.00089	0.000844	0.000731	0.00168	0.00242	0	9.87e-05	0.00239	-0.000731	-0.000319	0.000714	0.00176	-2.43e-05	-0.000669	-0.000685	-3.49e-05	0	0.00196
PIK3CA:Point:SM00143|SM00145:missense_variant	-0.000723	0	-0.000358	0.00034	0	0.00032	-8.4e-05	0	0	0.000163	0.000313	-0.000177	0	0.000271	-0.000105	-0.00012	-9.08e-05	0.000488	-0.000114	-0.00105	0.00199	-0.000389	0.00137	0	0.000667	0.000126	0.000572	-0.00103	0.000638	-0.000182	0.00106	0.00073	0.000563	0.000572	0.00156	0.00191	0	6.37e-05	0.00199	-0.000617	-1.62e-05	0.000608	0.00159	-3.12e-05	-0.000476	-0.000541	-2.09e-06	0	0.00174
PIK3CA:Point:(SM00143|SM00146):missense_variant	9.22e-05	0	0.000414	0.000519	0	-0.000177	-0.0047	0	0	-0.000502	-0.00256	0.00105	0	0.000472	0.000344	0.00174	0.00418	0.0032	-0.000613	-0.000157	0.00192	0.000637	-0.00753	0	-0.0031	0.00049	0.00069	-0.0037	0.00306	0.00204	0.00167	-0.000693	0.000523	-0.00451	-0.00339	-0.00173	0	-0.00186	-0.0026	4.81e-05	0.000641	-0.000314	0.00153	-0.000246	-0.000115	-0.0043	-0.00331	0	0.00292
PIK3CA:Point:SM00143:missense_variant|SM00146	-7.05e-05	0	-3.58e-05	0.00125	0	-0.000361	-0.00447	0	0	-0.000649	-0.00224	0.000922	0	4.66e-05	-2.17e-05	0.00215	0.0037	0.00307	-0.000553	-0.000545	0.00203	0.000224	-0.00667	0	-0.00289	0.000742	0.000627	-0.00353	0.00269	0.00236	0.00159	-0.000548	0.000466	-0.00398	-0.00308	-0.00105	0	-0.00193	-0.00263	-2.02e-05	0.000409	-0.000201	0.00173	0.000136	0.000313	-0.00421	-0.00299	0	0.0036
PIK3CA:Point:SM00143|SM00146:missense_variant	0.000285	0	0.000707	0.000407	0	-0.000786	-0.00509	0	0	0.000317	-0.00268	0.00211	0	0.000592	-1.76e-05	0.00257	0.00514	0.0037	0.000166	-0.000219	0.00244	0.000471	-0.00741	0	-0.00336	0.000413	0.000121	-0.00497	0.00386	0.0033	0.00167	-0.00141	0.000401	-0.00536	-0.00365	-0.00119	0	-0.00211	-0.00294	0.000327	0.002	-0.000117	0.00164	-0.000285	-4.87e-05	-0.00596	-0.00379	0	0.00478
PIK3CA:Point:SM00143:missense_variant|none:inframe_deletion	0.000114	0	0.00031	0.000617	0	2.37e-05	-0.000338	0	0	7.47e-06	-0.000212	0.000451	0	-0.000104	-0.000663	0.000215	0.000919	-0.000167	0.000561	-5.67e-05	0.000393	-0.000421	0.00106	0	-0.00161	-0.000575	0.00195	-0.000452	0.000333	0.000266	0.000932	0.000935	0.000409	-3.03e-05	0.00176	-0.000757	0	0.00013	8.45e-05	-0.000844	-0.000866	-8.4e-05	0.00159	0.000628	-4.69e-05	0.00205	-0.000777	0	0.000445
PIK3CA:Point:(SM00143|none):missense_variant	0.000214	0	-0.000509	0.00118	0	0.00132	-0.00128	0	0	0.000153	0.000133	-0.000316	0	4.99e-05	-0.000289	0.000628	0.00026	-0.000105	0.00286	0.00225	-0.000288	0.00195	-0.000555	0	-0.000122	0.000809	0.00148	-0.00167	0.00114	-0.00169	0.00113	-4.09e-05	-0.000277	-0.000225	0.00175	0.00101	0	-0.000649	-0.000351	0.000375	0.000822	-0.00171	0.00186	0.000628	-0.00139	0.00084	0.000852	0	0.000386
PIK3CA:Point:SM00143:missense_variant|none	0.000263	0	-0.000116	0.000985	0	0.000728	-0.00101	0	0	-0.000601	0.000301	-0.000789	0	-0.000457	-0.000338	-0.000199	0.000854	0.000422	0.00159	0.000645	0.000412	0.000299	0.00036	0	-0.000862	0.000686	0.00194	-0.00089	0.000562	-0.000384	0.000785	-0.000358	-0.000634	0.000287	0.00105	-0.000326	0	-0.00103	-0.000496	-0.00037	0.000344	-0.000723	0.000871	1.1e-05	-0.00117	0.00204	0.000125	0	-0.000389
PIK3CA:Point:SM00143|none:inframe_deletion	0.000116	0	0.000522	0.000288	0	-0.000229	-5.62e-05	0	0	0.000542	-0.000176	0.000982	0	-0.000267	-0.000632	0.000176	0.000386	-0.00031	0.000937	0.000164	0.0006	-0.000639	0.00137	0	-0.00106	-1.99e-05	0.00141	-0.000987	0.00036	0.000612	0.000436	0.000482	-0.000172	-0.000304	0.00126	-0.00032	0	-0.000127	6.39e-05	-0.000656	-0.000455	9.72e-05	0.00133	0.000553	0.000115	0.00179	-0.000354	0	0.000829
PIK3CA:Point:SM00143|none:missense_variant	-0.000134	0	-0.000464	0.000798	0	0.00127	-0.000936	0	0	0.000201	-0.000187	5.1e-05	0	8.6e-05	-0.000829	0.000753	0.000468	0.000311	0.00267	0.00238	-9.17e-05	0.00152	-0.000827	0	-0.000186	0.000538	0.000647	-0.00194	0.00135	-0.00147	0.000997	0.000471	-0.00055	-0.000244	0.00156	0.000835	0	-0.000559	-0.00105	0.000132	0.000974	-0.00188	0.00187	0.000798	-0.00116	0.00124	0.000828	0	0.000508
PIK3CA:Point:(SM00145|SM00146):missense_variant	-0.00588	0	-0.00217	0.00137	0	0.000796	-0.00854	0	0	-0.00303	-0.0042	-0.00201	0	0.007	0.00109	0.00445	0.00522	0.00685	-0.00579	-0.00468	0.0127	-0.00454	-0.00981	0	0.000956	0.000718	0.000109	-0.00796	0.00505	0.0048	0.00546	0.0009	0.00344	-0.000886	-0.00376	0.00877	0	-0.000361	-0.00149	-0.000714	-0.000467	0.00338	0.00303	-0.00173	-0.00396	-0.0121	-0.00346	0	0.0105
PIK3CA:Point:SM00145:missense_variant|SM00146	-0.00497	0	-0.00201	0.0021	0	0.000537	-0.00712	0	0	-0.00175	-0.00353	-0.00185	0	0.00486	0.000746	0.00364	0.00485	0.00592	-0.00545	-0.00399	0.0112	-0.0036	-0.00844	0	0.000704	0.00108	-0.000235	-0.00684	0.00487	0.00461	0.00532	0.00104	0.00248	-0.000803	-0.00312	0.00763	0	-0.00102	-0.00107	-0.000195	-0.000591	0.00282	0.00346	-0.000852	-0.00307	-0.0113	-0.00292	0	0.00906
PIK3CA:Point:SM00145:missense_variant|none:inframe_deletion	-0.000727	0	-0.000212	0.00052	0	3.65e-05	-0.000197	0	0	-0.000436	0.000157	-0.000686	0	0.000295	-0.000135	-0.000361	0.00046	0.000233	-8.65e-05	-0.0018	0.00229	-0.00093	0.00169	0	0.000234	0.000316	0.00093	-0.000541	0.000257	0.000676	0.000756	0.000259	0.000323	0.00119	0.00111	0.0014	0	-9.04e-05	0.0017	-0.000567	-0.000389	0.000944	0.00112	0.000202	-0.000392	-0.000421	-0.000289	0	0.00104
PIK3CA:Point:(SM00145|none):missense_variant	-0.000702	0	-0.000902	0.00115	0	0.000369	-0.00026	0	0	0.000136	0.000578	-0.000844	0	0.00095	6.26e-05	-0.000318	0.00035	0.000516	0.000616	-0.0017	0.00273	-0.000133	0.00167	0	0.00174	0.000822	0.000486	-0.00125	0.000785	-0.000526	0.00127	0.000419	0.000415	0.00198	0.00233	0.00332	0	-5.56e-05	0.00259	-0.000309	1.08e-05	0.000434	0.00151	-0.000377	-0.00113	-0.00088	0.000368	0	0.00201
PIK3CA:Point:SM00145:missense_variant|none	-0.000467	0	-0.000609	0.00126	0	0.000246	-0.000476	0	0	-0.000679	0.000765	-0.00113	0	0.000488	0.000144	-0.00042	0.000523	0.000711	0.000781	-0.00185	0.00283	-0.000588	0.00206	0	0.000868	0.00105	0.000986	-0.000767	0.000639	-5.17e-05	0.00122	0.000258	-2.65e-06	0.00208	0.00231	0.00245	0	-0.000475	0.00191	-0.000831	-0.000134	0.000513	0.00123	-0.000265	-0.00133	0.000329	0.00022	0	0.00122
PIK3CA:Point:SM00146:missense_variant|none:inframe_deletion	-0.000687	0	0.000674	0.000754	0	-0.000791	-0.00314	0	0	-0.000597	-0.00154	0.0005	0	0.000114	8.35e-05	0.00144	0.00308	0.00184	0.000291	-0.000534	0.00215	-0.000375	-0.00425	0	-0.00267	0.000323	0.000848	-0.00262	0.00142	0.00305	0.00146	-0.000557	0.000105	-0.00271	-0.00278	-0.00175	0	-0.00215	-0.0016	0.000289	5.5e-05	0.000491	0.00094	9.17e-05	0.000564	-0.00354	-0.00298	0	0.0019
PIK3CA:Point:(SM00146|none):missense_variant	-0.002	0	0.00015	0.00242	0	-0.00013	-0.00824	0	0	0.00137	-0.00291	0.00114	0	0.00134	0.00019	0.00351	0.00544	0.00425	0.00131	-0.00117	0.00474	0.00232	-0.0101	0	-0.00554	0.00309	0.000603	-0.00538	0.00468	0.00392	0.00245	-0.00252	-0.00153	-0.00633	-0.00434	-0.00333	0	-0.00421	-0.00454	0.00126	0.00166	-0.000964	0.00148	0.000111	-0.00223	-0.00899	-0.00428	0	0.00248
PIK3CA:Point:SM00146:missense_variant|none	-0.00216	0	0.000558	0.00205	0	-0.000649	-0.00567	0	0	-0.000702	-0.00125	-0.000291	0	0.000234	-0.000148	0.00242	0.00423	0.00376	0.00114	-0.000239	0.00469	0.000546	-0.00723	0	-0.00402	0.00255	0.00169	-0.00413	0.0028	0.00352	0.00254	-0.00199	-0.00131	-0.00367	-0.00341	-0.00434	0	-0.00484	-0.00379	0.000783	0.000837	0.000169	0.000941	-0.00142	-0.00202	-0.00526	-0.00335	0	3.78e-05
PIK3CA:Point:SM00146|none:inframe_deletion	-0.000234	0	0.00034	0.00239	0	-0.00125	-0.00407	0	0	-0.00107	-0.00181	0.00046	0	-0.000155	-0.000291	0.00209	0.00329	0.00212	2.2e-05	-0.00159	0.00288	-0.000741	-0.00579	0	-0.00315	0.000885	0.000871	-0.00328	0.00147	0.00399	0.00165	-0.000608	7.93e-05	-0.003	-0.00349	-0.00208	0	-0.00216	-0.00226	-0.000122	-0.000132	0.000575	0.00143	0.000234	0.00073	-0.00359	-0.0037	0	0.00247
PIK3CA:Point:SM00146|none:missense_variant	-0.00227	0	-0.000108	0.00207	0	-0.000487	-0.00552	0	0	0.00062	-0.00199	9.59e-05	0	2.97e-05	-0.000152	0.00237	0.00379	0.00321	0.000621	-0.000209	0.00358	0.00116	-0.00604	0	-0.00333	0.00233	0.00071	-0.00362	0.00299	0.00286	0.00199	-0.00111	-0.00104	-0.00346	-0.00289	-0.00213	0	-0.00392	-0.00323	0.00141	0.000564	-0.000241	0.00161	0.000298	-0.001	-0.0066	-0.0027	0	0.00172
PIK3CA:Point:10/21:542:ENSP00000263967.3:p.Glu542Lys	-0.000614	0	0.000472	0.000793	0	-5.33e-05	-0.00169	0	0	-0.00097	0.000299	0.000228	0	0.000116	-0.000606	-0.000295	-0.000188	-0.000344	-0.00189	0.000255	0.00125	0.000542	0.000434	0	0.000731	-0.000127	0.00056	0.00044	0.00166	0.00152	0.00114	0.000523	-0.000344	0.000725	-0.000378	0.00257	0	0.000606	0.00221	-0.000563	-9.3e-05	-0.000227	-0.000794	-0.00197	-0.00084	-0.00233	0.000569	0	9.95e-05
PIK3CA:Point:10/21:545:ENSP00000263967.3:p.Glu545Lys	-0.000557	0	-0.000782	0.000832	0	-0.000487	0.000591	0	0	0.000405	-0.000994	-0.000927	0	0.000656	0.00062	-7.24e-05	-0.0013	-0.000133	0.00116	-0.00311	0.00218	-0.000478	0.0019	0	0.00139	0.000162	0.00199	0.000235	-0.00149	-0.000428	5.16e-05	0.000304	0.00077	0.00121	0.00334	-0.00127	0	0.000714	0.000387	0.000694	-0.000465	0.000302	0.00122	0.00117	-0.00065	-0.0014	0.0011	0	0.000701
PIK3CA:Point:10/21:542:ENSP00000263967.3:p.Glu542Lys|545:ENSP00000263967.3:p.Glu545Lys	-0.000395	0	-0.000233	0.000983	0	-0.000173	-0.00032	0	0	-0.000397	-0.0001	-0.000619	0	0.000326	-0.000199	-0.000276	-0.000174	0.000241	-0.000572	-0.00134	0.00231	2.73e-05	0.00207	0	0.0011	0.000178	0.00131	-3.08e-05	0.000306	0.000357	0.000715	0.000509	0.000425	0.001	0.00141	0.00119	0	0.000304	0.00146	-0.000148	-0.000439	0.000384	0.000933	-1.49e-05	-0.00062	-0.00135	0.000578	0	0.000496
PIK3CA:Point:10/21:542:ENSP00000263967.3:p.Glu542Lys|545	1.21e-05	0	-0.000643	0.00114	0	-0.00132	-0.000293	0	0	0.000235	-0.000309	-0.000474	0	0.00102	0.000223	-0.000496	-0.000408	-2.5e-05	-0.000534	-0.00261	0.00302	-0.000565	0.00279	0	0.00148	-7.58e-05	0.00218	-0.000472	0.000189	0.000875	0.00131	0.00119	0.000335	0.00191	0.00106	0.0027	0	0.00101	0.00141	-0.000335	-0.00051	0.000719	0.00056	-0.00111	0.000197	-0.0044	0.000807	0	0.00153
PIK3CA:Point:10/21:542:ENSP00000263967.3:p.Glu542Lys|546	-0.00102	0	2.81e-05	0.000296	0	0.000358	-0.000565	0	0	-0.000345	0.000321	-0.00032	0	0.000213	-0.000456	-0.000117	6.48e-06	-0.000169	-0.000782	0.000126	0.000745	3.42e-05	8.68e-06	0	0.000217	-7.29e-05	-0.000265	-4.67e-05	0.000645	0.000331	0.000105	-0.000321	-6.12e-05	0.000556	-0.000263	0.00145	0	-1.92e-05	0.001	-0.00054	-0.00012	0.000598	5.2e-05	-0.000703	-0.000605	-0.000359	0.000147	0	4.47e-05
PIK3CA:Point:10/21:545:ENSP00000263967.3:p.Glu545Lys|546	-0.00117	0	-0.000715	-5.99e-05	0	7.59e-05	0.000816	0	0	7.14e-05	-9.09e-05	-0.000424	0	0.000397	0.000413	-7.98e-05	-0.000222	0.00037	0.000614	-0.0024	0.00161	-0.000661	0.00123	0	0.00098	1.8e-05	0.00133	0.000243	-0.000988	-0.000555	-7.52e-05	-0.000162	0.000998	0.00073	0.00235	-2.08e-05	0	-9.34e-05	-1.43e-05	0.000375	-0.000141	0.00111	0.00178	0.00097	-0.000406	0.000407	0.000762	0	0.00103
PIK3CA:Point:21/21:1047:ENSP00000263967.3:p.His1047Arg	-0.0014	0	0.000413	0.000362	0	-0.00178	-0.00527	0	0	-0.000378	-0.00172	0.000929	0	-0.000703	0.00255	0.00264	0.00383	0.00238	-0.00182	0.00271	0.00205	0.000273	-0.00531	0	-0.00355	0.000979	-0.00231	-0.00401	0.00358	0.00272	0.00248	0.000883	0.002	-0.00606	-0.0064	-0.00382	0	-0.00264	-0.00399	0.000165	0.00162	-0.000544	0.000569	-0.000145	0.00203	-0.00204	-0.00267	0	0.0022
PIK3CA:Point:21/21:1047:(ENSP00000263967.3:p.His1047Arg|ENSP00000263967.3:p.His1047Leu)	-0.000152	0	0.00083	-0.000799	0	-0.00018	-0.00511	0	0	-0.00118	-0.00131	0.000366	0	0.000521	0.00062	0.00219	0.00332	0.00289	-0.00119	0.00308	0.00191	-2.66e-05	-0.00639	0	-0.00337	-0.000126	-0.00189	-0.00354	0.00233	0.002	0.00188	-3.2e-05	0.00117	-0.00529	-0.00497	-0.002	0	-0.00269	-0.0047	0.000808	0.000563	-0.00135	0.00163	0.000386	0.00146	-0.00263	-0.00302	0	0.0024
PIK3CA:Point:5/21:345:ENSP00000263967.3:p.Asn345Lys	0.000802	0	-0.00128	0.00352	0	0.00538	0.00328	0	0	-0.0065	0.00504	-0.000648	0	-0.00234	0.00211	0.000595	0.00653	-0.00409	0.0112	0.0113	-0.00253	0.000626	0.00246	0	0.00246	0.00189	0.00196	0.00375	-0.0027	-0.00266	0.00148	0.00192	-0.00409	0.00556	-0.00229	-0.00366	0	0.0102	0.00444	0.00204	0.00983	0.00226	0.00331	0.00325	0.0141	0.00489	-0.00807	0	-0.00832
PIK3CA:Point:10/21:542:ENSP00000263967.3:p.Glu542Lys|14/21:726:ENSP00000263967.3:p.Glu726Lys	-0.000727	0	-0.000142	0.00123	0	0.000245	-0.0013	0	0	-0.000554	-0.000429	-0.000636	0	0.000173	-0.000791	0.000121	0.000243	0.000404	-0.000833	0.000483	0.00151	0.000198	0.000418	0	0.000347	-0.000225	0.000606	2.11e-06	0.00136	0.0014	0.000535	0.000285	-0.000496	0.00104	-0.000753	0.00277	0	0.00105	0.0012	-0.000704	-0.000239	-0.000582	-0.000419	-0.00133	-0.000235	-0.00212	0.000205	0	-0.000334
PIK3CA:Point:10/21:542:ENSP00000263967.3:p.Glu542Lys|14/21	-0.000822	0	-0.000187	0.00186	0	0.000594	-0.00137	0	0	-0.000816	-0.000305	-0.00107	0	0.000376	-0.0016	0.00034	0.00031	0.000224	-0.00103	0.00106	0.0017	0.000645	0.000817	0	0.0006	-5.61e-05	0.000197	-8.28e-05	0.00196	0.00163	0.000219	-0.000104	-0.000377	0.00119	-0.000824	0.00323	0	0.00135	0.00229	-0.000513	-0.000276	-0.00074	-0.000275	-0.00158	-0.000834	-0.00185	0.00115	0	-0.000199
PIK3CA:Point:10/21:545|14/21:726:ENSP00000263967.3:p.Glu726Lys	0.00194	0	-0.0016	0.00218	0	-0.00117	0.000472	0	0	0.00128	-0.000991	-0.00169	0	0.000822	0.00224	0.000618	0.000299	-0.000324	0.00162	-0.00493	0.00316	-0.00232	0.00227	0	0.00309	0.00089	0.00251	-0.00174	-0.00107	-0.000662	0.000703	0.000659	0.00214	0.00136	0.00458	0.000469	0	0.00123	0.00114	-7e-06	0.000433	0.000445	0.00028	-0.000135	7.84e-05	-0.00276	0.000995	0	0.0035
PIK3CA:Point:10/21:545:ENSP00000263967.3:p.Glu545Lys|14/21:726:ENSP00000263967.3:p.Glu726Lys	6.62e-05	0	-0.00089	0.00115	0	-7.14e-05	0.000337	0	0	0.00029	-0.000652	-0.000689	0	0.000504	0.000579	0.000327	-0.000214	0.000194	0.00109	-0.00249	0.00206	-0.000378	0.00167	0	0.00139	0.000444	0.00223	-0.00013	-0.00119	-0.000216	2.25e-05	0.000254	0.00117	0.000918	0.00346	-0.000829	0	0.000718	0.000172	0.000734	0.000488	0.00039	0.000926	0.00112	-0.00061	-0.000481	0.000629	0	0.000779
PIK3CA:Point:10/21:545:ENSP00000263967.3:p.Glu545Lys|14/21	0.000376	0	-0.00112	0.00186	0	7.81e-05	0.000485	0	0	0.000993	-0.000869	-0.0014	0	0.000529	0.000479	0.000613	-0.000554	-0.000417	0.00169	-0.00306	0.00223	-0.00049	0.00169	0	0.00198	0.000331	0.00251	-0.000319	-0.00123	0.000191	-2.98e-05	0.000156	0.00123	0.0011	0.00278	-0.000557	0	0.00119	0.000445	0.000962	0.000448	-0.000107	0.000526	0.00118	-0.000725	-0.00041	0.00099	0	0.000288
PIK3CA:Point:10/21:546|14/21:726:ENSP00000263967.3:p.Glu726Lys	-0.00238	0	-0.000869	0.000208	0	0.00216	-0.000202	0	0	-0.000248	-0.000109	-0.00107	0	0.000754	-0.000296	2.72e-05	0.000535	0.000393	0.000181	-0.000828	0.000212	-0.000272	-0.00113	0	4.68e-05	0.000224	-0.000653	0.000402	0.000121	-0.0001	-0.00031	-0.00166	-2.75e-05	0.000636	0.00088	0.00119	0	0.000383	0.00053	0.000118	0.0018	0.0011	0.000564	7.2e-05	-0.00094	0.00182	0.000669	0	-0.000182
PIK3CA:Point:10/21|14/21:726:ENSP00000263967.3:p.Glu726Lys	-0.000856	0	-0.000623	0.000832	0	0.000447	-0.000204	0	0	-0.000208	5.25e-05	-0.000782	0	0.000432	0.000151	-0.000159	0.000325	0.000482	-0.000372	-0.00165	0.00236	-0.000763	0.000895	0	0.0012	0.000337	0.000444	-0.000849	0.000453	0.000281	0.000897	0.000417	0.000796	0.00114	0.00144	0.00226	0	0.000319	0.00214	-0.000511	0.000325	0.000781	0.000891	-0.00015	-0.000311	-0.000683	-2.6e-06	0	0.00116
PIK3CA:Point:10/21:542:ENSP00000263967.3:p.Glu542Lys|2/21	-0.000774	0	0.000294	0.00097	0	8.49e-05	-0.000602	0	0	0.000303	0.000295	0.000233	0	-0.000223	-0.000668	-0.000141	2.63e-05	0.0003	-0.00024	0.000905	0.00103	-1.85e-05	0.00124	0	-0.000351	-0.000102	0.000783	-0.000336	0.00109	0.00113	0.000809	0.000667	-0.000122	0.000185	0.000171	0.00166	0	-0.000229	0.000343	-0.000777	-0.000688	5.03e-05	0.000432	-0.00117	-0.00101	-0.000317	-3.63e-05	0	0.0007
PIK3CA:Point:10/21:545:ENSP00000263967.3:p.Glu545Lys|2/21	-0.000251	0	-0.000528	0.0015	0	-0.000578	0.000436	0	0	0.000517	-0.000325	0.000144	0	0.000438	0.000163	-9.09e-05	-0.000993	0.000169	0.00165	-0.0019	0.00155	-0.000583	0.00236	0	0.000204	0.000109	0.00246	-0.000505	-0.00111	8e-05	0.00094	0.00107	0.000845	0.000556	0.00336	-0.000895	0	0.0001	-0.000327	0.000125	-0.001	0.000399	0.00202	0.000652	-0.0011	0.000193	0.000674	0	0.00095
PIK3CA:Point:10/21:542:ENSP00000263967.3:p.Glu542Lys|21/21:1047	-0.00115	0	0.000993	0.000873	0	3.9e-05	-0.00496	0	0	-0.00189	-0.000854	-0.000182	0	0.000466	-0.00113	0.00107	0.00271	0.00246	-0.00308	0.00379	0.0036	0.00112	-0.00447	0	-0.00213	-0.000422	-0.000927	-0.00306	0.00388	0.00341	0.00214	-6.43e-05	0.000414	-0.00301	-0.00457	0.00169	0	-0.00166	-0.00199	-0.000189	-0.000181	-0.00096	0.000439	-0.00176	0.000503	-0.00587	-0.00229	0	0.00336
PIK3CA:Point:10/21:542:ENSP00000263967.3:p.Glu542Lys|21/21:1047:ENSP00000263967.3:p.His1047Arg	-0.00205	0	0.00061	0.00126	0	-0.000527	-0.00474	0	0	-0.00195	-0.001	0.000112	0	-0.000259	0.000163	0.00138	0.00202	0.00139	-0.00321	0.0021	0.00318	0.000546	-0.00313	0	-0.00198	0.000451	-0.00146	-0.00278	0.00422	0.00381	0.00257	0.000871	0.000518	-0.003	-0.00486	0.000475	0	-0.0013	-0.000103	-0.000494	0.000422	-0.000532	-4.3e-06	-0.00196	0.000458	-0.00377	-0.00106	0	0.00139
PIK3CA:Point:10/21:542:ENSP00000263967.3:p.Glu542Lys|21/21:1047:ENSP00000263967.3:p.His1047Leu	-8.99e-05	0	0.000461	0.000334	0	0.000453	-0.000697	0	0	-0.000845	0.000253	-0.000604	0	0.00061	-0.000811	-0.00016	2.46e-05	4.09e-05	-0.000966	0.00121	0.000993	0.000431	-0.000169	0	0.000251	-0.000447	0.000388	-8.57e-05	0.00085	0.000425	0.00038	-0.000249	-0.000296	0.000697	-0.00018	0.00216	0	0.000119	0.000434	-0.000219	-0.000628	-0.000139	0.000212	-0.000792	-0.000983	-0.00182	0.000167	0	0.000291
PIK3CA:Point:10/21:542:ENSP00000263967.3:p.Glu542Lys|21/21	-0.00211	0	0.000661	0.00211	0	0.000406	-0.00601	0	0	-0.00217	-0.00126	-0.00018	0	0.000335	-0.000722	0.00217	0.00306	0.0036	-0.00314	0.0019	0.00408	0.000896	-0.00595	0	-0.00308	0.000426	-0.000233	-0.00287	0.0044	0.00324	0.00234	-0.000228	7.05e-06	-0.00318	-0.00464	0.00194	0	-0.00191	-0.00132	-0.000193	0.000982	-0.000406	0.000627	-0.0019	-0.00131	-0.00687	-0.00245	0	0.00234
PIK3CA:Point:10/21:545|21/21:1047:ENSP00000263967.3:p.His1047Arg	0.00031	0	-0.00148	0.000803	0	-0.00377	-0.00593	0	0	0.000407	-0.0038	-0.000869	0	0.00233	0.00472	0.00345	0.00305	0.00456	-0.00128	-0.00455	0.00672	-0.00351	-0.00327	0	-0.000478	0.00256	-0.00105	-0.00584	0.00138	0.0021	0.00414	0.00321	0.0043	-0.00456	-0.00132	-0.00553	0	-0.00196	-0.00356	0.00034	-0.00117	0.000271	0.000989	0.000307	0.00228	-0.00549	-0.00265	0	0.00621
PIK3CA:Point:10/21:545|21/21:1047:ENSP00000263967.3:p.His1047Leu	0.000781	0	-0.000227	0.000123	0	9.9e-05	7.06e-05	0	0	-0.000164	0.000155	-0.000645	0	0.000418	0.000176	-0.000466	-0.000131	0.000532	0.000903	-0.00125	0.00168	-0.000558	0.000697	0	0.000276	-0.00011	0.00137	-0.000555	-0.000926	-0.000284	9.89e-05	0.000181	0.000879	0.000549	0.00205	0.000345	0	-8.29e-05	-7.78e-05	0.000342	-0.000284	0.000226	0.00101	0.000642	-0.000332	-0.000978	-7.21e-05	0	0.0016
PIK3CA:Point:10/21:545:ENSP00000263967.3:p.Glu545Lys|21/21:1047	-0.000315	0	-0.000547	0.00071	0	-0.00196	-0.00366	0	0	0.000151	-0.00245	-0.000531	0	0.00119	0.00137	0.0018	0.00258	0.00355	0.000208	-0.000916	0.00474	-0.000635	-0.00284	0	-0.000816	-0.000238	0.001	-0.00253	-6.32e-05	0.00136	0.00135	0.000174	0.00253	-0.00331	-0.000193	-0.003	0	-0.0017	-0.00564	0.00127	-0.00162	0.000389	0.00244	0.00202	0.000417	-0.00409	-0.0022	0	0.00538
PIK3CA:Point:10/21:545:ENSP00000263967.3:p.Glu545Lys|21/21:1047:ENSP00000263967.3:p.His1047Arg	-0.0013	0	-0.000882	0.000976	0	-0.00218	-0.0038	0	0	-0.000443	-0.00267	-0.000215	0	0.000608	0.00281	0.00241	0.00192	0.00287	-0.00122	-0.00246	0.00475	-0.000816	-0.0021	0	-0.00071	0.00135	0.000263	-0.00226	0.001	0.00205	0.00231	0.00141	0.00261	-0.00351	-0.00044	-0.00533	0	-0.00157	-0.00379	0.00112	-0.000167	0.000573	0.00217	0.00152	0.00165	-0.00215	-0.00108	0	0.00271
PIK3CA:Point:10/21:545:ENSP00000263967.3:p.Glu545Lys|21/21:1047:ENSP00000263967.3:p.His1047Leu	0.000359	0	-0.000145	9.64e-05	0	7.19e-05	0.000361	0	0	-0.0003	7.64e-05	-0.000598	0	0.000452	3.83e-05	-0.000447	-0.000202	0.000514	0.00102	-0.00109	0.00167	-9.09e-05	0.000847	0	0.000443	-0.000239	0.0016	0.00011	-0.00104	-0.000387	-0.000107	-2.14e-05	0.000717	0.000399	0.00191	-1.97e-05	0	-0.000144	-0.000562	0.000606	-0.000227	0.000247	0.00147	0.00115	-0.000564	-0.000293	0.000199	0	0.00127
PIK3CA:Point:10/21:545:ENSP00000263967.3:p.Glu545Lys|21/21	-0.00188	0	-0.000859	0.00205	0	-0.00073	-0.00398	0	0	-0.00014	-0.00249	-0.000861	0	0.000659	0.00179	0.00256	0.00257	0.00454	-0.000873	-0.00304	0.00513	-0.000576	-0.00567	0	-0.00181	0.001	0.00214	-0.00218	0.00102	0.0014	0.00219	0.000393	0.00216	-0.00356	0.000554	-0.0027	0	-0.00241	-0.00386	0.00101	0.000563	0.000752	0.00248	0.00129	-0.000803	-0.00543	-0.00213	0	0.00492
PIK3CA:Point:10/21:546|21/21:1047:ENSP00000263967.3:p.His1047Arg	-0.00313	0	9.75e-05	-0.00039	0	-0.000276	-0.00399	0	0	-0.00136	-0.000884	0.000427	0	-0.000514	0.00176	0.00229	0.00392	0.00238	-0.00263	-0.000255	0.00181	-0.000354	-0.00622	0	-0.0035	0.000691	-0.00267	-0.00375	0.00343	0.00221	0.00234	-3.66e-05	0.00154	-0.00437	-0.00536	-0.00271	0	-0.00322	-0.00232	0.000269	0.00178	0.00119	0.00179	0.00105	0.00275	-0.000462	-0.00184	0	0.00236
PIK3CA:Point:10/21:546|21/21:1047:ENSP00000263967.3:p.His1047Leu	-0.000322	0	-3.47e-05	-0.000899	0	0.00155	0.000474	0	0	-0.000545	0.000785	-0.000383	0	0.001	-0.000697	-0.000632	-0.000117	0.00012	0.000214	0.000308	0.000193	-0.000212	-0.00156	0	-0.000172	-0.000747	-0.00045	0.000384	-0.000478	-0.000696	-0.000153	-0.00123	-5.53e-05	0.000407	0.00103	0.00209	0	-0.00053	-0.000931	0.000244	5.86e-06	0.00067	0.00146	0.000568	-0.000727	0.000483	-0.000454	0	0.00151
PIK3CA:Point:10/21|21/21:1047:ENSP00000263967.3:p.His1047Arg	-0.00366	0	-0.00128	0.0013	0	-0.0011	-0.00506	0	0	-0.000956	-0.00201	-0.000927	0	0.00239	0.00145	0.0018	0.0021	0.0027	-0.00395	-0.00285	0.0072	-0.00191	-0.00209	0	-0.000123	0.00191	-0.00153	-0.00399	0.00397	0.00291	0.00455	0.00189	0.0021	-0.00133	-0.00167	0.00271	0	-0.00113	0.00113	-0.00101	0.000171	0.00152	0.00116	-0.00188	0.000271	-0.00535	-0.00186	0	0.00563
PIK3CA:Point:10/21|21/21:1047:ENSP00000263967.3:p.His1047Leu	-0.000305	0	-0.000168	0.00021	0	0.000356	-0.000184	0	0	-0.000362	0.000384	-0.000711	0	0.000409	-0.00022	-0.00047	0.000183	0.000409	2.5e-05	-0.000954	0.00186	-0.00029	0.000819	0	0.000394	-4.94e-05	0.000574	-0.000574	0.00014	1.2e-05	0.000461	6.96e-05	0.000436	0.000745	0.000885	0.00169	0	-0.000179	0.00103	-0.000155	-0.000172	0.000408	0.00114	0.000219	-0.000545	-0.000814	-0.000117	0	0.00143
PIK3CA:Point:10/21:542:ENSP00000263967.3:p.Glu542Lys|5/21:345	-0.00159	0	-0.000167	0.00165	0	0.00098	-0.000775	0	0	-0.00336	0.0017	-0.000172	0	3.1e-05	-0.00115	-0.000268	0.000757	-0.000824	0.000554	0.00331	0.00147	0.000565	0.00117	0	0.000892	0.000189	0.00137	0.00136	0.0013	0.00116	0.000732	0.000462	-0.00141	0.00347	-0.00068	0.00353	0	0.00305	0.00232	-0.000264	0.000671	0.00135	-0.000486	-0.00201	0.00221	-0.00297	-0.000298	0	-0.000504
PIK3CA:Point:10/21:542:ENSP00000263967.3:p.Glu542Lys|5/21:345:ENSP00000263967.3:p.Asn345Lys	-0.00145	0	-0.000138	0.00311	0	0.00164	-0.000743	0	0	-0.00344	0.00185	-0.000145	0	-0.000512	-0.00134	-0.000182	0.000486	-0.00154	-2.38e-05	0.00487	0.002	0.00156	0.000945	0	0.00126	0.000513	0.00181	0.00132	0.00216	0.00201	0.00124	0.00054	-0.00146	0.00437	-0.00197	0.00488	0	0.00413	0.0041	0.000517	0.00163	0.00088	-0.000648	-0.00271	0.0031	-0.00318	0.000125	0	-0.000337
PIK3CA:Point:10/21:542:ENSP00000263967.3:p.Glu542Lys|5/21	-0.000901	0	3.27e-05	0.00183	0	0.00119	-0.000917	0	0	-0.00237	0.00144	-0.000179	0	0.000273	-0.000539	0.000397	0.00103	-0.00109	5.65e-05	0.00192	0.00119	0.00128	-0.000181	0	0.000569	-6.11e-05	0.00131	5.51e-06	0.00184	0.00111	0.00135	0.000486	-0.00126	0.00292	-0.000359	0.00265	0	0.00211	0.00203	-0.000373	0.000359	-0.000472	-0.000146	-0.00228	0.00145	-0.00172	-0.000281	0	-0.000372
PIK3CA:Point:10/21:545|5/21:345:ENSP00000263967.3:p.Asn345Lys	0.000378	0	-0.000451	0.000335	0	0.000192	0.000215	0	0	-0.000243	0.000269	-0.000313	0	-0.000129	0.000607	6.45e-06	0.000194	6.84e-05	0.00133	-0.000407	0.00105	-0.000484	0.000888	0	0.000311	0.000246	0.00109	-0.000438	-0.000627	-0.000242	6.72e-05	0.00032	0.000518	0.000964	0.00131	-0.000343	0	0.000338	0.000656	0.000181	0.000122	0.000478	0.000672	0.000564	0.000891	-0.00035	-0.000173	0	0.000364
PIK3CA:Point:10/21:545:ENSP00000263967.3:p.Glu545Lys|5/21:345	-8.06e-05	0	-0.000333	0.000523	0	0.000158	0.000304	0	0	-0.000482	0.000322	-5.88e-05	0	-0.000207	0.000584	-1.89e-05	0.000137	-6e-05	0.00141	-0.000538	0.000941	-0.000172	0.00103	0	0.000363	1.32e-05	0.0015	-6.51e-05	-0.000691	-7.3e-05	-8.62e-05	0.000196	0.000519	0.000902	0.00115	-0.000675	0	0.000423	0.000314	0.000445	8.36e-05	0.000656	0.000948	0.000853	0.000949	-0.000135	6.42e-05	0	0.000123
PIK3CA:Point:10/21:545:ENSP00000263967.3:p.Glu545Lys|5/21:345:ENSP00000263967.3:p.Asn345Lys	-4.19e-07	0	-0.000334	0.000467	0	0.00017	0.000264	0	0	-0.000377	0.00025	-0.000142	0	-0.000198	0.000545	0.000119	0.000165	8.6e-05	0.00123	-0.000438	0.00102	-8.66e-05	0.00102	0	0.000318	7.2e-05	0.00133	2.38e-05	-0.000629	-0.000201	-5.96e-05	0.000266	0.000516	0.000863	0.00114	-0.00066	0	0.000378	0.000277	0.000354	0.000201	0.000615	0.000907	0.0008	0.00067	0.000128	7.3e-05	0	9.48e-05
PIK3CA:Point:10/21:545:ENSP00000263967.3:p.Glu545Lys|5/21	7.5e-05	0	-0.000394	0.000481	0	5.66e-05	0.000324	0	0	-0.000779	0.000373	-0.000201	0	2.54e-05	0.000798	0.00022	9.89e-05	-0.000335	0.00168	-0.000473	0.000877	7.51e-05	0.00103	0	0.000459	4.58e-05	0.0016	-6.04e-05	-0.000725	-0.00015	4.29e-07	0.000299	0.000496	0.00129	0.00167	-0.000868	0	0.0005	0.000206	0.000468	-0.000148	0.000604	0.00106	0.00077	0.000858	-7.21e-05	-3.42e-05	0	-0.00017
PIK3CA:Point:10/21:546|5/21:345:ENSP00000263967.3:p.Asn345Lys	-0.0038	0	-0.0016	-0.001	0	0.00887	0.00431	0	0	-0.00388	0.00485	-0.00138	0	-5.14e-05	0.00119	-0.000326	0.00565	-0.00379	0.00721	0.00517	-0.0017	0.000965	-0.00217	0	0.00269	0.00142	-0.00118	0.00362	-0.00122	-0.002	0.00093	-0.0031	-0.00332	0.00726	-0.000588	-0.000666	0	0.00615	0.00701	0.00164	0.0105	0.00923	0.00639	0.00344	0.00868	0.00878	-0.00488	0	-0.00505
PIK3CA:Point:10/21|5/21:345:ENSP00000263967.3:p.Asn345Lys	-0.000455	0	-0.000677	0.000727	0	0.000642	8.03e-05	0	0	-0.000623	0.000599	-0.000527	0	0.000448	0.00023	-6.23e-06	0.000379	1.84e-05	0.000474	-0.000865	0.00187	-0.000453	0.00145	0	0.00103	0.000217	0.00096	-0.000483	7.24e-05	7.61e-05	0.000562	0.000304	0.000395	0.00191	0.000906	0.00157	0	0.000802	0.00238	-0.000313	0.000295	0.00105	0.00109	-9.84e-05	0.000708	-0.00074	-7.92e-05	0	0.000687
PIK3CA:Point:10/21:542:ENSP00000263967.3:p.Glu542Lys|8/21	-5.11e-07	0	0.000116	0.000218	0	3e-06	-0.000452	0	0	-9.75e-05	-4.79e-05	-0.000404	0	-5.93e-05	-0.000241	-5.98e-06	0.000295	-5.56e-05	-5.64e-05	0.000123	0.000493	-4.69e-05	6.52e-05	0	-8.01e-05	-0.000147	9.71e-05	3.77e-05	0.000477	0.000153	0.00025	0.00011	-0.000125	0.000352	-0.000232	0.00054	0	2.42e-05	0.00042	-0.000249	-8.21e-05	3.08e-05	0.000136	-0.000198	-0.000216	-0.000286	-0.000251	0	0.000118
PIK3CA:Point:10/21:545:ENSP00000263967.3:p.Glu545Lys|8/21	0.000609	0	-0.000355	0.000451	0	-0.000473	4.24e-05	0	0	0.000319	-0.00057	-0.00101	0	0.000289	0.000244	0.000238	0.00023	-4.04e-05	0.00148	-0.00191	0.00211	-0.000524	0.00131	0	0.000684	-0.000213	0.00191	0.000589	-0.000964	-0.000418	8.55e-05	0.000337	0.00058	0.00126	0.00259	-0.000877	0	0.000518	0.000122	0.000748	0.000246	0.00067	0.00152	0.00105	-0.000291	7.76e-05	-0.00014	0	0.00117
PIK3CA:Point:14/21:726:ENSP00000263967.3:p.Glu726Lys|2/21	-0.000225	0	-0.000376	0.00201	0	0.00109	-0.00101	0	0	0.00128	-0.000127	0.000622	0	0.000265	-0.00066	0.000827	0.00102	0.000746	0.00225	0.00177	-0.000377	-0.000154	0.00122	0	-0.00159	0.000434	0.002	-0.00122	0.000569	0.000741	0.000953	0.000795	0.000321	-0.000922	0.00159	-4.37e-05	0	5.1e-05	-0.00139	-0.00113	-0.000531	-0.000632	0.00096	0.000155	-0.00152	0.00261	0.00014	0	0.000358
PIK3CA:Point:14/21:726:ENSP00000263967.3:p.Glu726Lys|21/21:1047	-0.00014	0	0.000266	0.00048	0	0.000552	-0.00531	0	0	-0.000666	-0.00191	-0.000303	0	0.000506	0.000114	0.00208	0.00421	0.00321	-0.000548	0.00294	0.0021	0.000605	-0.00599	0	-0.00352	0.000396	-0.00135	-0.00355	0.00221	0.00279	0.00119	-0.00153	0.00125	-0.00499	-0.0047	-0.00139	0	-0.00207	-0.00581	0.000834	0.000851	-0.00117	0.000451	-0.000583	0.000307	-0.00313	-0.00327	0	0.0035
PIK3CA:Point:14/21:726:ENSP00000263967.3:p.Glu726Lys|21/21:1047:ENSP00000263967.3:p.His1047Arg	-0.00176	0	0.000209	0.000956	0	-0.000206	-0.00769	0	0	-1.17e-05	-0.00284	0.000142	0	-0.000196	0.00208	0.00296	0.00474	0.00335	-0.00144	0.00223	0.00204	0.000185	-0.00612	0	-0.00441	0.00203	-0.00236	-0.00407	0.00353	0.00419	0.00236	-0.000551	0.00198	-0.00668	-0.00815	-0.00434	0	-0.00275	-0.00545	0.000524	0.00169	-0.000884	-0.000146	-0.000968	0.00149	-0.00154	-0.00305	0	0.00085
PIK3CA:Point:14/21:726:ENSP00000263967.3:p.Glu726Lys|21/21:1047:ENSP00000263967.3:p.His1047Leu	0.00205	0	-0.000201	0.000326	0	0.00367	-0.00144	0	0	-0.000345	-0.000403	-0.00184	0	0.00239	-0.0012	0.000679	0.00152	0.000868	0.00223	0.0019	-0.000264	4.66e-05	-0.00234	0	-0.000117	-0.000597	0.000628	-0.000109	-0.00156	-0.000412	-0.00111	-0.003	-0.000616	-0.000361	0.000669	0.00363	0	0.0008	-0.00309	0.000918	0.000266	-0.00123	-0.000224	8.72e-05	-0.00171	0.000275	-0.000627	0	0.00171
PIK3CA:Point:14/21:726:ENSP00000263967.3:p.Glu726Lys|21/21	-0.00163	0	0.000229	0.00218	0	0.000232	-0.00647	0	0	-0.000595	-0.00253	-0.000427	0	0.000276	0.000197	0.00284	0.00374	0.00447	-0.0016	-0.000539	0.00256	0.000771	-0.00767	0	-0.00476	0.00114	0.000828	-0.00359	0.003	0.00275	0.00187	-0.00126	0.000266	-0.00516	-0.00415	-0.00227	0	-0.00289	-0.00455	0.000903	0.00138	-0.000434	0.00104	-0.000291	-0.00126	-0.00683	-0.00376	0	0.00317
PIK3CA:Point:14/21|21/21:1047:ENSP00000263967.3:p.His1047Arg	-0.00131	0	-9e-05	0.000872	0	-6.02e-05	-0.00717	0	0	-5.67e-05	-0.00267	-0.000133	0	-0.000402	0.00132	0.00277	0.00434	0.00309	-0.00101	0.00153	0.00219	-0.000322	-0.00571	0	-0.00379	0.00135	-0.00143	-0.00389	0.00371	0.00445	0.00243	-4.05e-05	0.0014	-0.00582	-0.00764	-0.00365	0	-0.00239	-0.00435	0.000766	0.00147	-0.00105	-9.13e-05	-0.000593	0.00154	-0.00156	-0.00304	0	0.000456
PIK3CA:Point:14/21|21/21:1047:ENSP00000263967.3:p.His1047Leu	0.00322	0	-0.000757	0.000489	0	0.00441	-0.00111	0	0	4.38e-05	-0.000325	-0.00284	0	0.00256	-0.00248	0.00104	0.00143	0.000987	0.00298	0.00241	-0.000146	-7.5e-05	-0.00252	0	0.000215	-0.00104	0.0015	-1.3e-05	-0.00132	0.000144	-0.000917	-0.0031	-0.00092	-0.000582	-0.00026	0.00414	0	0.00123	-0.00357	0.00156	4.87e-05	-0.00214	-5.13e-05	0.000449	-0.00162	0.00079	0.000181	0	0.00122
PIK3CA:Point:14/21:726:ENSP00000263967.3:p.Glu726Lys|5/21:345	-0.000964	0	-0.000746	0.00364	0	0.00545	-0.00111	0	0	-0.00268	0.00123	-0.00254	0	-0.000581	0.00134	0.00241	0.00544	-0.00251	0.00669	0.00521	-0.00159	0.000892	-0.000178	0	0.00215	0.00241	0.00175	0.00126	-0.000471	9.37e-05	-0.000392	-0.00194	-0.00312	0.00304	-0.00086	-0.00371	0	0.00739	0.000691	0.000407	0.00513	-0.000338	-0.000984	0.00102	0.00735	0.00322	-0.00234	0	-0.00451
PIK3CA:Point:14/21:726:ENSP00000263967.3:p.Glu726Lys|5/21:345:ENSP00000263967.3:p.Asn345Lys	0.00165	0	-0.00173	0.00352	0	0.0057	-0.000672	0	0	-0.00326	0.00121	-0.00218	0	-0.000302	0.00149	0.00214	0.00486	-0.00203	0.00646	0.00579	-0.00192	0.00137	5.2e-05	0	0.00168	0.00213	0.00113	0.0017	-0.000503	-6.39e-05	0.000423	-0.00139	-0.00198	0.0027	-0.000196	-0.00132	0	0.00679	0.00155	0.000324	0.0062	-0.00113	-0.000815	0.000157	0.0072	0.00486	-0.00257	0	-0.00493
PIK3CA:Point:14/21:726:ENSP00000263967.3:p.Glu726Lys|5/21	-0.000313	0	-0.00106	0.00363	0	0.00396	-0.00132	0	0	-0.00379	0.000746	-0.00107	0	-7.04e-05	0.0015	0.00272	0.00524	-0.00295	0.00842	0.00505	-0.00117	0.00206	-0.00155	0	0.00243	0.00179	0.00135	-0.000533	-0.000304	-0.00087	0.00115	-9.95e-05	-0.00257	0.00333	0.00047	-0.00384	0	0.00641	-0.00202	0.000305	0.00403	-0.00137	-0.000128	0.00111	0.0057	0.00473	-0.00275	0	-0.00435
PIK3CA:Point:14/21|5/21:345:ENSP00000263967.3:p.Asn345Lys	0.000362	0	-0.00168	0.00246	0	0.00472	-0.000257	0	0	-0.000571	0.000729	-0.00268	0	-0.000144	0.000625	0.00252	0.00415	-0.00177	0.00533	0.00493	-0.00163	-0.000286	-0.000459	0	0.0016	0.00109	0.00242	0.000492	-0.000107	0.000347	-0.000255	-0.0017	-0.00262	0.00323	-0.0011	-0.000191	0	0.0055	0.00142	0.00117	0.00486	-0.00046	-0.00132	0.000899	0.00384	0.00238	-0.00144	0	-0.00492
PIK3CA:Point:14/21:726:ENSP00000263967.3:p.Glu726Lys|8/21	0.000792	0	-0.000227	0.000448	0	0.000575	-0.00116	0	0	0.00035	-0.00108	-0.00165	0	0.000202	-0.000319	0.000583	0.0015	-6.74e-05	0.00142	2.89e-05	0.000572	-0.000154	-0.000525	0	-0.000698	-0.000384	0.000557	0.000595	1.22e-05	9.17e-05	-0.000215	-0.000506	-0.000239	0.000928	0.000426	-0.000129	0	0.000849	-1.54e-05	0.000511	0.00115	7.8e-05	-0.000105	-0.000266	-0.000328	0.00107	-0.00089	0	-4.31e-06
PIK3CA:Point:2/21|21/21:1047:ENSP00000263967.3:p.His1047Arg	-0.000506	0	0.000485	0.000255	0	-0.000877	-0.00299	0	0	0.000135	-0.00155	0.00145	0	-0.000939	0.00112	0.00142	0.00248	0.0021	-0.000234	0.00154	0.0013	-0.000503	-0.00333	0	-0.00292	0.000928	-0.000607	-0.00286	0.00224	0.00236	0.00183	0.000678	0.00056	-0.00371	-0.00283	-0.00272	0	-0.00242	-0.0035	-2.05e-05	0.000217	-0.00062	0.00115	0.000139	0.00109	-0.000413	-0.00171	0	0.00129
PIK3CA:Point:2/21|21/21:1047:ENSP00000263967.3:p.His1047Leu	0.00145	0	0.000319	0.000335	0	0.000965	0.000306	0	0	0.00189	0.000848	0.00134	0	0.00106	-0.00131	6.9e-05	0.000433	0.000779	0.00197	0.00328	-0.000107	-0.000683	0.000691	0	-0.00194	-0.00117	0.00224	-0.0012	-0.00046	-0.000292	0.000906	0.000397	-4.41e-05	-0.00113	0.00255	0.00189	0	-0.00112	-0.00359	-0.000487	-0.00227	-0.000401	0.00272	0.000498	-0.00226	0.00266	-0.00144	0	0.00288
PIK3CA:Point:2/21|5/21:345:ENSP00000263967.3:p.Asn345Lys	-0.00101	0	-0.000729	0.003	0	0.00242	0.00136	0	0	-0.000799	0.00218	0.00266	0	-0.00132	-0.000305	0.000793	0.00215	-0.00115	0.00653	0.0086	-0.00159	6.29e-05	0.00368	0	-0.00128	5.73e-05	0.00319	-0.00126	-0.00127	0.000745	0.00221	0.00412	-0.00175	0.000456	0.00134	-0.00323	0	0.00313	-0.00114	-0.00102	0.00119	-0.000344	0.00487	0.00245	0.00375	0.00473	-0.00432	0	-0.00286
PIK3CA:Point:21/21:1047|5/21:345:ENSP00000263967.3:p.Asn345Lys	0.000164	0	0.000336	0.000527	0	0.000682	-0.00393	0	0	-0.00199	-0.000445	0.000644	0	-0.00021	0.00172	0.00237	0.00434	0.00198	0.000973	0.00614	0.00148	0.000741	-0.00546	0	-0.00281	0.000226	-0.000884	-0.00272	0.00179	0.00133	0.0011	-0.000251	0.000672	-0.00348	-0.00466	-0.00219	0	-0.000777	-0.00379	0.000786	0.00169	4.16e-05	0.00214	0.000634	0.00349	-0.00174	-0.00406	0	0.00239
PIK3CA:Point:21/21:1047:ENSP00000263967.3:p.His1047Arg|5/21:345	-0.000534	0	0.0002	0.000559	0	0.000251	-0.00351	0	0	-0.00175	-0.000238	0.000771	0	-0.00102	0.0022	0.00254	0.00315	0.0013	0.000359	0.00315	0.00116	0.000222	-0.0041	0	-0.0024	0.000658	-0.000454	-0.00292	0.00204	0.0022	0.00164	0.000674	0.000441	-0.00291	-0.00468	-0.00355	0	-0.000721	-0.00155	0.00069	0.00136	0.000288	0.000983	0.00084	0.0045	-0.00124	-0.00245	0	0.00024
PIK3CA:Point:21/21:1047:ENSP00000263967.3:p.His1047Arg|5/21:345:ENSP00000263967.3:p.Asn345Lys	-0.000184	0	0.000131	0.00054	0	0.000302	-0.00263	0	0	-0.00108	-0.000518	0.00065	0	-0.000851	0.00163	0.00194	0.00232	0.000885	0.000826	0.0028	0.000926	0.00024	-0.0032	0	-0.00212	0.000569	-0.000144	-0.00202	0.00177	0.0016	0.00133	0.000426	0.000499	-0.00224	-0.00345	-0.00242	0	-0.000605	-0.000861	0.000345	0.00148	0.000256	0.000869	0.000398	0.00318	-0.000609	-0.00163	0	0.000527
PIK3CA:Point:21/21:1047:ENSP00000263967.3:p.His1047Arg|5/21	-0.000998	0	3.28e-05	0.000317	0	-0.000268	-0.00289	0	0	-0.00161	-0.000388	0.000724	0	-0.000648	0.00185	0.00211	0.0024	0.000596	0.00106	0.00248	0.0012	0.000301	-0.0035	0	-0.00202	0.000393	-0.000469	-0.00251	0.00162	0.00122	0.00154	0.000683	0.000122	-0.00213	-0.00282	-0.00314	0	-0.000723	-0.00227	0.000278	0.000873	-0.000363	0.00127	0.000654	0.00296	-0.000489	-0.00226	0	0.000235
PIK3CA:Point:21/21:1047:ENSP00000263967.3:p.His1047Leu|5/21:345	0.00703	0	-0.000281	0.00026	0	0.00829	0.00344	0	0	-0.0064	0.00752	-0.00184	0	0.00233	-0.000971	0.00235	0.00582	-0.00244	0.0105	0.0124	-0.0026	0.0018	-0.00324	0	0.00125	-0.00201	0.00368	0.00251	-0.00553	-0.00312	-0.000587	-0.00302	-0.00583	0.00335	0.00178	0.0034	0	0.00658	-0.00334	0.00167	0.00241	0.00153	0.00593	0.00376	0.00973	-0.000817	-0.00923	0	-0.000629
PIK3CA:Point:21/21:1047:ENSP00000263967.3:p.His1047Leu|5/21:345:ENSP00000263967.3:p.Asn345Lys	0.00701	0	-0.000579	9.88e-05	0	0.00703	0.00244	0	0	-0.00482	0.00526	-0.00169	0	0.00202	-0.00132	0.0019	0.00473	-0.002	0.00832	0.0118	-0.00151	0.00166	-0.00284	0	0.00104	-0.00174	0.00322	0.00273	-0.00408	-0.0026	-0.000561	-0.0022	-0.00397	0.00329	0.000969	0.00305	0	0.00531	-0.00298	0.00178	0.00324	0.00123	0.0044	0.00272	0.00755	0.001	-0.00653	0	-0.00173
PIK3CA:Point:21/21:1047:ENSP00000263967.3:p.His1047Leu|5/21	0.00547	0	-0.000299	0.00158	0	0.00699	0.00172	0	0	-0.0086	0.00719	-0.00108	0	0.00343	-0.00124	0.00287	0.00702	-0.00383	0.0137	0.0129	-0.00114	0.00398	-0.00566	0	0.00178	-0.00131	0.00213	0.000304	-0.00444	-0.00562	0.00169	-0.00158	-0.00674	0.00457	0.00406	0.00126	0	0.00644	-0.00836	0.000995	0.00214	-0.00152	0.00762	0.00386	0.00933	0.00295	-0.00956	0	-0.000967
PIK3CA:Point:21/21|5/21:345:ENSP00000263967.3:p.Asn345Lys	-0.000303	0	-1.52e-05	0.00129	0	0.000647	-0.00363	0	0	-0.00165	-0.000433	0.000373	0	-0.000467	0.00106	0.00181	0.00287	0.00235	0.000678	0.00133	0.00131	0.000739	-0.00473	0	-0.00285	0.000789	0.000913	-0.00193	0.00154	0.00136	0.00119	3.48e-05	9.65e-05	-0.00206	-0.00274	-0.00118	0	-0.00125	-0.00139	0.000665	0.0016	0.000444	0.00116	0.000282	0.0023	-0.00304	-0.00315	0	0.00213
PIK3CA:Point:21/21:1047:ENSP00000263967.3:p.His1047Arg|8/21	-0.000472	0	0.000251	-4.06e-05	0	-0.00073	-0.00275	0	0	3.68e-05	-0.00127	-8.39e-05	0	-0.0007	0.000833	0.00153	0.00236	0.000908	-0.000182	0.000623	0.00181	-0.000251	-0.00236	0	-0.00241	5.92e-05	-0.000614	-0.00167	0.00181	0.00145	0.00131	0.000557	0.000499	-0.0022	-0.00275	-0.00194	0	-0.00176	-0.00196	0.000103	0.000578	-9.18e-05	0.00112	0.000672	0.00174	-0.000497	-0.00169	0	0.00158
PIK3CA:Point:21/21:1047:ENSP00000263967.3:p.His1047Leu|8/21	0.00348	0	0.000644	0.000133	0	0.000856	-0.000869	0	0	0.000158	-0.000217	-0.00103	0	0.000971	-0.00138	0.000419	0.00165	-0.000799	0.00177	0.00113	0.000798	-0.000998	-0.00103	0	-0.000397	-0.00147	0.000504	0.00127	-0.000626	-0.00107	-0.000305	-0.000624	-0.000631	0.000795	0.000308	0.0013	0	0.000818	-0.000982	0.00015	0.000822	-0.0004	0.000844	0.000152	-0.000267	0.000531	-0.00141	0	0.00241
PIK3CA:Point:5/21:345:ENSP00000263967.3:p.Asn345Lys|8/21	0.00166	0	-0.000304	0.00106	0	0.000958	-0.000326	0	0	-3.21e-05	0.00118	-0.0021	0	-0.000433	0.000325	0.00199	0.00379	-0.00274	0.00336	0.00304	0.000516	-6.81e-05	-0.000439	0	0.000193	-0.000922	0.00059	0.00305	2.17e-05	-0.000915	0.000147	0.000421	-0.00161	0.00449	0.00105	-0.0016	0	0.00383	0.00204	0.000605	0.00499	0.00166	0.00123	0.000324	0.00532	0.00351	-0.004	0	-0.00251
PIK3R1:Point	0.00565	0	0.000905	0.00401	-0.00049	0.00239	-0.00319	0	-0.00389	-0.0024	-0.00198	0.00344	0	-0.000789	-0.0038	0.00547	-0.000288	-0.00318	0.00106	-0.0035	-0.00397	0.00339	0.00214	0	-0.00206	-0.000832	0.000221	-0.00364	0.00221	-0.00172	0.000387	-0.00362	-1.04e-05	-0.000967	0.00226	-0.00235	0	0.00496	-0.00599	-0.00468	-0.000884	-0.00104	0.000829	-0.00145	-0.00704	0.0104	0.00475	0.000905	-0.0027
PTEN:Point	-0.00115	0	-0.00194	0.00197	-0.0025	0.00185	0.00125	0	-1.34e-05	-6.59e-05	0.000169	0.00152	0	0.000965	0.000669	0.00168	-0.000517	-0.00143	-0.00146	-0.00254	-0.000309	0.00164	-0.00173	0	-1.88e-05	0.000603	-0.000799	-0.00139	0.000137	0.00197	-0.00138	0.00012	-0.0013	0.000843	0.00218	-0.00268	0	0.00138	0.00197	0.0013	-0.00148	-0.000571	-0.000429	-0.00175	0	-0.00128	-0.00127	0.000452	-0.000175
PTEN:Point:missense_variant	0.00053	0	-0.00325	0.0163	0.00113	0.000666	0.00145	0	0.00427	-0.00144	-0.00152	0.000132	0	-0.00199	-0.00175	-0.0031	-0.00135	-0.00177	-0.00267	-0.00128	-0.00084	-0.000916	-0.000962	0	0.00217	0.00109	-0.000532	-0.00177	-0.00153	0.0019	2.72e-05	0.00358	-0.000184	0.00196	0.00224	-0.00192	0	0.000709	0.00316	0.00102	-0.000382	-0.00333	-0.00218	-0.00213	0	-0.00104	-0.00501	-0.000855	0.00412
PTEN:Point:(frameshift_variant|missense_variant)	-0.000895	0	-0.00241	0.00514	-0.00046	0.00109	0.000826	0	0.000817	-0.000514	-0.00159	0.00135	0	-0.000898	-0.000213	0.000355	-0.000736	-0.00268	-0.00241	-0.00283	-0.000459	0.00127	-0.00135	0	0.000752	0.000554	0.000132	-0.00102	0.000398	0.00222	-0.000452	0.00109	-0.00055	0.00115	0.000291	-0.00252	0	0.00108	0.00299	0.00147	-0.001	-0.00215	0.000608	-0.000676	0	-0.0022	-0.00251	0.000718	0.002
PTEN:Point:(5/9|8/9)	0.00116	0	-0.00186	0.00611	0.00214	0.0022	0.000876	0	-0.00166	0.000539	0.000551	0.000928	0	-0.000759	-0.000412	0.000362	-0.00166	0.000876	4.85e-05	-0.00254	-0.0016	0.000589	-0.000924	0	0.000746	0.000637	-0.00047	-0.000869	-0.00117	0.00196	-0.000736	0.000542	-0.000821	0.000941	-0.000636	-0.00274	0	0.000191	0.00328	0.00327	0.000333	-0.00142	0.000566	0.000149	0	-0.00151	-0.00156	0.00223	-0.00151
PTEN:Point:none	-0.000728	0	-0.00174	0.000128	-0.00581	0.0023	-0.000623	0	0.00149	-0.00292	-0.00167	0.00184	0	0.00128	0.0011	0.000426	0.00137	-0.00232	-0.00259	-0.00218	0.00205	0.00176	-0.00363	0	0.00151	-0.000626	0.000236	-0.000675	0.00214	0.000711	-0.000759	0.0012	-0.000254	-0.000494	0.00147	-0.00155	0	0.00245	0.00046	-0.00115	-0.00178	-0.000798	-0.00155	-0.00375	0	-0.0015	0.00058	-3e-05	0.00201
PTEN:Point:(PF00782|PF10409)	-0.00196	0	-0.00185	0.0033	0.000269	0.002	0.0019	0	-0.000137	0.00143	0.00118	0.0017	0	0.000339	-0.000367	0.00168	-0.00116	-0.000617	0.000379	-0.00291	-0.00252	-4.53e-05	-0.000898	0	-0.0023	-0.000413	-0.00104	-0.00188	-0.00106	0.00301	-0.00103	-0.000353	-0.00177	0.00119	0.00212	-0.00275	0	0.0014	0.00166	0.00297	-0.0014	-0.000716	4.02e-05	-0.000427	0	-0.000978	-0.00164	0.00144	-0.0017
PTEN:Point:(PF00782|none)	0.000812	0	-0.00168	0.00368	-0.00203	0.000737	0.000314	0	0.00117	-0.00206	-0.000566	0.000815	0	0.000118	0.000445	-0.000123	-1.42e-06	-0.0014	-0.00163	-0.00254	5.62e-05	0.00107	-0.00114	0	0.00152	-4.72e-05	-0.00185	-0.00177	0.000762	0.00144	-0.000426	0.00153	-0.000717	0.000682	0.0018	-0.00146	0	0.00196	0.00113	0.000952	-0.000453	-0.00125	-0.00105	-0.00217	0	-0.00172	-0.00144	-0.000324	0.000246
PTEN:Point:(PF10409|none)	-0.00314	0	-0.00337	-0.00145	-0.00621	0.00467	0.000744	0	-0.000256	0.000617	-0.00119	0.00267	0	0.00237	0.0014	0.00343	-0.000543	-0.00385	-0.00213	-0.0031	0.00087	0.0036	-0.00651	0	-0.00107	0.000467	0.00116	-0.000542	0.00162	0.00181	-0.00317	-0.00175	-0.00241	-0.000119	0.00218	-0.00352	0	0.00308	0.000493	-0.000681	-0.00354	0.000122	-0.000828	-0.00323	0	-0.000876	0.000165	0.00143	0.00145
PTEN:Point:SM00404	0.00143	0	-0.00209	0.00667	-0.000987	0.000838	0.00106	0	0.00243	-0.00124	-0.000381	0.00156	0	-0.00128	-0.000696	-0.00123	-0.00152	-0.00137	-0.00149	-0.00326	-0.00115	-0.000924	-0.00116	0	0.00147	-0.00155	-0.00255	-0.00145	0.0011	0.00237	-0.000591	0.00195	-0.000798	0.00099	0.00242	-0.00171	0	0.00151	0.00312	0.0019	0.00122	-0.00166	-0.000687	-0.0013	0	-0.00208	-0.00153	-0.000331	-0.00218
PTEN:Point:none	-0.0114	0	-0.00453	-0.00853	-0.00767	0.00833	0.00452	0	-0.0048	0.00423	-0.000374	0.00408	0	0.00742	0.0031	0.00994	0.00139	-0.0029	-0.00493	-0.00468	0.000973	0.0121	-0.0129	0	-0.00684	0.00399	0.00315	-0.00288	-0.00383	0.00338	-0.0066	-0.00757	-0.00429	0.0024	0.00436	-0.00589	0	0.00656	0.00163	0.00115	-0.00553	0.000399	-0.00195	-0.00494	0	-0.00342	-0.00183	0.00527	0.000754
PTEN:Point:frameshift_variant|missense_variant:5/9	-0.00209	0	-0.00297	0.00329	0.000801	0.00202	0.002	0	0.00182	-0.000492	-0.00231	0.00199	0	9.06e-05	-0.000288	0.00163	-0.000614	-0.00195	-0.00345	-0.00384	-0.00178	0.00181	-0.000767	0	0.000477	-0.000908	-0.000553	-0.00102	-0.000335	0.00161	2.25e-05	0.000988	-0.00162	0.00186	0.00249	-0.00394	0	0.000986	0.00298	0.00299	-0.000469	-0.00195	0.00272	0.000833	0	-0.00438	-0.00243	0.00194	0.00041
PTEN:Point:PF00782:missense_variant|PF10409:frameshift_variant	-0.00272	0	-0.00146	0.00238	0.000157	0.00144	0.00143	0	0.00131	-0.000278	-0.000805	0.000774	0	-3.14e-05	-0.00125	0.000727	-0.000695	-0.00103	-0.000978	-0.00131	-0.00105	0.00089	0.000246	0	-0.000275	-0.000557	-0.00119	-0.000597	-0.000374	0.000623	-8.4e-05	6.43e-05	-0.000712	0.000791	0.00233	-0.00197	0	-0.000225	0.00194	0.00181	-0.000802	-0.00108	0.00247	0.0011	0	-0.00182	-0.000661	0.00117	0.000218
PTEN:Point:PF00782:missense_variant|PF10409	-0.00452	0	-0.00261	0.00478	0.00153	0.00369	0.00271	0	0.000439	0.000695	0.000475	0.00218	0	0.000518	-0.00119	0.00247	-0.001	-0.00111	-0.00069	-0.0027	-0.00197	0.000819	-0.000753	0	-0.00233	-0.000186	-0.00145	-0.00118	-0.00209	0.00173	-0.00126	-0.000802	-0.00194	0.00151	0.00359	-0.00406	0	-0.000308	0.00219	0.00362	-0.00184	-0.00036	0.00114	0.000429	0	-0.00145	-0.00222	0.00227	-0.000756
PTEN:Point:PF00782|PF10409:frameshift_variant	-0.00187	0	-0.00129	0.00206	0.000682	0.00121	0.00104	0	-0.000102	7.98e-05	-0.000232	0.000758	0	-0.00066	-0.000813	0.000362	-0.00117	-0.00103	-0.00177	-0.00289	-0.00133	0.000292	-0.000361	0	-0.00033	-0.000518	-0.00127	-0.00138	-0.000456	0.0012	-0.000524	0.000223	-0.00109	0.00107	0.00167	-0.00201	0	0.000866	0.0023	0.00215	-0.000144	-0.00195	0.00245	0.000769	0	-0.00195	-0.000864	0.00129	-0.00105
PTEN:Point:PF00782:missense_variant|none	0.000138	0	-0.00177	0.00377	-0.0016	0.00135	0.000654	0	0.00179	-0.00199	-0.00107	0.000778	0	0.00034	-0.000123	5.53e-05	0.000611	-0.00111	-0.00198	-0.00164	0.000544	0.00101	-0.000644	0	0.00115	0.000119	-0.00112	-0.000951	6.67e-05	0.000217	-0.000167	0.00151	-0.000731	0.000939	0.00244	-0.00195	0	0.000929	0.000146	0.000381	-0.000475	-0.00104	-0.000397	-0.00181	0	-0.0013	-0.00142	-0.000181	0.00165
PTEN:Point:PF10409:frameshift_variant|none	-0.00363	0	-0.00187	-0.00122	-0.00528	0.00226	0.000917	0	0.00111	-0.00102	-0.0024	0.00173	0	0.00107	0.000156	0.00147	0.000359	-0.00357	-0.00284	-0.00211	0.000518	0.0031	-0.00392	0	0.000206	0.000237	0.000203	-0.000841	0.00185	0.00119	-0.00104	-0.000189	3.1e-05	0.000195	0.00169	-0.00241	0	0.00181	0.00194	-0.000327	-0.00163	-0.00105	0.000829	-0.002	0	-0.00164	-0.000212	0.000837	0.00141
PTEN:Point:SM00404:missense_variant|none:frameshift_variant	-0.00185	0	-0.00134	0.00192	-0.000301	0.00143	0.000739	0	0.000481	-0.000754	-0.00123	0.000735	0	-0.000274	-0.000402	0.000826	-0.000745	-0.00174	-0.00138	-0.00168	-0.000879	0.000955	0.000104	0	0.000145	-0.000474	-0.000436	-0.000149	0.000257	0.000699	-8.53e-06	0.000398	-0.000553	0.00119	0.00134	-0.00153	0	-0.000645	0.00258	0.00162	-0.00128	-0.00096	0.00155	0.000231	0	-0.002	-0.00128	0.000575	0.00107
PTEN:Point:SM00404:missense_variant|none	-0.00427	0	-0.00361	0.00477	-0.00323	0.00439	0.00218	0	0.00123	-0.00121	-0.000627	0.00229	0	0.00203	0.000631	0.00294	-0.000793	-0.00195	-0.00267	-0.00237	-0.00106	0.0033	-0.00369	0	-0.00126	0.000784	0.000771	-0.00165	-0.00125	0.00172	-0.00179	-0.000224	-0.00174	0.00239	0.00409	-0.00316	0	0.000695	0.00333	0.0018	-0.00303	-0.00074	-0.00047	-0.00254	0	-0.00392	-0.00381	0.000407	0.00266
PTEN:Point:SM00404|none:frameshift_variant	-0.00123	0	-0.00141	0.00166	-0.000955	0.000949	0.000896	0	0.000753	-0.000787	-0.00127	0.000932	0	-0.00027	9.54e-05	0.000761	-0.00088	-0.00227	-0.00164	-0.00302	-0.000983	0.000839	-0.000543	0	0.000593	-0.000472	-0.0011	-0.000929	0.000752	0.002	-0.000538	0.00055	-0.000888	0.0012	0.00166	-0.00225	0	0.000867	0.00303	0.00219	-0.000745	-0.00114	0.00114	-0.000569	0	-0.00205	-0.0011	0.000636	-0.000386
RB1:Point	-0.000939	0	-0.00408	0.000152	-0.00289	0.00154	-0.000222	0	-0.00171	-0.00429	-0.000394	0.0012	0	0.00188	0.000693	0.00416	-0.00743	-0.00282	0.00252	-0.00659	-0.00101	-0.000433	0.00204	0	0.00103	0.0023	0.00338	0.00402	0.00236	-0.000292	0.001	-0.00317	-0.00213	0.00165	0.0112	-0.0039	0	0.00227	-0.00554	-0.00695	0.00941	-0.0026	-0.00216	0.00176	-0.00317	0.00494	0	-0.000411	-0.0048
RB1:Point:none	0.000107	0	-0.002	0.00084	0.000868	0.000791	-0.000152	0	-0.00119	-0.00249	-0.00118	-0.000988	0	0.00042	0.000692	0.00126	-0.00616	-0.00197	-9.13e-05	-0.00286	-0.00133	-0.000587	0.0026	0	0.00056	0.0031	0.00142	0.00382	0.002	0.00058	0.000496	-0.00275	-0.000487	0.00132	0.00646	-0.00306	0	0.000887	-0.00196	-0.00359	0.00541	-0.0016	-0.00155	0.00119	8.82e-05	0.00268	0	-0.000474	-0.003
ROS1:Point	-0.00418	0	-0.00731	0.00202	-0.00482	0.00697	-0.00496	0	-0.00571	-0.0109	0.00646	0.0111	0	-0.00172	0	-0.00114	0.000723	0.000503	-0.000593	-0.0169	-0.00186	0.0077	-0.011	0	0.00874	0.00516	-0.0101	-0.00345	0.000383	0.00314	0.000266	-0.00242	0.00708	0.00301	0.00611	-0.00583	0	0.00318	0.00932	-0.00174	-1.22e-05	0	0.00568	0.00656	-0.00219	-0.00415	-0.0118	-0.0026	0.000578
ROS1:Point:none	-5.48e-05	0	-0.00392	0.00122	-0.00288	0.0035	4.66e-05	0	0.000762	-0.00397	0.00345	0.00401	0	0.000849	0	-0.00119	-0.000817	-0.000245	-0.00142	-0.00912	-0.00256	0.00455	-0.00682	0	0.00356	0.00388	-0.0021	-0.00171	0.000569	0.00256	-0.000887	-0.00162	0.00246	0.0024	0.000419	0.00172	0	0.000511	0.00608	-0.00092	-0.000286	0	0.000106	0.00131	-0.00159	-0.00397	-0.00336	-0.00416	-0.00131
ROS1:Point:none	-0.0061	0	-0.00255	0.00109	-0.00263	0.00535	-0.00069	0	0.000862	-0.00659	-1.52e-05	0.0024	0	-0.000177	0	-0.0018	0.00203	0.00104	-4.61e-05	-0.00607	0.000353	0.00392	-0.00755	0	0.000936	0.0057	-0.00253	0.000984	-0.000322	0.000771	-0.000933	-0.00262	0.000872	0.00228	0.00617	-0.00305	0	-0.000279	0.00622	-0.00117	0.00105	0	0.0023	0.0046	0.000239	-0.00479	-0.0042	-0.00225	0.00163
RUNX1:Point	0.00112	0	0.000373	0.000587	-0.001	0.000337	-0.00068	0	-0.000197	-0.000753	0.00013	0.000307	0	1.18e-05	-6.42e-06	0.000224	-6.21e-05	-0.000239	0.000906	0.000115	-0.000772	0.000116	0.00101	0	-0.000223	-0.000348	0.000963	8.93e-05	-6.6e-05	0.000629	-4.92e-05	0.00042	-0.000273	0.000755	-0.000288	-2.31e-05	0	-0.000255	-0.000417	-0.000159	2.13e-05	3.42e-05	-0.000335	4.78e-05	-0.000247	0.000588	-0.000764	-0.000166	-0.00153
RUNX1:Point:(frameshift_variant|missense_variant)	0.00167	0	0.000517	0.00077	-0.000688	0.000551	-0.00113	0	-0.000132	-0.000409	-5.47e-05	0.000501	0	0.000126	-0.000122	0.000508	0.000305	-0.000214	0.000376	4.64e-05	-0.0005	-0.000114	0.000794	0	-8.37e-05	-0.000678	0.000777	0.000348	-4.08e-05	0.000719	-1.01e-05	0.00102	-4.39e-05	0.000555	-0.000539	-0.000415	0	-0.000197	-0.000211	-0.000215	-0.000411	-0.000157	-0.000435	-0.000219	-0.000496	0.000913	-0.000476	-0.00031	-0.000971
RUNX1:Point:none	0.00741	0	0.00251	-0.00221	-0.00297	0.00195	-0.0022	0	-0.00253	-0.00388	0.00399	-3.2e-05	0	-0.000175	0.00283	-0.000459	0.00112	-0.00036	0.00613	0.00353	-0.00597	0.00396	0.0073	0	-0.000577	0.000977	0.00375	0.000576	-0.00142	-0.000818	-0.00179	-0.00102	-0.00223	0.00398	-0.000151	0.000562	0	-0.000387	0.00101	-0.0015	0.00177	0.00149	-0.00456	0.00134	-0.001	0.00106	-0.00336	-0.0072	-0.00904
RUNX1:Point:(PF00853|none)	0.00158	0	0.000459	0.000424	-0.000975	0.000387	-0.000517	0	-0.000538	-0.000528	0.000158	0.000331	0	-3.01e-06	0.000163	8.75e-05	-2.46e-05	-0.000261	0.00121	0.000194	-0.000915	0.000133	0.00115	0	-0.000342	-0.000435	0.0013	0.000196	-1.6e-05	0.000652	-6.42e-05	0.000487	-0.000429	0.000782	-0.000503	-1.47e-05	0	-0.000365	-0.000292	-2.42e-05	0.000249	-7.54e-05	-0.000553	-0.000106	-1.51e-05	0.000767	-0.000763	-0.000418	-0.0018
RUNX1:Point:PF00853|none:frameshift_variant	0.000417	0	0.000221	0.00121	-0.00135	0.000286	-0.00101	0	0.000189	-3.93e-05	0.000341	0.000241	0	0.00016	9.37e-05	0.000101	1.17e-05	-0.000131	0.000683	0.000241	-0.000249	-0.000529	0.000504	0	-0.000298	-0.001	0.000872	0.000256	0.000365	0.00108	0.000294	0.00111	-0.000386	0.000868	-0.000169	-0.000225	0	-0.000654	-0.000512	-0.000638	-7.34e-05	-0.000277	-8.28e-05	-0.000179	0.000155	0.000446	-0.000803	0.000573	-0.00109
RUNX1:Point:none:(frameshift_variant|missense_variant)	0.00167	0	0.000517	0.000771	-0.000688	0.000551	-0.00113	0	-0.000132	-0.000409	-5.46e-05	0.000501	0	0.000126	-0.000122	0.000508	0.000305	-0.000214	0.000376	4.64e-05	-0.0005	-0.000114	0.000794	0	-8.37e-05	-0.000678	0.000777	0.000348	-4.08e-05	0.000719	-1.01e-05	0.00102	-4.39e-05	0.000555	-0.000539	-0.000416	0	-0.000197	-0.000211	-0.000215	-0.000411	-0.000157	-0.000435	-0.000219	-0.000496	0.000913	-0.000476	-0.00031	-0.000971
SETD2:Point	-0.00103	0	-0.000948	-0.000328	0	0.000605	-0.000433	0	0	0.00026	0.000244	-5.87e-05	0	0.000697	-0.000114	-0.000192	0.000119	-0.00042	0.000633	-0.000614	4.85e-05	-0.000219	-0.00124	0	-0.000818	0.000175	0.00119	-2.32e-05	-0.000413	7.05e-05	0.00184	0.00167	1.13e-05	-0.00112	0.00136	0.000162	0	-0.000107	-0.000977	0.000236	0.00159	-0.000264	-0.000133	0.000724	0.000118	-0.00148	0.000348	0	-0.000251
SETD2:Point:(missense_variant|synonymous_variant)	-9.18e-05	0	-0.0019	-0.00229	0	0.00324	-0.00096	0	0	0.00155	-0.000153	2.96e-05	0	0.00142	-0.000934	-0.00103	0.000875	-0.0018	0.000425	0.000793	8.73e-06	-0.000666	-0.00505	0	-0.00179	0.000171	0.00406	-0.00237	-0.000925	-0.000757	0.0051	0.00311	0.000237	-0.00387	0.00338	-0.000415	0	-0.00162	-0.000431	0.00201	0.00229	-0.000895	0.000615	0.00281	-0.0008	-0.00333	0.00153	0	-0.00123
SETD2:Point:none	-0.000452	0	-0.000931	-0.000521	0	0.000702	0.000225	0	0	0.00056	0.000327	-0.000175	0	0.000375	-0.000183	-0.000278	0.000623	-0.000629	0.000416	-9.78e-05	0.000131	-0.000286	-0.00123	0	-0.000284	0.000126	0.000809	-0.000563	-0.000303	-6.61e-05	0.00125	0.00079	0.000342	-0.000977	0.000907	-6.23e-05	0	5.67e-06	-0.000785	0.000818	0.000648	-0.000138	0.000647	0.000476	0.000141	-0.000999	0.000626	0	7.11e-05
SETD2:Point:none	-0.000563	0	-0.00129	-0.0007	0	0.00124	-0.000168	0	0	0.000718	0.000711	-0.00017	0	0.000562	-0.000274	-0.000666	0.000379	-0.000651	0.00102	0.00048	0.000331	-0.00037	-0.00251	0	-0.000916	-4.63e-05	0.00119	-0.000451	-0.000215	-0.000509	0.00255	0.00207	0.000214	-0.00123	0.00174	-0.000508	0	-3.36e-05	-0.000945	0.000912	0.00133	-0.000219	0.000815	0.00187	0.000118	-0.00254	0.00127	0	-9.6e-05
SETD2:Point:none:(missense_variant|synonymous_variant)	-9.8e-05	0	-0.00234	-0.00277	0	0.00115	0.000755	0	0	0.00166	0.00204	7.26e-05	0	0.000722	-0.000661	-0.00111	0.00141	-0.00174	0.00115	0.000322	-0.000217	-0.000268	-0.00481	0	-0.00137	0.000104	0.00306	-0.00223	-0.000684	-0.002	0.00512	0.00471	0.000123	-0.00304	0.00324	-0.000788	0	-0.000182	-0.00209	0.00277	0.00249	-0.00124	0.00151	0.00222	0.000305	-0.00376	0.00182	0	0.000385
SETD2:Point:none:(missense_variant|synonymous_variant)	-0.000997	0	-0.00271	-0.00268	0	0.0024	-0.0001	0	0	0.00189	0.00252	-8.78e-05	0	0.000873	-0.000961	-0.00171	0.00159	-0.00244	0.0019	0.00205	-0.000187	-0.000756	-0.00676	0	-0.00224	0.000396	0.00291	-0.0023	-0.000575	-0.00184	0.00653	0.00614	0.000443	-0.00388	0.00428	-0.00155	0	-0.0005	-0.00257	0.00362	0.0033	-0.00201	0.00164	0.00349	0.00037	-0.00513	0.00253	0	-0.000355
SF3B1:Point	-0.00843	0	-0.00392	-0.00809	0.00313	-0.00197	0.00856	0	0.0222	0.00307	0	0	0	0.000627	-0.00671	0.012	0.00247	-0.00308	0.00498	0.00729	-0.00867	-0.0201	0	0	-0.00405	-0.0039	-0.000994	-0.0154	-0.000708	-0.00418	-0.00188	0.00233	-0.00152	0.00465	0	-0.0123	0	0	0.000387	-9.42e-05	-0.000616	0.011	0.0113	0.0143	0.038	-0.00134	-0.000515	-0.00614	-0.0161
SF3B1:Point:missense_variant	-0.00202	0	-0.000708	-0.00526	0.00416	-0.00151	0.00844	0	0.0201	0.00414	0	0	0	0.00152	-0.00888	0.00714	0.000164	-0.00457	0.0052	0.00558	-0.00856	-0.0173	0	0	-0.00426	-0.00424	0.00111	-0.013	-0.000879	-0.00113	-0.00223	-0.00045	-0.00283	0.00645	0	-0.00786	0	0	0.00156	-8.03e-06	0.000666	0.00479	0.0111	0.0103	0.0168	-0.00632	0.00179	-0.00306	-0.0105
SF3B1:Point:15/25	0.00453	0	-0.00155	-0.0058	0.00188	-0.006	0.0028	0	0.0205	0.00338	0	0	0	0.00148	-0.00613	0.00737	0.00395	-0.00368	0.00145	-0.000159	-0.00261	-0.01	0	0	-0.00351	-0.00135	-0.000385	-0.0107	-0.00352	-0.00374	-0.00113	-0.00069	-0.00417	0.00305	0	-0.00292	0	0	0.00594	-0.000851	-0.00384	-0.000652	0.00714	0.00648	0.0125	-0.0067	-0.00172	-0.00498	-0.00973
SF3B1:Point:none	-0.00932	0	-0.00464	-0.00993	0.00223	-0.00395	0.00917	0	0.0284	0.00257	0	0	0	0.000327	-0.00833	0.0129	0.00412	-0.00369	0.00571	0.00761	-0.0104	-0.0228	0	0	-0.00542	-0.00447	0.000325	-0.0169	-0.00125	-0.00623	-0.00226	0.00206	-0.00182	0.00406	0	-0.0152	0	0	-0.000497	-0.00197	-0.000308	0.011	0.0131	0.017	0.0415	-0.00355	-0.000111	-0.00666	-0.0184
SF3B1:Point:missense_variant:15/25	0.00453	0	-0.00155	-0.0058	0.00188	-0.006	0.0028	0	0.0205	0.00338	0	0	0	0.00148	-0.00613	0.00737	0.00395	-0.00368	0.00145	-0.000158	-0.00261	-0.01	0	0	-0.00351	-0.00135	-0.000385	-0.0107	-0.00352	-0.00374	-0.00113	-0.00069	-0.00417	0.00305	0	-0.00292	0	0	0.00594	-0.000851	-0.00384	-0.000652	0.00714	0.00648	0.0125	-0.0067	-0.00172	-0.00498	-0.00973
SF3B1:Point:none:missense_variant	-0.00224	0	-0.0011	-0.00568	0.00146	-0.00163	0.00856	0	0.0213	0.00363	0	0	0	0.00116	-0.00912	0.00726	0.000689	-0.00488	0.00462	0.0054	-0.00931	-0.0178	0	0	-0.00467	-0.00453	0.00191	-0.0127	-0.00133	-0.00212	-0.00218	-0.000251	-0.00325	0.00484	0	-0.00962	0	0	0.00177	-0.000853	0.000518	0.00374	0.0112	0.0108	0.0166	-0.00698	0.00158	-0.0037	-0.0121
SF3B1:Point:none:missense_variant	-0.00202	0	-0.000708	-0.00526	0.00416	-0.00151	0.00844	0	0.0201	0.00414	0	0	0	0.00152	-0.00888	0.00714	0.000164	-0.00457	0.0052	0.00558	-0.00856	-0.0173	0	0	-0.00426	-0.00424	0.00111	-0.013	-0.000879	-0.00113	-0.00223	-0.00045	-0.00283	0.00645	0	-0.00786	0	0	0.00156	-8.03e-06	0.000666	0.00479	0.0111	0.0103	0.0168	-0.00632	0.00179	-0.00306	-0.0105
SF3B1:Point:15/25:700:ENSP00000335321.5:p.Lys700Glu	0.00509	0	-0.00122	-0.00488	-0.000162	-0.00404	0.00275	0	0.017	0.000947	0	0	0	-0.00264	-0.00451	0.00516	0.00347	-0.005	0.0014	0.000566	0.000458	-0.00996	0	0	-0.00285	-0.000757	-0.00204	-0.00877	-0.00293	-0.00388	-0.000781	-0.00105	-0.00277	0.00383	0	-0.00351	0	0	0.00658	-0.000842	-0.00318	0.000936	0.00602	0.00507	0.0119	-0.00659	-0.00261	-0.00411	-0.00647
SMAD4:Point	0.0011	0	-0.000242	0.000665	0.000604	1.16e-05	-0.000214	0	0.000408	0.000273	-0.00106	0.000901	0	-0.00102	3e-05	0.000527	-0.00117	-0.000448	-0.00058	-0.000407	0.000679	-0.000332	0.00249	0	-0.000422	-0.000278	0.000515	-0.00186	-0.00131	0.000183	-0.000105	-0.000352	-0.000188	2.6e-05	-0.00131	-0.000431	0	-0.000152	-0.00344	1.42e-05	0.000594	0.000295	-6.64e-05	0.00244	0.00513	0.00163	-0.00118	-0.000932	-0.00171
TBX3:Point	0.00629	0	0	0.00046	-0.0114	0	0	0	-0.00634	0.00846	0.00114	0.000547	0	-0.000251	-0.00147	0.00311	-0.00458	-0.00595	-0.000731	0.000952	-0.00282	0.00248	0.00153	0	0.000486	-0.00338	0.00618	-0.000537	-0.00083	0.00155	0.00115	-0.000762	0.00536	-0.00116	-0.0108	-0.00567	0	-0.00366	-0.00523	0	0.00209	-0.0021	0.00355	0.00392	0.00293	-0.0067	0.00574	0.00321	0.00261
TBX3:Point:frameshift_variant	0.000136	0	0	0.0012	-0.0026	0	0	0	-0.00216	0.000233	0.00182	0.000951	0	7.31e-05	-0.00134	0.000507	0.00109	-0.00168	-0.000674	0.000674	0.00136	0.0015	-0.00109	0	-0.00113	0.000685	-0.000799	-0.000442	0.000315	-0.00018	0.0023	0.000467	0.00259	-0.000866	-0.000913	-0.000968	0	0.000614	-0.00117	0	0.000696	-0.00123	0.00217	-0.000345	0.000571	-0.00102	0.000537	-0.00124	0.00214
TBX3:Point:missense_variant	0.00108	0	0	-0.00123	-0.0026	0	0	0	-0.0039	0.0017	0.00083	-0.00113	0	-0.000936	2.91e-05	0.000226	-0.00268	-0.000119	-0.000402	-0.00195	-0.000931	-0.00165	0.00157	0	0.000189	-0.00283	1.38e-05	-0.00182	0.00119	0.00187	-0.000111	-0.000604	0.00173	0.000346	-0.000275	-0.00428	0	-0.000382	-0.000758	0	0.000828	-6.66e-05	-0.000168	0.00199	0.000846	-0.00063	-0.00118	0.000791	-0.000502
TBX3:Point:(frameshift_variant|missense_variant)	-0.000338	0	0	-0.000655	-0.00472	0	0	0	-0.00399	0.00281	0.00199	-0.000675	0	6.72e-05	-0.00112	0.000292	-0.000518	-0.000697	-0.0014	-0.00113	0.00041	-0.000377	-0.000435	0	-0.000487	-0.00186	0.00136	-0.00273	0.000641	0.00266	0.00115	-0.000732	0.00382	0.000218	-0.00335	-0.00429	0	0.000391	-0.00147	0	0.000739	-0.0013	0.0016	0.00184	0.000997	-0.00204	-0.000809	-0.000125	0.000124
TBX3:Point:7/8	0.00387	0	0	0.000933	-0.00465	0	0	0	-0.00373	0.00339	-0.00184	0.000586	0	0.00162	-0.00336	0.00177	-0.00235	0.00357	0.00403	0.00986	-0.00485	-0.000922	-0.00424	0	0.00513	-0.00423	-0.0013	0.00579	0.003	0.00531	0.00258	0.00213	0.00491	0.000435	-0.0045	-0.00297	0	0.00116	0.000767	0	0.00756	-0.000994	-0.000313	0.00387	0.00875	0.00591	0.00337	0.00364	-0.00104
TBX3:Point:(2/8|7/8)	0.00294	0	0	0.00262	-0.00198	0	0	0	-0.00616	0.000412	-0.00018	0.00148	0	0.00093	-0.00102	-7.85e-06	-0.00222	0.000376	0.00339	0.00282	-0.00349	0.00185	-0.00079	0	0.00307	-0.00162	0.00219	0.00156	0.00142	0.0011	0.00105	0.000584	0.00294	-0.000391	-0.00618	-0.00274	0	4.21e-05	-0.000639	0	0.00343	0.00134	0.00179	0.00215	0.00313	0.00362	0.000547	-4.09e-05	0.00242
TBX3:Point:PF00907	9.02e-05	0	0	-0.00222	-0.00107	0	0	0	-0.00307	0.00175	0.00102	-0.00093	0	-0.000907	-0.000495	-0.000276	-0.0033	-0.00343	0.00101	-0.001	-0.000109	0.00202	0.00201	0	0.000619	-0.000668	0.00215	-0.00224	-0.000873	-0.00138	0.000897	0.000557	0.000425	-0.000881	-0.00241	-0.00101	0	-0.00103	0.00141	0	-0.00106	0.000649	0.00298	0.000175	0.000625	-0.00257	0.00124	-0.000643	0.00052
TBX3:Point:none	0.0177	0	0	0.00777	-0.00932	0	0	0	-0.00599	0.00146	-2.49e-05	0.00161	0	-0.00305	0.00105	0.00532	-0.0026	0.000364	-0.00169	0.00482	-0.00199	0.00452	-0.00307	0	-0.00236	-0.00639	-0.0009	0.0105	0.00272	0.00558	-0.000814	0.00159	0.00682	1.07e-05	-0.00569	0.000708	0	-0.000885	-0.00342	0	0.0059	-0.00359	-0.00161	0.0101	1.79e-05	-0.00561	-0.00181	0.005	0.00726
TBX3:Point:(PF00907|PF12598)	-0.00392	0	0	-0.00128	-0.00303	0	0	0	-0.0029	0.00659	0.00261	-0.000412	0	-0.000555	-0.0017	6.45e-05	-0.004	-0.00548	-0.000928	0.000613	-0.000627	0.00129	0.000947	0	0.0014	8.76e-05	0.00501	-0.00449	-0.00181	-0.00172	0.002	-0.000246	0.0018	-0.000649	-0.00374	-0.00432	0	-0.000845	-0.000911	0	-0.00108	0.000881	0.00408	-0.000361	0.0035	-0.00339	0.00324	0.000323	0.00043
TBX3:Point:(PF00907|none)	0.0128	0	0	2.95e-05	-0.00716	0	0	0	-0.00793	0.00559	0.00166	-0.000597	0	-0.00333	-0.00139	0.00239	-0.00604	-0.00551	-0.00132	-0.00183	-0.000896	0.00412	0.00101	0	-0.00046	-0.00289	0.00277	0.00224	0.000291	0.00155	0.00125	0.00312	0.00374	-0.00255	-0.0088	-0.0029	0	-0.00154	-0.00116	0	0.00118	0.000142	0.00307	0.004	0.00143	-0.00661	0.00144	0.00204	0.00401
TBX3:Point:(PF12598|none)	0.00749	0	0	0.00303	-0.0105	0	0	0	0.00011	0.00621	0.000789	0.00209	0	0.00118	-8.64e-05	0.00514	-0.000914	-0.00158	-0.00232	0.00752	-0.00224	0.000945	-0.00305	0	7.99e-05	-0.00478	0.00276	0.0045	0.00105	0.00413	0.000105	-0.001	0.00686	0.000618	-0.00621	-0.00236	0	-0.000527	-0.0059	0	0.00744	-0.00292	0.000932	0.00431	0.0061	-0.00268	0.00312	0.00554	0.00293
TBX3:Point:SM00425	0.00115	0	0	-0.00175	-0.000577	0	0	0	-0.00235	0.00166	0.00116	-0.000258	0	-0.000857	-0.000206	-0.000369	-0.00231	-0.00238	0.000884	-0.000376	3.18e-05	0.00125	0.0014	0	0.000543	-0.000308	0.00191	-0.000888	-0.000514	8.72e-05	0.000872	0.000922	0.000763	-0.000723	-0.00197	-0.000555	0	-0.000126	0.00134	0	-0.00066	4.49e-05	0.0023	0.000418	2.79e-05	-0.002	0.000856	-0.000312	0.000408
TBX3:Point:none	0.0084	0	0	0.00519	-0.0163	0	0	0	0.000686	0.00693	0.000827	0.00333	0	0.00164	-0.00127	0.00735	-0.000857	-0.00208	-0.00414	0.0112	-0.00226	0.00165	-0.00609	0	0.0016	-0.00778	0.00327	0.00675	0.00135	0.00406	0.000644	-0.0017	0.00904	0.000716	-0.00671	-0.00857	0	-0.00176	-0.0107	0	0.0123	-0.00396	0.00144	0.00667	0.00987	0.00075	0.00541	0.00885	0.00427
TBX3:Point:frameshift_variant|missense_variant:7/8	-2.66e-05	0	0	-0.00102	-0.00481	0	0	0	-0.00384	0.00107	0.000867	0.0011	0	0.00101	-0.00178	0.000936	0.000785	-0.000119	-0.000653	-0.000424	0.000783	0.00145	-0.000624	0	-0.000827	-0.00113	-0.000184	-0.00103	0.000826	0.00199	0.00225	7.77e-05	0.00331	-6.67e-05	-0.00256	-0.00256	0	0.00097	-0.00164	0	0.00235	-0.00217	0.00163	0.000448	0.00114	0.000522	-0.000281	-0.000497	0.000834
TBX3:Point:PF00907:(frameshift_variant|missense_variant)	-0.000553	0	0	-0.000257	0.0011	0	0	0	-0.000544	0.000656	0.0013	-0.00107	0	-0.000834	-0.000473	-2.17e-05	-0.000632	-0.00105	-0.000579	-7.92e-05	0.000867	-0.000615	-0.000163	0	0.000371	-0.000624	-0.00106	-0.00141	0.000779	-0.000244	0.000704	-0.000116	0.000548	4.34e-05	0.00014	-0.0011	0	0.000362	-0.000409	0	6.68e-05	-0.000354	0.000979	-0.000325	0.000687	-0.00144	-0.000404	-0.000368	0.00105
TBX3:Point:none:(frameshift_variant|missense_variant)	0.0081	0	0	0.0042	-0.00884	0	0	0	-0.00545	0.000826	-0.000875	0.0018	0	-0.00132	-0.000181	0.00228	-0.000937	0.00194	-0.00226	0.000384	-0.00195	0.00211	-0.00126	0	-0.00279	-0.00355	-0.000708	0.00399	0.00233	0.00599	0.000121	4.53e-05	0.00579	-0.000296	0.00124	0.00311	0	0.000238	-0.00221	0	0.00403	-0.00295	-0.00115	0.00482	-0.00127	-0.00637	-0.00509	0.00124	-5.22e-05
TBX3:Point:PF00907:frameshift_variant|PF12598	-0.00705	0	0	0.00357	-0.00324	0	0	0	0.000564	0.00593	0.00314	0.000447	0	0.00173	-0.00237	-0.00116	0.00316	-0.00296	-0.00148	0.00389	0.00151	0.000448	-0.0015	0	0.00319	0.00236	0.00173	-0.00386	-0.000587	-0.00181	0.004	0.000253	0.00367	0.000372	-0.00661	-0.00507	0	0.00094	-0.00552	0	0.00184	-0.000694	0.00334	-0.00528	0.00525	-0.000981	0.00381	0.000639	0.00404
TBX3:Point:PF00907:missense_variant|PF12598	-0.00414	0	0	-0.00218	-0.00319	0	0	0	0.00244	0.00525	0.00437	-0.00244	0	0.00168	-5.83e-05	0.000956	-0.00127	-0.0038	-0.00462	0.000475	-7.4e-05	-0.00377	0.000444	0	0.003	0.000799	0.00206	-0.00653	-0.0006	-0.00217	0.00174	-0.00211	0.00272	0.00145	2.77e-05	-0.00941	0	-0.000817	-0.0033	0	-0.00123	0.00127	0.00159	-0.0033	0.00616	-0.0021	0.00291	0.00187	-0.000763
TBX3:Point:(PF00907|none):frameshift_variant	0.00179	0	0	0.00213	-0.00214	0	0	0	-0.00181	0.000961	0.00141	0.000825	0	-0.00079	-0.00107	-0.000168	0.00111	-0.00152	0.000556	0.00167	0.00146	0.00139	-0.000751	0	-0.000646	0.00095	-0.00193	0.000442	0.00111	0.00118	0.00278	0.00145	0.0025	-0.0014	-0.00221	0.00162	0	0.00141	-0.000117	0	0.000923	-0.00111	0.00252	-0.000675	-0.000541	-0.00272	-0.00142	-0.0023	0.00301
TBX3:Point:PF00907:frameshift_variant|none:missense_variant	0.00311	0	0	2.45e-05	-0.000533	0	0	0	-0.00319	0.000235	0.000495	0.000671	0	-0.000995	-0.00102	-0.000684	0.00066	0.00086	0.00156	-0.000742	0.000478	-0.000374	-0.00118	0	0.000368	-0.00231	-0.000451	0.000267	0.00219	0.00165	0.000966	0.000573	0.00212	-0.000525	-0.000738	-0.00063	0	0.000371	-0.00218	0	0.00187	-0.000977	0.0018	0.00231	-0.00017	-0.00143	-0.000773	0.00132	0.00145
TBX3:Point:PF00907:frameshift_variant|none	0.0185	0	0	0.00824	-0.0067	0	0	0	-0.00928	0.00278	0.00325	0.00234	0	-0.00382	-0.00104	0.00281	-0.000201	-0.00164	0.00112	0.00433	3.41e-05	0.0045	-0.00548	0	-0.000833	-0.0052	-0.00247	0.00836	0.00511	0.00496	0.00381	0.00345	0.00726	-0.00202	-0.00899	-0.00127	0	0.00202	-0.00439	0	0.00619	-0.00417	0.00451	0.00928	0.00026	-0.00614	-0.0016	0.00249	0.0145
TBX3:Point:PF00907:missense_variant|none:frameshift_variant	0.00211	0	0	0.00165	-0.00278	0	0	0	-0.000829	0.0014	0.00165	-0.00203	0	-0.000864	0.000801	0.00162	-0.00269	-0.00237	-0.000725	-0.00166	0.000976	-0.000352	-0.00034	0	-0.00226	-9.46e-05	-0.00099	-0.00122	-4.12e-05	0.00113	0.00088	0.000291	0.0026	-0.00104	-0.000202	-0.00219	0	-0.000765	0.000961	0	-0.00165	-0.000199	9.74e-05	-0.00043	-0.00133	-0.00524	-0.00206	-0.00116	0.000989
TBX3:Point:(PF00907|none):missense_variant	0.00272	0	0	-0.00229	-0.00157	0	0	0	-0.00373	0.000626	0.00138	-0.0012	0	-0.00107	-0.000215	0.000819	-0.00326	0.000317	-0.000805	-0.00424	-0.000439	-0.00206	5.98e-05	0	-0.000891	-0.00363	-3.48e-05	-0.00113	0.00221	0.00178	-0.000112	-0.000885	0.00194	0.000545	0.00143	-0.00638	0	0.000273	-0.000635	0	0.000672	-0.000669	-6.92e-06	0.00291	-0.000449	-0.00305	-0.0019	0.0013	-0.00112
TBX3:Point:PF00907:missense_variant|none	0.0174	0	0	0.00466	-0.00797	0	0	0	-0.00687	0.00369	0.00356	-0.00308	0	-0.00346	0.00249	0.00621	-0.00735	-0.00272	-0.00238	-0.00163	-0.000991	0.00086	-0.0031	0	-0.0032	-0.00734	-0.00187	0.00569	0.00372	0.00483	-0.000812	0.000191	0.00699	-0.000527	-0.00753	-0.00908	0	-0.00183	-0.0016	0	0.002	-0.00124	-0.000779	0.00973	-0.000547	-0.00763	-0.00156	0.00458	0.00731
TBX3:Point:PF00907|none:frameshift_variant	0.000784	0	0	0.000276	-0.0017	0	0	0	-0.00219	0.00144	0.000718	-3.92e-05	0	-0.00116	-0.000582	0.000347	-0.00213	-0.00228	0.000358	-0.00078	0.00056	0.00193	0.000546	0	-0.000769	0.000197	0.00179	-0.000466	-0.000367	0.000428	0.00153	0.00131	0.00119	-0.00159	-0.00252	-0.000501	0	-0.00028	0.000818	0	-0.000635	-0.000368	0.00245	0.000518	-0.000811	-0.00249	-1.45e-05	-0.0012	0.000495
TBX3:Point:PF00907|none:missense_variant	0.00418	0	0	-0.00331	-0.00321	0	0	0	-0.00618	0.00252	-0.000288	0.000632	0	-0.00186	-0.0012	-0.000437	-0.00392	-0.00198	-0.000449	-0.00242	-0.00128	0.000888	0.00133	0	0.000787	-0.00367	0.00341	-0.000534	0.000573	0.00114	0.000138	0.000116	0.00137	-0.000821	-0.000755	-0.0019	0	-0.00136	0.000123	0	0.000704	0.000129	0.00297	0.00447	0.000497	-0.00334	0.000125	0.00185	-0.0012
TBX3:Point:PF12598|none:frameshift_variant	-0.00187	0	0	0.00221	-0.0117	0	0	0	0.00215	0.00687	0.000392	0.00127	0	0.0039	-0.000523	0.00424	0.00144	-0.00496	-0.00505	0.00733	-0.00138	0.000788	-0.00108	0	-0.000568	0.000831	0.00269	-0.00075	-0.00179	0.0027	0.00266	-0.00124	0.00818	-0.000506	-0.00127	-0.00138	0	0.000621	-0.00515	0	0.00291	-0.000582	0.00185	-0.00512	0.00606	-0.00539	0.00267	0.000654	-0.00335
TBX3:Point:PF12598|none:missense_variant	-0.000761	0	0	-0.00122	-0.0113	0	0	0	0.000353	0.00419	-0.000225	0.00182	0	0.00121	-0.00237	0.0034	0.000112	0.00171	-0.00429	-0.000385	-0.000836	-0.00135	-0.00235	0	0.00103	-0.00395	0.00568	-0.00069	0.00215	0.00291	-0.000128	-0.00222	0.00599	0.000744	-0.000194	-0.0033	0	-0.00145	-0.00849	0	0.00659	-0.00318	0.000723	0.00356	0.0049	-0.00269	0.00318	0.00644	-0.0055
TBX3:Point:SM00425:(frameshift_variant|missense_variant)	4.51e-05	0	0	-0.0013	0.00213	0	0	0	-0.00165	0.00208	0.00258	-0.00208	0	-0.000817	0.000156	-0.000552	-0.000753	-0.00221	-0.000992	0.000948	0.000839	-0.000765	0.000763	0	0.000837	-0.00108	-0.00156	-0.00338	0.000707	0.000113	0.000835	-0.000271	0.000929	0.000387	-0.00177	-0.00046	0	0.00135	0.000959	0	-0.000995	-0.000302	0.00183	-0.00117	0.00116	-0.00481	-0.000803	-0.000816	0.000729
TBX3:Point:none:(frameshift_variant|missense_variant)	0.000562	0	0	0.00132	-0.0122	0	0	0	-0.00634	0.00334	-0.000439	0.00129	0	0.00159	-0.00163	0.00276	-5.14e-05	0.000339	-0.00329	0.00142	-0.00254	-6.97e-05	-0.00173	0	-0.00081	-0.0047	0.00283	-0.00115	0.000819	0.00428	-0.000164	-0.00267	0.00706	0.000752	0.00123	-0.00177	0	-0.00131	-0.00658	0	0.00425	-0.00242	0.000763	0.00498	0.00269	0.000122	9.39e-06	0.00179	-0.00249
TBX3:Point:(SM00425|none):frameshift_variant	0.000136	0	0	0.0012	-0.0026	0	0	0	-0.00216	0.000233	0.00182	0.000951	0	7.31e-05	-0.00134	0.000507	0.00109	-0.00168	-0.000674	0.000674	0.00136	0.0015	-0.00109	0	-0.00113	0.000685	-0.000799	-0.000442	0.000315	-0.00018	0.0023	0.000467	0.00259	-0.000866	-0.000913	-0.000968	0	0.000614	-0.00117	0	0.000696	-0.00123	0.00217	-0.000345	0.000571	-0.00102	0.000537	-0.00124	0.00214
TBX3:Point:SM00425:frameshift_variant|none:missense_variant	0.00179	0	0	-4.61e-05	-0.00176	0	0	0	-0.00453	0.00176	0.0006	0.000539	0	-0.000705	-0.000465	-0.000558	0.000333	0.000864	0.000709	-0.000339	-0.000231	-0.000229	0.000481	0	0.000357	-0.00197	0.000353	-0.000209	0.00138	0.00266	0.000723	-3.76e-05	0.00233	6.56e-05	-0.00266	0.000505	0	0.000871	-0.00123	0	0.00207	-0.00078	0.0019	0.00201	0.00062	-0.000311	-0.000431	0.000571	0.00187
TBX3:Point:SM00425:frameshift_variant|none	0.00771	0	0	0.00659	-0.0106	0	0	0	-0.00395	0.00846	0.0043	0.00286	0	0.000418	-0.00122	0.00373	0.00196	-0.00297	-0.00249	0.00856	-9.11e-05	0.004	-0.00452	0	0.00131	-0.00474	0.00132	0.00387	0.00254	0.00457	0.00367	0.000759	0.00945	0.000293	-0.0122	-0.00656	0	0.000967	-0.00852	0	0.00842	-0.00431	0.00364	0.00419	0.0078	-0.00584	0.00262	0.00349	0.00927
TBX3:Point:SM00425:missense_variant|none:frameshift_variant	2.34e-05	0	0	-0.000528	-0.00362	0	0	0	-0.000956	0.000764	0.00151	-0.00145	0	0.000671	-0.000341	0.00127	-0.00127	-0.00214	-0.00154	-0.00137	0.000338	-0.0004	-0.00085	0	-0.00121	-0.000538	8.31e-05	-0.0021	-0.000371	-0.0014	0.000787	-0.000698	0.00185	-0.000446	0.000635	-0.00433	0	-0.000996	-0.00141	0	-0.000523	2.24e-05	0.00103	0.000222	0.000617	-0.00115	1.82e-06	-0.000299	-0.00035
TBX3:Point:(SM00425|none):missense_variant	0.000993	0	0	-0.0011	-0.00239	0	0	0	-0.00356	0.0015	0.000832	-0.00104	0	-0.000836	5.44e-05	0.000252	-0.00258	-0.000153	-0.000419	-0.00166	-0.000939	-0.00148	0.00163	0	0.00028	-0.00271	1.84e-05	-0.00171	0.00109	0.00164	-5.76e-05	-0.000536	0.00163	0.000336	-0.000215	-0.00399	0	-0.000235	-0.000557	0	0.000697	-9.27e-05	-0.000235	0.00153	0.00078	-0.00062	-0.00116	0.000695	-0.000645
TBX3:Point:SM00425:missense_variant|none	0.00619	0	0	0.00154	-0.013	0	0	0	0.00033	0.00609	0.00275	-0.00217	0	0.00112	3.47e-05	0.00557	-0.00281	-0.00395	-0.00309	0.0024	-0.000865	-0.00128	-0.00467	0	0.00105	-0.00619	0.002	4.37e-05	0.00128	0.00218	0.000195	-0.00293	0.00698	0.000195	-0.00781	-0.0149	0	-0.00332	-0.00852	0	0.00503	-0.00119	0.000905	0.00497	0.00515	-0.00321	0.0033	0.00528	0.00403
TBX3:Point:SM00425|none:frameshift_variant	0.00165	0	0	-0.00205	-0.0048	0	0	0	-0.00482	0.00373	0.00187	-0.000421	0	7.66e-05	-0.00173	0.00169	-0.00346	-0.00476	0.000218	-0.00106	6.9e-05	0.00228	-0.000619	0	-0.00228	-0.00108	0.00405	-0.00272	-0.00179	-0.000537	0.00187	0.000943	0.00268	-0.00228	-0.00429	-0.00294	0	-0.00071	0.000596	0	-0.00205	0.000162	0.00413	0.00115	0.0013	-0.00357	0.00234	-0.00128	-0.000233
TBX3:Point:SM00425|none:missense_variant	0.00223	0	0	-0.00401	-0.00277	0	0	0	-0.0058	0.00454	0.00016	0.000246	0	-0.00123	-0.000777	-0.000156	-0.00349	-0.00175	-0.000269	0.000196	-0.00128	0.000847	0.00226	0	0.0011	-0.00308	0.0043	-0.00143	7.31e-05	0.00294	0.000104	0.000357	0.00184	-0.000127	-0.00354	3.29e-05	0	-0.000149	0.000577	0	0.000499	-0.000804	0.00234	0.00363	0.00107	-0.00388	0.00067	0.000757	-0.000479
TP53:Point	-0.00315	0	0.00414	0.00315	-0.000409	-0.0144	0.000469	0	0.00242	0.0262	0.00601	0.00399	0	0.00883	0.00104	0	0.0048	0.00268	0.000818	0	-0.0185	-0.0155	0.0115	0	-0.00762	-0.00459	0.0182	0	0	0.00838	0	0	-0.00783	-0.00943	0.00457	0.00244	0	0.00121	-0.00862	0.00486	0.0143	0.0056	-0.0206	-0.00145	0.0102	0	-0.0085	0.00644	0.0167
TP53:Point:frameshift_variant	0.000465	0	-9.99e-05	-0.000186	0.000345	-0.000362	-0.000273	0	-0.000703	8.73e-05	-2.38e-05	0.000356	0	0.000777	-0.000138	0	0.000662	-4.59e-05	-9.6e-05	0	-0.000245	0.000508	-0.000174	0	-0.000528	-0.000697	0.000259	0	0	9.06e-05	0	0	-0.000268	0.000238	0.000379	-0.000257	0	0.000412	0.000207	0.000341	-0.000534	0.000485	-0.000139	1.03e-05	-0.000529	0	-0.000462	-0.0001	0.000792
TP53:Point:missense_variant	-0.000638	0	0.00191	0.000675	-0.00263	-0.00061	-0.000241	0	5.52e-05	0.000425	-0.001	-0.000594	0	0.00109	0.00423	0	-0.00299	0.00141	0.000219	0	-0.00672	-0.00245	0.00491	0	0.00171	0.000367	0.00462	0	0	0.00146	0	0	-0.000288	-0.00271	0.000749	0.00205	0	0.00127	-0.00305	0.0012	0.00304	-0.00141	0.00076	0.00244	0.00758	0	0.00157	0.00163	0.00135
TP53:Point:stop_gained	0.000219	0	-0.000128	0.0033	0.00189	-0.000863	-0.00227	0	0.00361	0.0096	0.00381	-0.00255	0	0.00417	0.000307	0	-0.00196	-0.000499	0.0032	0	-0.000306	-0.00255	0.00108	0	-0.00312	0.000159	0.0028	0	0	0.00123	0	0	-0.00118	-0.00283	-0.00459	0.00546	0	-0.00108	-0.00136	-0.000729	0.000263	-0.000846	-0.00534	-0.000993	-0.000682	0	-0.00417	0.00166	-0.00556
TP53:Point:(frameshift_variant|missense_variant)	0.0001	0	0.00137	8.62e-05	-0.00209	-0.00165	-0.000917	0	-0.00474	0.000723	-0.00255	0.000982	0	0.000938	0.00301	0	0.000224	0.000619	0.000287	0	-0.00617	-0.00107	0.00625	0	-0.000971	-0.0017	0.00499	0	0	0.00239	0	0	-0.00183	-0.000802	0.00523	-0.00129	0	0.00155	-0.000172	0.00291	0.00121	-0.000842	-0.000655	0.00328	0.00745	0	0.000295	0.000547	0.00672
TP53:Point:(frameshift_variant|stop_gained)	0.000532	0	-7.14e-05	0.00042	0.000589	-0.000588	-0.000573	0	-0.000134	0.00122	0.000198	0.000522	0	0.00155	3.75e-05	0	0.000707	-0.000217	0.000247	0	-0.0006	0.000332	-2.24e-05	0	-0.00116	-0.000965	0.000531	0	0	0.000141	0	0	-0.000606	-0.000211	7.37e-05	0.000347	0	0.000274	-2.07e-05	0.000194	-0.000459	4.44e-05	-0.000735	-4.4e-05	-0.000596	0	-0.00106	0.000143	0.000197
TP53:Point:(missense_variant|stop_gained)	-0.00348	0	0.00491	0.00527	-0.00247	-0.003	-0.00188	0	0.00421	0.0157	0.00182	-0.00393	0	0.00562	0.00881	0	-0.00699	0.00139	0.00621	0	-0.0114	-0.00937	0.0105	0	-5.38e-05	0.000852	0.014	0	0	0.00481	0	0	-0.00221	-0.00726	-0.00312	0.00863	0	0.000735	-0.00832	0.000852	0.00506	-0.00248	-0.00513	0.00335	0.0149	0	-0.0011	0.00534	-0.00317
TP53:Point:5/11	-0.000264	0	1.58e-05	0.00162	-0.00168	-0.00105	0.000792	0	-0.00261	-0.00145	0.000963	0.00141	0	0.000547	-0.000373	0	-0.00145	0.0015	-0.000708	0	-0.0013	-0.00159	-0.00275	0	0.000433	4.17e-05	0.00241	0	0	0.00259	0	0	5.81e-05	-0.00169	0.00108	0.0022	0	-0.00165	0.00353	-0.00013	-0.000434	-0.00311	-0.000724	-0.00159	-0.00138	0	0.00163	0.00261	0.00154
TP53:Point:6/11	-0.000127	0	-0.000612	0.00212	-0.000183	0.000612	-0.000657	0	0.000177	0.005	0.000487	0.000167	0	0.000406	-0.000162	0	0.000847	-0.00117	0.000491	0	5.2e-06	9.78e-05	0.000458	0	-0.00254	0.000437	-0.000466	0	0	-0.00197	0	0	-0.000146	-0.000417	-0.000216	0.000252	0	0.000159	-0.00268	5.1e-05	0.00125	0.00101	-0.00212	0.000727	0.000459	0	0.000421	-0.00134	-0.00107
TP53:Point:7/11	-0.0103	0	0.00163	-0.00518	0.00985	-0.00239	0.00258	0	0.00189	0.00534	0.00688	-0.0024	0	-0.000282	0.005	0	0.00717	3.56e-06	0.0042	0	-0.00112	0.000821	0.00547	0	-0.0013	-0.000373	0.0104	0	0	-0.00315	0	0	0.000331	-0.000579	0.00122	-0.00668	0	0.00808	-0.0118	0.0027	-0.000969	0.00651	0.00471	0.00768	-0.00645	0	-0.0032	0.00333	0.00681
TP53:Point:8/11	-4.92e-05	0	0.000316	-0.000109	0.0001	-0.000442	0.000216	0	0.000491	0.000413	-0.000181	-4.77e-06	0	0.000882	0.000144	0	6.74e-05	0.000121	8.21e-05	0	-0.000644	0.000225	0.000932	0	0.000485	-0.000434	0.000416	0	0	-0.000301	0	0	-9.86e-05	-0.000555	-5.33e-05	-0.000159	0	0.000744	0.000333	0.000547	0.000508	-0.000102	7.67e-05	-0.000143	0.000975	0	0.000235	-8.02e-05	0.000102
TP53:Point:(4/11|5/11)	0.000765	0	0.000173	-0.000441	-0.00135	-0.000668	0.00055	0	-0.000912	-0.000177	0.000199	0.000792	0	0.000536	-5.88e-05	0	-0.000465	0.000972	-4.67e-05	0	-0.000971	-0.000252	-0.00105	0	-0.000148	4.92e-05	0.00153	0	0	0.00155	0	0	2.98e-05	-0.000468	-0.000298	0.000665	0	-0.000716	0.00139	-3.3e-05	-0.000526	-0.000655	-0.000597	-0.000812	0.000348	0	-1.61e-05	0.00144	0.000861
TP53:Point:(4/11|6/11)	0.00105	0	-0.000832	0.000156	-0.00073	0.000425	-0.00131	0	0.00101	0.00654	-0.000486	0.000368	0	0.000404	0.000347	0	0.000936	-0.000893	0.000595	0	-0.0004	8.05e-05	0.000216	0	-0.0025	0.000601	0.000759	0	0	-0.000483	0	0	-0.000205	0.000587	-0.000651	-0.000194	0	-0.00128	-0.00288	-7.12e-06	0.000167	0.00139	-0.00308	0.000129	0.000572	0	-0.000236	-0.0011	-0.00105
TP53:Point:(4/11|7/11)	-0.00218	0	0.000969	-0.00828	0.00765	-0.00256	0.00202	0	0.00144	0.00364	0.00131	0.00137	0	0.00239	0.00371	0	0.00228	0.000242	0.0033	0	-0.00359	0.00189	0.00526	0	-0.0016	0.00104	0.012	0	0	0.00198	0	0	0.000711	0.0022	-0.000507	-0.00425	0	0.00253	-0.0115	0.000484	-0.00301	0.00549	0.000595	0.00376	-0.00106	0	-0.00361	0.00285	0.00469
TP53:Point:(4/11|8/11)	0.00029	0	0.000576	-0.000981	0.000303	-0.000837	0.000193	0	0.000489	0.000728	-0.000983	0.000598	0	0.00107	-5.72e-05	0	-0.000134	0.000203	0.000396	0	-0.00109	0.000184	0.00173	0	0.00092	-0.000301	0.00144	0	0	0.000258	0	0	-0.000475	-0.000234	-4.71e-05	-3.23e-05	0	0.000732	-0.000158	0.000386	0.000431	0.00017	-0.000482	-0.000838	0.00167	0	7.05e-05	0.0001	0.000441
TP53:Point:(5/11|6/11)	-0.000687	0	-0.000523	0.0034	-0.00227	-0.000522	0.000679	0	-0.00257	0.00201	0.00139	0.00121	0	0.000552	-0.00038	0	0.000435	0.000657	0.000576	0	-0.00121	-0.00113	-0.00124	0	-0.00255	0.000261	0.00147	0	0	0.000217	0	0	0.000199	-0.00162	0.00132	0.00222	0	-0.00152	0.00147	-0.000211	0.00107	-0.0018	-0.00236	-0.000338	0.00035	0	0.000937	0.00109	0.000818
TP53:Point:(5/11|7/11)	-0.00179	0	0.000454	0.000448	-0.000325	-0.00201	0.000988	0	-0.00362	-0.000867	0.00245	0.000406	0	0.000286	0.000773	0	0.000204	0.00157	0.000331	0	-0.00237	-0.000999	-0.00241	0	-0.00086	-0.000608	0.00431	0	0	0.00268	0	0	0.00136	-0.00124	0.00119	0.000414	0	-0.000335	0.00172	2.32e-05	-0.000819	-0.00153	0.000118	0.000369	-0.00187	0	0.000145	0.00437	0.00449
TP53:Point:(5/11|8/11)	0.000429	0	0.000779	0.000693	-0.000729	-0.00124	0.00103	0	-2.87e-05	-0.000432	-5.49e-05	0.000403	0	0.00164	-0.000211	0	-0.000369	0.0011	0.000159	0	-0.00172	-0.000795	0.000721	0	0.000907	-0.000567	0.00191	0	0	0.00104	0	0	-0.000191	-0.00157	-0.000279	0.00143	0	0.000368	0.00311	0.00118	0.000965	-0.00174	-0.00068	-0.00135	0.00179	0	0.000459	0.00144	0.0012
TP53:Point:(6/11|7/11)	-0.0039	0	-0.000224	0.000413	0.00438	-0.00036	-0.00145	0	0.000963	0.00828	0.00275	-0.00127	0	0.000455	0.00304	0	0.00332	-0.00146	0.00243	0	-0.00148	0.000947	0.00304	0	-0.00535	-8.03e-05	0.00213	0	0	-0.00309	0	0	-0.000674	-0.000713	0.000293	-0.00165	0	0.00232	-0.0083	0.0011	0.00279	0.00395	-0.00233	0.00507	-0.00012	0	5.48e-05	-0.00151	0.000635
TP53:Point:(6/11|8/11)	-0.000102	0	0.000254	0.00039	0.000359	-0.000574	0.000214	0	0.000936	0.00203	-0.000123	8.54e-05	0	0.00157	0.000477	0	0.00028	-0.000405	0.000164	0	-0.00117	0.00012	0.00189	0	-3.62e-05	-0.000512	0.000654	0	0	-0.000899	0	0	-0.000362	-0.00093	3.44e-06	0.000125	0	0.000772	-0.00042	0.000878	0.00152	0.000213	-0.00084	0.000102	0.00249	0	0.000338	-0.000635	-0.000319
TP53:Point:(7/11|8/11)	-0.00247	0	0.000891	-0.000901	0.00432	-0.00207	0.000774	0	0.00168	0.00217	-0.000286	-0.000799	0	0.00171	0.00143	0	0.00147	-0.000315	0.00131	0	-0.00203	-0.000689	0.00494	0	0.00143	-0.000869	0.00399	0	0	-0.000877	0	0	0.000102	-0.000467	0.000415	-0.000222	0	0.00305	-0.00118	0.00237	0.00143	0.00204	0.000273	0.00136	0.00203	0	-0.000845	0.000632	0.00205
TP53:Point:PF00870	-0.00112	0	0.000595	0.000935	0.000565	-0.00366	0.00104	0	-0.000537	0.00873	0.000715	-4.95e-06	0	0.00164	0.00119	0	0.00181	0.000298	-0.000362	0	-0.00449	-0.00237	0.00354	0	-0.0026	-0.000131	0.00774	0	0	2.91e-05	0	0	0.000656	-0.00339	0.00299	0.00273	0	-0.0015	-0.00207	0.00296	0.00459	-0.000295	-0.00347	0.00123	0.00411	0	0.00157	0.00267	0.005
TP53:Point:none	-5.02e-05	0	-7.67e-05	-0.000922	0.000289	-0.000822	-0.000323	0	-0.000256	-0.000216	0.000528	0.000907	0	0.000848	-5.66e-05	0	-0.000268	0.000447	0.000186	0	-0.00107	5.11e-05	0.000309	0	0.000251	-0.000869	-0.000433	0	0	0.000759	0	0	-0.000338	-1.22e-05	-0.000537	-0.000356	0	0.000674	0.000945	0.000244	0.000153	0.000145	-0.00101	-0.000914	-0.000825	0	-0.000947	0.000194	0.000258
TP53:Point:(PF00870|PF07710)	-0.00224	0	0.000917	0.00302	-0.000602	-0.00483	-0.00102	0	0.000166	0.0161	0.000751	-0.00188	0	0.00354	0.00301	0	0.00319	0.000869	-0.00128	0	-0.00813	-0.00656	0.00596	0	-0.00489	0.000398	0.0116	0	0	0.00156	0	0	-0.00103	-0.0063	0.0043	0.00368	0	-0.00187	-0.00402	0.00223	0.00503	0.000754	-0.00535	0.00184	0.0118	0	0.000301	0.00334	0.00642
TP53:Point:(PF00870|none)	-0.000818	0	0.00298	-0.00121	0.00366	-0.00959	0.00346	0	-0.00125	0.0152	0.00363	0.00359	0	0.00405	4.39e-05	0	0.00338	0.000375	-0.000401	0	-0.00979	-0.00751	0.00759	0	-0.00234	-0.00352	0.0119	0	0	0.0029	0	0	-0.00239	-0.00513	0.00424	0.00102	0	0.00213	-0.000684	0.00723	0.00942	0.00204	-0.0128	-0.0027	0.00172	0	-0.00152	0.00315	0.0111
TP53:Point:(PF07710|none)	0.000128	0	-0.000399	-0.0011	0.00028	-0.000807	-0.00124	0	0.000497	-0.00101	0.000659	0.00104	0	0.00153	0.000184	0	-0.000156	0.000813	-0.000203	0	-0.00231	-2.23e-05	0.000477	0	-8.5e-06	-0.00136	-0.000738	0	0	0.00107	0	0	-0.000803	-0.00029	-0.00049	-0.000436	0	0.00121	0.00124	-0.000308	-0.000113	0.000507	-0.000527	-0.000535	-0.000158	0	-0.00143	0.000369	-8.37e-05
TP53:Point:missense_variant:5/11	0.000722	0	-0.000819	0.00123	-0.00235	-7.06e-05	0.000535	0	-0.00132	-0.00102	0.00149	0.00108	0	-0.000277	-2.02e-05	0	-0.00174	0.001	-0.00102	0	-0.00148	-0.000115	-0.00119	0	0.000633	1.87e-06	0.00243	0	0	0.00123	0	0	1.28e-05	-0.00112	0.000905	0.00193	0	-0.000939	0.0038	-0.000127	-0.00051	-0.00235	-0.000638	-0.000183	0.000212	0	0.000789	0.00197	-0.00076
TP53:Point:missense_variant:7/11	-0.00279	0	0.00186	-0.00159	0.00487	7.6e-05	-0.00146	0	-0.000847	0.00318	0.00165	-0.00201	0	-0.000187	0.00526	0	0.0021	-0.000252	0.00295	0	-0.00145	-0.000593	0.009	0	-0.00152	-0.000773	0.00214	0	0	0.000188	0	0	0.00235	0.0012	-0.00227	-0.000682	0	0.00546	-0.00733	0.00116	0.000894	-0.000911	0.00195	0.00343	0.00118	0	-0.000314	0.00238	0.00165
TP53:Point:missense_variant:8/11	0.000278	0	0.000639	-0.000609	0.000251	-0.000612	0.000525	0	0.000262	0.000288	-0.000716	-0.000243	0	0.000514	5.17e-05	0	3.55e-06	5.92e-05	-5.46e-05	0	-0.000778	7.59e-05	0.0019	0	0.0014	4.9e-05	0.000581	0	0	-0.000139	0	0	-0.000359	-0.000697	-1.14e-05	0.000139	0	0.000737	-9.88e-06	0.000834	0.0012	-0.000226	0.000614	-0.000467	0.00197	0	0.000588	-0.000155	0.00111
TP53:Point:missense_variant:(5/11|6/11)	0.000169	0	-0.000509	0.00116	-0.00142	0.000656	0.00107	0	-0.000491	-0.000825	0.00129	0.000536	0	0.000241	0.000819	0	-0.000851	0.000893	-0.000117	0	-0.00199	-0.000389	-0.000663	0	8.65e-05	0.000109	0.000947	0	0	0.00075	0	0	0.000216	-0.00134	0.000268	0.00194	0	-7.32e-05	0.00203	0.000107	0.00074	-0.000819	-0.000901	0.0003	0.00147	0	0.00108	0.000678	-0.000322
TP53:Point:missense_variant:(5/11|7/11)	0.000433	0	-0.000364	-0.000252	-0.00153	-0.000839	-3.64e-05	0	-0.00203	-0.000869	0.00307	-1.68e-05	0	-2.76e-05	0.003	0	-0.00238	0.000799	-0.000773	0	-0.00306	-0.000919	0.000769	0	-0.000166	-0.000522	0.00286	0	0	0.00211	0	0	0.00143	-0.000269	0.000368	0.00143	0	-0.00013	0.00221	0.000345	-0.000469	-0.00382	-0.000279	0.0018	0.00112	0	0.00192	0.00412	0.000133
TP53:Point:missense_variant:(5/11|8/11)	0.00083	0	0.000105	-0.00022	-0.00085	-0.000522	0.000711	0	-7.56e-05	-0.000358	0.000316	0.000311	0	0.000555	0.000273	0	-0.000631	0.000547	-0.000241	0	-0.00139	0.000145	0.000988	0	0.00106	-1.04e-05	0.00134	0	0	0.00028	0	0	-0.000364	-0.00124	8.27e-06	0.000873	0	0.000337	0.00182	0.000788	0.000772	-0.00103	-4.23e-05	-0.000521	0.00185	0	0.000856	0.000787	0.000621
TP53:Point:missense_variant:(6/11|7/11)	-0.00477	0	0.00191	-0.00208	0.00349	0.00311	-5.51e-05	0	0.00152	0.00741	0.0028	-0.00273	0	0.000642	0.00845	0	0.00435	0.000673	0.00566	0	-0.00528	-0.00019	0.00698	0	-0.00384	-0.000392	0.00242	0	0	-0.000621	0	0	0.0031	-0.000268	-0.000597	0.0011	0	0.00703	-0.0114	0.00243	0.00201	0.00204	0.000188	0.00449	0.00117	0	0.000329	-0.000472	0.00181
TP53:Point:missense_variant:(6/11|8/11)	4.44e-05	0	0.000491	-0.000278	0.000278	-0.000235	0.000815	0	0.000709	0.000685	-0.000935	-0.000581	0	0.000695	0.000342	0	0.000633	-0.000171	0.000678	0	-0.00186	-0.000283	0.00207	0	0.00135	0.000349	0.000843	0	0	-0.00026	0	0	-0.000365	-0.00122	0.000544	0.00059	0	0.00141	-0.00115	0.000928	0.00231	0.000775	-0.000165	-0.000574	0.00305	0	0.00117	-0.000766	0.00116
TP53:Point:missense_variant:(7/11|8/11)	0.000682	0	0.00147	-0.00159	0.00192	-0.00167	-0.000397	0	0.00107	0.00215	-0.000601	-0.00131	0	0.000591	0.0017	0	0.000144	-0.000284	0.00169	0	-0.0021	-0.000475	0.00629	0	0.00142	0.00011	0.00116	0	0	8.91e-05	0	0	0.000163	-0.000305	-0.001	0.000551	0	0.00257	-0.00227	0.00202	0.002	0.000338	0.000686	-3.33e-05	0.00341	0	-5.59e-05	0.000654	0.00172
TP53:Point:frameshift_variant:6/11|missense_variant:5/11	0.00128	0	-0.00122	0.000723	-0.00259	-0.000829	0.000858	0	-0.00274	-0.000243	0.00161	0.00195	0	-0.000577	0.000798	0	-0.00174	0.00126	-0.000992	0	-0.000924	-0.000519	-0.00173	0	1.11e-05	-0.000415	0.000803	0	0	0.000439	0	0	-0.000317	-0.00165	0.00134	0.00172	0	-0.0012	0.00555	-0.000117	0.000552	-0.00261	-0.00218	-0.00118	0.000775	0	0.001	0.00181	-0.000557
TP53:Point:(frameshift_variant|missense_variant):6/11	-0.00043	0	-0.000102	0.000187	0.000192	0.000187	-0.000107	0	-0.000101	0.000665	4.14e-05	6.8e-05	0	0.000361	0.000677	0	0.000294	4.2e-05	0.000171	0	-0.000482	0.000165	5.68e-05	0	-0.000452	-0.00015	-0.000196	0	0	-0.000283	0	0	0.00019	-0.000311	0.000218	2.79e-05	0	0.000347	-0.000449	-0.000182	0.000568	0.000725	-0.000688	-9.54e-05	0.000654	0	0.00027	-0.000495	-0.000316
TP53:Point:frameshift_variant:6/11|missense_variant:7/11	-0.00254	0	4.97e-05	-0.00148	0.00442	-0.00162	-0.00184	0	-0.00147	0.00774	0.000861	-0.000594	0	-0.00128	0.0053	0	0.00279	-1.2e-05	0.00243	0	0.00103	0.000562	0.0072	0	-0.00321	-0.000521	-0.000538	0	0	-0.00222	0	0	0.000835	0.000572	0.000445	-0.00386	0	0.00488	-0.0059	0.000325	0.000905	0.000552	-0.000854	0.00222	-0.000165	0	-0.000528	0.000348	0.00102
TP53:Point:frameshift_variant:6/11|missense_variant:8/11	8.59e-05	0	0.000279	-0.000315	3.96e-05	-0.000436	-4.01e-05	0	-5.93e-06	0.000615	-0.000347	0.000159	0	0.00049	0.000329	0	4.37e-05	0.00011	-2.74e-06	0	-0.000554	0.000172	0.000976	0	0.000401	-0.000155	0.000274	0	0	-0.000252	0	0	-0.000173	-0.0006	0.000249	-0.000122	0	0.000456	-5.23e-07	0.000273	0.00071	0.000118	-4.34e-05	-0.000381	0.00107	0	0.000371	-0.000149	0.000393
TP53:Point:frameshift_variant:6/11|missense_variant	-0.00282	0	0.00164	0.000824	-0.00224	-0.00134	-0.00118	0	-0.00121	0.00476	-0.00197	0.000175	0	-0.0007	0.00701	0	-0.00316	0.00219	-0.000644	0	-0.00653	-0.00276	0.00803	0	0.000326	0.000287	0.00494	0	0	-3.49e-05	0	0	-0.00153	-0.00332	0.0033	0.00136	0	0.00165	-0.00136	0.000542	0.00435	-0.000199	-0.00122	0.00263	0.0103	0	0.00306	0.00131	0.00292
TP53:Point:frameshift_variant|missense_variant:5/11	0.00188	0	-0.00065	1.69e-05	-0.00104	-0.000421	0.000147	0	-0.00195	-0.00156	0.000885	0.00164	0	0.000697	-0.000504	0	0.000373	0.000706	-0.000396	0	-0.00101	0.000561	-0.00133	0	-0.000816	-0.000968	0.00138	0	0	0.00102	0	0	-0.000472	-0.00017	0.00133	0.000532	0	-0.000295	0.00341	0.000288	-0.00133	-0.00148	-0.000852	-0.000483	-0.000931	0	-0.000302	0.0011	0.00171
TP53:Point:frameshift_variant|missense_variant:6/11	0.000145	0	-9.29e-05	5.75e-06	0.000286	-4.98e-05	-3.88e-05	0	-0.000438	3.47e-05	9.44e-06	0.000209	0	0.000838	0.000115	0	0.00057	-1.84e-05	5.22e-05	0	-0.000644	0.000473	-5.67e-05	0	-0.000457	-0.000514	3.78e-05	0	0	1.69e-05	0	0	-8.12e-05	9.61e-05	0.000306	-7.25e-05	0	0.000467	-1.64e-05	0.000199	-9.58e-06	0.000528	-7.42e-05	0.000133	0.00012	0	-0.000155	-0.000241	0.000499
TP53:Point:frameshift_variant|missense_variant:7/11	0.00124	0	0.000586	-0.00238	0.00409	-0.000912	-0.00124	0	-0.00239	-0.000301	0.000342	0.000509	0	0.0005	0.000671	0	0.00393	-0.000833	0.00145	0	-0.000113	0.00184	0.00204	0	-0.003	-0.00198	0.00168	0	0	7.19e-05	0	0	-0.000357	0.00246	0.000839	-0.00377	0	0.00329	-0.00211	0.000918	-0.00241	0.000202	-3.83e-05	0.00164	-0.00173	0	-0.00131	0.000216	0.00383
TP53:Point:frameshift_variant|missense_variant:8/11	0.000987	0	0.000342	-0.000688	0.000513	-0.000735	2.03e-05	0	-0.000473	0.000124	-0.00053	0.000461	0	0.00103	-0.000139	0	0.000893	4.19e-05	-0.000117	0	-0.000782	0.000516	0.00122	0	0.000338	-0.000653	0.00053	0	0	3.42e-05	0	0	-0.000505	-0.000252	0.000622	-0.000251	0	0.00083	0.000362	0.000836	0.000219	0.000195	0.000274	-0.000404	0.000636	0	-0.000182	-0.000201	0.00162
TP53:Point:(frameshift_variant|stop_gained):6/11	0.00086	0	-0.000941	0.00111	0.000197	-0.000975	-0.00126	0	0.000967	0.00489	0.000186	-0.000142	0	0.000304	0.000484	0	0.00013	-0.000534	-0.000387	0	0.00107	-0.000383	0.000876	0	-0.00171	0.000248	-0.000477	0	0	-0.00128	0	0	-0.000682	3.08e-05	-0.000255	-0.000157	0	-0.00139	-0.00133	-0.000353	0.000793	-0.000175	-0.00169	0.000109	-7.15e-05	0	0.0003	-0.000637	-0.00049
TP53:Point:frameshift_variant:6/11|stop_gained	0.00012	0	-0.000834	0.00154	0.00161	-0.00175	-0.00202	0	0.00241	0.00937	0.00204	-0.000136	0	0.00264	0.00143	0	-0.000378	-0.000238	0.00148	0	0.000784	-0.0017	0.00114	0	-0.00292	-0.000317	0.000743	0	0	-0.000752	0	0	-0.0013	-0.00226	-0.00333	0.00316	0	-0.000293	-0.000969	-0.00109	0.00119	-0.00064	-0.00489	-0.00205	-0.000727	0	-0.00181	0.000368	-0.0043
TP53:Point:frameshift_variant|stop_gained:6/11	0.000877	0	-0.000271	0.000306	0.000131	-0.000545	-0.000611	0	-0.000506	0.000775	2.39e-05	0.000474	0	0.00107	-0.000309	0	0.000794	-0.000398	7.4e-05	0	-9.31e-05	0.000408	9.47e-05	0	-0.00123	-0.000803	7.81e-05	0	0	-0.000128	0	0	-0.000562	0.000306	0.000346	-0.000257	0	-0.000114	-0.00046	0.000421	-0.000639	-5.86e-06	-0.000338	0.000216	-0.000659	0	-0.0007	-5.31e-05	0.0009
TP53:Point:missense_variant:5/11|stop_gained:6/11	0.000931	0	-0.000782	0.00102	-0.00136	-0.000326	0.00013	0	-7.99e-05	0.000269	0.00105	0.000515	0	0.000513	7.83e-05	0	-0.00107	0.000345	-0.000164	0	-0.000816	-0.000217	-0.00044	0	-0.000524	-0.000141	0.00107	0	0	0.000379	0	0	-0.000365	-0.000767	6.27e-05	0.00133	0	-0.00104	0.0014	0.000198	-0.000114	-0.00158	-0.000907	0.000342	0.000292	0	0.000388	0.000963	-0.000276
TP53:Point:missense_variant:5/11|stop_gained	0.00037	0	-0.00112	0.00447	-0.00358	-0.00195	0.000227	0	0.000795	0.00321	0.0057	0.000315	0	0.00293	0.000219	0	-0.00396	0.000904	0.00111	0	-0.00259	-0.00354	-0.00141	0	-0.0012	-0.000873	0.00626	0	0	0.00156	0	0	-0.00114	-0.00298	-0.00168	0.00669	0	-0.00427	0.00492	-7.88e-05	-0.00031	-0.00473	-0.0046	-0.000514	-0.00101	0	-7.67e-05	0.00523	-0.0044
TP53:Point:(missense_variant|stop_gained):6/11	-0.000244	0	-0.000233	0.00184	-0.000683	0.000633	-0.000175	0	0.00132	0.00292	0.000997	-0.00114	0	0.000884	0.000756	0	0.000434	-0.000503	0.000802	0	-0.000478	-0.000199	0.000268	0	-0.00174	3.2e-05	0.000712	0	0	-0.000831	0	0	9.39e-05	-0.00111	-0.00117	0.00104	0	-0.000353	-0.00334	0.000547	0.00131	0.000621	-0.000846	0.0015	0.000544	0	0.000151	-0.00124	-0.000899
TP53:Point:missense_variant:6/11|stop_gained	-0.0018	0	0.000194	0.00274	8.58e-05	0.000349	-0.000638	0	0.000649	0.00657	0.00177	-0.0012	0	0.00204	0.0003	0	-4.77e-05	-0.000367	0.00231	0	-0.00128	-0.00127	-5.93e-05	0	-0.00234	-0.00014	0.00168	0	0	-0.000279	0	0	-0.000107	-0.00164	-0.00183	0.00215	0	-9.91e-05	-0.00212	-0.000154	0.000563	0.000949	-0.00312	0.000341	-0.000804	0	-0.00182	-0.000112	-0.00257
TP53:Point:missense_variant:7/11|stop_gained:6/11	0.000566	0	0.000271	0.000598	0.00213	-0.000451	-0.00245	0	0.00208	0.0055	0.0025	-0.00259	0	0.00097	0.00284	0	-0.000177	-0.00049	0.00234	0	0.000199	-0.000322	0.0055	0	-0.00312	0.000456	0.00072	0	0	-0.00038	0	0	0.000388	0.00129	-0.00401	0.000315	0	0.000819	-0.00806	0.0006	0.000474	-0.00131	0.000629	0.00466	8.26e-05	0	2.32e-05	0.00116	-0.000657
TP53:Point:missense_variant:7/11|stop_gained	-0.000457	0	0.00205	0.0014	0.0055	-0.00152	-0.00339	0	0.00463	0.0132	0.00478	-0.00375	0	0.00428	0.00562	0	-9.34e-05	-0.000228	0.00494	0	-0.00169	-0.00365	0.00554	0	-0.00398	-0.000591	0.00498	0	0	0.000578	0	0	0.000499	-0.00251	-0.00641	0.00625	0	0.00264	-0.00822	0.000738	0.00101	-0.000745	-0.00495	0.00065	0.000663	0	-0.00535	0.00297	-0.00532
TP53:Point:missense_variant:8/11|stop_gained:6/11	0.00108	0	5.56e-05	2.87e-05	-0.000555	-0.00124	-0.000378	0	0.000812	0.00285	-0.000687	-0.000671	0	0.000828	4.62e-05	0	-0.000291	-0.000332	0.000283	0	-0.000533	-0.000413	0.00151	0	0.000879	6.65e-05	0.00109	0	0	-0.000688	0	0	-0.000595	-0.000711	0.000356	0.000545	0	-0.000122	-0.000912	0.00128	0.00171	-0.000118	-0.000217	-0.000272	0.000893	0	-7.35e-05	-0.000386	0.000558
TP53:Point:missense_variant:8/11|stop_gained	0.000231	0	0.000524	0.000291	0.0006	-0.000996	-0.000198	0	0.000676	0.00225	-0.000137	-0.000333	0	0.00158	0.00022	0	-0.00021	-0.00034	0.000648	0	-0.00119	-0.000295	0.00183	0	0.000464	-0.000271	0.00119	0	0	2.77e-06	0	0	-0.000634	-0.00118	-0.000499	0.00116	0	0.000404	-0.000423	0.00083	0.00103	-0.000403	-0.000558	-0.000449	0.00172	0	-0.000564	0.000185	-0.000184
TP53:Point:missense_variant|stop_gained:6/11	-0.000915	0	0.00135	0.00269	-0.00448	-0.00133	-0.00168	0	0.00114	0.00589	-0.000474	-0.00205	0	0.00125	0.00499	0	-0.00438	0.00134	0.000248	0	-0.00634	-0.0038	0.00834	0	-0.000687	0.000245	0.00691	0	0	0.00207	0	0	-0.00132	-0.00305	3.13e-05	0.00267	0	-0.00116	-0.00467	0.00133	0.00298	-0.00196	0.000271	0.00549	0.0109	0	0.00224	0.00185	0.00143
TP53:Point:4/11|5/11:175	0.00217	0	-0.000259	-0.00369	-0.00194	-0.00137	0.00129	0	-0.00162	-0.000544	-0.000984	0.00215	0	0.000949	-0.00092	0	-0.00235	0.000628	-0.00141	0	-0.000951	-4.11e-05	-0.00202	0	-1.78e-05	-0.000297	0.00175	0	0	0.00286	0	0	0.000174	0.00115	-0.000403	-0.00237	0	-0.0019	0.00152	-0.00117	-0.00111	-0.000544	-0.000734	-0.000349	0.00138	0	-0.000508	0.000834	-0.0017
TP53:Point:4/11|7/11:248	0.00186	0	-0.000257	-0.000921	0.000876	-0.000572	-0.00124	0	-0.000494	0.000839	-0.000995	0.000165	0	-0.000357	-0.000497	0	0.000292	-0.000109	-0.000626	0	-0.00162	-0.000403	0.00123	0	-0.00101	0.00133	0.00253	0	0	0.00162	0	0	0.000996	0.00242	-9.92e-06	0.000194	0	-0.000779	-0.00435	8.2e-05	-4.71e-05	0.00205	-0.000272	0.00194	0.0022	0	-0.00146	0.000671	0.000268
TP53:Point:5/11:175|6/11	0.000817	0	-0.00125	0.000742	-0.00242	0.000289	-1.47e-05	0	-7.16e-05	0.00396	0.00236	0.00106	0	0.000478	-8.71e-05	0	-0.000971	-0.00241	-1.95e-05	0	-0.000296	7.99e-05	-0.000588	0	-0.00384	-0.000637	-0.00186	0	0	-0.00146	0	0	-2.37e-05	-1.34e-05	0.000738	-0.000553	0	-0.00078	-0.000619	-0.00034	0.00225	0.000221	-0.00305	0.00171	0.00117	0	0.00132	-0.00238	-0.00307
TP53:Point:5/11:175|7/11:248	0.000806	0	-0.000633	9.24e-05	-0.000576	-0.000415	0.000192	0	-0.000698	-0.000365	0.00067	-3.42e-05	0	-0.000185	-0.000117	0	-0.000534	0.000233	-0.00059	0	-0.000468	-0.000781	0.000227	0	-0.000648	-0.000278	-0.000667	0	0	0.000796	0	0	0.00126	0.000702	0.000511	-0.00093	0	-0.000433	0.000147	0.000132	0.000332	-8.36e-05	0.000905	0.00202	0.000942	0	-0.000241	-8.94e-05	-0.00104
TP53:Point:5/11:175|7/11	-0.000842	0	-0.000298	-0.00289	0.00134	-0.00138	0.00202	0	-0.00109	-0.000519	0.004	-3.07e-05	0	0.000515	0.00204	0	-0.000371	-0.00012	-7.76e-05	0	-0.00124	0.000346	0.000906	0	-0.000764	-0.001	0.00157	0	0	-0.00063	0	0	0.00172	-0.000108	0.000973	-0.00493	0	0.00154	-9.24e-05	0.000738	-0.000621	0.000511	0.00158	0.00396	-0.000493	0	-0.000408	0.00144	0.000378
TP53:Point:5/11|7/11:248	0.000609	0	-0.000292	0.000955	-0.000874	-0.00012	0.00019	0	-0.00135	-0.000745	0.000885	0.000216	0	0.000349	-1.69e-05	0	-0.000202	0.000845	-0.00013	0	-0.00106	-0.000529	-0.000656	0	-0.000638	0.00016	0.000799	0	0	0.00125	0	0	0.000772	-0.000465	0.000177	0.0012	0	-0.000533	0.00102	0.000202	0.00035	-0.000903	-6.96e-05	0.000265	0.000387	0	-3.75e-05	0.00143	0.000821
TP53:Point:5/11:175|8/11	0.000436	0	0.000423	-0.000453	1.06e-05	-0.000742	0.000601	0	0.000584	0.000174	-1.17e-05	0.000257	0	0.00109	5.39e-05	0	-0.000429	0.000101	1.41e-05	0	-0.000884	-9.6e-05	0.000941	0	0.00068	-0.000746	0.000367	0	0	-0.000129	0	0	5.43e-07	-0.000494	8.1e-05	-0.000405	0	0.000654	0.00135	0.000661	0.00057	-0.000328	9.43e-05	-4.38e-05	0.00127	0	0.00032	-0.000151	-0.000454
TP53:Point:6/11|7/11:248	8.42e-05	0	-0.000349	0.000629	0.000266	0.000184	-0.000359	0	4.61e-06	0.00134	0.000371	-7.35e-05	0	0.000334	0.000434	0	0.000312	-0.000427	0.000101	0	-0.0006	-1.83e-05	0.000593	0	-0.00104	6.16e-05	-8.27e-05	0	0	-0.000321	0	0	0.000185	4.77e-05	0.000287	0.000154	0	5.97e-05	-0.00149	3.89e-05	0.000841	0.000655	-0.000447	0.000898	0.00107	0	-2.85e-05	-0.000424	-0.000488
TP53:Point:7/11:248|8/11	7.05e-05	0	0.00029	2.37e-05	0.000348	-0.000479	4.22e-05	0	0.000623	0.000609	-7.17e-05	-0.000274	0	0.000992	0.000301	0	0.000234	2.36e-05	0.000129	0	-0.000911	0.000129	0.00139	0	0.000351	-0.000364	0.000499	0	0	-0.000218	0	0	0.000147	-0.000454	-7.06e-05	-7.63e-05	0	0.000989	-0.000153	0.000702	0.000788	0.000118	0.000306	0.000465	0.00154	0	0.000131	-4.64e-05	8.27e-05
TP53:Point:PF00870:frameshift_variant	-0.000472	0	-0.000491	0.00197	0.00383	-0.00178	-0.00109	0	-0.00363	5.64e-05	-0.000597	0.00128	0	0.00115	-0.00322	0	0.00411	-0.00211	5.08e-05	0	0.00272	0.00209	-0.00285	0	-0.00323	-0.000748	5.5e-05	0	0	-0.000732	0	0	0.00115	0.000352	0.00355	-0.00243	0	0.00096	0.000365	-0.000704	-0.00109	0.0013	-0.000921	-0.00102	-0.0017	0	0.000445	-0.000311	0.00171
TP53:Point:PF00870:missense_variant	0.000314	0	0.000641	-0.000887	-0.000977	-0.000519	0.00109	0	-0.000669	0.00127	-0.000159	-0.000477	0	0.000382	0.00275	0	-0.00162	0.00106	0.000335	0	-0.00452	-0.00119	0.00477	0	0.00116	-1.1e-05	0.00303	0	0	0.00133	0	0	0.000553	-0.00123	0.00046	0.00178	0	0.000871	0.000662	0.00171	0.00264	-0.00111	0.000312	0.00134	0.00522	0	0.00209	0.00169	0.00156
TP53:Point:PF00870:(frameshift_variant|missense_variant)	-0.00127	0	0.0015	0.000848	0.00257	-0.00107	0.000411	0	-0.00569	0.00329	-0.00151	0.00078	0	0.000286	0.00192	0	0.000788	0.00106	-0.00225	0	-0.00541	-0.00245	0.00493	0	-0.000449	-0.000802	0.00572	0	0	0.00184	0	0	0.000701	-0.00314	0.00824	0.00143	0	0.00207	2.14e-05	0.00321	0.00442	-0.00109	-0.00172	0.00317	0.00768	0	0.00316	0.00131	0.0055
TP53:Point:PF00870:(frameshift_variant|stop_gained)	-0.00114	0	-0.000132	0.00151	0.00107	-0.00193	-0.000814	0	-0.00104	0.0043	0.000262	0.000103	0	0.0021	-0.00155	0	0.00179	-0.00181	9.36e-05	0	0.00183	0.000517	-0.00135	0	-0.0036	-0.000763	0.00186	0	0	-0.00124	0	0	6.15e-05	-0.000436	0.000209	-0.000242	0	-0.00113	-0.00202	0.00038	-0.000362	0.000939	-0.00208	-0.000234	-0.00111	0	-7.69e-05	-0.000143	0.000928
TP53:Point:PF00870:(missense_variant|stop_gained)	-0.000825	0	0.00121	0.000128	-0.002	-0.00151	0.000854	0	-0.000173	0.00768	0.000694	-0.00162	0	0.00129	0.00401	0	-0.00225	0.000668	0.00177	0	-0.00517	-0.00326	0.00566	0	0.000213	0.00035	0.00638	0	0	0.000721	0	0	6.54e-05	-0.00292	-0.0011	0.00384	0	-0.000759	-0.00261	0.00331	0.00337	-0.00217	-0.00247	0.00124	0.00581	0	0.00214	0.00231	0.00183
TP53:Point:none:(frameshift_variant|stop_gained)	0.00122	0	0.000864	-0.000418	0.000369	-6.53e-05	-9.58e-05	0	0.000618	0.000275	0.000281	0.00104	0	0.00111	4.47e-05	0	-4.45e-05	-0.000449	0.00118	0	-0.000837	0.000532	0.000515	0	9.6e-06	-0.000484	0.00117	0	0	0.00112	0	0	-0.000962	-5.83e-05	-0.000679	0.000248	0	0.00115	0.00116	8.52e-07	-0.00099	-0.000346	-0.00164	-0.00131	-0.000699	0	-0.00243	0.000146	-0.000613
TP53:Point:PF00870:frameshift_variant|PF07710	-0.000997	0	-0.00102	0.0016	0.00286	-0.000795	-0.00211	0	-0.00241	-0.00156	-0.000123	0.000894	0	0.00207	-0.0021	0	0.00392	-0.000377	-0.0012	0	0.000785	0.00132	-0.00218	0	-0.0024	-0.000391	-0.00122	0	0	0.000461	0	0	-0.000373	-0.0004	0.00266	-0.00173	0	0.00144	0.000222	-0.00195	-0.00201	0.00287	0.000459	0.00104	0.00204	0	-0.00154	-0.000548	0.00136
TP53:Point:PF00870:missense_variant|PF07710	-0.000666	0	0.00107	-0.000571	-0.00107	0.00075	-0.000591	0	-0.00103	0.000501	-0.000548	-0.00143	0	0.00099	0.00412	0	-0.00252	0.00244	-0.000796	0	-0.00755	-0.00248	0.00672	0	0.00177	0.000294	0.00383	0	0	0.00342	0	0	-0.000381	-0.0023	-0.00116	0.00262	0	0.00101	-0.000394	0.000867	0.00272	-0.000921	0.00106	0.00266	0.0097	0	0.00149	0.00176	0.00159
TP53:Point:PF00870:stop_gained|PF07710	-0.000509	0	-0.000116	0.000938	-0.00124	-0.00037	-0.00188	0	0.0021	0.00286	0.000738	-0.00158	0	0.00174	0.00052	0	-0.000863	-2.12e-05	0.000252	0	-0.00058	-0.00115	0.00034	0	-0.0018	-0.000218	0.00112	0	0	9.33e-06	0	0	-0.0012	-0.0011	-0.00303	0.000619	0	-0.00124	-0.00242	-0.000927	-0.0013	0.000202	-0.000582	0.000869	0.00114	0	-0.00137	0.000218	-0.0013
TP53:Point:(PF00870|none):frameshift_variant	0.000463	0	-5.26e-05	-0.000116	0.000299	-0.000278	-0.000175	0	-0.000708	5.83e-05	-7.7e-06	0.000599	0	0.000785	9.75e-05	0	0.000645	-0.000127	-0.000166	0	-0.000106	0.000468	-0.000185	0	-0.000527	-0.000428	0.000131	0	0	3.91e-05	0	0	-0.000126	0.000231	0.000226	-0.000481	0	0.000456	7.76e-05	9.56e-05	-0.000309	0.000365	-0.000405	-0.000293	-0.00056	0	-0.00044	-4.7e-05	0.000667
TP53:Point:PF00870:frameshift_variant|none:stop_gained	-0.00066	0	0.00066	0.00196	0.00429	-0.000959	8.37e-06	0	-0.000583	0.00107	0.000946	0.00092	0	0.00165	-0.00199	0	0.00208	-0.000934	0.000631	0	0.00136	0.00129	-0.00216	0	-0.00142	-0.00049	0.000389	0	0	-7.89e-06	0	0	-0.000264	-0.000476	0.00227	-0.000235	0	0.00145	0.00191	4.38e-05	-0.00111	0.00211	-0.00111	0.00027	-0.000996	0	-0.000607	-0.000484	0.000152
TP53:Point:PF00870:frameshift_variant|none	-0.000117	0	-0.000122	-0.000392	0.000838	-0.00111	-0.000422	0	-0.00093	-0.000152	0.000478	0.00111	0	0.00144	-0.000461	0	0.000659	0.00021	0.000152	0	-0.000765	0.000348	-0.000151	0	-0.000448	-0.000927	-0.000191	0	0	0.000591	0	0	-0.00018	-0.000138	0.000311	-0.00054	0	0.000813	0.000848	3.28e-05	0.000138	0.000645	-0.000897	-0.00081	-0.000785	0	-0.000933	0.000186	0.000527
TP53:Point:PF00870:missense_variant|none:frameshift_variant	0.00227	0	0.000971	-0.00326	-0.00174	0.000955	0.00251	0	-0.00181	0.00412	-0.000598	0.000611	0	-0.000297	0.00687	0	-0.00161	0.00205	0.00145	0	-0.00969	-0.00427	0.00643	0	0.00369	0.000112	0.00664	0	0	0.00406	0	0	-0.00115	-0.00158	-0.000315	0.00377	0	0.00181	-0.00246	0.00479	0.00328	-0.00239	-0.00252	8.51e-05	0.00451	0	-0.000518	0.00197	0.00569
TP53:Point:PF00870:missense_variant|none:stop_gained	-0.00104	0	0.002	0.000198	-0.000158	-0.00075	0.00176	0	0.0005	0.00296	0.000351	-0.00123	0	0.000819	0.00372	0	-0.00285	0.00153	0.0027	0	-0.00762	-0.00304	0.00828	0	0.0019	7.5e-05	0.00611	0	0	0.00248	0	0	-0.000351	-0.00216	0.00177	0.00459	0	0.00213	0.00104	0.0034	0.0042	7.64e-05	-0.000456	0.00198	0.00815	0	0.00209	0.00238	0.00138
TP53:Point:PF00870:missense_variant|none	0.000646	0	0.00191	-0.0032	-0.000295	-0.00104	0.00253	0	-0.00206	0.00117	0.00147	0.00204	0	0.00129	0.00495	0	-0.00296	0.00384	0.00135	0	-0.0122	-0.0055	0.0111	0	0.00454	-0.000841	0.00479	0	0	0.00552	0	0	-0.00218	-0.00205	0.00027	0.000784	0	0.00435	0.0006	0.00461	0.00691	-0.000481	-0.00549	-0.00075	0.00637	0	-0.00076	0.00241	0.00514
TP53:Point:PF00870:stop_gained|none:frameshift_variant	0.00033	0	-2.12e-05	-0.000155	-0.000185	-0.000332	-6.97e-05	0	5.36e-05	0.000951	0.000197	1.1e-05	0	0.00038	0.000154	0	-0.000199	-0.000163	0.000256	0	-0.000137	2.74e-05	0.000169	0	-0.000367	-0.00031	0.000475	0	0	-1.91e-05	0	0	-0.000188	0.000187	-0.000677	-0.000146	0	6.32e-05	-0.000699	0.000299	-0.000116	-0.000328	-0.000514	-9.29e-05	-0.000487	0	-0.000418	7.61e-05	0.000206
TP53:Point:(PF00870|none):stop_gained	-0.000976	0	0.000554	0.0021	-0.000132	-0.00144	-0.000367	0	0.00237	0.00567	0.00134	-0.00123	0	0.00191	8.29e-05	0	-0.001	-0.000494	0.00172	0	0.000513	-0.00109	-0.000951	0	-0.00104	-0.000594	0.00253	0	0	0.000274	0	0	-0.000796	-0.00154	-0.00262	0.00178	0	-0.000454	-0.00101	0.000766	7.6e-05	-0.000155	-0.00263	-0.000656	-0.00187	0	-0.00157	0.000371	-0.00314
TP53:Point:PF00870:stop_gained|none	0.00127	0	0.00021	-0.00122	0.0003	-0.00179	7.51e-05	0	0.000898	0.00374	0.00141	0.00126	0	0.00203	-0.000515	0	-0.000391	5.46e-05	0.000783	0	-0.000472	-0.00117	0.000951	0	-0.00192	-0.00121	0.00166	0	0	0.000271	0	0	-0.000922	-0.000578	-0.00429	-0.000368	0	0.000295	-0.000775	0.00037	0.000821	0.000555	-0.00378	-0.00178	-0.0016	0	-0.0017	0.000395	0.000968
TP53:Point:PF00870|none:frameshift_variant	0.00162	0	0.00145	-0.00165	-7.73e-05	-0.00632	0.00206	0	-0.00162	0.0177	0.000401	0.00175	0	0.00187	0.00248	0	0.0041	0.000777	-0.000637	0	-0.00764	-0.00667	0.00578	0	-0.00374	-0.00136	0.0139	0	0	0.00318	0	0	-0.00134	-0.00348	0.00568	0.00305	0	-0.000101	-0.00438	0.00741	0.00484	-0.00238	-0.00897	-0.00027	0.00189	0	-0.00136	0.00275	0.011
TP53:Point:PF00870|none:stop_gained	-0.00392	0	0.00376	0.00318	0.00326	-0.00978	0.00306	0	0.000465	0.0253	0.00268	-0.0019	0	0.00449	0.000837	0	0.00355	-0.00118	0.00204	0	-0.00808	-0.00834	0.00626	0	-0.00443	-0.0016	0.0193	0	0	0.00173	0	0	-0.00053	-0.008	0.0094	0.00687	0	-0.000964	-0.00112	0.00702	0.00774	0.00178	-0.00922	0.00115	0.00623	0	0.000783	0.00511	0.00749
TP53:Point:PF07710|none:frameshift_variant	0.00124	0	-0.000255	-0.00121	-0.000327	0.000263	-0.000909	0	0.000749	-0.000999	-0.000234	0.000372	0	0.000612	0.00104	0	-0.000157	0.000658	-0.00063	0	-0.00156	0.000165	0.00029	0	-4.69e-05	-0.000858	0.000211	0	0	0.000766	0	0	-0.000926	0.000459	-0.00086	-0.000372	0	0.000646	-0.00016	-0.000324	-0.00131	7.49e-05	-4.64e-06	4.57e-05	0.000561	0	-0.00158	-6.41e-05	0.000287
TP53:Point:PF07710|none:stop_gained	-0.00155	0	0.000286	0.00202	0.00157	0.000147	-0.00183	0	0.0027	-0.00133	0.00153	-0.000855	0	0.00248	0.000673	0	-0.000574	0.00174	0.00191	0	-0.00215	0.000205	0.00119	0	-4.61e-05	-0.000826	-0.000552	0	0	0.00275	0	0	-0.00251	-0.00237	-0.00132	0.00215	0	0.00133	0.00153	-0.00249	-0.00124	0.00209	0.000389	0.00112	0.00517	0	-0.00358	0.000329	-0.00387
TP53:Point:none:frameshift_variant	0.000465	0	-9.99e-05	-0.000186	0.000345	-0.000362	-0.000273	0	-0.000703	8.73e-05	-2.38e-05	0.000356	0	0.000777	-0.000138	0	0.000662	-4.59e-05	-9.6e-05	0	-0.000245	0.000508	-0.000174	0	-0.000528	-0.000697	0.000259	0	0	9.06e-05	0	0	-0.000268	0.000238	0.000379	-0.000257	0	0.000412	0.000207	0.000341	-0.000534	0.000485	-0.000139	1.03e-05	-0.000529	0	-0.000462	-0.0001	0.000792
TP53:Point:none:missense_variant	-0.000638	0	0.00191	0.000675	-0.00263	-0.00061	-0.000241	0	5.52e-05	0.000425	-0.001	-0.000594	0	0.00109	0.00423	0	-0.00299	0.00141	0.000219	0	-0.00672	-0.00245	0.00491	0	0.00171	0.000367	0.00462	0	0	0.00146	0	0	-0.000288	-0.00271	0.000749	0.00205	0	0.00127	-0.00305	0.0012	0.00304	-0.00141	0.00076	0.00244	0.00758	0	0.00157	0.00163	0.00135
TP53:Point:none:stop_gained	0.000219	0	-0.000128	0.0033	0.00189	-0.000862	-0.00227	0	0.00361	0.0096	0.00381	-0.00255	0	0.00417	0.000307	0	-0.00196	-0.000499	0.0032	0	-0.000306	-0.00255	0.00108	0	-0.00312	0.000159	0.0028	0	0	0.00123	0	0	-0.00118	-0.00283	-0.00459	0.00546	0	-0.00108	-0.00135	-0.000729	0.000262	-0.000845	-0.00534	-0.000992	-0.000682	0	-0.00417	0.00166	-0.00556
TP53:Point:none:(frameshift_variant|missense_variant)	0.0001	0	0.00137	8.62e-05	-0.00209	-0.00165	-0.000917	0	-0.00474	0.000723	-0.00255	0.000982	0	0.000938	0.00301	0	0.000224	0.000619	0.000287	0	-0.00617	-0.00107	0.00625	0	-0.000971	-0.0017	0.00499	0	0	0.00239	0	0	-0.00183	-0.000802	0.00523	-0.00129	0	0.00155	-0.000172	0.00291	0.00121	-0.000842	-0.000655	0.00328	0.00745	0	0.000295	0.000547	0.00672
TP53:Point:none:(frameshift_variant|stop_gained)	0.000532	0	-7.14e-05	0.00042	0.000589	-0.000588	-0.000573	0	-0.000134	0.00122	0.000198	0.000522	0	0.00155	3.75e-05	0	0.000707	-0.000217	0.000247	0	-0.0006	0.000332	-2.24e-05	0	-0.00116	-0.000965	0.000531	0	0	0.000141	0	0	-0.000606	-0.000211	7.37e-05	0.000347	0	0.000274	-2.07e-05	0.000194	-0.000459	4.44e-05	-0.000735	-4.4e-05	-0.000596	0	-0.00106	0.000143	0.000197
TP53:Point:none:(missense_variant|stop_gained)	-0.00348	0	0.00491	0.00527	-0.00247	-0.003	-0.00188	0	0.00421	0.0157	0.00182	-0.00393	0	0.00562	0.00881	0	-0.00699	0.00139	0.00621	0	-0.0114	-0.00937	0.0105	0	-5.39e-05	0.000851	0.014	0	0	0.00481	0	0	-0.00221	-0.00726	-0.00312	0.00863	0	0.000735	-0.00832	0.000852	0.00506	-0.00248	-0.00513	0.00335	0.0149	0	-0.0011	0.00534	-0.00317
TP53:Point:-:-:-|4/11	0.00227	0	-0.00186	-0.00403	0.00017	-0.00219	0.00146	0	-0.0027	0.00158	-0.00319	0.00417	0	0.000947	-0.00363	0	0.000394	0.00348	-0.00201	0	-0.00302	0.000247	0.00073	0	-0.000708	0.0014	0.00302	0	0	0.0054	0	0	-0.000399	0.00361	-0.00386	-0.00567	0	-0.000261	-0.00456	-0.00196	0.00421	0.00562	-0.00397	-0.00459	-0.000698	0	-0.00155	0.00147	0.00567
TP53:Point:-:-:-|5/11:175	0.000126	0	-0.00186	-0.00123	-0.00193	-0.00144	0.0029	0	-0.00299	-0.0032	0.00164	0.00216	0	0.000127	-0.00224	0	-0.00122	0.00211	-0.00471	0	-0.0011	-0.00178	-0.000768	0	-0.000108	-0.00144	-0.00318	0	0	0.00113	0	0	0.00146	0.000816	0.000767	-0.00468	0	0.000181	0.00475	-0.000172	0.00234	-0.000863	-6.71e-05	-0.000537	-0.00177	0	0.00218	0.000597	0.00132
TP53:Point:-:-:-|5/11:175:ENSP00000269305.4:p.Arg175His	-0.000296	0	-0.00222	-0.000808	-0.00187	-0.00118	0.00295	0	-0.00173	-0.00418	0.00173	0.00121	0	0.000582	-0.00316	0	-0.00104	0.00131	-0.00407	0	-0.0012	-0.00139	-6.74e-05	0	-0.00135	-0.00128	-0.00336	0	0	0.00101	0	0	0.00178	0.00171	0.00171	-0.00476	0	-0.0001	0.00636	-0.000214	0.00285	-0.000208	9.65e-05	-0.000459	-0.00142	0	0.00153	0.000824	0.00142
TP53:Point:-:-:-|5/11	0.000169	0	-0.000499	0.00135	-0.00132	-0.000718	0.00106	0	-0.00252	-0.00218	0.00131	0.00146	0	0.000524	-0.000938	0	-0.00027	0.00265	-0.000583	0	-0.00169	-0.00184	-0.00214	0	-2.63e-05	-5.46e-05	0.000689	0	0	0.00256	0	0	0.000629	-0.00128	0.000911	0.00134	0	-0.000588	0.00352	1.57e-05	0.00105	-0.00205	-0.000564	-0.0018	-0.000848	0	0.000568	0.00245	0.00253
TP53:Point:-:-:-|6/11	-9.41e-05	0	-0.000336	0.000245	1.27e-05	-0.000144	-0.000111	0	4.5e-06	0.000888	0.000218	0.000314	0	0.000503	4.85e-05	0	0.000157	-3.34e-05	-0.000158	0	-0.000714	-9.9e-05	0.00062	0	-0.000507	-0.00019	-0.000208	0	0	-0.000176	0	0	-4.18e-05	-0.000131	0.000374	-0.000143	0	0.000251	-0.000581	0.00011	0.000971	0.000409	-0.000584	0.000155	0.000611	0	0.000247	-0.000207	-7.78e-05
TP53:Point:-:-:-|7/11:248	-6.01e-05	0	-0.000314	0.000118	3.91e-05	-0.000278	-0.00035	0	-0.000112	0.000148	0.000276	-2.28e-05	0	0.00022	-6.39e-05	0	6.93e-05	0.000349	-0.000221	0	-0.000738	-0.000227	0.000363	0	-0.00021	-0.000223	-0.000241	0	0	0.000201	0	0	0.000458	0.00013	0.000141	-6.27e-05	0	0.000412	-0.000308	9.08e-05	0.000635	0.000423	2.3e-05	0.000319	0.000169	0	-4.44e-05	0.000207	0.00011
TP53:Point:-:-:-|7/11	-0.00182	0	-0.000468	-0.00183	0.00405	-0.00143	0.000222	0	0.000123	0.000497	0.00228	-0.000163	0	0.000456	0.00122	0	0.00188	0.00129	0.000524	0	-0.00147	0.000296	0.00291	0	-0.000968	-0.000685	0.0017	0	0	-8.42e-05	0	0	0.000894	0.000378	-0.000771	-0.00336	0	0.00294	-0.00279	0.000396	0.00197	0.00256	0.00112	0.00211	-0.00155	0	-0.000351	0.00142	0.00291
TP53:Point:-:-:-|8/11	-0.000216	0	0.00018	-0.000198	0.00017	-0.000706	8.58e-05	0	0.000444	0.000248	-0.000129	0.000108	0	0.000897	-0.000123	0	6.55e-05	0.000372	-0.000141	0	-0.000898	8.98e-06	0.00103	0	0.000653	-0.000536	0.000287	0	0	-0.000214	0	0	-9.41e-06	-0.000603	-9.85e-05	-0.000236	0	0.000946	0.000532	0.00062	0.000906	-1.32e-05	-2.56e-05	-0.000283	0.000857	0	0.000253	9.13e-05	0.000344
TP53:Point:4/11|5/11:175:ENSP00000269305.4:p.Arg175His	0.00229	0	-0.000328	-0.00272	-0.00164	-0.00107	0.00128	0	-0.000351	-0.000449	-0.000598	0.00107	0	0.00101	-0.000573	0	-0.00146	0.000344	-0.00114	0	-0.00102	0.000312	-0.0013	0	-0.000615	0.000143	0.00157	0	0	0.00216	0	0	0.000175	0.00134	-0.000149	-0.00185	0	-0.00185	0.0019	-0.000573	-0.00102	0.000277	-0.000636	-0.000309	0.00165	0	-0.000356	0.000449	-0.00121
TP53:Point:5/11:175:ENSP00000269305.4:p.Arg175His|6/11	0.000636	0	-0.00198	0.00146	-0.00239	0.000385	0.000597	0	0.000565	0.00592	0.00221	0.000787	0	0.00107	0.000101	0	-0.000762	-0.00222	-0.000565	0	-0.000675	0.000368	-0.000532	0	-0.00493	5.87e-05	-0.00128	0	0	-0.00225	0	0	0.000225	0.000144	0.00133	-0.00114	0	-0.000677	-0.000371	-0.000825	0.0023	0.000621	-0.00331	0.00148	0.00224	0	0.00127	-0.00288	-0.00357
TP53:Point:5/11:175:ENSP00000269305.4:p.Arg175His|7/11:248	0.000585	0	-0.000701	0.000139	-0.000837	-0.000303	0.000216	0	-0.000327	-0.000463	0.000512	-0.000201	0	0.000191	-0.000185	0	-0.00056	-0.000165	-0.00094	0	-0.000611	-0.000566	0.000263	0	-0.000825	-0.000287	-0.000596	0	0	0.00089	0	0	0.00153	0.000703	0.00107	-0.00132	0	-0.000684	0.000624	6.38e-05	0.000228	-0.000124	0.001	0.00217	0.000897	0	9.93e-05	-0.000147	-0.000708
TP53:Point:5/11:175:ENSP00000269305.4:p.Arg175His|7/11	-0.00188	0	-0.000581	-0.00206	0.00111	-0.00154	0.00184	0	-0.000521	-0.000554	0.00378	-0.000441	0	0.000911	0.00149	0	0.00057	-0.000348	-0.000614	0	-0.00207	0.000845	0.00173	0	-0.00115	-0.000699	0.00308	0	0	-0.00128	0	0	0.00143	0.000269	0.0022	-0.00449	0	0.00121	0.000767	-8.21e-05	-0.00116	0.000573	0.00117	0.00333	-0.000537	0	-0.000366	0.00114	0.00023
TP53:Point:5/11:175:ENSP00000269305.4:p.Arg175His|8/11	0.000132	0	0.000256	-0.000309	-4.09e-05	-0.000619	0.000576	0	0.000528	0.000166	3.23e-05	3.61e-05	0	0.00109	0.000108	0	-0.000173	9.95e-05	-6.89e-05	0	-0.000743	0.000139	0.000642	0	0.000407	-0.000573	0.000223	0	0	-0.000171	0	0	4.74e-05	-0.000443	-0.000134	-0.000308	0	0.00057	0.00101	0.000518	0.000382	-0.000266	0.000125	-5.51e-05	0.00116	0	0.000331	-0.000131	-0.000243
[truncated: 5,000 more columns]
