# Supplementary material for: Systematic interrogation of mutation groupings reveals divergent downstream expression programs within key cancer genes
Source: BMC Bioinformatics. 2021 May 6;22:233. doi: 10.1186/s12859-021-04147-y (PMC8101181; doi:10.1186/s12859-021-04147-y)
Supplement: Supplementary file 2 — Additional file 2: Table S1. Inventories of subgrouping task information. For each cohort and sub-cohort in which subgroupings were enumerated, we list here information for the subgroupings of point mutations (Base), the subgroupings constructed by adding CNAs (Copy), as well as the cohort-specific and gene-specific randomly-chosen subgroupings (RandCoh and RandGene). We include here these files for the METABRIC(LumA) cohort: mtype-tbl for an inventory of the subgroupings tested, auc-mat for subgrouping perfomances and Delong divergence relative to the corresponding gene-wide task, coef-means for averaged logistic ridge regression model coefficients, and trnsf-aucs for transfer performances when applied to the remaining cohorts, as well as a README describing the format of each file. These files for the remaining cohorts can be found at our data portal under Datasets/Output Summaries/Ridge. [file 12859_2021_4147_MOESM2_ESM.gz › microarray__METABRIC_LumA__mtype-tbl_Base.csv]

Subgrouping	Gene	Label	Sample Count
AKT1:Point	AKT1	any point mutation	64
AKT1:Point:missense_variant	AKT1	missense	57
AKT1:Point:2/13	AKT1	on 2nd exon	52
AKT1:Point:PF00169	AKT1	on domain PF00169	56
AKT1:Point:SM00233	AKT1	on domain SM00233	56
AKT1:Point:missense_variant:2/13	AKT1	missense on 2nd exon	51
AKT1:Point:PF00169:missense_variant	AKT1	missense on domain PF00169	54
AKT1:Point:SM00233:missense_variant	AKT1	missense on domain SM00233	54
AKT1:Point:2/13:17:ENSP00000451828.1:p.Glu17Lys	AKT1	E17K	48
ALK:Point	ALK	any point mutation	40
ALK:Point:missense_variant	ALK	missense	21
ALK:Point:(missense_variant|synonymous_variant)	ALK	missense or synonymous	36
ALK:Point:none	ALK	not on any Pfam domain	22
ALK:Point:none	ALK	not on any SMART domain	34
ALK:Point:none:(missense_variant|synonymous_variant)	ALK	missense or synonymous not on any SMART domain	31
APC:Point	APC	any point mutation	25
APC:Point:16/16	APC	on 16th exon	20
APC:Point:none	APC	not on any Pfam domain	20
APC:Point:none	APC	not on any SMART domain	24
ARID1A:Point	ARID1A	any point mutation	68
ARID1A:Point:missense_variant	ARID1A	missense	24
ARID1A:Point:(frameshift_variant|missense_variant)	ARID1A	frameshift or missense	39
ARID1A:Point:(frameshift_variant|stop_gained)	ARID1A	frameshift or stop gained	26
ARID1A:Point:(frameshift_variant|synonymous_variant)	ARID1A	frameshift or synonymous	34
ARID1A:Point:(missense_variant|stop_gained)	ARID1A	missense or stop gained	35
ARID1A:Point:(missense_variant|synonymous_variant)	ARID1A	missense or synonymous	42
ARID1A:Point:(stop_gained|synonymous_variant)	ARID1A	stop gained or synonymous	32
ARID1A:Point:20/20	ARID1A	on 20th exon	21
ARID1A:Point:none	ARID1A	not on any Pfam domain	63
ARID1A:Point:none	ARID1A	not on any SMART domain	66
ARID1A:Point:none:missense_variant	ARID1A	missense not on any Pfam domain	21
ARID1A:Point:none:(frameshift_variant|missense_variant)	ARID1A	frameshift or missense not on any Pfam domain	33
ARID1A:Point:none:(frameshift_variant|stop_gained)	ARID1A	frameshift or stop gained not on any Pfam domain	24
ARID1A:Point:none:(frameshift_variant|synonymous_variant)	ARID1A	frameshift or synonymous not on any Pfam domain	30
ARID1A:Point:none:(missense_variant|stop_gained)	ARID1A	missense or stop gained not on any Pfam domain	33
ARID1A:Point:none:(missense_variant|synonymous_variant)	ARID1A	missense or synonymous not on any Pfam domain	38
ARID1A:Point:none:(stop_gained|synonymous_variant)	ARID1A	stop gained or synonymous not on any Pfam domain	31
ARID1A:Point:none:missense_variant	ARID1A	missense not on any SMART domain	23
ARID1A:Point:none:(frameshift_variant|missense_variant)	ARID1A	frameshift or missense not on any SMART domain	37
ARID1A:Point:none:(frameshift_variant|stop_gained)	ARID1A	frameshift or stop gained not on any SMART domain	25
ARID1A:Point:none:(frameshift_variant|synonymous_variant)	ARID1A	frameshift or synonymous not on any SMART domain	33
ARID1A:Point:none:(missense_variant|stop_gained)	ARID1A	missense or stop gained not on any SMART domain	34
ARID1A:Point:none:(missense_variant|synonymous_variant)	ARID1A	missense or synonymous not on any SMART domain	41
ARID1A:Point:none:(stop_gained|synonymous_variant)	ARID1A	stop gained or synonymous not on any SMART domain	32
ARID1B:Point	ARID1B	any point mutation	46
ARID1B:Point:(missense_variant|synonymous_variant)	ARID1B	missense or synonymous	37
ARID1B:Point:none	ARID1B	not on any Pfam domain	37
ARID1B:Point:none	ARID1B	not on any SMART domain	44
ARID1B:Point:none:(missense_variant|synonymous_variant)	ARID1B	missense or synonymous not on any Pfam domain	29
ARID1B:Point:none:(missense_variant|synonymous_variant)	ARID1B	missense or synonymous not on any SMART domain	36
ARID2:Point	ARID2	any point mutation	29
ARID2:Point:(missense_variant|synonymous_variant)	ARID2	missense or synonymous	26
ARID2:Point:none	ARID2	not on any Pfam domain	26
ARID2:Point:none	ARID2	not on any SMART domain	27
ARID2:Point:missense_variant:15/21|synonymous_variant	ARID2	synonymous or missense on 15th exon	21
ASXL1:Point	ASXL1	any point mutation	29
ASXL1:Point:13/13	ASXL1	on 13th exon	21
ASXL1:Point:none	ASXL1	not on any Pfam domain	27
ATR:Point	ATR	any point mutation	50
ATR:Point:missense_variant	ATR	missense	31
ATR:Point:(missense_variant|synonymous_variant)	ATR	missense or synonymous	44
ATR:Point:none	ATR	not on any Pfam domain	39
ATR:Point:(PF02259|none)	ATR	on domains PF02259 or none	49
ATR:Point:none	ATR	not on any SMART domain	49
ATR:Point:none:missense_variant	ATR	missense not on any Pfam domain	23
ATR:Point:none:(missense_variant|synonymous_variant)	ATR	missense or synonymous not on any Pfam domain	34
ATR:Point:PF02259|none:missense_variant	ATR	on domain PF02259 or missense not on any Pfam domain	33
ATR:Point:PF02259|none:synonymous_variant	ATR	on domain PF02259 or synonymous not on any Pfam domain	21
ATR:Point:none:missense_variant	ATR	missense not on any SMART domain	30
ATR:Point:none:(missense_variant|synonymous_variant)	ATR	missense or synonymous not on any SMART domain	43
BRCA2:Point	BRCA2	any point mutation	22
CBFB:Point	CBFB	any point mutation	63
CBFB:Point:missense_variant	CBFB	missense	20
CBFB:Point:(frameshift_variant|missense_variant)	CBFB	frameshift or missense	34
CBFB:Point:(2/6|3/6)	CBFB	on 2nd or 3rd exons	24
CBFB:Point:(2/6|4/6)	CBFB	on 2nd or 4th exons	29
CBFB:Point:(3/6|4/6)	CBFB	on 3rd or 4th exons	25
CBFB:Point:PF02312	CBFB	on domain PF02312	44
CBFB:Point:frameshift_variant|splice_donor_variant:-	CBFB	frameshift or splice donor not on any exon	27
CBFB:Point:missense_variant|splice_donor_variant:-	CBFB	missense or splice donor not on any exon	33
CBFB:Point:PF02312:missense_variant	CBFB	missense on domain PF02312	20
CBFB:Point:PF02312:(frameshift_variant|missense_variant)	CBFB	frameshift or missense on domain PF02312	34
CBFB:Point:PF02312:frameshift_variant|none:splice_donor_variant	CBFB	splice donor not on any Pfam domain or frameshift on domain PF02312	27
CBFB:Point:PF02312:frameshift_variant|none	CBFB	not on any Pfam domain or frameshift on domain PF02312	33
CBFB:Point:PF02312:missense_variant|none:splice_donor_variant	CBFB	splice donor not on any Pfam domain or missense on domain PF02312	33
CBFB:Point:PF02312:missense_variant|none	CBFB	not on any Pfam domain or missense on domain PF02312	39
CBFB:Point:PF02312|none:splice_donor_variant	CBFB	on domain PF02312 or splice donor not on any Pfam domain	57
CBFB:Point:none:missense_variant	CBFB	missense not on any SMART domain	20
CBFB:Point:none:(frameshift_variant|missense_variant)	CBFB	frameshift or missense not on any SMART domain	34
CBFB:Point:none:(frameshift_variant|splice_donor_variant)	CBFB	frameshift or splice donor not on any SMART domain	27
CBFB:Point:none:(missense_variant|splice_donor_variant)	CBFB	missense or splice donor not on any SMART domain	33
CBFB:Point:-:-:-|2/6	CBFB	on 2nd exon or (no location)	32
CBFB:Point:-:-:-|3/6	CBFB	on 3rd exon or (no location)	28
CBFB:Point:-:-:-|4/6	CBFB	on 4th exon or (no location)	33
CDH1:Point	CDH1	any point mutation	68
CDH1:Point:frameshift_variant	CDH1	frameshift	37
CDH1:Point:(frameshift_variant|stop_gained)	CDH1	frameshift or stop gained	55
CDH1:Point:(12/16|2/16)	CDH1	on 12th or 2nd exons	20
CDH1:Point:PF00028	CDH1	on domain PF00028	29
CDH1:Point:none	CDH1	not on any Pfam domain	25
CDH1:Point:(PF00028|none)	CDH1	on domains PF00028 or none	54
CDH1:Point:none	CDH1	not on any SMART domain	44
CDH1:Point:(SM00112|none)	CDH1	on domains SM00112 or none	60
CDH1:Point:PF00028:frameshift_variant	CDH1	frameshift on domain PF00028	21
CDH1:Point:PF00028:frameshift_variant|none	CDH1	not on any Pfam domain or frameshift on domain PF00028	46
CDH1:Point:none:(frameshift_variant|stop_gained)	CDH1	frameshift or stop gained not on any SMART domain	33
CDH1:Point:(SM00112|none):frameshift_variant	CDH1	frameshift on domains SM00112 or none	32
CDH1:Point:SM00112:frameshift_variant|none:stop_gained	CDH1	stop gained not on any SMART domain or frameshift on domain SM00112	29
CDH1:Point:SM00112:frameshift_variant|none	CDH1	not on any SMART domain or frameshift on domain SM00112	57
CDH1:Point:SM00112|none:frameshift_variant	CDH1	on domain SM00112 or frameshift not on any SMART domain	35
CDH1:Point:SM00112|none:stop_gained	CDH1	stop gained not on any SMART domain or on domain SM00112	32
CTCF:Point	CTCF	any point mutation	39
CTCF:Point:missense_variant	CTCF	missense	25
CTCF:Point:none	CTCF	not on any Pfam domain	23
CTCF:Point:(PF13465|none)	CTCF	on domains PF13465 or none	37
CTCF:Point:none	CTCF	not on any SMART domain	20
CTCF:Point:(PF13465|none):missense_variant	CTCF	missense on domains PF13465 or none	23
CTCF:Point:PF13465:missense_variant|none	CTCF	not on any Pfam domain or missense on domain PF13465	36
CTCF:Point:PF13465|none:missense_variant	CTCF	on domain PF13465 or missense not on any Pfam domain	24
CTCF:Point:SM00355:missense_variant|none	CTCF	not on any SMART domain or missense on domain SM00355	36
EGFR:Point	EGFR	any point mutation	31
EGFR:Point:(missense_variant|synonymous_variant)	EGFR	missense or synonymous	30
EGFR:Point:none	EGFR	not on any SMART domain	21
EP300:Point	EP300	any point mutation	47
EP300:Point:missense_variant	EP300	missense	21
EP300:Point:synonymous_variant	EP300	synonymous	23
EP300:Point:(missense_variant|synonymous_variant)	EP300	missense or synonymous	43
EP300:Point:31/31	EP300	on 31st exon	21
EP300:Point:none	EP300	not on any Pfam domain	33
EP300:Point:none	EP300	not on any SMART domain	44
EP300:Point:missense_variant|synonymous_variant:31/31	EP300	missense or synonymous on 31st exon	35
EP300:Point:none:(missense_variant|synonymous_variant)	EP300	missense or synonymous not on any Pfam domain	32
EP300:Point:none:missense_variant	EP300	missense not on any SMART domain	21
EP300:Point:none:synonymous_variant	EP300	synonymous not on any SMART domain	22
EP300:Point:none:(missense_variant|synonymous_variant)	EP300	missense or synonymous not on any SMART domain	42
ERBB2:Point	ERBB2	any point mutation	38
ERBB2:Point:missense_variant	ERBB2	missense	22
ERBB2:Point:(missense_variant|synonymous_variant)	ERBB2	missense or synonymous	33
ERBB2:Point:none	ERBB2	not on any SMART domain	20
ERBB2:Point:(SM00219|none)	ERBB2	on domains SM00219 or none	37
ERBB2:Point:(SM00219|none):missense_variant	ERBB2	missense on domains SM00219 or none	21
ERBB2:Point:SM00219:missense_variant|none	ERBB2	not on any SMART domain or missense on domain SM00219	31
ERBB2:Point:SM00219|none:missense_variant	ERBB2	on domain SM00219 or missense not on any SMART domain	27
ERBB3:Point	ERBB3	any point mutation	31
ERBB3:Point:missense_variant	ERBB3	missense	22
ERBB3:Point:none	ERBB3	not on any SMART domain	23
ERBB4:Point	ERBB4	any point mutation	23
FANCA:Point	FANCA	any point mutation	27
FANCA:Point:(missense_variant|synonymous_variant)	FANCA	missense or synonymous	26
FANCA:Point:none:(missense_variant|synonymous_variant)	FANCA	missense or synonymous not on any Pfam domain	26
FANCA:Point:none:(missense_variant|synonymous_variant)	FANCA	missense or synonymous not on any SMART domain	26
FANCD2:Point	FANCD2	any point mutation	24
FANCD2:Point:PF14631	FANCD2	on domain PF14631	21
GATA3:Point	GATA3	any point mutation	177
GATA3:Point:frameshift_variant	GATA3	frameshift	72
GATA3:Point:missense_variant	GATA3	missense	38
GATA3:Point:splice_acceptor_variant	GATA3	splice acceptor	47
GATA3:Point:(frameshift_variant|missense_variant)	GATA3	frameshift or missense	110
GATA3:Point:(frameshift_variant|splice_acceptor_variant)	GATA3	frameshift or splice acceptor	119
GATA3:Point:(frameshift_variant|synonymous_variant)	GATA3	frameshift or synonymous	83
GATA3:Point:(missense_variant|splice_acceptor_variant)	GATA3	missense or splice acceptor	85
GATA3:Point:(missense_variant|synonymous_variant)	GATA3	missense or synonymous	49
GATA3:Point:(splice_acceptor_variant|synonymous_variant)	GATA3	splice acceptor or synonymous	58
GATA3:Point:4/6	GATA3	on 4th exon	20
GATA3:Point:5/6	GATA3	on 5th exon	29
GATA3:Point:6/6	GATA3	on 6th exon	63
GATA3:Point:(3/6|4/6)	GATA3	on 3rd or 4th exons	36
GATA3:Point:(3/6|5/6)	GATA3	on 3rd or 5th exons	45
GATA3:Point:(3/6|6/6)	GATA3	on 3rd or 6th exons	77
GATA3:Point:(4/6|5/6)	GATA3	on 4th or 5th exons	49
GATA3:Point:(4/6|6/6)	GATA3	on 4th or 6th exons	83
GATA3:Point:(5/6|6/6)	GATA3	on 5th or 6th exons	92
GATA3:Point:PF00320	GATA3	on domain PF00320	43
GATA3:Point:none	GATA3	not on any Pfam domain	135
GATA3:Point:SM00401	GATA3	on domain SM00401	68
GATA3:Point:none	GATA3	not on any SMART domain	109
GATA3:Point:frameshift_variant:5/6	GATA3	frameshift on 5th exon	24
GATA3:Point:frameshift_variant:6/6	GATA3	frameshift on 6th exon	42
GATA3:Point:frameshift_variant:(5/6|6/6)	GATA3	frameshift on 5th or 6th exons	66
GATA3:Point:missense_variant:(4/6|6/6)	GATA3	missense on 4th or 6th exons	28
GATA3:Point:splice_acceptor_variant:-	GATA3	splice acceptor not on any exon	44
GATA3:Point:frameshift_variant:5/6|missense_variant:4/6	GATA3	frameshift on 5th exon or missense on 4th exon	38
GATA3:Point:frameshift_variant:5/6|missense_variant:6/6	GATA3	missense on 6th exon or frameshift on 5th exon	38
GATA3:Point:frameshift_variant:5/6|missense_variant	GATA3	missense or frameshift on 5th exon	62
GATA3:Point:frameshift_variant:6/6|missense_variant:4/6	GATA3	frameshift on 6th exon or missense on 4th exon	56
GATA3:Point:(frameshift_variant|missense_variant):6/6	GATA3	frameshift or missense on 6th exon	56
GATA3:Point:frameshift_variant:6/6|missense_variant	GATA3	frameshift on 6th exon or missense	80
GATA3:Point:frameshift_variant|missense_variant:4/6	GATA3	frameshift or missense on 4th exon	86
GATA3:Point:frameshift_variant|missense_variant:6/6	GATA3	missense on 6th exon or frameshift	86
GATA3:Point:frameshift_variant:5/6|splice_acceptor_variant:-	GATA3	splice acceptor not on any exon or frameshift on 5th exon	68
GATA3:Point:frameshift_variant:5/6|splice_acceptor_variant	GATA3	splice acceptor or frameshift on 5th exon	71
GATA3:Point:frameshift_variant:6/6|splice_acceptor_variant:-	GATA3	frameshift on 6th exon or splice acceptor not on any exon	86
GATA3:Point:frameshift_variant:6/6|splice_acceptor_variant	GATA3	frameshift on 6th exon or splice acceptor	89
GATA3:Point:frameshift_variant|splice_acceptor_variant:-	GATA3	frameshift or splice acceptor not on any exon	116
GATA3:Point:frameshift_variant:5/6|synonymous_variant	GATA3	synonymous or frameshift on 5th exon	35
GATA3:Point:frameshift_variant:6/6|synonymous_variant	GATA3	frameshift on 6th exon or synonymous	53
GATA3:Point:missense_variant:4/6|splice_acceptor_variant:-	GATA3	splice acceptor not on any exon or missense on 4th exon	58
GATA3:Point:missense_variant:4/6|splice_acceptor_variant	GATA3	splice acceptor or missense on 4th exon	61
GATA3:Point:missense_variant:6/6|splice_acceptor_variant:-	GATA3	missense on 6th exon or splice acceptor not on any exon	58
GATA3:Point:missense_variant:6/6|splice_acceptor_variant	GATA3	missense on 6th exon or splice acceptor	61
GATA3:Point:missense_variant|splice_acceptor_variant:-	GATA3	missense or splice acceptor not on any exon	82
GATA3:Point:missense_variant:4/6|synonymous_variant	GATA3	synonymous or missense on 4th exon	25
GATA3:Point:missense_variant:6/6|synonymous_variant	GATA3	missense on 6th exon or synonymous	25
GATA3:Point:splice_acceptor_variant:-|synonymous_variant	GATA3	synonymous or splice acceptor not on any exon	55
GATA3:Point:3/6|4/6:294	GATA3	on 4th exon at codon 294 or on 3rd exon	29
GATA3:Point:4/6:294|5/6	GATA3	on 4th exon at codon 294 or on 5th exon	42
GATA3:Point:4/6:294|6/6	GATA3	on 4th exon at codon 294 or on 6th exon	76
GATA3:Point:PF00320:frameshift_variant	GATA3	frameshift on domain PF00320	25
GATA3:Point:PF00320:(frameshift_variant|missense_variant)	GATA3	frameshift or missense on domain PF00320	39
GATA3:Point:none:frameshift_variant	GATA3	frameshift not on any Pfam domain	47
GATA3:Point:none:missense_variant	GATA3	missense not on any Pfam domain	25
GATA3:Point:none:splice_acceptor_variant	GATA3	splice acceptor not on any Pfam domain	47
GATA3:Point:none:(frameshift_variant|missense_variant)	GATA3	frameshift or missense not on any Pfam domain	72
GATA3:Point:none:(frameshift_variant|splice_acceptor_variant)	GATA3	frameshift or splice acceptor not on any Pfam domain	94
GATA3:Point:none:(missense_variant|splice_acceptor_variant)	GATA3	missense or splice acceptor not on any Pfam domain	72
GATA3:Point:(PF00320|none):frameshift_variant	GATA3	frameshift on domains PF00320 or none	72
GATA3:Point:PF00320:frameshift_variant|none:missense_variant	GATA3	frameshift on domain PF00320 or missense not on any Pfam domain	50
GATA3:Point:PF00320:frameshift_variant|none:splice_acceptor_variant	GATA3	splice acceptor not on any Pfam domain or frameshift on domain PF00320	72
GATA3:Point:PF00320:frameshift_variant|none	GATA3	not on any Pfam domain or frameshift on domain PF00320	160
GATA3:Point:PF00320:missense_variant|none:frameshift_variant	GATA3	frameshift not on any Pfam domain or missense on domain PF00320	61
GATA3:Point:(PF00320|none):missense_variant	GATA3	missense on domains PF00320 or none	38
GATA3:Point:PF00320:missense_variant|none:splice_acceptor_variant	GATA3	splice acceptor not on any Pfam domain or missense on domain PF00320	61
GATA3:Point:PF00320:missense_variant|none	GATA3	not on any Pfam domain or missense on domain PF00320	148
GATA3:Point:PF00320|none:frameshift_variant	GATA3	on domain PF00320 or frameshift not on any Pfam domain	90
GATA3:Point:PF00320|none:missense_variant	GATA3	on domain PF00320 or missense not on any Pfam domain	67
GATA3:Point:PF00320|none:splice_acceptor_variant	GATA3	splice acceptor not on any Pfam domain or on domain PF00320	90
GATA3:Point:SM00401:frameshift_variant	GATA3	frameshift on domain SM00401	36
GATA3:Point:SM00401:missense_variant	GATA3	missense on domain SM00401	23
GATA3:Point:SM00401:(frameshift_variant|missense_variant)	GATA3	frameshift or missense on domain SM00401	59
GATA3:Point:none:frameshift_variant	GATA3	frameshift not on any SMART domain	36
GATA3:Point:none:splice_acceptor_variant	GATA3	splice acceptor not on any SMART domain	47
GATA3:Point:none:(frameshift_variant|missense_variant)	GATA3	frameshift or missense not on any SMART domain	51
GATA3:Point:none:(frameshift_variant|splice_acceptor_variant)	GATA3	frameshift or splice acceptor not on any SMART domain	83
GATA3:Point:none:(missense_variant|splice_acceptor_variant)	GATA3	missense or splice acceptor not on any SMART domain	62
GATA3:Point:(SM00401|none):frameshift_variant	GATA3	frameshift on domains SM00401 or none	72
GATA3:Point:SM00401:frameshift_variant|none:missense_variant	GATA3	frameshift on domain SM00401 or missense not on any SMART domain	51
GATA3:Point:SM00401:frameshift_variant|none:splice_acceptor_variant	GATA3	splice acceptor not on any SMART domain or frameshift on domain SM00401	83
GATA3:Point:SM00401:frameshift_variant|none	GATA3	not on any SMART domain or frameshift on domain SM00401	145
GATA3:Point:SM00401:missense_variant|none:frameshift_variant	GATA3	frameshift not on any SMART domain or missense on domain SM00401	59
GATA3:Point:(SM00401|none):missense_variant	GATA3	missense on domains SM00401 or none	38
GATA3:Point:SM00401:missense_variant|none:splice_acceptor_variant	GATA3	splice acceptor not on any SMART domain or missense on domain SM00401	70
GATA3:Point:SM00401:missense_variant|none	GATA3	not on any SMART domain or missense on domain SM00401	132
GATA3:Point:SM00401|none:frameshift_variant	GATA3	on domain SM00401 or frameshift not on any SMART domain	104
GATA3:Point:SM00401|none:missense_variant	GATA3	on domain SM00401 or missense not on any SMART domain	83
GATA3:Point:SM00401|none:splice_acceptor_variant	GATA3	splice acceptor not on any SMART domain or on domain SM00401	115
GATA3:Point:-:-:-	GATA3	(no location)	46
GATA3:Point:-:-:-|3/6	GATA3	on 3rd exon or (no location)	62
GATA3:Point:-:-:-|4/6:294	GATA3	on 4th exon at codon 294 or (no location)	59
GATA3:Point:-:-:-|4/6:294:ENSP00000368632.3:p.Met294Lys	GATA3	(no location) or M294K	56
GATA3:Point:-:-:-|4/6	GATA3	on 4th exon or (no location)	66
GATA3:Point:-:-:-|5/6	GATA3	on 5th exon or (no location)	75
GATA3:Point:-:-:-|6/6	GATA3	on 6th exon or (no location)	109
GATA3:Point:3/6|4/6:294:ENSP00000368632.3:p.Met294Lys	GATA3	on 3rd exon or M294K	26
GATA3:Point:4/6:294:ENSP00000368632.3:p.Met294Lys|5/6	GATA3	on 5th exon or M294K	39
GATA3:Point:4/6:294:ENSP00000368632.3:p.Met294Lys|6/6	GATA3	on 6th exon or M294K	73
JAK1:Point	JAK1	any point mutation	23
MAP2K4:Point	MAP2K4	any point mutation	44
MAP2K4:Point:(frameshift_variant|missense_variant)	MAP2K4	frameshift or missense	25
MAP2K4:Point:PF00069	MAP2K4	on domain PF00069	30
MAP2K4:Point:SM00220	MAP2K4	on domain SM00220	30
MAP2K4:Point:PF00069:missense_variant|none	MAP2K4	not on any Pfam domain or missense on domain PF00069	27
MAP2K4:Point:SM00220:missense_variant|none	MAP2K4	not on any SMART domain or missense on domain SM00220	27
MAP3K1:Point	MAP3K1	any point mutation	149
MAP3K1:Point:frameshift_variant	MAP3K1	frameshift	80
MAP3K1:Point:missense_variant	MAP3K1	missense	39
MAP3K1:Point:stop_gained	MAP3K1	stop gained	28
MAP3K1:Point:(frameshift_variant|missense_variant)	MAP3K1	frameshift or missense	110
MAP3K1:Point:(frameshift_variant|stop_gained)	MAP3K1	frameshift or stop gained	102
MAP3K1:Point:(frameshift_variant|synonymous_variant)	MAP3K1	frameshift or synonymous	96
MAP3K1:Point:(missense_variant|stop_gained)	MAP3K1	missense or stop gained	62
MAP3K1:Point:(missense_variant|synonymous_variant)	MAP3K1	missense or synonymous	56
MAP3K1:Point:(stop_gained|synonymous_variant)	MAP3K1	stop gained or synonymous	45
MAP3K1:Point:14/20	MAP3K1	on 14th exon	42
MAP3K1:Point:(13/20|14/20)	MAP3K1	on 13th or 14th exons	50
MAP3K1:Point:(13/20|15/20)	MAP3K1	on 13th or 15th exons	25
MAP3K1:Point:(13/20|16/20)	MAP3K1	on 13th or 16th exons	24
MAP3K1:Point:(13/20|4/20)	MAP3K1	on 13th or 4th exons	21
MAP3K1:Point:(13/20|5/20)	MAP3K1	on 13th or 5th exons	23
MAP3K1:Point:(14/20|15/20)	MAP3K1	on 14th or 15th exons	53
MAP3K1:Point:(14/20|16/20)	MAP3K1	on 14th or 16th exons	54
MAP3K1:Point:(14/20|4/20)	MAP3K1	on 14th or 4th exons	53
MAP3K1:Point:(14/20|5/20)	MAP3K1	on 14th or 5th exons	54
MAP3K1:Point:(15/20|16/20)	MAP3K1	on 15th or 16th exons	28
MAP3K1:Point:(15/20|4/20)	MAP3K1	on 15th or 4th exons	26
MAP3K1:Point:(15/20|5/20)	MAP3K1	on 15th or 5th exons	26
MAP3K1:Point:(16/20|4/20)	MAP3K1	on 16th or 4th exons	25
MAP3K1:Point:(16/20|5/20)	MAP3K1	on 16th or 5th exons	27
MAP3K1:Point:(4/20|5/20)	MAP3K1	on 4th or 5th exons	22
MAP3K1:Point:PF00069	MAP3K1	on domain PF00069	52
MAP3K1:Point:none	MAP3K1	not on any Pfam domain	126
MAP3K1:Point:SM00220	MAP3K1	on domain SM00220	53
MAP3K1:Point:none	MAP3K1	not on any SMART domain	125
MAP3K1:Point:frameshift_variant:14/20	MAP3K1	frameshift on 14th exon	27
MAP3K1:Point:frameshift_variant:14/20|missense_variant	MAP3K1	missense or frameshift on 14th exon	62
MAP3K1:Point:(frameshift_variant|stop_gained):14/20	MAP3K1	frameshift or stop gained on 14th exon	36
MAP3K1:Point:frameshift_variant:14/20|stop_gained	MAP3K1	stop gained or frameshift on 14th exon	54
MAP3K1:Point:frameshift_variant|stop_gained:14/20	MAP3K1	frameshift or stop gained on 14th exon	86
MAP3K1:Point:frameshift_variant:14/20|synonymous_variant	MAP3K1	synonymous or frameshift on 14th exon	44
MAP3K1:Point:missense_variant|stop_gained:14/20	MAP3K1	missense or stop gained on 14th exon	47
MAP3K1:Point:stop_gained:14/20|synonymous_variant	MAP3K1	synonymous or stop gained on 14th exon	27
MAP3K1:Point:PF00069:frameshift_variant	MAP3K1	frameshift on domain PF00069	27
MAP3K1:Point:PF00069:(frameshift_variant|missense_variant)	MAP3K1	frameshift or missense on domain PF00069	38
MAP3K1:Point:none:frameshift_variant	MAP3K1	frameshift not on any Pfam domain	66
MAP3K1:Point:none:missense_variant	MAP3K1	missense not on any Pfam domain	26
MAP3K1:Point:none:stop_gained	MAP3K1	stop gained not on any Pfam domain	22
MAP3K1:Point:none:(frameshift_variant|missense_variant)	MAP3K1	frameshift or missense not on any Pfam domain	90
MAP3K1:Point:none:(frameshift_variant|stop_gained)	MAP3K1	frameshift or stop gained not on any Pfam domain	85
MAP3K1:Point:none:(frameshift_variant|synonymous_variant)	MAP3K1	frameshift or synonymous not on any Pfam domain	77
MAP3K1:Point:none:(missense_variant|stop_gained)	MAP3K1	missense or stop gained not on any Pfam domain	45
MAP3K1:Point:none:(missense_variant|synonymous_variant)	MAP3K1	missense or synonymous not on any Pfam domain	37
MAP3K1:Point:none:(stop_gained|synonymous_variant)	MAP3K1	stop gained or synonymous not on any Pfam domain	33
MAP3K1:Point:(PF00069|none):frameshift_variant	MAP3K1	frameshift on domains PF00069 or none	80
MAP3K1:Point:PF00069:frameshift_variant|none:missense_variant	MAP3K1	frameshift on domain PF00069 or missense not on any Pfam domain	53
MAP3K1:Point:PF00069:frameshift_variant|none:stop_gained	MAP3K1	stop gained not on any Pfam domain or frameshift on domain PF00069	47
MAP3K1:Point:PF00069:frameshift_variant|none:synonymous_variant	MAP3K1	frameshift on domain PF00069 or synonymous not on any Pfam domain	38
MAP3K1:Point:PF00069:frameshift_variant|none	MAP3K1	not on any Pfam domain or frameshift on domain PF00069	136
MAP3K1:Point:PF00069:missense_variant|none:frameshift_variant	MAP3K1	frameshift not on any Pfam domain or missense on domain PF00069	73
MAP3K1:Point:(PF00069|none):missense_variant	MAP3K1	missense on domains PF00069 or none	39
MAP3K1:Point:PF00069:missense_variant|none:stop_gained	MAP3K1	stop gained not on any Pfam domain or missense on domain PF00069	35
MAP3K1:Point:PF00069:missense_variant|none:synonymous_variant	MAP3K1	synonymous not on any Pfam domain or missense on domain PF00069	24
MAP3K1:Point:PF00069:missense_variant|none	MAP3K1	not on any Pfam domain or missense on domain PF00069	133
MAP3K1:Point:PF00069|none:frameshift_variant	MAP3K1	on domain PF00069 or frameshift not on any Pfam domain	96
MAP3K1:Point:PF00069|none:missense_variant	MAP3K1	on domain PF00069 or missense not on any Pfam domain	78
MAP3K1:Point:PF00069|none:stop_gained	MAP3K1	stop gained not on any Pfam domain or on domain PF00069	72
MAP3K1:Point:PF00069|none:synonymous_variant	MAP3K1	on domain PF00069 or synonymous not on any Pfam domain	63
MAP3K1:Point:SM00220:frameshift_variant	MAP3K1	frameshift on domain SM00220	27
MAP3K1:Point:SM00220:(frameshift_variant|missense_variant)	MAP3K1	frameshift or missense on domain SM00220	39
MAP3K1:Point:none:frameshift_variant	MAP3K1	frameshift not on any SMART domain	66
MAP3K1:Point:none:missense_variant	MAP3K1	missense not on any SMART domain	25
MAP3K1:Point:none:stop_gained	MAP3K1	stop gained not on any SMART domain	22
MAP3K1:Point:none:(frameshift_variant|missense_variant)	MAP3K1	frameshift or missense not on any SMART domain	89
MAP3K1:Point:none:(frameshift_variant|stop_gained)	MAP3K1	frameshift or stop gained not on any SMART domain	85
MAP3K1:Point:none:(frameshift_variant|synonymous_variant)	MAP3K1	frameshift or synonymous not on any SMART domain	77
MAP3K1:Point:none:(missense_variant|stop_gained)	MAP3K1	missense or stop gained not on any SMART domain	44
MAP3K1:Point:none:(missense_variant|synonymous_variant)	MAP3K1	missense or synonymous not on any SMART domain	36
MAP3K1:Point:none:(stop_gained|synonymous_variant)	MAP3K1	stop gained or synonymous not on any SMART domain	33
MAP3K1:Point:(SM00220|none):frameshift_variant	MAP3K1	frameshift on domains SM00220 or none	80
MAP3K1:Point:SM00220:frameshift_variant|none:missense_variant	MAP3K1	frameshift on domain SM00220 or missense not on any SMART domain	52
MAP3K1:Point:SM00220:frameshift_variant|none:stop_gained	MAP3K1	stop gained not on any SMART domain or frameshift on domain SM00220	47
MAP3K1:Point:SM00220:frameshift_variant|none:synonymous_variant	MAP3K1	frameshift on domain SM00220 or synonymous not on any SMART domain	38
MAP3K1:Point:SM00220:frameshift_variant|none	MAP3K1	not on any SMART domain or frameshift on domain SM00220	135
MAP3K1:Point:SM00220:missense_variant|none:frameshift_variant	MAP3K1	frameshift not on any SMART domain or missense on domain SM00220	74
MAP3K1:Point:(SM00220|none):missense_variant	MAP3K1	missense on domains SM00220 or none	39
MAP3K1:Point:SM00220:missense_variant|none:stop_gained	MAP3K1	stop gained not on any SMART domain or missense on domain SM00220	36
MAP3K1:Point:SM00220:missense_variant|none:synonymous_variant	MAP3K1	synonymous not on any SMART domain or missense on domain SM00220	25
MAP3K1:Point:SM00220:missense_variant|none	MAP3K1	not on any SMART domain or missense on domain SM00220	133
MAP3K1:Point:SM00220|none:frameshift_variant	MAP3K1	on domain SM00220 or frameshift not on any SMART domain	97
MAP3K1:Point:SM00220|none:missense_variant	MAP3K1	on domain SM00220 or missense not on any SMART domain	78
MAP3K1:Point:SM00220|none:stop_gained	MAP3K1	stop gained not on any SMART domain or on domain SM00220	73
MAP3K1:Point:SM00220|none:synonymous_variant	MAP3K1	on domain SM00220 or synonymous not on any SMART domain	64
NCOR1:Point	NCOR1	any point mutation	46
NCOR1:Point:missense_variant	NCOR1	missense	24
NCOR1:Point:none	NCOR1	not on any Pfam domain	45
NCOR1:Point:none	NCOR1	not on any SMART domain	43
NCOR1:Point:none:missense_variant	NCOR1	missense not on any Pfam domain	24
NCOR1:Point:none:missense_variant	NCOR1	missense not on any SMART domain	24
NF1:Point	NF1	any point mutation	48
NF1:Point:missense_variant	NF1	missense	20
NF1:Point:(missense_variant|stop_gained)	NF1	missense or stop gained	31
NF1:Point:(missense_variant|synonymous_variant)	NF1	missense or synonymous	29
NF1:Point:(stop_gained|synonymous_variant)	NF1	stop gained or synonymous	21
NF1:Point:none	NF1	not on any Pfam domain	41
NF1:Point:none	NF1	not on any SMART domain	37
NOTCH1:Point	NOTCH1	any point mutation	95
NOTCH1:Point:missense_variant	NOTCH1	missense	51
NOTCH1:Point:synonymous_variant	NOTCH1	synonymous	39
NOTCH1:Point:(missense_variant|synonymous_variant)	NOTCH1	missense or synonymous	89
NOTCH1:Point:(25/34|26/34)	NOTCH1	on 25th or 26th exons	27
NOTCH1:Point:(25/34|34/34)	NOTCH1	on 25th or 34th exons	23
NOTCH1:Point:(26/34|34/34)	NOTCH1	on 26th or 34th exons	26
NOTCH1:Point:PF00008	NOTCH1	on domain PF00008	25
NOTCH1:Point:none	NOTCH1	not on any Pfam domain	50
NOTCH1:Point:(PF00008|none)	NOTCH1	on domains PF00008 or none	73
NOTCH1:Point:SM00181	NOTCH1	on domain SM00181	52
NOTCH1:Point:none	NOTCH1	not on any SMART domain	33
NOTCH1:Point:(SM00181|none)	NOTCH1	on domains SM00181 or none	82
NOTCH1:Point:missense_variant|synonymous_variant:26/34	NOTCH1	synonymous on 26th exon or missense	61
NOTCH1:Point:none:missense_variant	NOTCH1	missense not on any Pfam domain	24
NOTCH1:Point:none:synonymous_variant	NOTCH1	synonymous not on any Pfam domain	22
NOTCH1:Point:none:(missense_variant|synonymous_variant)	NOTCH1	missense or synonymous not on any Pfam domain	46
NOTCH1:Point:(PF00008|PF07645):missense_variant	NOTCH1	missense on domains PF00008 or PF07645	24
NOTCH1:Point:PF00008|PF07645:missense_variant	NOTCH1	on domain PF00008 or missense on domain PF07645	35
NOTCH1:Point:(PF00008|none):missense_variant	NOTCH1	missense on domains PF00008 or none	38
NOTCH1:Point:PF00008:missense_variant|none:synonymous_variant	NOTCH1	synonymous not on any Pfam domain or missense on domain PF00008	36
NOTCH1:Point:PF00008:missense_variant|none	NOTCH1	not on any Pfam domain or missense on domain PF00008	64
NOTCH1:Point:PF00008|none:missense_variant	NOTCH1	on domain PF00008 or missense not on any Pfam domain	48
NOTCH1:Point:PF00008|none:synonymous_variant	NOTCH1	on domain PF00008 or synonymous not on any Pfam domain	46
NOTCH1:Point:(PF07645|none):missense_variant	NOTCH1	missense on domains PF07645 or none	34
NOTCH1:Point:PF07645:missense_variant|none:synonymous_variant	NOTCH1	synonymous not on any Pfam domain or missense on domain PF07645	32
NOTCH1:Point:PF07645:missense_variant|none	NOTCH1	not on any Pfam domain or missense on domain PF07645	60
NOTCH1:Point:SM00181:missense_variant	NOTCH1	missense on domain SM00181	33
NOTCH1:Point:SM00181:(missense_variant|synonymous_variant)	NOTCH1	missense or synonymous on domain SM00181	49
NOTCH1:Point:none:(missense_variant|synonymous_variant)	NOTCH1	missense or synonymous not on any SMART domain	29
NOTCH1:Point:(SM00181|none):missense_variant	NOTCH1	missense on domains SM00181 or none	47
NOTCH1:Point:SM00181:missense_variant|none:synonymous_variant	NOTCH1	synonymous not on any SMART domain or missense on domain SM00181	48
NOTCH1:Point:SM00181:missense_variant|none	NOTCH1	not on any SMART domain or missense on domain SM00181	66
NOTCH1:Point:SM00181:synonymous_variant|none:missense_variant	NOTCH1	synonymous on domain SM00181 or missense not on any SMART domain	30
NOTCH1:Point:(SM00181|none):synonymous_variant	NOTCH1	synonymous on domains SM00181 or none	29
NOTCH1:Point:SM00181:synonymous_variant|none	NOTCH1	not on any SMART domain or synonymous on domain SM00181	47
NOTCH1:Point:SM00181|none:missense_variant	NOTCH1	on domain SM00181 or missense not on any SMART domain	65
NOTCH1:Point:SM00181|none:synonymous_variant	NOTCH1	on domain SM00181 or synonymous not on any SMART domain	65
PBRM1:Point	PBRM1	any point mutation	21
PIK3CA:Point	PIK3CA	any point mutation	488
PIK3CA:Point:missense_variant	PIK3CA	missense	469
PIK3CA:Point:(inframe_deletion|missense_variant)	PIK3CA	inframe deletion or missense	479
PIK3CA:Point:10/21	PIK3CA	on 10th exon	177
PIK3CA:Point:2/21	PIK3CA	on 2nd exon	36
PIK3CA:Point:21/21	PIK3CA	on 21st exon	248
PIK3CA:Point:5/21	PIK3CA	on 5th exon	45
PIK3CA:Point:(10/21|14/21)	PIK3CA	on 10th or 14th exons	185
PIK3CA:Point:(10/21|2/21)	PIK3CA	on 10th or 2nd exons	212
PIK3CA:Point:(10/21|21/21)	PIK3CA	on 10th or 21st exons	414
PIK3CA:Point:(10/21|5/21)	PIK3CA	on 10th or 5th exons	221
PIK3CA:Point:(10/21|8/21)	PIK3CA	on 10th or 8th exons	195
PIK3CA:Point:(14/21|2/21)	PIK3CA	on 14th or 2nd exons	52
PIK3CA:Point:(14/21|21/21)	PIK3CA	on 14th or 21st exons	258
PIK3CA:Point:(14/21|5/21)	PIK3CA	on 14th or 5th exons	60
PIK3CA:Point:(14/21|8/21)	PIK3CA	on 14th or 8th exons	33
PIK3CA:Point:(2/21|21/21)	PIK3CA	on 2nd or 21st exons	265
PIK3CA:Point:(2/21|5/21)	PIK3CA	on 2nd or 5th exons	79
PIK3CA:Point:(2/21|8/21)	PIK3CA	on 2nd or 8th exons	54
PIK3CA:Point:(21/21|5/21)	PIK3CA	on 21st or 5th exons	290
PIK3CA:Point:(21/21|8/21)	PIK3CA	on 21st or 8th exons	259
PIK3CA:Point:(5/21|8/21)	PIK3CA	on 5th or 8th exons	63
PIK3CA:Point:PF00792	PIK3CA	on domain PF00792	25
PIK3CA:Point:PF02192	PIK3CA	on domain PF02192	25
PIK3CA:Point:none	PIK3CA	not on any Pfam domain	311
PIK3CA:Point:(PF00792|PF02192)	PIK3CA	on domains PF00792 or PF02192	49
PIK3CA:Point:(PF00792|none)	PIK3CA	on domains PF00792 or none	325
PIK3CA:Point:(PF02192|none)	PIK3CA	on domains PF02192 or none	317
PIK3CA:Point:SM00142	PIK3CA	on domain SM00142	53
PIK3CA:Point:SM00143	PIK3CA	on domain SM00143	25
PIK3CA:Point:SM00146	PIK3CA	on domain SM00146	247
PIK3CA:Point:none	PIK3CA	not on any SMART domain	54
PIK3CA:Point:(SM00142|SM00143)	PIK3CA	on domains SM00142 or SM00143	77
PIK3CA:Point:(SM00142|SM00146)	PIK3CA	on domains SM00142 or SM00146	294
PIK3CA:Point:(SM00142|none)	PIK3CA	on domains SM00142 or none	105
PIK3CA:Point:(SM00143|SM00146)	PIK3CA	on domains SM00143 or SM00146	255
PIK3CA:Point:(SM00143|none)	PIK3CA	on domains SM00143 or none	77
PIK3CA:Point:(SM00146|none)	PIK3CA	on domains SM00146 or none	284
PIK3CA:Point:missense_variant:10/21	PIK3CA	missense on 10th exon	177
PIK3CA:Point:missense_variant:2/21	PIK3CA	missense on 2nd exon	26
PIK3CA:Point:missense_variant:21/21	PIK3CA	missense on 21st exon	243
PIK3CA:Point:missense_variant:5/21	PIK3CA	missense on 5th exon	43
PIK3CA:Point:missense_variant:(10/21|14/21)	PIK3CA	missense on 10th or 14th exons	185
PIK3CA:Point:missense_variant:(10/21|2/21)	PIK3CA	missense on 10th or 2nd exons	203
PIK3CA:Point:missense_variant:(10/21|21/21)	PIK3CA	missense on 10th or 21st exons	410
PIK3CA:Point:missense_variant:(10/21|5/21)	PIK3CA	missense on 10th or 5th exons	219
PIK3CA:Point:missense_variant:(10/21|8/21)	PIK3CA	missense on 10th or 8th exons	190
PIK3CA:Point:missense_variant:(14/21|2/21)	PIK3CA	missense on 14th or 2nd exons	42
PIK3CA:Point:missense_variant:(14/21|21/21)	PIK3CA	missense on 14th or 21st exons	253
PIK3CA:Point:missense_variant:(14/21|5/21)	PIK3CA	missense on 14th or 5th exons	58
PIK3CA:Point:missense_variant:(14/21|8/21)	PIK3CA	missense on 14th or 8th exons	28
PIK3CA:Point:missense_variant:(2/21|21/21)	PIK3CA	missense on 2nd or 21st exons	251
PIK3CA:Point:missense_variant:(2/21|5/21)	PIK3CA	missense on 2nd or 5th exons	67
PIK3CA:Point:missense_variant:(2/21|8/21)	PIK3CA	missense on 2nd or 8th exons	39
PIK3CA:Point:missense_variant:(21/21|5/21)	PIK3CA	missense on 21st or 5th exons	283
PIK3CA:Point:missense_variant:(21/21|8/21)	PIK3CA	missense on 21st or 8th exons	250
PIK3CA:Point:missense_variant:(5/21|8/21)	PIK3CA	missense on 5th or 8th exons	56
PIK3CA:Point:inframe_deletion|missense_variant:10/21	PIK3CA	missense on 10th exon or inframe deletion	190
PIK3CA:Point:inframe_deletion|missense_variant:14/21	PIK3CA	inframe deletion or missense on 14th exon	29
PIK3CA:Point:inframe_deletion|missense_variant:2/21	PIK3CA	inframe deletion or missense on 2nd exon	39
PIK3CA:Point:inframe_deletion|missense_variant:21/21	PIK3CA	inframe deletion or missense on 21st exon	254
PIK3CA:Point:inframe_deletion|missense_variant:5/21	PIK3CA	missense on 5th exon or inframe deletion	56
PIK3CA:Point:inframe_deletion|missense_variant:8/21	PIK3CA	missense on 8th exon or inframe deletion	26
PIK3CA:Point:10/21:545	PIK3CA	on 10th exon at codon 545	109
PIK3CA:Point:10/21:(545|546)	PIK3CA	on 10th exon at codons 545 or 546	124
PIK3CA:Point:21/21:1047	PIK3CA	on 21st exon at codon 1047	226
PIK3CA:Point:5/21:345	PIK3CA	on 5th exon at codon 345	40
PIK3CA:Point:10/21:545|14/21	PIK3CA	on 10th exon at codon 545 or on 14th exon	120
PIK3CA:Point:10/21:546|14/21	PIK3CA	on 10th exon at codon 546 or on 14th exon	31
PIK3CA:Point:10/21:545|2/21	PIK3CA	on 10th exon at codon 545 or on 2nd exon	144
PIK3CA:Point:10/21:546|2/21	PIK3CA	on 10th exon at codon 546 or on 2nd exon	51
PIK3CA:Point:10/21:545|21/21:1047	PIK3CA	on 10th exon at codon 545 or on 21st exon at codon 1047	333
PIK3CA:Point:10/21:545|21/21	PIK3CA	on 10th exon at codon 545 or on 21st exon	351
PIK3CA:Point:10/21:546|21/21:1047	PIK3CA	on 10th exon at codon 546 or on 21st exon at codon 1047	241
PIK3CA:Point:10/21:546|21/21	PIK3CA	on 10th exon at codon 546 or on 21st exon	261
PIK3CA:Point:10/21|21/21:1047	PIK3CA	on 10th exon or on 21st exon at codon 1047	401
PIK3CA:Point:10/21:545|5/21:345	PIK3CA	on 10th exon at codon 545 or on 5th exon at codon 345	149
PIK3CA:Point:10/21:545|5/21	PIK3CA	on 10th exon at codon 545 or on 5th exon	153
PIK3CA:Point:10/21:546|5/21:345	PIK3CA	on 10th exon at codon 546 or on 5th exon at codon 345	55
PIK3CA:Point:10/21:546|5/21	PIK3CA	on 10th exon at codon 546 or on 5th exon	60
PIK3CA:Point:10/21|5/21:345	PIK3CA	on 5th exon at codon 345 or on 10th exon	217
PIK3CA:Point:10/21:545|8/21	PIK3CA	on 10th exon at codon 545 or on 8th exon	127
PIK3CA:Point:10/21:546|8/21	PIK3CA	on 10th exon at codon 546 or on 8th exon	33
PIK3CA:Point:14/21|21/21:1047	PIK3CA	on 14th exon or on 21st exon at codon 1047	238
PIK3CA:Point:14/21|5/21:345	PIK3CA	on 5th exon at codon 345 or on 14th exon	55
PIK3CA:Point:2/21|21/21:1047	PIK3CA	on 2nd exon or on 21st exon at codon 1047	244
PIK3CA:Point:2/21|5/21:345	PIK3CA	on 5th exon at codon 345 or on 2nd exon	75
PIK3CA:Point:21/21:1047|5/21:345	PIK3CA	on 5th exon at codon 345 or on 21st exon at codon 1047	265
PIK3CA:Point:21/21:1047|5/21	PIK3CA	on 5th exon or on 21st exon at codon 1047	270
PIK3CA:Point:21/21|5/21:345	PIK3CA	on 5th exon at codon 345 or on 21st exon	285
PIK3CA:Point:21/21:1047|8/21	PIK3CA	on 8th exon or on 21st exon at codon 1047	238
PIK3CA:Point:5/21:345|8/21	PIK3CA	on 5th exon at codon 345 or on 8th exon	58
PIK3CA:Point:PF00613:missense_variant	PIK3CA	missense on domain PF00613	177
PIK3CA:Point:PF02192:missense_variant	PIK3CA	missense on domain PF02192	22
PIK3CA:Point:none:missense_variant	PIK3CA	missense not on any Pfam domain	297
PIK3CA:Point:(PF00613|PF00792):missense_variant	PIK3CA	missense on domains PF00613 or PF00792	196
PIK3CA:Point:PF00613:missense_variant|PF00792	PIK3CA	on domain PF00792 or missense on domain PF00613	202
PIK3CA:Point:(PF00613|PF02192):missense_variant	PIK3CA	missense on domains PF00613 or PF02192	199
PIK3CA:Point:PF00613:missense_variant|PF02192	PIK3CA	on domain PF02192 or missense on domain PF00613	201
PIK3CA:Point:(PF00613|none):missense_variant	PIK3CA	missense on domains PF00613 or none	456
PIK3CA:Point:PF00613:missense_variant|none	PIK3CA	not on any Pfam domain or missense on domain PF00613	468
PIK3CA:Point:(PF00792|PF02192):missense_variant	PIK3CA	missense on domains PF00792 or PF02192	40
PIK3CA:Point:PF00792:missense_variant|PF02192	PIK3CA	on domain PF02192 or missense on domain PF00792	43
PIK3CA:Point:PF00792|PF02192:missense_variant	PIK3CA	on domain PF00792 or missense on domain PF02192	46
PIK3CA:Point:(PF00792|none):missense_variant	PIK3CA	missense on domains PF00792 or none	306
PIK3CA:Point:PF00792:missense_variant|none	PIK3CA	not on any Pfam domain or missense on domain PF00792	320
PIK3CA:Point:PF00792|none:missense_variant	PIK3CA	on domain PF00792 or missense not on any Pfam domain	311
PIK3CA:Point:(PF02192|none):missense_variant	PIK3CA	missense on domains PF02192 or none	301
PIK3CA:Point:PF02192:missense_variant|none	PIK3CA	not on any Pfam domain or missense on domain PF02192	315
PIK3CA:Point:PF02192|none:missense_variant	PIK3CA	on domain PF02192 or missense not on any Pfam domain	303
PIK3CA:Point:SM00142:missense_variant	PIK3CA	missense on domain SM00142	51
PIK3CA:Point:SM00143:missense_variant	PIK3CA	missense on domain SM00143	22
PIK3CA:Point:SM00145:missense_variant	PIK3CA	missense on domain SM00145	177
PIK3CA:Point:SM00146:missense_variant	PIK3CA	missense on domain SM00146	245
PIK3CA:Point:none:missense_variant	PIK3CA	missense not on any SMART domain	36
PIK3CA:Point:none:(inframe_deletion|missense_variant)	PIK3CA	inframe deletion or missense not on any SMART domain	47
PIK3CA:Point:(SM00142|SM00143):missense_variant	PIK3CA	missense on domains SM00142 or SM00143	72
PIK3CA:Point:SM00142:missense_variant|SM00143	PIK3CA	on domain SM00143 or missense on domain SM00142	75
PIK3CA:Point:SM00142|SM00143:missense_variant	PIK3CA	on domain SM00142 or missense on domain SM00143	74
PIK3CA:Point:(SM00142|SM00145):missense_variant	PIK3CA	missense on domains SM00142 or SM00145	228
PIK3CA:Point:SM00142|SM00145:missense_variant	PIK3CA	on domain SM00142 or missense on domain SM00145	230
PIK3CA:Point:(SM00142|SM00146):missense_variant	PIK3CA	missense on domains SM00142 or SM00146	290
PIK3CA:Point:SM00142:missense_variant|SM00146	PIK3CA	on domain SM00146 or missense on domain SM00142	292
PIK3CA:Point:SM00142|SM00146:missense_variant	PIK3CA	on domain SM00142 or missense on domain SM00146	292
PIK3CA:Point:SM00142:missense_variant|none:inframe_deletion	PIK3CA	missense on domain SM00142 or inframe deletion not on any SMART domain	62
PIK3CA:Point:(SM00142|none):missense_variant	PIK3CA	missense on domains SM00142 or none	85
PIK3CA:Point:SM00142:missense_variant|none	PIK3CA	not on any SMART domain or missense on domain SM00142	103
PIK3CA:Point:SM00142|none:inframe_deletion	PIK3CA	on domain SM00142 or inframe deletion not on any SMART domain	64
PIK3CA:Point:SM00142|none:missense_variant	PIK3CA	on domain SM00142 or missense not on any SMART domain	87
PIK3CA:Point:(SM00143|SM00145):missense_variant	PIK3CA	missense on domains SM00143 or SM00145	199
PIK3CA:Point:SM00143|SM00145:missense_variant	PIK3CA	on domain SM00143 or missense on domain SM00145	201
PIK3CA:Point:(SM00143|SM00146):missense_variant	PIK3CA	missense on domains SM00143 or SM00146	250
PIK3CA:Point:SM00143:missense_variant|SM00146	PIK3CA	on domain SM00146 or missense on domain SM00143	252
PIK3CA:Point:SM00143|SM00146:missense_variant	PIK3CA	on domain SM00143 or missense on domain SM00146	253
PIK3CA:Point:SM00143:missense_variant|none:inframe_deletion	PIK3CA	missense on domain SM00143 or inframe deletion not on any SMART domain	33
PIK3CA:Point:(SM00143|none):missense_variant	PIK3CA	missense on domains SM00143 or none	57
PIK3CA:Point:SM00143:missense_variant|none	PIK3CA	not on any SMART domain or missense on domain SM00143	75
PIK3CA:Point:SM00143|none:inframe_deletion	PIK3CA	on domain SM00143 or inframe deletion not on any SMART domain	36
PIK3CA:Point:SM00143|none:missense_variant	PIK3CA	on domain SM00143 or missense not on any SMART domain	59
PIK3CA:Point:(SM00145|SM00146):missense_variant	PIK3CA	missense on domains SM00145 or SM00146	410
PIK3CA:Point:SM00145:missense_variant|SM00146	PIK3CA	on domain SM00146 or missense on domain SM00145	412
PIK3CA:Point:SM00145:missense_variant|none:inframe_deletion	PIK3CA	missense on domain SM00145 or inframe deletion not on any SMART domain	188
PIK3CA:Point:(SM00145|none):missense_variant	PIK3CA	missense on domains SM00145 or none	204
PIK3CA:Point:SM00145:missense_variant|none	PIK3CA	not on any SMART domain or missense on domain SM00145	220
PIK3CA:Point:SM00146:missense_variant|none:inframe_deletion	PIK3CA	missense on domain SM00146 or inframe deletion not on any SMART domain	254
PIK3CA:Point:(SM00146|none):missense_variant	PIK3CA	missense on domains SM00146 or none	266
PIK3CA:Point:SM00146:missense_variant|none	PIK3CA	not on any SMART domain or missense on domain SM00146	282
PIK3CA:Point:SM00146|none:inframe_deletion	PIK3CA	on domain SM00146 or inframe deletion not on any SMART domain	256
PIK3CA:Point:SM00146|none:missense_variant	PIK3CA	on domain SM00146 or missense not on any SMART domain	268
PIK3CA:Point:10/21:542:ENSP00000263967.3:p.Glu542Lys	PIK3CA	E542K	56
PIK3CA:Point:10/21:545:ENSP00000263967.3:p.Glu545Lys	PIK3CA	E545K	99
PIK3CA:Point:10/21:542:ENSP00000263967.3:p.Glu542Lys|545:ENSP00000263967.3:p.Glu545Lys	PIK3CA	E545K or E542K	152
PIK3CA:Point:10/21:542:ENSP00000263967.3:p.Glu542Lys|545	PIK3CA	on 10th exon at codon 545 or E542K	162
PIK3CA:Point:10/21:542:ENSP00000263967.3:p.Glu542Lys|546	PIK3CA	on 10th exon at codon 546 or E542K	71
PIK3CA:Point:10/21:545:ENSP00000263967.3:p.Glu545Lys|546	PIK3CA	on 10th exon E545K or at codon 546	114
PIK3CA:Point:21/21:1047:ENSP00000263967.3:p.His1047Arg	PIK3CA	H1047R	202
PIK3CA:Point:21/21:1047:(ENSP00000263967.3:p.His1047Arg|ENSP00000263967.3:p.His1047Leu)	PIK3CA	H1047R or H1047L	221
PIK3CA:Point:5/21:345:ENSP00000263967.3:p.Asn345Lys	PIK3CA	N345K	39
PIK3CA:Point:10/21:542:ENSP00000263967.3:p.Glu542Lys|14/21:726:ENSP00000263967.3:p.Glu726Lys	PIK3CA	E542K or E726K	66
PIK3CA:Point:10/21:542:ENSP00000263967.3:p.Glu542Lys|14/21	PIK3CA	E542K or on 14th exon	68
PIK3CA:Point:10/21:545|14/21:726:ENSP00000263967.3:p.Glu726Lys	PIK3CA	on 10th exon at codon 545 or E726K	117
PIK3CA:Point:10/21:545:ENSP00000263967.3:p.Glu545Lys|14/21:726:ENSP00000263967.3:p.Glu726Lys	PIK3CA	E545K or E726K	107
PIK3CA:Point:10/21:545:ENSP00000263967.3:p.Glu545Lys|14/21	PIK3CA	on 14th exon or E545K	110
PIK3CA:Point:10/21:546|14/21:726:ENSP00000263967.3:p.Glu726Lys	PIK3CA	on 10th exon at codon 546 or E726K	28
PIK3CA:Point:10/21|14/21:726:ENSP00000263967.3:p.Glu726Lys	PIK3CA	on 10th exon or E726K	183
PIK3CA:Point:10/21:542:ENSP00000263967.3:p.Glu542Lys|2/21	PIK3CA	E542K or on 2nd exon	92
PIK3CA:Point:10/21:545:ENSP00000263967.3:p.Glu545Lys|2/21	PIK3CA	on 2nd exon or E545K	134
PIK3CA:Point:10/21:542:ENSP00000263967.3:p.Glu542Lys|21/21:1047	PIK3CA	E542K or on 21st exon at codon 1047	281
PIK3CA:Point:10/21:542:ENSP00000263967.3:p.Glu542Lys|21/21:1047:ENSP00000263967.3:p.His1047Arg	PIK3CA	E542K or H1047R	257
PIK3CA:Point:10/21:542:ENSP00000263967.3:p.Glu542Lys|21/21:1047:ENSP00000263967.3:p.His1047Leu	PIK3CA	E542K or H1047L	75
PIK3CA:Point:10/21:542:ENSP00000263967.3:p.Glu542Lys|21/21	PIK3CA	E542K or on 21st exon	300
PIK3CA:Point:10/21:545|21/21:1047:ENSP00000263967.3:p.His1047Arg	PIK3CA	on 10th exon at codon 545 or H1047R	309
PIK3CA:Point:10/21:545|21/21:1047:ENSP00000263967.3:p.His1047Leu	PIK3CA	H1047L or on 10th exon at codon 545	128
PIK3CA:Point:10/21:545:ENSP00000263967.3:p.Glu545Lys|21/21:1047	PIK3CA	on 21st exon at codon 1047 or E545K	323
PIK3CA:Point:10/21:545:ENSP00000263967.3:p.Glu545Lys|21/21:1047:ENSP00000263967.3:p.His1047Arg	PIK3CA	H1047R or E545K	299
PIK3CA:Point:10/21:545:ENSP00000263967.3:p.Glu545Lys|21/21:1047:ENSP00000263967.3:p.His1047Leu	PIK3CA	H1047L or E545K	118
PIK3CA:Point:10/21:545:ENSP00000263967.3:p.Glu545Lys|21/21	PIK3CA	on 21st exon or E545K	342
PIK3CA:Point:10/21:546|21/21:1047:ENSP00000263967.3:p.His1047Arg	PIK3CA	on 10th exon at codon 546 or H1047R	217
PIK3CA:Point:10/21:546|21/21:1047:ENSP00000263967.3:p.His1047Leu	PIK3CA	on 10th exon at codon 546 or H1047L	34
PIK3CA:Point:10/21|21/21:1047:ENSP00000263967.3:p.His1047Arg	PIK3CA	on 10th exon or H1047R	377
PIK3CA:Point:10/21|21/21:1047:ENSP00000263967.3:p.His1047Leu	PIK3CA	H1047L or on 10th exon	196
PIK3CA:Point:10/21:542:ENSP00000263967.3:p.Glu542Lys|5/21:345	PIK3CA	E542K or on 5th exon at codon 345	96
PIK3CA:Point:10/21:542:ENSP00000263967.3:p.Glu542Lys|5/21:345:ENSP00000263967.3:p.Asn345Lys	PIK3CA	N345K or E542K	95
PIK3CA:Point:10/21:542:ENSP00000263967.3:p.Glu542Lys|5/21	PIK3CA	E542K or on 5th exon	101
PIK3CA:Point:10/21:545|5/21:345:ENSP00000263967.3:p.Asn345Lys	PIK3CA	N345K or on 10th exon at codon 545	148
PIK3CA:Point:10/21:545:ENSP00000263967.3:p.Glu545Lys|5/21:345	PIK3CA	on 5th exon at codon 345 or E545K	139
PIK3CA:Point:10/21:545:ENSP00000263967.3:p.Glu545Lys|5/21:345:ENSP00000263967.3:p.Asn345Lys	PIK3CA	N345K or E545K	138
PIK3CA:Point:10/21:545:ENSP00000263967.3:p.Glu545Lys|5/21	PIK3CA	on 5th exon or E545K	143
PIK3CA:Point:10/21:546|5/21:345:ENSP00000263967.3:p.Asn345Lys	PIK3CA	N345K or on 10th exon at codon 546	54
PIK3CA:Point:10/21|5/21:345:ENSP00000263967.3:p.Asn345Lys	PIK3CA	N345K or on 10th exon	216
PIK3CA:Point:10/21:542:ENSP00000263967.3:p.Glu542Lys|8/21	PIK3CA	E542K or on 8th exon	74
PIK3CA:Point:10/21:545:ENSP00000263967.3:p.Glu545Lys|8/21	PIK3CA	on 8th exon or E545K	117
PIK3CA:Point:14/21:726:ENSP00000263967.3:p.Glu726Lys|2/21	PIK3CA	on 2nd exon or E726K	49
PIK3CA:Point:14/21:726:ENSP00000263967.3:p.Glu726Lys|21/21:1047	PIK3CA	on 21st exon at codon 1047 or E726K	236
PIK3CA:Point:14/21:726:ENSP00000263967.3:p.Glu726Lys|21/21:1047:ENSP00000263967.3:p.His1047Arg	PIK3CA	H1047R or E726K	212
PIK3CA:Point:14/21:726:ENSP00000263967.3:p.Glu726Lys|21/21:1047:ENSP00000263967.3:p.His1047Leu	PIK3CA	H1047L or E726K	32
PIK3CA:Point:14/21:726:ENSP00000263967.3:p.Glu726Lys|21/21	PIK3CA	on 21st exon or E726K	256
PIK3CA:Point:14/21|21/21:1047:ENSP00000263967.3:p.His1047Arg	PIK3CA	on 14th exon or H1047R	214
PIK3CA:Point:14/21|21/21:1047:ENSP00000263967.3:p.His1047Leu	PIK3CA	H1047L or on 14th exon	35
PIK3CA:Point:14/21:726:ENSP00000263967.3:p.Glu726Lys|5/21:345	PIK3CA	on 5th exon at codon 345 or E726K	53
PIK3CA:Point:14/21:726:ENSP00000263967.3:p.Glu726Lys|5/21:345:ENSP00000263967.3:p.Asn345Lys	PIK3CA	N345K or E726K	52
PIK3CA:Point:14/21:726:ENSP00000263967.3:p.Glu726Lys|5/21	PIK3CA	on 5th exon or E726K	58
PIK3CA:Point:14/21|5/21:345:ENSP00000263967.3:p.Asn345Lys	PIK3CA	N345K or on 14th exon	54
PIK3CA:Point:14/21:726:ENSP00000263967.3:p.Glu726Lys|8/21	PIK3CA	on 8th exon or E726K	30
PIK3CA:Point:2/21|21/21:1047:ENSP00000263967.3:p.His1047Arg	PIK3CA	on 2nd exon or H1047R	220
PIK3CA:Point:2/21|21/21:1047:ENSP00000263967.3:p.His1047Leu	PIK3CA	H1047L or on 2nd exon	55
PIK3CA:Point:2/21|5/21:345:ENSP00000263967.3:p.Asn345Lys	PIK3CA	N345K or on 2nd exon	74
PIK3CA:Point:21/21:1047|5/21:345:ENSP00000263967.3:p.Asn345Lys	PIK3CA	N345K or on 21st exon at codon 1047	264
PIK3CA:Point:21/21:1047:ENSP00000263967.3:p.His1047Arg|5/21:345	PIK3CA	on 5th exon at codon 345 or H1047R	242
PIK3CA:Point:21/21:1047:ENSP00000263967.3:p.His1047Arg|5/21:345:ENSP00000263967.3:p.Asn345Lys	PIK3CA	N345K or H1047R	241
PIK3CA:Point:21/21:1047:ENSP00000263967.3:p.His1047Arg|5/21	PIK3CA	on 5th exon or H1047R	247
PIK3CA:Point:21/21:1047:ENSP00000263967.3:p.His1047Leu|5/21:345	PIK3CA	H1047L or on 5th exon at codon 345	59
PIK3CA:Point:21/21:1047:ENSP00000263967.3:p.His1047Leu|5/21:345:ENSP00000263967.3:p.Asn345Lys	PIK3CA	N345K or H1047L	58
PIK3CA:Point:21/21:1047:ENSP00000263967.3:p.His1047Leu|5/21	PIK3CA	H1047L or on 5th exon	64
PIK3CA:Point:21/21|5/21:345:ENSP00000263967.3:p.Asn345Lys	PIK3CA	N345K or on 21st exon	284
PIK3CA:Point:21/21:1047:ENSP00000263967.3:p.His1047Arg|8/21	PIK3CA	on 8th exon or H1047R	216
PIK3CA:Point:21/21:1047:ENSP00000263967.3:p.His1047Leu|8/21	PIK3CA	H1047L or on 8th exon	35
PIK3CA:Point:5/21:345:ENSP00000263967.3:p.Asn345Lys|8/21	PIK3CA	N345K or on 8th exon	57
PIK3R1:Point	PIK3R1	any point mutation	28
PTEN:Point	PTEN	any point mutation	51
PTEN:Point:missense_variant	PTEN	missense	21
PTEN:Point:(frameshift_variant|missense_variant)	PTEN	frameshift or missense	37
PTEN:Point:(5/9|8/9)	PTEN	on 5th or 8th exons	27
PTEN:Point:none	PTEN	not on any Pfam domain	20
PTEN:Point:(PF00782|PF10409)	PTEN	on domains PF00782 or PF10409	34
PTEN:Point:(PF00782|none)	PTEN	on domains PF00782 or none	34
PTEN:Point:(PF10409|none)	PTEN	on domains PF10409 or none	37
PTEN:Point:SM00404	PTEN	on domain SM00404	24
PTEN:Point:none	PTEN	not on any SMART domain	27
PTEN:Point:frameshift_variant|missense_variant:5/9	PTEN	missense on 5th exon or frameshift	28
PTEN:Point:PF00782:missense_variant|PF10409:frameshift_variant	PTEN	frameshift on domain PF10409 or missense on domain PF00782	22
PTEN:Point:PF00782:missense_variant|PF10409	PTEN	on domain PF10409 or missense on domain PF00782	30
PTEN:Point:PF00782|PF10409:frameshift_variant	PTEN	on domain PF00782 or frameshift on domain PF10409	26
PTEN:Point:PF00782:missense_variant|none	PTEN	not on any Pfam domain or missense on domain PF00782	30
PTEN:Point:PF10409:frameshift_variant|none	PTEN	not on any Pfam domain or frameshift on domain PF10409	29
PTEN:Point:SM00404:missense_variant|none:frameshift_variant	PTEN	frameshift not on any SMART domain or missense on domain SM00404	28
PTEN:Point:SM00404:missense_variant|none	PTEN	not on any SMART domain or missense on domain SM00404	43
PTEN:Point:SM00404|none:frameshift_variant	PTEN	on domain SM00404 or frameshift not on any SMART domain	36
RB1:Point	RB1	any point mutation	26
RB1:Point:none	RB1	not on any SMART domain	25
ROS1:Point	ROS1	any point mutation	32
ROS1:Point:none	ROS1	not on any Pfam domain	26
ROS1:Point:none	ROS1	not on any SMART domain	20
RUNX1:Point	RUNX1	any point mutation	39
RUNX1:Point:(frameshift_variant|missense_variant)	RUNX1	frameshift or missense	26
RUNX1:Point:none	RUNX1	not on any Pfam domain	24
RUNX1:Point:(PF00853|none)	RUNX1	on domains PF00853 or none	38
RUNX1:Point:PF00853|none:frameshift_variant	RUNX1	on domain PF00853 or frameshift not on any Pfam domain	26
RUNX1:Point:none:(frameshift_variant|missense_variant)	RUNX1	frameshift or missense not on any SMART domain	26
SETD2:Point	SETD2	any point mutation	39
SETD2:Point:(missense_variant|synonymous_variant)	SETD2	missense or synonymous	31
SETD2:Point:none	SETD2	not on any Pfam domain	32
SETD2:Point:none	SETD2	not on any SMART domain	32
SETD2:Point:none:(missense_variant|synonymous_variant)	SETD2	missense or synonymous not on any Pfam domain	28
SETD2:Point:none:(missense_variant|synonymous_variant)	SETD2	missense or synonymous not on any SMART domain	29
SF3B1:Point	SF3B1	any point mutation	47
SF3B1:Point:missense_variant	SF3B1	missense	39
SF3B1:Point:15/25	SF3B1	on 15th exon	27
SF3B1:Point:none	SF3B1	not on any Pfam domain	46
SF3B1:Point:missense_variant:15/25	SF3B1	missense on 15th exon	27
SF3B1:Point:none:missense_variant	SF3B1	missense not on any Pfam domain	38
SF3B1:Point:none:missense_variant	SF3B1	missense not on any SMART domain	39
SF3B1:Point:15/25:700:ENSP00000335321.5:p.Lys700Glu	SF3B1	K700E	26
SMAD4:Point	SMAD4	any point mutation	20
TBX3:Point	TBX3	any point mutation	67
TBX3:Point:frameshift_variant	TBX3	frameshift	27
TBX3:Point:missense_variant	TBX3	missense	26
TBX3:Point:(frameshift_variant|missense_variant)	TBX3	frameshift or missense	49
TBX3:Point:7/8	TBX3	on 7th exon	22
TBX3:Point:(2/8|7/8)	TBX3	on 2nd or 7th exons	37
TBX3:Point:PF00907	TBX3	on domain PF00907	32
TBX3:Point:none	TBX3	not on any Pfam domain	27
TBX3:Point:(PF00907|PF12598)	TBX3	on domains PF00907 or PF12598	44
TBX3:Point:(PF00907|none)	TBX3	on domains PF00907 or none	56
TBX3:Point:(PF12598|none)	TBX3	on domains PF12598 or none	40
TBX3:Point:SM00425	TBX3	on domain SM00425	33
TBX3:Point:none	TBX3	not on any SMART domain	39
TBX3:Point:frameshift_variant|missense_variant:7/8	TBX3	frameshift or missense on 7th exon	37
TBX3:Point:PF00907:(frameshift_variant|missense_variant)	TBX3	frameshift or missense on domain PF00907	22
TBX3:Point:none:(frameshift_variant|missense_variant)	TBX3	frameshift or missense not on any Pfam domain	20
TBX3:Point:PF00907:frameshift_variant|PF12598	TBX3	on domain PF12598 or frameshift on domain PF00907	25
TBX3:Point:PF00907:missense_variant|PF12598	TBX3	on domain PF12598 or missense on domain PF00907	26
TBX3:Point:(PF00907|none):frameshift_variant	TBX3	frameshift on domains PF00907 or none	21
TBX3:Point:PF00907:frameshift_variant|none:missense_variant	TBX3	frameshift on domain PF00907 or missense not on any Pfam domain	23
TBX3:Point:PF00907:frameshift_variant|none	TBX3	not on any Pfam domain or frameshift on domain PF00907	38
TBX3:Point:PF00907:missense_variant|none:frameshift_variant	TBX3	frameshift not on any Pfam domain or missense on domain PF00907	21
TBX3:Point:(PF00907|none):missense_variant	TBX3	missense on domains PF00907 or none	23
TBX3:Point:PF00907:missense_variant|none	TBX3	not on any Pfam domain or missense on domain PF00907	38
TBX3:Point:PF00907|none:frameshift_variant	TBX3	on domain PF00907 or frameshift not on any Pfam domain	40
TBX3:Point:PF00907|none:missense_variant	TBX3	on domain PF00907 or missense not on any Pfam domain	43
TBX3:Point:PF12598|none:frameshift_variant	TBX3	on domain PF12598 or frameshift not on any Pfam domain	23
TBX3:Point:PF12598|none:missense_variant	TBX3	on domain PF12598 or missense not on any Pfam domain	25
TBX3:Point:SM00425:(frameshift_variant|missense_variant)	TBX3	frameshift or missense on domain SM00425	23
TBX3:Point:none:(frameshift_variant|missense_variant)	TBX3	frameshift or missense not on any SMART domain	29
TBX3:Point:(SM00425|none):frameshift_variant	TBX3	frameshift on domains SM00425 or none	27
TBX3:Point:SM00425:frameshift_variant|none:missense_variant	TBX3	frameshift on domain SM00425 or missense not on any SMART domain	27
TBX3:Point:SM00425:frameshift_variant|none	TBX3	not on any SMART domain or frameshift on domain SM00425	50
TBX3:Point:SM00425:missense_variant|none:frameshift_variant	TBX3	frameshift not on any SMART domain or missense on domain SM00425	27
TBX3:Point:(SM00425|none):missense_variant	TBX3	missense on domains SM00425 or none	26
TBX3:Point:SM00425:missense_variant|none	TBX3	not on any SMART domain or missense on domain SM00425	50
TBX3:Point:SM00425|none:frameshift_variant	TBX3	on domain SM00425 or frameshift not on any SMART domain	45
TBX3:Point:SM00425|none:missense_variant	TBX3	on domain SM00425 or missense not on any SMART domain	47
TP53:Point	TP53	any point mutation	221
TP53:Point:frameshift_variant	TP53	frameshift	40
TP53:Point:missense_variant	TP53	missense	132
TP53:Point:stop_gained	TP53	stop gained	28
TP53:Point:(frameshift_variant|missense_variant)	TP53	frameshift or missense	172
TP53:Point:(frameshift_variant|stop_gained)	TP53	frameshift or stop gained	68
TP53:Point:(missense_variant|stop_gained)	TP53	missense or stop gained	159
TP53:Point:5/11	TP53	on 5th exon	56
TP53:Point:6/11	TP53	on 6th exon	35
TP53:Point:7/11	TP53	on 7th exon	40
TP53:Point:8/11	TP53	on 8th exon	42
TP53:Point:(4/11|5/11)	TP53	on 4th or 5th exons	71
TP53:Point:(4/11|6/11)	TP53	on 4th or 6th exons	51
TP53:Point:(4/11|7/11)	TP53	on 4th or 7th exons	56
TP53:Point:(4/11|8/11)	TP53	on 4th or 8th exons	58
TP53:Point:(5/11|6/11)	TP53	on 5th or 6th exons	91
TP53:Point:(5/11|7/11)	TP53	on 5th or 7th exons	96
TP53:Point:(5/11|8/11)	TP53	on 5th or 8th exons	98
TP53:Point:(6/11|7/11)	TP53	on 6th or 7th exons	75
TP53:Point:(6/11|8/11)	TP53	on 6th or 8th exons	77
TP53:Point:(7/11|8/11)	TP53	on 7th or 8th exons	82
TP53:Point:PF00870	TP53	on domain PF00870	172
TP53:Point:none	TP53	not on any Pfam domain	36
TP53:Point:(PF00870|PF07710)	TP53	on domains PF00870 or PF07710	184
TP53:Point:(PF00870|none)	TP53	on domains PF00870 or none	207
TP53:Point:(PF07710|none)	TP53	on domains PF07710 or none	48
TP53:Point:missense_variant:5/11	TP53	missense on 5th exon	44
TP53:Point:missense_variant:7/11	TP53	missense on 7th exon	33
TP53:Point:missense_variant:8/11	TP53	missense on 8th exon	29
TP53:Point:missense_variant:(5/11|6/11)	TP53	missense on 5th or 6th exons	56
TP53:Point:missense_variant:(5/11|7/11)	TP53	missense on 5th or 7th exons	77
TP53:Point:missense_variant:(5/11|8/11)	TP53	missense on 5th or 8th exons	73
TP53:Point:missense_variant:(6/11|7/11)	TP53	missense on 6th or 7th exons	45
TP53:Point:missense_variant:(6/11|8/11)	TP53	missense on 6th or 8th exons	41
TP53:Point:missense_variant:(7/11|8/11)	TP53	missense on 7th or 8th exons	62
TP53:Point:frameshift_variant:6/11|missense_variant:5/11	TP53	frameshift on 6th exon or missense on 5th exon	54
TP53:Point:(frameshift_variant|missense_variant):6/11	TP53	frameshift or missense on 6th exon	22
TP53:Point:frameshift_variant:6/11|missense_variant:7/11	TP53	frameshift on 6th exon or missense on 7th exon	43
TP53:Point:frameshift_variant:6/11|missense_variant:8/11	TP53	frameshift on 6th exon or missense on 8th exon	39
TP53:Point:frameshift_variant:6/11|missense_variant	TP53	frameshift on 6th exon or missense	142
TP53:Point:frameshift_variant|missense_variant:5/11	TP53	frameshift or missense on 5th exon	84
TP53:Point:frameshift_variant|missense_variant:6/11	TP53	missense on 6th exon or frameshift	52
TP53:Point:frameshift_variant|missense_variant:7/11	TP53	frameshift or missense on 7th exon	73
TP53:Point:frameshift_variant|missense_variant:8/11	TP53	frameshift or missense on 8th exon	69
TP53:Point:(frameshift_variant|stop_gained):6/11	TP53	frameshift or stop gained on 6th exon	21
TP53:Point:frameshift_variant:6/11|stop_gained	TP53	frameshift on 6th exon or stop gained	38
TP53:Point:frameshift_variant|stop_gained:6/11	TP53	stop gained on 6th exon or frameshift	51
TP53:Point:missense_variant:5/11|stop_gained:6/11	TP53	stop gained on 6th exon or missense on 5th exon	55
TP53:Point:missense_variant:5/11|stop_gained	TP53	stop gained or missense on 5th exon	71
TP53:Point:(missense_variant|stop_gained):6/11	TP53	missense or stop gained on 6th exon	23
TP53:Point:missense_variant:6/11|stop_gained	TP53	missense on 6th exon or stop gained	40
TP53:Point:missense_variant:7/11|stop_gained:6/11	TP53	stop gained on 6th exon or missense on 7th exon	44
TP53:Point:missense_variant:7/11|stop_gained	TP53	stop gained or missense on 7th exon	61
TP53:Point:missense_variant:8/11|stop_gained:6/11	TP53	stop gained on 6th exon or missense on 8th exon	40
TP53:Point:missense_variant:8/11|stop_gained	TP53	stop gained or missense on 8th exon	57
TP53:Point:missense_variant|stop_gained:6/11	TP53	stop gained on 6th exon or missense	143
TP53:Point:4/11|5/11:175	TP53	on 5th exon at codon 175 or on 4th exon	29
TP53:Point:4/11|7/11:248	TP53	on 7th exon at codon 248 or on 4th exon	27
TP53:Point:5/11:175|6/11	TP53	on 5th exon at codon 175 or on 6th exon	48
TP53:Point:5/11:175|7/11:248	TP53	on 7th exon at codon 248 or on 5th exon at codon 175	24
TP53:Point:5/11:175|7/11	TP53	on 5th exon at codon 175 or on 7th exon	53
TP53:Point:5/11|7/11:248	TP53	on 7th exon at codon 248 or on 5th exon	67
TP53:Point:5/11:175|8/11	TP53	on 5th exon at codon 175 or on 8th exon	55
TP53:Point:6/11|7/11:248	TP53	on 7th exon at codon 248 or on 6th exon	46
TP53:Point:7/11:248|8/11	TP53	on 7th exon at codon 248 or on 8th exon	53
TP53:Point:PF00870:frameshift_variant	TP53	frameshift on domain PF00870	26
TP53:Point:PF00870:missense_variant	TP53	missense on domain PF00870	123
TP53:Point:PF00870:(frameshift_variant|missense_variant)	TP53	frameshift or missense on domain PF00870	149
TP53:Point:PF00870:(frameshift_variant|stop_gained)	TP53	frameshift or stop gained on domain PF00870	41
TP53:Point:PF00870:(missense_variant|stop_gained)	TP53	missense or stop gained on domain PF00870	138
TP53:Point:none:(frameshift_variant|stop_gained)	TP53	frameshift or stop gained not on any Pfam domain	21
TP53:Point:PF00870:frameshift_variant|PF07710	TP53	on domain PF07710 or frameshift on domain PF00870	38
TP53:Point:PF00870:missense_variant|PF07710	TP53	on domain PF07710 or missense on domain PF00870	135
TP53:Point:PF00870:stop_gained|PF07710	TP53	stop gained on domain PF00870 or on domain PF07710	27
TP53:Point:(PF00870|none):frameshift_variant	TP53	frameshift on domains PF00870 or none	37
TP53:Point:PF00870:frameshift_variant|none:stop_gained	TP53	stop gained not on any Pfam domain or frameshift on domain PF00870	36
TP53:Point:PF00870:frameshift_variant|none	TP53	not on any Pfam domain or frameshift on domain PF00870	62
TP53:Point:PF00870:missense_variant|none:frameshift_variant	TP53	frameshift not on any Pfam domain or missense on domain PF00870	134
TP53:Point:PF00870:missense_variant|none:stop_gained	TP53	stop gained not on any Pfam domain or missense on domain PF00870	132
TP53:Point:PF00870:missense_variant|none	TP53	not on any Pfam domain or missense on domain PF00870	158
TP53:Point:PF00870:stop_gained|none:frameshift_variant	TP53	stop gained on domain PF00870 or frameshift not on any Pfam domain	26
TP53:Point:(PF00870|none):stop_gained	TP53	stop gained on domains PF00870 or none	25
TP53:Point:PF00870:stop_gained|none	TP53	stop gained on domain PF00870 or not on any Pfam domain	51
TP53:Point:PF00870|none:frameshift_variant	TP53	on domain PF00870 or frameshift not on any Pfam domain	183
TP53:Point:PF00870|none:stop_gained	TP53	stop gained not on any Pfam domain or on domain PF00870	181
TP53:Point:PF07710|none:frameshift_variant	TP53	on domain PF07710 or frameshift not on any Pfam domain	23
TP53:Point:PF07710|none:stop_gained	TP53	stop gained not on any Pfam domain or on domain PF07710	22
TP53:Point:none:frameshift_variant	TP53	frameshift not on any SMART domain	40
TP53:Point:none:missense_variant	TP53	missense not on any SMART domain	132
TP53:Point:none:stop_gained	TP53	stop gained not on any SMART domain	28
TP53:Point:none:(frameshift_variant|missense_variant)	TP53	frameshift or missense not on any SMART domain	172
TP53:Point:none:(frameshift_variant|stop_gained)	TP53	frameshift or stop gained not on any SMART domain	68
TP53:Point:none:(missense_variant|stop_gained)	TP53	missense or stop gained not on any SMART domain	159
TP53:Point:-:-:-|4/11	TP53	on 4th exon or (no location)	28
TP53:Point:-:-:-|5/11:175	TP53	on 5th exon at codon 175 or (no location)	25
TP53:Point:-:-:-|5/11:175:ENSP00000269305.4:p.Arg175His	TP53	R175H or (no location)	24
TP53:Point:-:-:-|5/11	TP53	on 5th exon or (no location)	68
TP53:Point:-:-:-|6/11	TP53	on 6th exon or (no location)	47
TP53:Point:-:-:-|7/11:248	TP53	on 7th exon at codon 248 or (no location)	23
TP53:Point:-:-:-|7/11	TP53	on 7th exon or (no location)	52
TP53:Point:-:-:-|8/11	TP53	on 8th exon or (no location)	54
TP53:Point:4/11|5/11:175:ENSP00000269305.4:p.Arg175His	TP53	R175H or on 4th exon	28
TP53:Point:5/11:175:ENSP00000269305.4:p.Arg175His|6/11	TP53	R175H or on 6th exon	47
TP53:Point:5/11:175:ENSP00000269305.4:p.Arg175His|7/11:248	TP53	on 7th exon at codon 248 or R175H	23
TP53:Point:5/11:175:ENSP00000269305.4:p.Arg175His|7/11	TP53	R175H or on 7th exon	52
TP53:Point:5/11:175:ENSP00000269305.4:p.Arg175His|8/11	TP53	R175H or on 8th exon	54
