# Supplementary material for: Systematic interrogation of mutation groupings reveals divergent downstream expression programs within key cancer genes
Source: BMC Bioinformatics. 2021 May 6;22:233. doi: 10.1186/s12859-021-04147-y (PMC8101181; doi:10.1186/s12859-021-04147-y)
Supplement: Supplementary file 2 — Additional file 2: Table S1. Inventories of subgrouping task information. For each cohort and sub-cohort in which subgroupings were enumerated, we list here information for the subgroupings of point mutations (Base), the subgroupings constructed by adding CNAs (Copy), as well as the cohort-specific and gene-specific randomly-chosen subgroupings (RandCoh and RandGene). We include here these files for the METABRIC(LumA) cohort: mtype-tbl for an inventory of the subgroupings tested, auc-mat for subgrouping perfomances and Delong divergence relative to the corresponding gene-wide task, coef-means for averaged logistic ridge regression model coefficients, and trnsf-aucs for transfer performances when applied to the remaining cohorts, as well as a README describing the format of each file. These files for the remaining cohorts can be found at our data portal under Datasets/Output Summaries/Ridge. [file 12859_2021_4147_MOESM2_ESM.gz › microarray__METABRIC_LumA__mtype-tbl_Copy.csv]

Subgrouping	Gene	Label	Sample Count
AKT1:Copy:DeepGain|Point	AKT1	deep gains or any point mutation	71
AKT1:Copy:DeepGain|Point:missense_variant	AKT1	deep gains or missense	64
AKT1:Copy:DeepGain|Point:2/13	AKT1	deep gains or on 2nd exon	59
AKT1:Copy:DeepGain|Point:PF00169	AKT1	deep gains or on domain PF00169	63
AKT1:Copy:DeepGain|Point:SM00233	AKT1	deep gains or on domain SM00233	63
AKT1:Copy:DeepGain|Point:missense_variant:2/13	AKT1	deep gains or missense on 2nd exon	58
AKT1:Copy:DeepGain|Point:PF00169:missense_variant	AKT1	deep gains or missense on domain PF00169	61
AKT1:Copy:DeepGain|Point:SM00233:missense_variant	AKT1	deep gains or missense on domain SM00233	61
AKT1:Copy:DeepGain|Point:2/13:17:ENSP00000451828.1:p.Glu17Lys	AKT1	deep gains or E17K	55
ALK:Copy:DeepGain|Point	ALK	deep gains or any point mutation	51
ALK:Copy:DeepGain|Point:missense_variant	ALK	deep gains or missense	32
ALK:Copy:DeepGain|Point:(missense_variant|synonymous_variant)	ALK	deep gains or missense or synonymous	47
ALK:Copy:DeepGain|Point:none	ALK	deep gains or not on any Pfam domain	33
ALK:Copy:DeepGain|Point:none	ALK	deep gains or not on any SMART domain	45
ALK:Copy:DeepGain|Point:none:(missense_variant|synonymous_variant)	ALK	deep gains or missense or synonymous not on any SMART domain	42
APC:Copy:DeepGain|Point	APC	deep gains or any point mutation	30
APC:Copy:DeepGain|Point:16/16	APC	deep gains or on 16th exon	25
APC:Copy:DeepGain|Point:none	APC	deep gains or not on any Pfam domain	25
APC:Copy:DeepGain|Point:none	APC	deep gains or not on any SMART domain	29
ARID1B:Copy:DeepGain|Point	ARID1B	deep gains or any point mutation	52
ARID1B:Copy:DeepGain|Point:(missense_variant|synonymous_variant)	ARID1B	deep gains or missense or synonymous	43
ARID1B:Copy:DeepGain|Point:none	ARID1B	deep gains or not on any Pfam domain	43
ARID1B:Copy:DeepGain|Point:none	ARID1B	deep gains or not on any SMART domain	50
ARID1B:Copy:DeepGain|Point:none:(missense_variant|synonymous_variant)	ARID1B	deep gains or missense or synonymous not on any Pfam domain	35
ARID1B:Copy:DeepGain|Point:none:(missense_variant|synonymous_variant)	ARID1B	deep gains or missense or synonymous not on any SMART domain	42
ARID2:Copy:DeepGain|Point	ARID2	deep gains or any point mutation	37
ARID2:Copy:DeepGain|Point:(missense_variant|synonymous_variant)	ARID2	deep gains or missense or synonymous	34
ARID2:Copy:DeepGain|Point:none	ARID2	deep gains or not on any Pfam domain	34
ARID2:Copy:DeepGain|Point:none	ARID2	deep gains or not on any SMART domain	35
ARID2:Copy:DeepGain|Point:missense_variant:15/21|synonymous_variant	ARID2	deep gains or synonymous or missense on 15th exon	29
ASXL1:Copy:DeepGain	ASXL1	deep gains	23
ASXL1:Copy:DeepGain|Point	ASXL1	deep gains or any point mutation	51
ASXL1:Copy:DeepGain|Point:13/13	ASXL1	deep gains or on 13th exon	43
ASXL1:Copy:DeepGain|Point:none	ASXL1	deep gains or not on any Pfam domain	49
ATR:Copy:DeepGain|Point	ATR	deep gains or any point mutation	65
ATR:Copy:DeepGain|Point:missense_variant	ATR	deep gains or missense	46
ATR:Copy:DeepGain|Point:(missense_variant|synonymous_variant)	ATR	deep gains or missense or synonymous	59
ATR:Copy:DeepGain|Point:none	ATR	deep gains or not on any Pfam domain	54
ATR:Copy:DeepGain|Point:(PF02259|none)	ATR	deep gains or on domains PF02259 or none	64
ATR:Copy:DeepGain|Point:none	ATR	deep gains or not on any SMART domain	64
ATR:Copy:DeepGain|Point:none:missense_variant	ATR	deep gains or missense not on any Pfam domain	38
ATR:Copy:DeepGain|Point:none:(missense_variant|synonymous_variant)	ATR	deep gains or missense or synonymous not on any Pfam domain	49
ATR:Copy:DeepGain|Point:PF02259|none:missense_variant	ATR	deep gains or on domain PF02259 or missense not on any Pfam domain	48
ATR:Copy:DeepGain|Point:PF02259|none:synonymous_variant	ATR	deep gains or on domain PF02259 or synonymous not on any Pfam domain	36
ATR:Copy:DeepGain|Point:none:missense_variant	ATR	deep gains or missense not on any SMART domain	45
ATR:Copy:DeepGain|Point:none:(missense_variant|synonymous_variant)	ATR	deep gains or missense or synonymous not on any SMART domain	58
BRCA2:Copy:DeepDel|Point	BRCA2	deep losses or any point mutation	29
BRCA2:Copy:DeepGain|Point	BRCA2	deep gains or any point mutation	29
CDH1:Copy:DeepDel|Point	CDH1	deep losses or any point mutation	79
CDH1:Copy:DeepDel|Point:frameshift_variant	CDH1	deep losses or frameshift	48
CDH1:Copy:DeepDel|Point:(frameshift_variant|stop_gained)	CDH1	deep losses or frameshift or stop gained	66
CDH1:Copy:DeepDel|Point:(12/16|2/16)	CDH1	deep losses or on 12th or 2nd exons	31
CDH1:Copy:DeepDel|Point:PF00028	CDH1	deep losses or on domain PF00028	40
CDH1:Copy:DeepDel|Point:none	CDH1	deep losses or not on any Pfam domain	36
CDH1:Copy:DeepDel|Point:(PF00028|none)	CDH1	deep losses or on domains PF00028 or none	65
CDH1:Copy:DeepDel|Point:none	CDH1	deep losses or not on any SMART domain	55
CDH1:Copy:DeepDel|Point:(SM00112|none)	CDH1	deep losses or on domains SM00112 or none	71
CDH1:Copy:DeepDel|Point:PF00028:frameshift_variant	CDH1	deep losses or frameshift on domain PF00028	32
CDH1:Copy:DeepDel|Point:PF00028:frameshift_variant|none	CDH1	deep losses or not on any Pfam domain or frameshift on domain PF00028	57
CDH1:Copy:DeepDel|Point:none:(frameshift_variant|stop_gained)	CDH1	deep losses or frameshift or stop gained not on any SMART domain	44
CDH1:Copy:DeepDel|Point:(SM00112|none):frameshift_variant	CDH1	deep losses or frameshift on domains SM00112 or none	43
CDH1:Copy:DeepDel|Point:SM00112:frameshift_variant|none:stop_gained	CDH1	deep losses or stop gained not on any SMART domain or frameshift on domain SM00112	40
CDH1:Copy:DeepDel|Point:SM00112:frameshift_variant|none	CDH1	deep losses or not on any SMART domain or frameshift on domain SM00112	68
CDH1:Copy:DeepDel|Point:SM00112|none:frameshift_variant	CDH1	deep losses or on domain SM00112 or frameshift not on any SMART domain	46
CDH1:Copy:DeepDel|Point:SM00112|none:stop_gained	CDH1	deep losses or stop gained not on any SMART domain or on domain SM00112	43
EGFR:Copy:DeepGain|Point	EGFR	deep gains or any point mutation	48
EGFR:Copy:DeepGain|Point:(missense_variant|synonymous_variant)	EGFR	deep gains or missense or synonymous	47
EGFR:Copy:DeepGain|Point:none	EGFR	deep gains or not on any SMART domain	38
ERBB2:Copy:DeepGain	ERBB2	deep gains	43
ERBB2:Copy:DeepGain|Point	ERBB2	deep gains or any point mutation	80
ERBB2:Copy:DeepGain|Point:missense_variant	ERBB2	deep gains or missense	64
ERBB2:Copy:DeepGain|Point:(missense_variant|synonymous_variant)	ERBB2	deep gains or missense or synonymous	75
ERBB2:Copy:DeepGain|Point:none	ERBB2	deep gains or not on any SMART domain	62
ERBB2:Copy:DeepGain|Point:(SM00219|none)	ERBB2	deep gains or on domains SM00219 or none	79
ERBB2:Copy:DeepGain|Point:(SM00219|none):missense_variant	ERBB2	deep gains or missense on domains SM00219 or none	63
ERBB2:Copy:DeepGain|Point:SM00219:missense_variant|none	ERBB2	deep gains or not on any SMART domain or missense on domain SM00219	73
ERBB2:Copy:DeepGain|Point:SM00219|none:missense_variant	ERBB2	deep gains or on domain SM00219 or missense not on any SMART domain	69
ERBB3:Copy:DeepGain|Point	ERBB3	deep gains or any point mutation	37
ERBB3:Copy:DeepGain|Point:missense_variant	ERBB3	deep gains or missense	28
ERBB3:Copy:DeepGain|Point:none	ERBB3	deep gains or not on any SMART domain	29
FANCD2:Copy:DeepGain|Point	FANCD2	deep gains or any point mutation	32
FANCD2:Copy:DeepGain|Point:PF14631	FANCD2	deep gains or on domain PF14631	29
GATA3:Copy:DeepGain|Point	GATA3	deep gains or any point mutation	187
GATA3:Copy:DeepGain|Point:frameshift_variant	GATA3	deep gains or frameshift	83
GATA3:Copy:DeepGain|Point:missense_variant	GATA3	deep gains or missense	50
GATA3:Copy:DeepGain|Point:splice_acceptor_variant	GATA3	deep gains or splice acceptor	58
GATA3:Copy:DeepGain|Point:(frameshift_variant|missense_variant)	GATA3	deep gains or frameshift or missense	121
GATA3:Copy:DeepGain|Point:(frameshift_variant|splice_acceptor_variant)	GATA3	deep gains or frameshift or splice acceptor	129
GATA3:Copy:DeepGain|Point:(frameshift_variant|synonymous_variant)	GATA3	deep gains or frameshift or synonymous	94
GATA3:Copy:DeepGain|Point:(missense_variant|splice_acceptor_variant)	GATA3	deep gains or missense or splice acceptor	96
GATA3:Copy:DeepGain|Point:(missense_variant|synonymous_variant)	GATA3	deep gains or missense or synonymous	61
GATA3:Copy:DeepGain|Point:(splice_acceptor_variant|synonymous_variant)	GATA3	deep gains or splice acceptor or synonymous	69
GATA3:Copy:DeepGain|Point:4/6	GATA3	deep gains or on 4th exon	32
GATA3:Copy:DeepGain|Point:5/6	GATA3	deep gains or on 5th exon	40
GATA3:Copy:DeepGain|Point:6/6	GATA3	deep gains or on 6th exon	75
GATA3:Copy:DeepGain|Point:(3/6|4/6)	GATA3	deep gains or on 3rd or 4th exons	48
GATA3:Copy:DeepGain|Point:(3/6|5/6)	GATA3	deep gains or on 3rd or 5th exons	56
GATA3:Copy:DeepGain|Point:(3/6|6/6)	GATA3	deep gains or on 3rd or 6th exons	89
GATA3:Copy:DeepGain|Point:(4/6|5/6)	GATA3	deep gains or on 4th or 5th exons	60
GATA3:Copy:DeepGain|Point:(4/6|6/6)	GATA3	deep gains or on 4th or 6th exons	95
GATA3:Copy:DeepGain|Point:(5/6|6/6)	GATA3	deep gains or on 5th or 6th exons	103
GATA3:Copy:DeepGain|Point:PF00320	GATA3	deep gains or on domain PF00320	54
GATA3:Copy:DeepGain|Point:none	GATA3	deep gains or not on any Pfam domain	146
GATA3:Copy:DeepGain|Point:SM00401	GATA3	deep gains or on domain SM00401	79
GATA3:Copy:DeepGain|Point:none	GATA3	deep gains or not on any SMART domain	120
GATA3:Copy:DeepGain|Point:frameshift_variant:5/6	GATA3	deep gains or frameshift on 5th exon	35
GATA3:Copy:DeepGain|Point:frameshift_variant:6/6	GATA3	deep gains or frameshift on 6th exon	54
GATA3:Copy:DeepGain|Point:frameshift_variant:(5/6|6/6)	GATA3	deep gains or frameshift on 5th or 6th exons	77
GATA3:Copy:DeepGain|Point:missense_variant:(4/6|6/6)	GATA3	deep gains or missense on 4th or 6th exons	40
GATA3:Copy:DeepGain|Point:splice_acceptor_variant:-	GATA3	deep gains or splice acceptor not on any exon	55
GATA3:Copy:DeepGain|Point:frameshift_variant:5/6|missense_variant:4/6	GATA3	deep gains or frameshift on 5th exon or missense on 4th exon	49
GATA3:Copy:DeepGain|Point:frameshift_variant:5/6|missense_variant:6/6	GATA3	deep gains or missense on 6th exon or frameshift on 5th exon	49
GATA3:Copy:DeepGain|Point:frameshift_variant:5/6|missense_variant	GATA3	deep gains or missense or frameshift on 5th exon	73
GATA3:Copy:DeepGain|Point:frameshift_variant:6/6|missense_variant:4/6	GATA3	deep gains or frameshift on 6th exon or missense on 4th exon	68
GATA3:Copy:DeepGain|Point:(frameshift_variant|missense_variant):6/6	GATA3	deep gains or frameshift or missense on 6th exon	68
GATA3:Copy:DeepGain|Point:frameshift_variant:6/6|missense_variant	GATA3	deep gains or frameshift on 6th exon or missense	92
GATA3:Copy:DeepGain|Point:frameshift_variant|missense_variant:4/6	GATA3	deep gains or frameshift or missense on 4th exon	97
GATA3:Copy:DeepGain|Point:frameshift_variant|missense_variant:6/6	GATA3	deep gains or missense on 6th exon or frameshift	97
GATA3:Copy:DeepGain|Point:frameshift_variant:5/6|splice_acceptor_variant:-	GATA3	deep gains or splice acceptor not on any exon or frameshift on 5th exon	78
GATA3:Copy:DeepGain|Point:frameshift_variant:5/6|splice_acceptor_variant	GATA3	deep gains or splice acceptor or frameshift on 5th exon	81
GATA3:Copy:DeepGain|Point:frameshift_variant:6/6|splice_acceptor_variant:-	GATA3	deep gains or frameshift on 6th exon or splice acceptor not on any exon	97
GATA3:Copy:DeepGain|Point:frameshift_variant:6/6|splice_acceptor_variant	GATA3	deep gains or frameshift on 6th exon or splice acceptor	100
GATA3:Copy:DeepGain|Point:frameshift_variant|splice_acceptor_variant:-	GATA3	deep gains or frameshift or splice acceptor not on any exon	126
GATA3:Copy:DeepGain|Point:frameshift_variant:5/6|synonymous_variant	GATA3	deep gains or synonymous or frameshift on 5th exon	46
GATA3:Copy:DeepGain|Point:frameshift_variant:6/6|synonymous_variant	GATA3	deep gains or frameshift on 6th exon or synonymous	65
GATA3:Copy:DeepGain|Point:missense_variant:4/6|splice_acceptor_variant:-	GATA3	deep gains or splice acceptor not on any exon or missense on 4th exon	69
GATA3:Copy:DeepGain|Point:missense_variant:4/6|splice_acceptor_variant	GATA3	deep gains or splice acceptor or missense on 4th exon	72
GATA3:Copy:DeepGain|Point:missense_variant:6/6|splice_acceptor_variant:-	GATA3	deep gains or missense on 6th exon or splice acceptor not on any exon	69
GATA3:Copy:DeepGain|Point:missense_variant:6/6|splice_acceptor_variant	GATA3	deep gains or missense on 6th exon or splice acceptor	72
GATA3:Copy:DeepGain|Point:missense_variant|splice_acceptor_variant:-	GATA3	deep gains or missense or splice acceptor not on any exon	93
GATA3:Copy:DeepGain|Point:missense_variant:4/6|synonymous_variant	GATA3	deep gains or synonymous or missense on 4th exon	37
GATA3:Copy:DeepGain|Point:missense_variant:6/6|synonymous_variant	GATA3	deep gains or missense on 6th exon or synonymous	37
GATA3:Copy:DeepGain|Point:splice_acceptor_variant:-|synonymous_variant	GATA3	deep gains or synonymous or splice acceptor not on any exon	66
GATA3:Copy:DeepGain|Point:3/6|4/6:294	GATA3	deep gains or on 4th exon at codon 294 or on 3rd exon	41
GATA3:Copy:DeepGain|Point:4/6:294|5/6	GATA3	deep gains or on 4th exon at codon 294 or on 5th exon	53
GATA3:Copy:DeepGain|Point:4/6:294|6/6	GATA3	deep gains or on 4th exon at codon 294 or on 6th exon	88
GATA3:Copy:DeepGain|Point:PF00320:frameshift_variant	GATA3	deep gains or frameshift on domain PF00320	36
GATA3:Copy:DeepGain|Point:PF00320:(frameshift_variant|missense_variant)	GATA3	deep gains or frameshift or missense on domain PF00320	50
GATA3:Copy:DeepGain|Point:none:frameshift_variant	GATA3	deep gains or frameshift not on any Pfam domain	59
GATA3:Copy:DeepGain|Point:none:missense_variant	GATA3	deep gains or missense not on any Pfam domain	37
GATA3:Copy:DeepGain|Point:none:splice_acceptor_variant	GATA3	deep gains or splice acceptor not on any Pfam domain	58
GATA3:Copy:DeepGain|Point:none:(frameshift_variant|missense_variant)	GATA3	deep gains or frameshift or missense not on any Pfam domain	84
GATA3:Copy:DeepGain|Point:none:(frameshift_variant|splice_acceptor_variant)	GATA3	deep gains or frameshift or splice acceptor not on any Pfam domain	105
GATA3:Copy:DeepGain|Point:none:(missense_variant|splice_acceptor_variant)	GATA3	deep gains or missense or splice acceptor not on any Pfam domain	83
GATA3:Copy:DeepGain|Point:(PF00320|none):frameshift_variant	GATA3	deep gains or frameshift on domains PF00320 or none	83
GATA3:Copy:DeepGain|Point:PF00320:frameshift_variant|none:missense_variant	GATA3	deep gains or frameshift on domain PF00320 or missense not on any Pfam domain	61
GATA3:Copy:DeepGain|Point:PF00320:frameshift_variant|none:splice_acceptor_variant	GATA3	deep gains or splice acceptor not on any Pfam domain or frameshift on domain PF00320	82
GATA3:Copy:DeepGain|Point:PF00320:frameshift_variant|none	GATA3	deep gains or not on any Pfam domain or frameshift on domain PF00320	170
GATA3:Copy:DeepGain|Point:PF00320:missense_variant|none:frameshift_variant	GATA3	deep gains or frameshift not on any Pfam domain or missense on domain PF00320	73
GATA3:Copy:DeepGain|Point:(PF00320|none):missense_variant	GATA3	deep gains or missense on domains PF00320 or none	50
GATA3:Copy:DeepGain|Point:PF00320:missense_variant|none:splice_acceptor_variant	GATA3	deep gains or splice acceptor not on any Pfam domain or missense on domain PF00320	72
GATA3:Copy:DeepGain|Point:PF00320:missense_variant|none	GATA3	deep gains or not on any Pfam domain or missense on domain PF00320	159
GATA3:Copy:DeepGain|Point:PF00320|none:frameshift_variant	GATA3	deep gains or on domain PF00320 or frameshift not on any Pfam domain	101
GATA3:Copy:DeepGain|Point:PF00320|none:missense_variant	GATA3	deep gains or on domain PF00320 or missense not on any Pfam domain	78
GATA3:Copy:DeepGain|Point:PF00320|none:splice_acceptor_variant	GATA3	deep gains or splice acceptor not on any Pfam domain or on domain PF00320	100
GATA3:Copy:DeepGain|Point:SM00401:frameshift_variant	GATA3	deep gains or frameshift on domain SM00401	47
GATA3:Copy:DeepGain|Point:SM00401:missense_variant	GATA3	deep gains or missense on domain SM00401	35
GATA3:Copy:DeepGain|Point:SM00401:(frameshift_variant|missense_variant)	GATA3	deep gains or frameshift or missense on domain SM00401	70
GATA3:Copy:DeepGain|Point:none:frameshift_variant	GATA3	deep gains or frameshift not on any SMART domain	48
GATA3:Copy:DeepGain|Point:none:splice_acceptor_variant	GATA3	deep gains or splice acceptor not on any SMART domain	58
GATA3:Copy:DeepGain|Point:none:(frameshift_variant|missense_variant)	GATA3	deep gains or frameshift or missense not on any SMART domain	63
GATA3:Copy:DeepGain|Point:none:(frameshift_variant|splice_acceptor_variant)	GATA3	deep gains or frameshift or splice acceptor not on any SMART domain	94
GATA3:Copy:DeepGain|Point:none:(missense_variant|splice_acceptor_variant)	GATA3	deep gains or missense or splice acceptor not on any SMART domain	73
GATA3:Copy:DeepGain|Point:(SM00401|none):frameshift_variant	GATA3	deep gains or frameshift on domains SM00401 or none	83
GATA3:Copy:DeepGain|Point:SM00401:frameshift_variant|none:missense_variant	GATA3	deep gains or frameshift on domain SM00401 or missense not on any SMART domain	62
GATA3:Copy:DeepGain|Point:SM00401:frameshift_variant|none:splice_acceptor_variant	GATA3	deep gains or splice acceptor not on any SMART domain or frameshift on domain SM00401	93
GATA3:Copy:DeepGain|Point:SM00401:frameshift_variant|none	GATA3	deep gains or not on any SMART domain or frameshift on domain SM00401	155
GATA3:Copy:DeepGain|Point:SM00401:missense_variant|none:frameshift_variant	GATA3	deep gains or frameshift not on any SMART domain or missense on domain SM00401	71
GATA3:Copy:DeepGain|Point:(SM00401|none):missense_variant	GATA3	deep gains or missense on domains SM00401 or none	50
GATA3:Copy:DeepGain|Point:SM00401:missense_variant|none:splice_acceptor_variant	GATA3	deep gains or splice acceptor not on any SMART domain or missense on domain SM00401	81
GATA3:Copy:DeepGain|Point:SM00401:missense_variant|none	GATA3	deep gains or not on any SMART domain or missense on domain SM00401	143
GATA3:Copy:DeepGain|Point:SM00401|none:frameshift_variant	GATA3	deep gains or on domain SM00401 or frameshift not on any SMART domain	115
GATA3:Copy:DeepGain|Point:SM00401|none:missense_variant	GATA3	deep gains or on domain SM00401 or missense not on any SMART domain	94
GATA3:Copy:DeepGain|Point:SM00401|none:splice_acceptor_variant	GATA3	deep gains or splice acceptor not on any SMART domain or on domain SM00401	125
GATA3:Copy:DeepGain|Point:-:-:-	GATA3	deep gains or (no location)	57
GATA3:Copy:DeepGain|Point:-:-:-|3/6	GATA3	deep gains or on 3rd exon or (no location)	73
GATA3:Copy:DeepGain|Point:-:-:-|4/6:294	GATA3	deep gains or on 4th exon at codon 294 or (no location)	70
GATA3:Copy:DeepGain|Point:-:-:-|4/6:294:ENSP00000368632.3:p.Met294Lys	GATA3	deep gains or (no location) or M294K	67
GATA3:Copy:DeepGain|Point:-:-:-|4/6	GATA3	deep gains or on 4th exon or (no location)	77
GATA3:Copy:DeepGain|Point:-:-:-|5/6	GATA3	deep gains or on 5th exon or (no location)	85
GATA3:Copy:DeepGain|Point:-:-:-|6/6	GATA3	deep gains or on 6th exon or (no location)	120
GATA3:Copy:DeepGain|Point:3/6|4/6:294:ENSP00000368632.3:p.Met294Lys	GATA3	deep gains or on 3rd exon or M294K	38
GATA3:Copy:DeepGain|Point:4/6:294:ENSP00000368632.3:p.Met294Lys|5/6	GATA3	deep gains or on 5th exon or M294K	50
GATA3:Copy:DeepGain|Point:4/6:294:ENSP00000368632.3:p.Met294Lys|6/6	GATA3	deep gains or on 6th exon or M294K	85
JAK1:Copy:DeepGain|Point	JAK1	deep gains or any point mutation	28
MAP2K4:Copy:DeepDel	MAP2K4	deep losses	25
MAP2K4:Copy:DeepDel|Point	MAP2K4	deep losses or any point mutation	68
MAP2K4:Copy:DeepDel|Point:(frameshift_variant|missense_variant)	MAP2K4	deep losses or frameshift or missense	50
MAP2K4:Copy:DeepDel|Point:PF00069	MAP2K4	deep losses or on domain PF00069	55
MAP2K4:Copy:DeepDel|Point:SM00220	MAP2K4	deep losses or on domain SM00220	55
MAP2K4:Copy:DeepDel|Point:PF00069:missense_variant|none	MAP2K4	deep losses or not on any Pfam domain or missense on domain PF00069	51
MAP2K4:Copy:DeepDel|Point:SM00220:missense_variant|none	MAP2K4	deep losses or not on any SMART domain or missense on domain SM00220	51
NCOR1:Copy:DeepDel|Point	NCOR1	deep losses or any point mutation	57
NCOR1:Copy:DeepDel|Point:missense_variant	NCOR1	deep losses or missense	35
NCOR1:Copy:DeepDel|Point:none	NCOR1	deep losses or not on any Pfam domain	56
NCOR1:Copy:DeepDel|Point:none	NCOR1	deep losses or not on any SMART domain	54
NCOR1:Copy:DeepDel|Point:none:missense_variant	NCOR1	deep losses or missense not on any Pfam domain	35
NCOR1:Copy:DeepDel|Point:none:missense_variant	NCOR1	deep losses or missense not on any SMART domain	35
NF1:Copy:DeepGain|Point	NF1	deep gains or any point mutation	62
NF1:Copy:DeepGain|Point:missense_variant	NF1	deep gains or missense	34
NF1:Copy:DeepGain|Point:(missense_variant|stop_gained)	NF1	deep gains or missense or stop gained	45
NF1:Copy:DeepGain|Point:(missense_variant|synonymous_variant)	NF1	deep gains or missense or synonymous	43
NF1:Copy:DeepGain|Point:(stop_gained|synonymous_variant)	NF1	deep gains or stop gained or synonymous	35
NF1:Copy:DeepGain|Point:none	NF1	deep gains or not on any Pfam domain	55
NF1:Copy:DeepGain|Point:none	NF1	deep gains or not on any SMART domain	51
NOTCH1:Copy:DeepGain|Point	NOTCH1	deep gains or any point mutation	100
NOTCH1:Copy:DeepGain|Point:missense_variant	NOTCH1	deep gains or missense	56
NOTCH1:Copy:DeepGain|Point:synonymous_variant	NOTCH1	deep gains or synonymous	44
NOTCH1:Copy:DeepGain|Point:(missense_variant|synonymous_variant)	NOTCH1	deep gains or missense or synonymous	94
NOTCH1:Copy:DeepGain|Point:(25/34|26/34)	NOTCH1	deep gains or on 25th or 26th exons	32
NOTCH1:Copy:DeepGain|Point:(25/34|34/34)	NOTCH1	deep gains or on 25th or 34th exons	28
NOTCH1:Copy:DeepGain|Point:(26/34|34/34)	NOTCH1	deep gains or on 26th or 34th exons	31
NOTCH1:Copy:DeepGain|Point:PF00008	NOTCH1	deep gains or on domain PF00008	30
NOTCH1:Copy:DeepGain|Point:none	NOTCH1	deep gains or not on any Pfam domain	55
NOTCH1:Copy:DeepGain|Point:(PF00008|none)	NOTCH1	deep gains or on domains PF00008 or none	78
NOTCH1:Copy:DeepGain|Point:SM00181	NOTCH1	deep gains or on domain SM00181	57
NOTCH1:Copy:DeepGain|Point:none	NOTCH1	deep gains or not on any SMART domain	38
NOTCH1:Copy:DeepGain|Point:(SM00181|none)	NOTCH1	deep gains or on domains SM00181 or none	87
NOTCH1:Copy:DeepGain|Point:missense_variant|synonymous_variant:26/34	NOTCH1	deep gains or synonymous on 26th exon or missense	66
NOTCH1:Copy:DeepGain|Point:none:missense_variant	NOTCH1	deep gains or missense not on any Pfam domain	29
NOTCH1:Copy:DeepGain|Point:none:synonymous_variant	NOTCH1	deep gains or synonymous not on any Pfam domain	27
NOTCH1:Copy:DeepGain|Point:none:(missense_variant|synonymous_variant)	NOTCH1	deep gains or missense or synonymous not on any Pfam domain	51
NOTCH1:Copy:DeepGain|Point:(PF00008|PF07645):missense_variant	NOTCH1	deep gains or missense on domains PF00008 or PF07645	29
NOTCH1:Copy:DeepGain|Point:PF00008|PF07645:missense_variant	NOTCH1	deep gains or on domain PF00008 or missense on domain PF07645	40
NOTCH1:Copy:DeepGain|Point:(PF00008|none):missense_variant	NOTCH1	deep gains or missense on domains PF00008 or none	43
NOTCH1:Copy:DeepGain|Point:PF00008:missense_variant|none:synonymous_variant	NOTCH1	deep gains or synonymous not on any Pfam domain or missense on domain PF00008	41
NOTCH1:Copy:DeepGain|Point:PF00008:missense_variant|none	NOTCH1	deep gains or not on any Pfam domain or missense on domain PF00008	69
NOTCH1:Copy:DeepGain|Point:PF00008|none:missense_variant	NOTCH1	deep gains or on domain PF00008 or missense not on any Pfam domain	53
NOTCH1:Copy:DeepGain|Point:PF00008|none:synonymous_variant	NOTCH1	deep gains or on domain PF00008 or synonymous not on any Pfam domain	51
NOTCH1:Copy:DeepGain|Point:(PF07645|none):missense_variant	NOTCH1	deep gains or missense on domains PF07645 or none	39
NOTCH1:Copy:DeepGain|Point:PF07645:missense_variant|none:synonymous_variant	NOTCH1	deep gains or synonymous not on any Pfam domain or missense on domain PF07645	37
NOTCH1:Copy:DeepGain|Point:PF07645:missense_variant|none	NOTCH1	deep gains or not on any Pfam domain or missense on domain PF07645	65
NOTCH1:Copy:DeepGain|Point:SM00181:missense_variant	NOTCH1	deep gains or missense on domain SM00181	38
NOTCH1:Copy:DeepGain|Point:SM00181:(missense_variant|synonymous_variant)	NOTCH1	deep gains or missense or synonymous on domain SM00181	54
NOTCH1:Copy:DeepGain|Point:none:(missense_variant|synonymous_variant)	NOTCH1	deep gains or missense or synonymous not on any SMART domain	34
NOTCH1:Copy:DeepGain|Point:(SM00181|none):missense_variant	NOTCH1	deep gains or missense on domains SM00181 or none	52
NOTCH1:Copy:DeepGain|Point:SM00181:missense_variant|none:synonymous_variant	NOTCH1	deep gains or synonymous not on any SMART domain or missense on domain SM00181	53
NOTCH1:Copy:DeepGain|Point:SM00181:missense_variant|none	NOTCH1	deep gains or not on any SMART domain or missense on domain SM00181	71
NOTCH1:Copy:DeepGain|Point:SM00181:synonymous_variant|none:missense_variant	NOTCH1	deep gains or synonymous on domain SM00181 or missense not on any SMART domain	35
NOTCH1:Copy:DeepGain|Point:(SM00181|none):synonymous_variant	NOTCH1	deep gains or synonymous on domains SM00181 or none	34
NOTCH1:Copy:DeepGain|Point:SM00181:synonymous_variant|none	NOTCH1	deep gains or not on any SMART domain or synonymous on domain SM00181	52
NOTCH1:Copy:DeepGain|Point:SM00181|none:missense_variant	NOTCH1	deep gains or on domain SM00181 or missense not on any SMART domain	70
NOTCH1:Copy:DeepGain|Point:SM00181|none:synonymous_variant	NOTCH1	deep gains or on domain SM00181 or synonymous not on any SMART domain	70
PIK3CA:Copy:DeepGain	PIK3CA	deep gains	34
PIK3CA:Copy:DeepGain|Point	PIK3CA	deep gains or any point mutation	499
PIK3CA:Copy:DeepGain|Point:missense_variant	PIK3CA	deep gains or missense	482
PIK3CA:Copy:DeepGain|Point:(inframe_deletion|missense_variant)	PIK3CA	deep gains or inframe deletion or missense	491
PIK3CA:Copy:DeepGain|Point:10/21	PIK3CA	deep gains or on 10th exon	205
PIK3CA:Copy:DeepGain|Point:2/21	PIK3CA	deep gains or on 2nd exon	69
PIK3CA:Copy:DeepGain|Point:21/21	PIK3CA	deep gains or on 21st exon	270
PIK3CA:Copy:DeepGain|Point:5/21	PIK3CA	deep gains or on 5th exon	76
PIK3CA:Copy:DeepGain|Point:(10/21|14/21)	PIK3CA	deep gains or on 10th or 14th exons	211
PIK3CA:Copy:DeepGain|Point:(10/21|2/21)	PIK3CA	deep gains or on 10th or 2nd exons	239
PIK3CA:Copy:DeepGain|Point:(10/21|21/21)	PIK3CA	deep gains or on 10th or 21st exons	430
PIK3CA:Copy:DeepGain|Point:(10/21|5/21)	PIK3CA	deep gains or on 10th or 5th exons	246
PIK3CA:Copy:DeepGain|Point:(10/21|8/21)	PIK3CA	deep gains or on 10th or 8th exons	220
PIK3CA:Copy:DeepGain|Point:(14/21|2/21)	PIK3CA	deep gains or on 14th or 2nd exons	83
PIK3CA:Copy:DeepGain|Point:(14/21|21/21)	PIK3CA	deep gains or on 14th or 21st exons	279
PIK3CA:Copy:DeepGain|Point:(14/21|5/21)	PIK3CA	deep gains or on 14th or 5th exons	90
PIK3CA:Copy:DeepGain|Point:(14/21|8/21)	PIK3CA	deep gains or on 14th or 8th exons	62
PIK3CA:Copy:DeepGain|Point:(2/21|21/21)	PIK3CA	deep gains or on 2nd or 21st exons	286
PIK3CA:Copy:DeepGain|Point:(2/21|5/21)	PIK3CA	deep gains or on 2nd or 5th exons	110
PIK3CA:Copy:DeepGain|Point:(2/21|8/21)	PIK3CA	deep gains or on 2nd or 8th exons	84
PIK3CA:Copy:DeepGain|Point:(21/21|5/21)	PIK3CA	deep gains or on 21st or 5th exons	309
PIK3CA:Copy:DeepGain|Point:(21/21|8/21)	PIK3CA	deep gains or on 21st or 8th exons	279
PIK3CA:Copy:DeepGain|Point:(5/21|8/21)	PIK3CA	deep gains or on 5th or 8th exons	91
PIK3CA:Copy:DeepGain|Point:PF00792	PIK3CA	deep gains or on domain PF00792	56
PIK3CA:Copy:DeepGain|Point:PF02192	PIK3CA	deep gains or on domain PF02192	59
PIK3CA:Copy:DeepGain|Point:none	PIK3CA	deep gains or not on any Pfam domain	330
PIK3CA:Copy:DeepGain|Point:(PF00792|PF02192)	PIK3CA	deep gains or on domains PF00792 or PF02192	80
PIK3CA:Copy:DeepGain|Point:(PF00792|none)	PIK3CA	deep gains or on domains PF00792 or none	342
PIK3CA:Copy:DeepGain|Point:(PF02192|none)	PIK3CA	deep gains or on domains PF02192 or none	336
PIK3CA:Copy:DeepGain|Point:SM00142	PIK3CA	deep gains or on domain SM00142	84
PIK3CA:Copy:DeepGain|Point:SM00143	PIK3CA	deep gains or on domain SM00143	59
PIK3CA:Copy:DeepGain|Point:SM00146	PIK3CA	deep gains or on domain SM00146	269
PIK3CA:Copy:DeepGain|Point:none	PIK3CA	deep gains or not on any SMART domain	83
PIK3CA:Copy:DeepGain|Point:(SM00142|SM00143)	PIK3CA	deep gains or on domains SM00142 or SM00143	108
PIK3CA:Copy:DeepGain|Point:(SM00142|SM00146)	PIK3CA	deep gains or on domains SM00142 or SM00146	313
PIK3CA:Copy:DeepGain|Point:(SM00142|none)	PIK3CA	deep gains or on domains SM00142 or none	132
PIK3CA:Copy:DeepGain|Point:(SM00143|SM00146)	PIK3CA	deep gains or on domains SM00143 or SM00146	277
PIK3CA:Copy:DeepGain|Point:(SM00143|none)	PIK3CA	deep gains or on domains SM00143 or none	106
PIK3CA:Copy:DeepGain|Point:(SM00146|none)	PIK3CA	deep gains or on domains SM00146 or none	303
PIK3CA:Copy:DeepGain|Point:missense_variant:10/21	PIK3CA	deep gains or missense on 10th exon	205
PIK3CA:Copy:DeepGain|Point:missense_variant:2/21	PIK3CA	deep gains or missense on 2nd exon	59
PIK3CA:Copy:DeepGain|Point:missense_variant:21/21	PIK3CA	deep gains or missense on 21st exon	265
PIK3CA:Copy:DeepGain|Point:missense_variant:5/21	PIK3CA	deep gains or missense on 5th exon	75
PIK3CA:Copy:DeepGain|Point:missense_variant:(10/21|14/21)	PIK3CA	deep gains or missense on 10th or 14th exons	211
PIK3CA:Copy:DeepGain|Point:missense_variant:(10/21|2/21)	PIK3CA	deep gains or missense on 10th or 2nd exons	230
PIK3CA:Copy:DeepGain|Point:missense_variant:(10/21|21/21)	PIK3CA	deep gains or missense on 10th or 21st exons	426
PIK3CA:Copy:DeepGain|Point:missense_variant:(10/21|5/21)	PIK3CA	deep gains or missense on 10th or 5th exons	245
PIK3CA:Copy:DeepGain|Point:missense_variant:(10/21|8/21)	PIK3CA	deep gains or missense on 10th or 8th exons	216
PIK3CA:Copy:DeepGain|Point:missense_variant:(14/21|2/21)	PIK3CA	deep gains or missense on 14th or 2nd exons	73
PIK3CA:Copy:DeepGain|Point:missense_variant:(14/21|21/21)	PIK3CA	deep gains or missense on 14th or 21st exons	274
PIK3CA:Copy:DeepGain|Point:missense_variant:(14/21|5/21)	PIK3CA	deep gains or missense on 14th or 5th exons	89
PIK3CA:Copy:DeepGain|Point:missense_variant:(14/21|8/21)	PIK3CA	deep gains or missense on 14th or 8th exons	58
PIK3CA:Copy:DeepGain|Point:missense_variant:(2/21|21/21)	PIK3CA	deep gains or missense on 2nd or 21st exons	272
PIK3CA:Copy:DeepGain|Point:missense_variant:(2/21|5/21)	PIK3CA	deep gains or missense on 2nd or 5th exons	99
PIK3CA:Copy:DeepGain|Point:missense_variant:(2/21|8/21)	PIK3CA	deep gains or missense on 2nd or 8th exons	70
PIK3CA:Copy:DeepGain|Point:missense_variant:(21/21|5/21)	PIK3CA	deep gains or missense on 21st or 5th exons	303
PIK3CA:Copy:DeepGain|Point:missense_variant:(21/21|8/21)	PIK3CA	deep gains or missense on 21st or 8th exons	271
PIK3CA:Copy:DeepGain|Point:missense_variant:(5/21|8/21)	PIK3CA	deep gains or missense on 5th or 8th exons	86
PIK3CA:Copy:DeepGain|Point:inframe_deletion|missense_variant:10/21	PIK3CA	deep gains or missense on 10th exon or inframe deletion	217
PIK3CA:Copy:DeepGain|Point:inframe_deletion|missense_variant:14/21	PIK3CA	deep gains or inframe deletion or missense on 14th exon	60
PIK3CA:Copy:DeepGain|Point:inframe_deletion|missense_variant:2/21	PIK3CA	deep gains or inframe deletion or missense on 2nd exon	71
PIK3CA:Copy:DeepGain|Point:inframe_deletion|missense_variant:21/21	PIK3CA	deep gains or inframe deletion or missense on 21st exon	275
PIK3CA:Copy:DeepGain|Point:inframe_deletion|missense_variant:5/21	PIK3CA	deep gains or missense on 5th exon or inframe deletion	87
PIK3CA:Copy:DeepGain|Point:inframe_deletion|missense_variant:8/21	PIK3CA	deep gains or missense on 8th exon or inframe deletion	57
PIK3CA:Copy:DeepGain|Point:10/21:545	PIK3CA	deep gains or on 10th exon at codon 545	137
PIK3CA:Copy:DeepGain|Point:10/21:(545|546)	PIK3CA	deep gains or on 10th exon at codons 545 or 546	152
PIK3CA:Copy:DeepGain|Point:21/21:1047	PIK3CA	deep gains or on 21st exon at codon 1047	249
PIK3CA:Copy:DeepGain|Point:5/21:345	PIK3CA	deep gains or on 5th exon at codon 345	73
PIK3CA:Copy:DeepGain|Point:10/21:545|14/21	PIK3CA	deep gains or on 10th exon at codon 545 or on 14th exon	146
PIK3CA:Copy:DeepGain|Point:10/21:546|14/21	PIK3CA	deep gains or on 10th exon at codon 546 or on 14th exon	63
PIK3CA:Copy:DeepGain|Point:10/21:545|2/21	PIK3CA	deep gains or on 10th exon at codon 545 or on 2nd exon	171
PIK3CA:Copy:DeepGain|Point:10/21:546|2/21	PIK3CA	deep gains or on 10th exon at codon 546 or on 2nd exon	84
PIK3CA:Copy:DeepGain|Point:10/21:545|21/21:1047	PIK3CA	deep gains or on 10th exon at codon 545 or on 21st exon at codon 1047	350
PIK3CA:Copy:DeepGain|Point:10/21:545|21/21	PIK3CA	deep gains or on 10th exon at codon 545 or on 21st exon	367
PIK3CA:Copy:DeepGain|Point:10/21:546|21/21:1047	PIK3CA	deep gains or on 10th exon at codon 546 or on 21st exon at codon 1047	264
PIK3CA:Copy:DeepGain|Point:10/21:546|21/21	PIK3CA	deep gains or on 10th exon at codon 546 or on 21st exon	283
PIK3CA:Copy:DeepGain|Point:10/21|21/21:1047	PIK3CA	deep gains or on 10th exon or on 21st exon at codon 1047	418
PIK3CA:Copy:DeepGain|Point:10/21:545|5/21:345	PIK3CA	deep gains or on 10th exon at codon 545 or on 5th exon at codon 345	176
PIK3CA:Copy:DeepGain|Point:10/21:545|5/21	PIK3CA	deep gains or on 10th exon at codon 545 or on 5th exon	178
PIK3CA:Copy:DeepGain|Point:10/21:546|5/21:345	PIK3CA	deep gains or on 10th exon at codon 546 or on 5th exon at codon 345	88
PIK3CA:Copy:DeepGain|Point:10/21:546|5/21	PIK3CA	deep gains or on 10th exon at codon 546 or on 5th exon	91
PIK3CA:Copy:DeepGain|Point:10/21|5/21:345	PIK3CA	deep gains or on 5th exon at codon 345 or on 10th exon	244
PIK3CA:Copy:DeepGain|Point:10/21:545|8/21	PIK3CA	deep gains or on 10th exon at codon 545 or on 8th exon	152
PIK3CA:Copy:DeepGain|Point:10/21:546|8/21	PIK3CA	deep gains or on 10th exon at codon 546 or on 8th exon	64
PIK3CA:Copy:DeepGain|Point:14/21|21/21:1047	PIK3CA	deep gains or on 14th exon or on 21st exon at codon 1047	259
PIK3CA:Copy:DeepGain|Point:14/21|5/21:345	PIK3CA	deep gains or on 5th exon at codon 345 or on 14th exon	87
PIK3CA:Copy:DeepGain|Point:2/21|21/21:1047	PIK3CA	deep gains or on 2nd exon or on 21st exon at codon 1047	266
PIK3CA:Copy:DeepGain|Point:2/21|5/21:345	PIK3CA	deep gains or on 5th exon at codon 345 or on 2nd exon	107
PIK3CA:Copy:DeepGain|Point:21/21:1047|5/21:345	PIK3CA	deep gains or on 5th exon at codon 345 or on 21st exon at codon 1047	287
PIK3CA:Copy:DeepGain|Point:21/21:1047|5/21	PIK3CA	deep gains or on 5th exon or on 21st exon at codon 1047	290
PIK3CA:Copy:DeepGain|Point:21/21|5/21:345	PIK3CA	deep gains or on 5th exon at codon 345 or on 21st exon	306
PIK3CA:Copy:DeepGain|Point:21/21:1047|8/21	PIK3CA	deep gains or on 8th exon or on 21st exon at codon 1047	259
PIK3CA:Copy:DeepGain|Point:5/21:345|8/21	PIK3CA	deep gains or on 5th exon at codon 345 or on 8th exon	88
PIK3CA:Copy:DeepGain|Point:PF00613:missense_variant	PIK3CA	deep gains or missense on domain PF00613	205
PIK3CA:Copy:DeepGain|Point:PF02192:missense_variant	PIK3CA	deep gains or missense on domain PF02192	56
PIK3CA:Copy:DeepGain|Point:none:missense_variant	PIK3CA	deep gains or missense not on any Pfam domain	317
PIK3CA:Copy:DeepGain|Point:(PF00613|PF00792):missense_variant	PIK3CA	deep gains or missense on domains PF00613 or PF00792	222
PIK3CA:Copy:DeepGain|Point:PF00613:missense_variant|PF00792	PIK3CA	deep gains or on domain PF00792 or missense on domain PF00613	227
PIK3CA:Copy:DeepGain|Point:(PF00613|PF02192):missense_variant	PIK3CA	deep gains or missense on domains PF00613 or PF02192	227
PIK3CA:Copy:DeepGain|Point:PF00613:missense_variant|PF02192	PIK3CA	deep gains or on domain PF02192 or missense on domain PF00613	229
PIK3CA:Copy:DeepGain|Point:(PF00613|none):missense_variant	PIK3CA	deep gains or missense on domains PF00613 or none	470
PIK3CA:Copy:DeepGain|Point:PF00613:missense_variant|none	PIK3CA	deep gains or not on any Pfam domain or missense on domain PF00613	481
PIK3CA:Copy:DeepGain|Point:(PF00792|PF02192):missense_variant	PIK3CA	deep gains or missense on domains PF00792 or PF02192	72
PIK3CA:Copy:DeepGain|Point:PF00792:missense_variant|PF02192	PIK3CA	deep gains or on domain PF02192 or missense on domain PF00792	75
PIK3CA:Copy:DeepGain|Point:PF00792|PF02192:missense_variant	PIK3CA	deep gains or on domain PF00792 or missense on domain PF02192	77
PIK3CA:Copy:DeepGain|Point:(PF00792|none):missense_variant	PIK3CA	deep gains or missense on domains PF00792 or none	325
PIK3CA:Copy:DeepGain|Point:PF00792:missense_variant|none	PIK3CA	deep gains or not on any Pfam domain or missense on domain PF00792	338
PIK3CA:Copy:DeepGain|Point:PF00792|none:missense_variant	PIK3CA	deep gains or on domain PF00792 or missense not on any Pfam domain	329
PIK3CA:Copy:DeepGain|Point:(PF02192|none):missense_variant	PIK3CA	deep gains or missense on domains PF02192 or none	321
PIK3CA:Copy:DeepGain|Point:PF02192:missense_variant|none	PIK3CA	deep gains or not on any Pfam domain or missense on domain PF02192	334
PIK3CA:Copy:DeepGain|Point:PF02192|none:missense_variant	PIK3CA	deep gains or on domain PF02192 or missense not on any Pfam domain	323
PIK3CA:Copy:DeepGain|Point:SM00142:missense_variant	PIK3CA	deep gains or missense on domain SM00142	83
PIK3CA:Copy:DeepGain|Point:SM00143:missense_variant	PIK3CA	deep gains or missense on domain SM00143	56
PIK3CA:Copy:DeepGain|Point:SM00145:missense_variant	PIK3CA	deep gains or missense on domain SM00145	205
PIK3CA:Copy:DeepGain|Point:SM00146:missense_variant	PIK3CA	deep gains or missense on domain SM00146	267
PIK3CA:Copy:DeepGain|Point:none:missense_variant	PIK3CA	deep gains or missense not on any SMART domain	66
PIK3CA:Copy:DeepGain|Point:none:(inframe_deletion|missense_variant)	PIK3CA	deep gains or inframe deletion or missense not on any SMART domain	76
PIK3CA:Copy:DeepGain|Point:(SM00142|SM00143):missense_variant	PIK3CA	deep gains or missense on domains SM00142 or SM00143	104
PIK3CA:Copy:DeepGain|Point:SM00142:missense_variant|SM00143	PIK3CA	deep gains or on domain SM00143 or missense on domain SM00142	107
PIK3CA:Copy:DeepGain|Point:SM00142|SM00143:missense_variant	PIK3CA	deep gains or on domain SM00142 or missense on domain SM00143	105
PIK3CA:Copy:DeepGain|Point:(SM00142|SM00145):missense_variant	PIK3CA	deep gains or missense on domains SM00142 or SM00145	254
PIK3CA:Copy:DeepGain|Point:SM00142|SM00145:missense_variant	PIK3CA	deep gains or on domain SM00142 or missense on domain SM00145	255
PIK3CA:Copy:DeepGain|Point:(SM00142|SM00146):missense_variant	PIK3CA	deep gains or missense on domains SM00142 or SM00146	310
PIK3CA:Copy:DeepGain|Point:SM00142:missense_variant|SM00146	PIK3CA	deep gains or on domain SM00146 or missense on domain SM00142	312
PIK3CA:Copy:DeepGain|Point:SM00142|SM00146:missense_variant	PIK3CA	deep gains or on domain SM00142 or missense on domain SM00146	311
PIK3CA:Copy:DeepGain|Point:SM00142:missense_variant|none:inframe_deletion	PIK3CA	deep gains or missense on domain SM00142 or inframe deletion not on any SMART domain	93
PIK3CA:Copy:DeepGain|Point:(SM00142|none):missense_variant	PIK3CA	deep gains or missense on domains SM00142 or none	114
PIK3CA:Copy:DeepGain|Point:SM00142:missense_variant|none	PIK3CA	deep gains or not on any SMART domain or missense on domain SM00142	131
PIK3CA:Copy:DeepGain|Point:SM00142|none:inframe_deletion	PIK3CA	deep gains or on domain SM00142 or inframe deletion not on any SMART domain	94
PIK3CA:Copy:DeepGain|Point:SM00142|none:missense_variant	PIK3CA	deep gains or on domain SM00142 or missense not on any SMART domain	115
PIK3CA:Copy:DeepGain|Point:(SM00143|SM00145):missense_variant	PIK3CA	deep gains or missense on domains SM00143 or SM00145	227
PIK3CA:Copy:DeepGain|Point:SM00143|SM00145:missense_variant	PIK3CA	deep gains or on domain SM00143 or missense on domain SM00145	229
PIK3CA:Copy:DeepGain|Point:(SM00143|SM00146):missense_variant	PIK3CA	deep gains or missense on domains SM00143 or SM00146	272
PIK3CA:Copy:DeepGain|Point:SM00143:missense_variant|SM00146	PIK3CA	deep gains or on domain SM00146 or missense on domain SM00143	274
PIK3CA:Copy:DeepGain|Point:SM00143|SM00146:missense_variant	PIK3CA	deep gains or on domain SM00143 or missense on domain SM00146	275
PIK3CA:Copy:DeepGain|Point:SM00143:missense_variant|none:inframe_deletion	PIK3CA	deep gains or missense on domain SM00143 or inframe deletion not on any SMART domain	66
PIK3CA:Copy:DeepGain|Point:(SM00143|none):missense_variant	PIK3CA	deep gains or missense on domains SM00143 or none	87
PIK3CA:Copy:DeepGain|Point:SM00143:missense_variant|none	PIK3CA	deep gains or not on any SMART domain or missense on domain SM00143	104
PIK3CA:Copy:DeepGain|Point:SM00143|none:inframe_deletion	PIK3CA	deep gains or on domain SM00143 or inframe deletion not on any SMART domain	69
PIK3CA:Copy:DeepGain|Point:SM00143|none:missense_variant	PIK3CA	deep gains or on domain SM00143 or missense not on any SMART domain	89
PIK3CA:Copy:DeepGain|Point:(SM00145|SM00146):missense_variant	PIK3CA	deep gains or missense on domains SM00145 or SM00146	426
PIK3CA:Copy:DeepGain|Point:SM00145:missense_variant|SM00146	PIK3CA	deep gains or on domain SM00146 or missense on domain SM00145	428
PIK3CA:Copy:DeepGain|Point:SM00145:missense_variant|none:inframe_deletion	PIK3CA	deep gains or missense on domain SM00145 or inframe deletion not on any SMART domain	215
PIK3CA:Copy:DeepGain|Point:(SM00145|none):missense_variant	PIK3CA	deep gains or missense on domains SM00145 or none	228
PIK3CA:Copy:DeepGain|Point:SM00145:missense_variant|none	PIK3CA	deep gains or not on any SMART domain or missense on domain SM00145	243
PIK3CA:Copy:DeepGain|Point:SM00146:missense_variant|none:inframe_deletion	PIK3CA	deep gains or missense on domain SM00146 or inframe deletion not on any SMART domain	275
PIK3CA:Copy:DeepGain|Point:(SM00146|none):missense_variant	PIK3CA	deep gains or missense on domains SM00146 or none	286
PIK3CA:Copy:DeepGain|Point:SM00146:missense_variant|none	PIK3CA	deep gains or not on any SMART domain or missense on domain SM00146	301
PIK3CA:Copy:DeepGain|Point:SM00146|none:inframe_deletion	PIK3CA	deep gains or on domain SM00146 or inframe deletion not on any SMART domain	277
PIK3CA:Copy:DeepGain|Point:SM00146|none:missense_variant	PIK3CA	deep gains or on domain SM00146 or missense not on any SMART domain	288
PIK3CA:Copy:DeepGain|Point:10/21:542:ENSP00000263967.3:p.Glu542Lys	PIK3CA	deep gains or E542K	90
PIK3CA:Copy:DeepGain|Point:10/21:545:ENSP00000263967.3:p.Glu545Lys	PIK3CA	deep gains or E545K	129
PIK3CA:Copy:DeepGain|Point:10/21:542:ENSP00000263967.3:p.Glu542Lys|545:ENSP00000263967.3:p.Glu545Lys	PIK3CA	deep gains or E545K or E542K	182
PIK3CA:Copy:DeepGain|Point:10/21:542:ENSP00000263967.3:p.Glu542Lys|545	PIK3CA	deep gains or on 10th exon at codon 545 or E542K	190
PIK3CA:Copy:DeepGain|Point:10/21:542:ENSP00000263967.3:p.Glu542Lys|546	PIK3CA	deep gains or on 10th exon at codon 546 or E542K	105
PIK3CA:Copy:DeepGain|Point:10/21:545:ENSP00000263967.3:p.Glu545Lys|546	PIK3CA	deep gains or on 10th exon E545K or at codon 546	144
PIK3CA:Copy:DeepGain|Point:21/21:1047:ENSP00000263967.3:p.His1047Arg	PIK3CA	deep gains or H1047R	228
PIK3CA:Copy:DeepGain|Point:21/21:1047:(ENSP00000263967.3:p.His1047Arg|ENSP00000263967.3:p.His1047Leu)	PIK3CA	deep gains or H1047R or H1047L	244
PIK3CA:Copy:DeepGain|Point:5/21:345:ENSP00000263967.3:p.Asn345Lys	PIK3CA	deep gains or N345K	72
PIK3CA:Copy:DeepGain|Point:10/21:542:ENSP00000263967.3:p.Glu542Lys|14/21:726:ENSP00000263967.3:p.Glu726Lys	PIK3CA	deep gains or E542K or E726K	99
PIK3CA:Copy:DeepGain|Point:10/21:542:ENSP00000263967.3:p.Glu542Lys|14/21	PIK3CA	deep gains or E542K or on 14th exon	100
PIK3CA:Copy:DeepGain|Point:10/21:545|14/21:726:ENSP00000263967.3:p.Glu726Lys	PIK3CA	deep gains or on 10th exon at codon 545 or E726K	144
PIK3CA:Copy:DeepGain|Point:10/21:545:ENSP00000263967.3:p.Glu545Lys|14/21:726:ENSP00000263967.3:p.Glu726Lys	PIK3CA	deep gains or E545K or E726K	136
PIK3CA:Copy:DeepGain|Point:10/21:545:ENSP00000263967.3:p.Glu545Lys|14/21	PIK3CA	deep gains or on 14th exon or E545K	138
PIK3CA:Copy:DeepGain|Point:10/21:546|14/21:726:ENSP00000263967.3:p.Glu726Lys	PIK3CA	deep gains or on 10th exon at codon 546 or E726K	61
PIK3CA:Copy:DeepGain|Point:10/21|14/21:726:ENSP00000263967.3:p.Glu726Lys	PIK3CA	deep gains or on 10th exon or E726K	210
PIK3CA:Copy:DeepGain|Point:10/21:542:ENSP00000263967.3:p.Glu542Lys|2/21	PIK3CA	deep gains or E542K or on 2nd exon	125
PIK3CA:Copy:DeepGain|Point:10/21:545:ENSP00000263967.3:p.Glu545Lys|2/21	PIK3CA	deep gains or on 2nd exon or E545K	163
PIK3CA:Copy:DeepGain|Point:10/21:542:ENSP00000263967.3:p.Glu542Lys|21/21:1047	PIK3CA	deep gains or E542K or on 21st exon at codon 1047	304
PIK3CA:Copy:DeepGain|Point:10/21:542:ENSP00000263967.3:p.Glu542Lys|21/21:1047:ENSP00000263967.3:p.His1047Arg	PIK3CA	deep gains or E542K or H1047R	283
PIK3CA:Copy:DeepGain|Point:10/21:542:ENSP00000263967.3:p.Glu542Lys|21/21:1047:ENSP00000263967.3:p.His1047Leu	PIK3CA	deep gains or E542K or H1047L	106
PIK3CA:Copy:DeepGain|Point:10/21:542:ENSP00000263967.3:p.Glu542Lys|21/21	PIK3CA	deep gains or E542K or on 21st exon	322
PIK3CA:Copy:DeepGain|Point:10/21:545|21/21:1047:ENSP00000263967.3:p.His1047Arg	PIK3CA	deep gains or on 10th exon at codon 545 or H1047R	329
PIK3CA:Copy:DeepGain|Point:10/21:545|21/21:1047:ENSP00000263967.3:p.His1047Leu	PIK3CA	deep gains or H1047L or on 10th exon at codon 545	153
PIK3CA:Copy:DeepGain|Point:10/21:545:ENSP00000263967.3:p.Glu545Lys|21/21:1047	PIK3CA	deep gains or on 21st exon at codon 1047 or E545K	342
PIK3CA:Copy:DeepGain|Point:10/21:545:ENSP00000263967.3:p.Glu545Lys|21/21:1047:ENSP00000263967.3:p.His1047Arg	PIK3CA	deep gains or H1047R or E545K	321
PIK3CA:Copy:DeepGain|Point:10/21:545:ENSP00000263967.3:p.Glu545Lys|21/21:1047:ENSP00000263967.3:p.His1047Leu	PIK3CA	deep gains or H1047L or E545K	145
PIK3CA:Copy:DeepGain|Point:10/21:545:ENSP00000263967.3:p.Glu545Lys|21/21	PIK3CA	deep gains or on 21st exon or E545K	360
PIK3CA:Copy:DeepGain|Point:10/21:546|21/21:1047:ENSP00000263967.3:p.His1047Arg	PIK3CA	deep gains or on 10th exon at codon 546 or H1047R	243
PIK3CA:Copy:DeepGain|Point:10/21:546|21/21:1047:ENSP00000263967.3:p.His1047Leu	PIK3CA	deep gains or on 10th exon at codon 546 or H1047L	65
PIK3CA:Copy:DeepGain|Point:10/21|21/21:1047:ENSP00000263967.3:p.His1047Arg	PIK3CA	deep gains or on 10th exon or H1047R	397
PIK3CA:Copy:DeepGain|Point:10/21|21/21:1047:ENSP00000263967.3:p.His1047Leu	PIK3CA	deep gains or H1047L or on 10th exon	221
PIK3CA:Copy:DeepGain|Point:10/21:542:ENSP00000263967.3:p.Glu542Lys|5/21:345	PIK3CA	deep gains or E542K or on 5th exon at codon 345	129
PIK3CA:Copy:DeepGain|Point:10/21:542:ENSP00000263967.3:p.Glu542Lys|5/21:345:ENSP00000263967.3:p.Asn345Lys	PIK3CA	deep gains or N345K or E542K	128
PIK3CA:Copy:DeepGain|Point:10/21:542:ENSP00000263967.3:p.Glu542Lys|5/21	PIK3CA	deep gains or E542K or on 5th exon	132
PIK3CA:Copy:DeepGain|Point:10/21:545|5/21:345:ENSP00000263967.3:p.Asn345Lys	PIK3CA	deep gains or N345K or on 10th exon at codon 545	175
PIK3CA:Copy:DeepGain|Point:10/21:545:ENSP00000263967.3:p.Glu545Lys|5/21:345	PIK3CA	deep gains or on 5th exon at codon 345 or E545K	168
PIK3CA:Copy:DeepGain|Point:10/21:545:ENSP00000263967.3:p.Glu545Lys|5/21:345:ENSP00000263967.3:p.Asn345Lys	PIK3CA	deep gains or N345K or E545K	167
PIK3CA:Copy:DeepGain|Point:10/21:545:ENSP00000263967.3:p.Glu545Lys|5/21	PIK3CA	deep gains or on 5th exon or E545K	170
PIK3CA:Copy:DeepGain|Point:10/21:546|5/21:345:ENSP00000263967.3:p.Asn345Lys	PIK3CA	deep gains or N345K or on 10th exon at codon 546	87
PIK3CA:Copy:DeepGain|Point:10/21|5/21:345:ENSP00000263967.3:p.Asn345Lys	PIK3CA	deep gains or N345K or on 10th exon	243
PIK3CA:Copy:DeepGain|Point:10/21:542:ENSP00000263967.3:p.Glu542Lys|8/21	PIK3CA	deep gains or E542K or on 8th exon	105
PIK3CA:Copy:DeepGain|Point:10/21:545:ENSP00000263967.3:p.Glu545Lys|8/21	PIK3CA	deep gains or on 8th exon or E545K	144
PIK3CA:Copy:DeepGain|Point:14/21:726:ENSP00000263967.3:p.Glu726Lys|2/21	PIK3CA	deep gains or on 2nd exon or E726K	81
PIK3CA:Copy:DeepGain|Point:14/21:726:ENSP00000263967.3:p.Glu726Lys|21/21:1047	PIK3CA	deep gains or on 21st exon at codon 1047 or E726K	258
PIK3CA:Copy:DeepGain|Point:14/21:726:ENSP00000263967.3:p.Glu726Lys|21/21:1047:ENSP00000263967.3:p.His1047Arg	PIK3CA	deep gains or H1047R or E726K	237
PIK3CA:Copy:DeepGain|Point:14/21:726:ENSP00000263967.3:p.Glu726Lys|21/21:1047:ENSP00000263967.3:p.His1047Leu	PIK3CA	deep gains or H1047L or E726K	62
PIK3CA:Copy:DeepGain|Point:14/21:726:ENSP00000263967.3:p.Glu726Lys|21/21	PIK3CA	deep gains or on 21st exon or E726K	278
PIK3CA:Copy:DeepGain|Point:14/21|21/21:1047:ENSP00000263967.3:p.His1047Arg	PIK3CA	deep gains or on 14th exon or H1047R	238
PIK3CA:Copy:DeepGain|Point:14/21|21/21:1047:ENSP00000263967.3:p.His1047Leu	PIK3CA	deep gains or H1047L or on 14th exon	64
PIK3CA:Copy:DeepGain|Point:14/21:726:ENSP00000263967.3:p.Glu726Lys|5/21:345	PIK3CA	deep gains or on 5th exon at codon 345 or E726K	85
PIK3CA:Copy:DeepGain|Point:14/21:726:ENSP00000263967.3:p.Glu726Lys|5/21:345:ENSP00000263967.3:p.Asn345Lys	PIK3CA	deep gains or N345K or E726K	84
PIK3CA:Copy:DeepGain|Point:14/21:726:ENSP00000263967.3:p.Glu726Lys|5/21	PIK3CA	deep gains or on 5th exon or E726K	88
PIK3CA:Copy:DeepGain|Point:14/21|5/21:345:ENSP00000263967.3:p.Asn345Lys	PIK3CA	deep gains or N345K or on 14th exon	86
PIK3CA:Copy:DeepGain|Point:14/21:726:ENSP00000263967.3:p.Glu726Lys|8/21	PIK3CA	deep gains or on 8th exon or E726K	60
PIK3CA:Copy:DeepGain|Point:2/21|21/21:1047:ENSP00000263967.3:p.His1047Arg	PIK3CA	deep gains or on 2nd exon or H1047R	245
PIK3CA:Copy:DeepGain|Point:2/21|21/21:1047:ENSP00000263967.3:p.His1047Leu	PIK3CA	deep gains or H1047L or on 2nd exon	85
PIK3CA:Copy:DeepGain|Point:2/21|5/21:345:ENSP00000263967.3:p.Asn345Lys	PIK3CA	deep gains or N345K or on 2nd exon	106
PIK3CA:Copy:DeepGain|Point:21/21:1047|5/21:345:ENSP00000263967.3:p.Asn345Lys	PIK3CA	deep gains or N345K or on 21st exon at codon 1047	286
PIK3CA:Copy:DeepGain|Point:21/21:1047:ENSP00000263967.3:p.His1047Arg|5/21:345	PIK3CA	deep gains or on 5th exon at codon 345 or H1047R	267
PIK3CA:Copy:DeepGain|Point:21/21:1047:ENSP00000263967.3:p.His1047Arg|5/21:345:ENSP00000263967.3:p.Asn345Lys	PIK3CA	deep gains or N345K or H1047R	266
PIK3CA:Copy:DeepGain|Point:21/21:1047:ENSP00000263967.3:p.His1047Arg|5/21	PIK3CA	deep gains or on 5th exon or H1047R	270
PIK3CA:Copy:DeepGain|Point:21/21:1047:ENSP00000263967.3:p.His1047Leu|5/21:345	PIK3CA	deep gains or H1047L or on 5th exon at codon 345	89
PIK3CA:Copy:DeepGain|Point:21/21:1047:ENSP00000263967.3:p.His1047Leu|5/21:345:ENSP00000263967.3:p.Asn345Lys	PIK3CA	deep gains or N345K or H1047L	88
PIK3CA:Copy:DeepGain|Point:21/21:1047:ENSP00000263967.3:p.His1047Leu|5/21	PIK3CA	deep gains or H1047L or on 5th exon	92
PIK3CA:Copy:DeepGain|Point:21/21|5/21:345:ENSP00000263967.3:p.Asn345Lys	PIK3CA	deep gains or N345K or on 21st exon	305
PIK3CA:Copy:DeepGain|Point:21/21:1047:ENSP00000263967.3:p.His1047Arg|8/21	PIK3CA	deep gains or on 8th exon or H1047R	239
PIK3CA:Copy:DeepGain|Point:21/21:1047:ENSP00000263967.3:p.His1047Leu|8/21	PIK3CA	deep gains or H1047L or on 8th exon	64
PIK3CA:Copy:DeepGain|Point:5/21:345:ENSP00000263967.3:p.Asn345Lys|8/21	PIK3CA	deep gains or N345K or on 8th exon	87
PTEN:Copy:DeepDel|Point	PTEN	deep losses or any point mutation	67
PTEN:Copy:DeepDel|Point:missense_variant	PTEN	deep losses or missense	37
PTEN:Copy:DeepDel|Point:(frameshift_variant|missense_variant)	PTEN	deep losses or frameshift or missense	53
PTEN:Copy:DeepDel|Point:(5/9|8/9)	PTEN	deep losses or on 5th or 8th exons	43
PTEN:Copy:DeepDel|Point:none	PTEN	deep losses or not on any Pfam domain	36
PTEN:Copy:DeepDel|Point:(PF00782|PF10409)	PTEN	deep losses or on domains PF00782 or PF10409	50
PTEN:Copy:DeepDel|Point:(PF00782|none)	PTEN	deep losses or on domains PF00782 or none	50
PTEN:Copy:DeepDel|Point:(PF10409|none)	PTEN	deep losses or on domains PF10409 or none	53
PTEN:Copy:DeepDel|Point:SM00404	PTEN	deep losses or on domain SM00404	40
PTEN:Copy:DeepDel|Point:none	PTEN	deep losses or not on any SMART domain	43
PTEN:Copy:DeepDel|Point:frameshift_variant|missense_variant:5/9	PTEN	deep losses or missense on 5th exon or frameshift	44
PTEN:Copy:DeepDel|Point:PF00782:missense_variant|PF10409:frameshift_variant	PTEN	deep losses or frameshift on domain PF10409 or missense on domain PF00782	38
PTEN:Copy:DeepDel|Point:PF00782:missense_variant|PF10409	PTEN	deep losses or on domain PF10409 or missense on domain PF00782	46
PTEN:Copy:DeepDel|Point:PF00782|PF10409:frameshift_variant	PTEN	deep losses or on domain PF00782 or frameshift on domain PF10409	42
PTEN:Copy:DeepDel|Point:PF00782:missense_variant|none	PTEN	deep losses or not on any Pfam domain or missense on domain PF00782	46
PTEN:Copy:DeepDel|Point:PF10409:frameshift_variant|none	PTEN	deep losses or not on any Pfam domain or frameshift on domain PF10409	45
PTEN:Copy:DeepDel|Point:SM00404:missense_variant|none:frameshift_variant	PTEN	deep losses or frameshift not on any SMART domain or missense on domain SM00404	44
PTEN:Copy:DeepDel|Point:SM00404:missense_variant|none	PTEN	deep losses or not on any SMART domain or missense on domain SM00404	59
PTEN:Copy:DeepDel|Point:SM00404|none:frameshift_variant	PTEN	deep losses or on domain SM00404 or frameshift not on any SMART domain	52
ROS1:Copy:DeepGain|Point	ROS1	deep gains or any point mutation	43
ROS1:Copy:DeepGain|Point:none	ROS1	deep gains or not on any Pfam domain	37
ROS1:Copy:DeepGain|Point:none	ROS1	deep gains or not on any SMART domain	31
RUNX1:Copy:DeepGain|Point	RUNX1	deep gains or any point mutation	52
RUNX1:Copy:DeepGain|Point:(frameshift_variant|missense_variant)	RUNX1	deep gains or frameshift or missense	39
RUNX1:Copy:DeepGain|Point:none	RUNX1	deep gains or not on any Pfam domain	37
RUNX1:Copy:DeepGain|Point:(PF00853|none)	RUNX1	deep gains or on domains PF00853 or none	51
RUNX1:Copy:DeepGain|Point:PF00853|none:frameshift_variant	RUNX1	deep gains or on domain PF00853 or frameshift not on any Pfam domain	39
RUNX1:Copy:DeepGain|Point:none:(frameshift_variant|missense_variant)	RUNX1	deep gains or frameshift or missense not on any SMART domain	39
SF3B1:Copy:DeepGain|Point	SF3B1	deep gains or any point mutation	53
SF3B1:Copy:DeepGain|Point:missense_variant	SF3B1	deep gains or missense	45
SF3B1:Copy:DeepGain|Point:15/25	SF3B1	deep gains or on 15th exon	33
SF3B1:Copy:DeepGain|Point:none	SF3B1	deep gains or not on any Pfam domain	52
SF3B1:Copy:DeepGain|Point:missense_variant:15/25	SF3B1	deep gains or missense on 15th exon	33
SF3B1:Copy:DeepGain|Point:none:missense_variant	SF3B1	deep gains or missense not on any Pfam domain	44
SF3B1:Copy:DeepGain|Point:none:missense_variant	SF3B1	deep gains or missense not on any SMART domain	45
SF3B1:Copy:DeepGain|Point:15/25:700:ENSP00000335321.5:p.Lys700Glu	SF3B1	deep gains or K700E	32
