# Supplementary material for: Systematic interrogation of mutation groupings reveals divergent downstream expression programs within key cancer genes
Source: BMC Bioinformatics. 2021 May 6;22:233. doi: 10.1186/s12859-021-04147-y (PMC8101181; doi:10.1186/s12859-021-04147-y)
Supplement: Supplementary file 2 — Additional file 2: Table S1. Inventories of subgrouping task information. For each cohort and sub-cohort in which subgroupings were enumerated, we list here information for the subgroupings of point mutations (Base), the subgroupings constructed by adding CNAs (Copy), as well as the cohort-specific and gene-specific randomly-chosen subgroupings (RandCoh and RandGene). We include here these files for the METABRIC(LumA) cohort: mtype-tbl for an inventory of the subgroupings tested, auc-mat for subgrouping perfomances and Delong divergence relative to the corresponding gene-wide task, coef-means for averaged logistic ridge regression model coefficients, and trnsf-aucs for transfer performances when applied to the remaining cohorts, as well as a README describing the format of each file. These files for the remaining cohorts can be found at our data portal under Datasets/Output Summaries/Ridge. [file 12859_2021_4147_MOESM2_ESM.gz › microarray__METABRIC_LumA__mtype-tbl_RandCoh.csv]

Subgrouping	Gene	Label	Sample Count
20	n/a	random samples of size 20 with seed 215915	20
20	n/a	random samples of size 20 with seed 237083	20
20	n/a	random samples of size 20 with seed 258251	20
20	n/a	random samples of size 20 with seed 279419	20
20	n/a	random samples of size 20 with seed 300587	20
20	n/a	random samples of size 20 with seed 386147	20
20	n/a	random samples of size 20 with seed 386507	20
20	n/a	random samples of size 20 with seed 386867	20
20	n/a	random samples of size 20 with seed 387227	20
20	n/a	random samples of size 20 with seed 387587	20
20	n/a	random samples of size 20 with seed 495947	20
20	n/a	random samples of size 20 with seed 496307	20
20	n/a	random samples of size 20 with seed 496667	20
20	n/a	random samples of size 20 with seed 497027	20
20	n/a	random samples of size 20 with seed 497387	20
20	n/a	random samples of size 20 with seed 620147	20
20	n/a	random samples of size 20 with seed 620507	20
20	n/a	random samples of size 20 with seed 620867	20
20	n/a	random samples of size 20 with seed 621227	20
20	n/a	random samples of size 20 with seed 621587	20
20	n/a	random samples of size 20 with seed 866155	20
20	n/a	random samples of size 20 with seed 887323	20
20	n/a	random samples of size 20 with seed 908491	20
20	n/a	random samples of size 20 with seed 929659	20
20	n/a	random samples of size 20 with seed 950827	20
20	n/a	random samples of size 20 with seed 2195867	20
20	n/a	random samples of size 20 with seed 2204507	20
20	n/a	random samples of size 20 with seed 2213147	20
20	n/a	random samples of size 20 with seed 2221787	20
20	n/a	random samples of size 20 with seed 2230427	20
20	n/a	random samples of size 20 with seed 2321563	20
20	n/a	random samples of size 20 with seed 2330203	20
20	n/a	random samples of size 20 with seed 2338843	20
20	n/a	random samples of size 20 with seed 2347483	20
20	n/a	random samples of size 20 with seed 2356123	20
20	n/a	random samples of size 20 with seed 2576859	20
20	n/a	random samples of size 20 with seed 2585499	20
20	n/a	random samples of size 20 with seed 2594139	20
20	n/a	random samples of size 20 with seed 2602779	20
20	n/a	random samples of size 20 with seed 2611419	20
20	n/a	random samples of size 20 with seed 3472859	20
20	n/a	random samples of size 20 with seed 3494027	20
20	n/a	random samples of size 20 with seed 3515195	20
20	n/a	random samples of size 20 with seed 3536363	20
20	n/a	random samples of size 20 with seed 3557531	20
20	n/a	random samples of size 20 with seed 3786459	20
20	n/a	random samples of size 20 with seed 3795099	20
20	n/a	random samples of size 20 with seed 3803739	20
20	n/a	random samples of size 20 with seed 3812379	20
20	n/a	random samples of size 20 with seed 3821019	20
20	n/a	random samples of size 20 with seed 3841723	20
20	n/a	random samples of size 20 with seed 3862891	20
20	n/a	random samples of size 20 with seed 3884059	20
20	n/a	random samples of size 20 with seed 3905227	20
20	n/a	random samples of size 20 with seed 3926395	20
20	n/a	random samples of size 20 with seed 15606919	20
20	n/a	random samples of size 20 with seed 15610951	20
20	n/a	random samples of size 20 with seed 15614983	20
20	n/a	random samples of size 20 with seed 15619015	20
20	n/a	random samples of size 20 with seed 15623047	20
20	n/a	random samples of size 20 with seed 16272199	20
20	n/a	random samples of size 20 with seed 16276231	20
20	n/a	random samples of size 20 with seed 16280263	20
20	n/a	random samples of size 20 with seed 16284295	20
20	n/a	random samples of size 20 with seed 16288327	20
20	n/a	random samples of size 20 with seed 18348679	20
20	n/a	random samples of size 20 with seed 18352711	20
20	n/a	random samples of size 20 with seed 18356743	20
20	n/a	random samples of size 20 with seed 18360775	20
20	n/a	random samples of size 20 with seed 18364807	20
21	n/a	random samples of size 21 with seed 75163	21
21	n/a	random samples of size 21 with seed 83803	21
21	n/a	random samples of size 21 with seed 92443	21
21	n/a	random samples of size 21 with seed 101083	21
21	n/a	random samples of size 21 with seed 109723	21
21	n/a	random samples of size 21 with seed 175547	21
21	n/a	random samples of size 21 with seed 175907	21
21	n/a	random samples of size 21 with seed 176267	21
21	n/a	random samples of size 21 with seed 176627	21
21	n/a	random samples of size 21 with seed 176987	21
21	n/a	random samples of size 21 with seed 274547	21
21	n/a	random samples of size 21 with seed 274907	21
21	n/a	random samples of size 21 with seed 275267	21
21	n/a	random samples of size 21 with seed 275627	21
21	n/a	random samples of size 21 with seed 275987	21
21	n/a	random samples of size 21 with seed 285347	21
21	n/a	random samples of size 21 with seed 285707	21
21	n/a	random samples of size 21 with seed 286067	21
21	n/a	random samples of size 21 with seed 286427	21
21	n/a	random samples of size 21 with seed 286787	21
21	n/a	random samples of size 21 with seed 479747	21
21	n/a	random samples of size 21 with seed 480107	21
21	n/a	random samples of size 21 with seed 480467	21
21	n/a	random samples of size 21 with seed 480827	21
21	n/a	random samples of size 21 with seed 481187	21
21	n/a	random samples of size 21 with seed 850955	21
21	n/a	random samples of size 21 with seed 872123	21
21	n/a	random samples of size 21 with seed 893291	21
21	n/a	random samples of size 21 with seed 914459	21
21	n/a	random samples of size 21 with seed 935627	21
21	n/a	random samples of size 21 with seed 1328811	21
21	n/a	random samples of size 21 with seed 1349979	21
21	n/a	random samples of size 21 with seed 1371147	21
21	n/a	random samples of size 21 with seed 1392315	21
21	n/a	random samples of size 21 with seed 1413483	21
21	n/a	random samples of size 21 with seed 1803515	21
21	n/a	random samples of size 21 with seed 1824683	21
21	n/a	random samples of size 21 with seed 1845851	21
21	n/a	random samples of size 21 with seed 1867019	21
21	n/a	random samples of size 21 with seed 1888187	21
21	n/a	random samples of size 21 with seed 2148283	21
21	n/a	random samples of size 21 with seed 2169451	21
21	n/a	random samples of size 21 with seed 2190619	21
21	n/a	random samples of size 21 with seed 2211787	21
21	n/a	random samples of size 21 with seed 2232955	21
21	n/a	random samples of size 21 with seed 2387211	21
21	n/a	random samples of size 21 with seed 2408379	21
21	n/a	random samples of size 21 with seed 2429547	21
21	n/a	random samples of size 21 with seed 2450715	21
21	n/a	random samples of size 21 with seed 2471883	21
21	n/a	random samples of size 21 with seed 2716779	21
21	n/a	random samples of size 21 with seed 2737947	21
21	n/a	random samples of size 21 with seed 2759115	21
21	n/a	random samples of size 21 with seed 2780283	21
21	n/a	random samples of size 21 with seed 2801451	21
21	n/a	random samples of size 21 with seed 3016667	21
21	n/a	random samples of size 21 with seed 3025307	21
21	n/a	random samples of size 21 with seed 3033947	21
21	n/a	random samples of size 21 with seed 3034299	21
21	n/a	random samples of size 21 with seed 3042587	21
21	n/a	random samples of size 21 with seed 3051227	21
21	n/a	random samples of size 21 with seed 3055467	21
21	n/a	random samples of size 21 with seed 3076635	21
21	n/a	random samples of size 21 with seed 3097803	21
21	n/a	random samples of size 21 with seed 3118971	21
21	n/a	random samples of size 21 with seed 3613659	21
21	n/a	random samples of size 21 with seed 3622299	21
21	n/a	random samples of size 21 with seed 3630939	21
21	n/a	random samples of size 21 with seed 3639579	21
21	n/a	random samples of size 21 with seed 3648219	21
21	n/a	random samples of size 21 with seed 17804359	21
21	n/a	random samples of size 21 with seed 17808391	21
21	n/a	random samples of size 21 with seed 17812423	21
21	n/a	random samples of size 21 with seed 17816455	21
21	n/a	random samples of size 21 with seed 17820487	21
21	n/a	random samples of size 21 with seed 17844679	21
21	n/a	random samples of size 21 with seed 17848711	21
21	n/a	random samples of size 21 with seed 17852743	21
21	n/a	random samples of size 21 with seed 17856775	21
21	n/a	random samples of size 21 with seed 17860807	21
21	n/a	random samples of size 21 with seed 19638919	21
21	n/a	random samples of size 21 with seed 19642951	21
21	n/a	random samples of size 21 with seed 19646983	21
21	n/a	random samples of size 21 with seed 19651015	21
21	n/a	random samples of size 21 with seed 19655047	21
21	n/a	random samples of size 21 with seed 20263879	21
21	n/a	random samples of size 21 with seed 20267911	21
21	n/a	random samples of size 21 with seed 20271943	21
21	n/a	random samples of size 21 with seed 20275975	21
21	n/a	random samples of size 21 with seed 20280007	21
21	n/a	random samples of size 21 with seed 20929159	21
21	n/a	random samples of size 21 with seed 20933191	21
21	n/a	random samples of size 21 with seed 20937223	21
21	n/a	random samples of size 21 with seed 20941255	21
21	n/a	random samples of size 21 with seed 20945287	21
21	n/a	random samples of size 21 with seed 21171079	21
21	n/a	random samples of size 21 with seed 21175111	21
21	n/a	random samples of size 21 with seed 21179143	21
21	n/a	random samples of size 21 with seed 21183175	21
21	n/a	random samples of size 21 with seed 21187207	21
21	n/a	random samples of size 21 with seed 21594439	21
21	n/a	random samples of size 21 with seed 21598471	21
21	n/a	random samples of size 21 with seed 21602503	21
21	n/a	random samples of size 21 with seed 21606535	21
21	n/a	random samples of size 21 with seed 21610567	21
22	n/a	random samples of size 22 with seed 152147	22
22	n/a	random samples of size 22 with seed 152507	22
22	n/a	random samples of size 22 with seed 152867	22
22	n/a	random samples of size 22 with seed 153227	22
22	n/a	random samples of size 22 with seed 153587	22
22	n/a	random samples of size 22 with seed 270411	22
22	n/a	random samples of size 22 with seed 291579	22
22	n/a	random samples of size 22 with seed 312747	22
22	n/a	random samples of size 22 with seed 333915	22
22	n/a	random samples of size 22 with seed 355083	22
22	n/a	random samples of size 22 with seed 569747	22
22	n/a	random samples of size 22 with seed 570107	22
22	n/a	random samples of size 22 with seed 570467	22
22	n/a	random samples of size 22 with seed 570827	22
22	n/a	random samples of size 22 with seed 571187	22
22	n/a	random samples of size 22 with seed 1117131	22
22	n/a	random samples of size 22 with seed 1138299	22
22	n/a	random samples of size 22 with seed 1159467	22
22	n/a	random samples of size 22 with seed 1180635	22
22	n/a	random samples of size 22 with seed 1201803	22
22	n/a	random samples of size 22 with seed 1241563	22
22	n/a	random samples of size 22 with seed 1250203	22
22	n/a	random samples of size 22 with seed 1258843	22
22	n/a	random samples of size 22 with seed 1267483	22
22	n/a	random samples of size 22 with seed 1276123	22
22	n/a	random samples of size 22 with seed 1752171	22
22	n/a	random samples of size 22 with seed 1773339	22
22	n/a	random samples of size 22 with seed 1794507	22
22	n/a	random samples of size 22 with seed 1815675	22
22	n/a	random samples of size 22 with seed 1836843	22
22	n/a	random samples of size 22 with seed 1991099	22
22	n/a	random samples of size 22 with seed 2012267	22
22	n/a	random samples of size 22 with seed 2033435	22
22	n/a	random samples of size 22 with seed 2054603	22
22	n/a	random samples of size 22 with seed 2075771	22
22	n/a	random samples of size 22 with seed 2136235	22
22	n/a	random samples of size 22 with seed 2157403	22
22	n/a	random samples of size 22 with seed 2178571	22
22	n/a	random samples of size 22 with seed 2199739	22
22	n/a	random samples of size 22 with seed 2220907	22
22	n/a	random samples of size 22 with seed 2537563	22
22	n/a	random samples of size 22 with seed 2546203	22
22	n/a	random samples of size 22 with seed 2554843	22
22	n/a	random samples of size 22 with seed 2563483	22
22	n/a	random samples of size 22 with seed 2572123	22
22	n/a	random samples of size 22 with seed 2928459	22
22	n/a	random samples of size 22 with seed 2949627	22
22	n/a	random samples of size 22 with seed 2970795	22
22	n/a	random samples of size 22 with seed 2991963	22
22	n/a	random samples of size 22 with seed 3013131	22
22	n/a	random samples of size 22 with seed 3142363	22
22	n/a	random samples of size 22 with seed 3151003	22
22	n/a	random samples of size 22 with seed 3159643	22
22	n/a	random samples of size 22 with seed 3168283	22
22	n/a	random samples of size 22 with seed 3176923	22
22	n/a	random samples of size 22 with seed 3512155	22
22	n/a	random samples of size 22 with seed 3533323	22
22	n/a	random samples of size 22 with seed 3554491	22
22	n/a	random samples of size 22 with seed 3575659	22
22	n/a	random samples of size 22 with seed 3596827	22
22	n/a	random samples of size 22 with seed 15344839	22
22	n/a	random samples of size 22 with seed 15348871	22
22	n/a	random samples of size 22 with seed 15352903	22
22	n/a	random samples of size 22 with seed 15356935	22
22	n/a	random samples of size 22 with seed 15360967	22
22	n/a	random samples of size 22 with seed 15989959	22
22	n/a	random samples of size 22 with seed 15993991	22
22	n/a	random samples of size 22 with seed 15998023	22
22	n/a	random samples of size 22 with seed 16002055	22
22	n/a	random samples of size 22 with seed 16006087	22
22	n/a	random samples of size 22 with seed 16050439	22
22	n/a	random samples of size 22 with seed 16054471	22
22	n/a	random samples of size 22 with seed 16058503	22
22	n/a	random samples of size 22 with seed 16062535	22
22	n/a	random samples of size 22 with seed 16066567	22
22	n/a	random samples of size 22 with seed 21755719	22
22	n/a	random samples of size 22 with seed 21759751	22
22	n/a	random samples of size 22 with seed 21763783	22
22	n/a	random samples of size 22 with seed 21767815	22
22	n/a	random samples of size 22 with seed 21771847	22
23	n/a	random samples of size 23 with seed 78347	23
23	n/a	random samples of size 23 with seed 78707	23
23	n/a	random samples of size 23 with seed 79067	23
23	n/a	random samples of size 23 with seed 79427	23
23	n/a	random samples of size 23 with seed 79787	23
23	n/a	random samples of size 23 with seed 128747	23
23	n/a	random samples of size 23 with seed 129107	23
23	n/a	random samples of size 23 with seed 129467	23
23	n/a	random samples of size 23 with seed 129827	23
23	n/a	random samples of size 23 with seed 130187	23
23	n/a	random samples of size 23 with seed 146747	23
23	n/a	random samples of size 23 with seed 147107	23
23	n/a	random samples of size 23 with seed 147467	23
23	n/a	random samples of size 23 with seed 147827	23
23	n/a	random samples of size 23 with seed 148187	23
23	n/a	random samples of size 23 with seed 454843	23
23	n/a	random samples of size 23 with seed 476011	23
23	n/a	random samples of size 23 with seed 497179	23
23	n/a	random samples of size 23 with seed 518347	23
23	n/a	random samples of size 23 with seed 539515	23
23	n/a	random samples of size 23 with seed 648947	23
23	n/a	random samples of size 23 with seed 649307	23
23	n/a	random samples of size 23 with seed 649667	23
23	n/a	random samples of size 23 with seed 650027	23
23	n/a	random samples of size 23 with seed 650387	23
23	n/a	random samples of size 23 with seed 705819	23
23	n/a	random samples of size 23 with seed 726987	23
23	n/a	random samples of size 23 with seed 748155	23
23	n/a	random samples of size 23 with seed 769323	23
23	n/a	random samples of size 23 with seed 790491	23
23	n/a	random samples of size 23 with seed 1011291	23
23	n/a	random samples of size 23 with seed 1032459	23
23	n/a	random samples of size 23 with seed 1053627	23
23	n/a	random samples of size 23 with seed 1074795	23
23	n/a	random samples of size 23 with seed 1095963	23
23	n/a	random samples of size 23 with seed 1356059	23
23	n/a	random samples of size 23 with seed 1368107	23
23	n/a	random samples of size 23 with seed 1377227	23
23	n/a	random samples of size 23 with seed 1389275	23
23	n/a	random samples of size 23 with seed 1398395	23
23	n/a	random samples of size 23 with seed 1410443	23
23	n/a	random samples of size 23 with seed 1419563	23
23	n/a	random samples of size 23 with seed 1431611	23
23	n/a	random samples of size 23 with seed 1440731	23
23	n/a	random samples of size 23 with seed 1452779	23
23	n/a	random samples of size 23 with seed 1630363	23
23	n/a	random samples of size 23 with seed 1639003	23
23	n/a	random samples of size 23 with seed 1647643	23
23	n/a	random samples of size 23 with seed 1656283	23
23	n/a	random samples of size 23 with seed 1664923	23
23	n/a	random samples of size 23 with seed 1697675	23
23	n/a	random samples of size 23 with seed 1718843	23
23	n/a	random samples of size 23 with seed 1740011	23
23	n/a	random samples of size 23 with seed 1761179	23
23	n/a	random samples of size 23 with seed 1763867	23
23	n/a	random samples of size 23 with seed 1772507	23
23	n/a	random samples of size 23 with seed 1781147	23
23	n/a	random samples of size 23 with seed 1782347	23
23	n/a	random samples of size 23 with seed 1789787	23
23	n/a	random samples of size 23 with seed 1798427	23
23	n/a	random samples of size 23 with seed 2096939	23
23	n/a	random samples of size 23 with seed 2118107	23
23	n/a	random samples of size 23 with seed 2139275	23
23	n/a	random samples of size 23 with seed 2160443	23
23	n/a	random samples of size 23 with seed 2181611	23
23	n/a	random samples of size 23 with seed 2188059	23
23	n/a	random samples of size 23 with seed 2196699	23
23	n/a	random samples of size 23 with seed 2205339	23
23	n/a	random samples of size 23 with seed 2213979	23
23	n/a	random samples of size 23 with seed 2222619	23
23	n/a	random samples of size 23 with seed 3228763	23
23	n/a	random samples of size 23 with seed 3237403	23
23	n/a	random samples of size 23 with seed 3246043	23
23	n/a	random samples of size 23 with seed 3254683	23
23	n/a	random samples of size 23 with seed 3263323	23
23	n/a	random samples of size 23 with seed 15546439	23
23	n/a	random samples of size 23 with seed 15550471	23
23	n/a	random samples of size 23 with seed 15554503	23
23	n/a	random samples of size 23 with seed 15558535	23
23	n/a	random samples of size 23 with seed 15562567	23
23	n/a	random samples of size 23 with seed 16030279	23
23	n/a	random samples of size 23 with seed 16034311	23
23	n/a	random samples of size 23 with seed 16038343	23
23	n/a	random samples of size 23 with seed 16042375	23
23	n/a	random samples of size 23 with seed 16046407	23
23	n/a	random samples of size 23 with seed 17522119	23
23	n/a	random samples of size 23 with seed 17526151	23
23	n/a	random samples of size 23 with seed 17530183	23
23	n/a	random samples of size 23 with seed 17534215	23
23	n/a	random samples of size 23 with seed 17538247	23
23	n/a	random samples of size 23 with seed 17723719	23
23	n/a	random samples of size 23 with seed 17727751	23
23	n/a	random samples of size 23 with seed 17731783	23
23	n/a	random samples of size 23 with seed 17735815	23
23	n/a	random samples of size 23 with seed 17739847	23
24	n/a	random samples of size 24 with seed 51347	24
24	n/a	random samples of size 24 with seed 51707	24
24	n/a	random samples of size 24 with seed 52067	24
24	n/a	random samples of size 24 with seed 52427	24
24	n/a	random samples of size 24 with seed 52787	24
24	n/a	random samples of size 24 with seed 338267	24
24	n/a	random samples of size 24 with seed 339347	24
24	n/a	random samples of size 24 with seed 339707	24
24	n/a	random samples of size 24 with seed 340067	24
24	n/a	random samples of size 24 with seed 340427	24
24	n/a	random samples of size 24 with seed 340787	24
24	n/a	random samples of size 24 with seed 346907	24
24	n/a	random samples of size 24 with seed 355547	24
24	n/a	random samples of size 24 with seed 364187	24
24	n/a	random samples of size 24 with seed 372827	24
24	n/a	random samples of size 24 with seed 425747	24
24	n/a	random samples of size 24 with seed 426107	24
24	n/a	random samples of size 24 with seed 426467	24
24	n/a	random samples of size 24 with seed 426827	24
24	n/a	random samples of size 24 with seed 427187	24
24	n/a	random samples of size 24 with seed 582347	24
24	n/a	random samples of size 24 with seed 582707	24
24	n/a	random samples of size 24 with seed 583067	24
24	n/a	random samples of size 24 with seed 583427	24
24	n/a	random samples of size 24 with seed 583787	24
24	n/a	random samples of size 24 with seed 719259	24
24	n/a	random samples of size 24 with seed 727899	24
24	n/a	random samples of size 24 with seed 736539	24
24	n/a	random samples of size 24 with seed 745179	24
24	n/a	random samples of size 24 with seed 753819	24
24	n/a	random samples of size 24 with seed 1050587	24
24	n/a	random samples of size 24 with seed 1071755	24
24	n/a	random samples of size 24 with seed 1092923	24
24	n/a	random samples of size 24 with seed 1114091	24
24	n/a	random samples of size 24 with seed 1135259	24
24	n/a	random samples of size 24 with seed 1473947	24
24	n/a	random samples of size 24 with seed 1495115	24
24	n/a	random samples of size 24 with seed 1516283	24
24	n/a	random samples of size 24 with seed 1537451	24
24	n/a	random samples of size 24 with seed 1558619	24
24	n/a	random samples of size 24 with seed 1567739	24
24	n/a	random samples of size 24 with seed 1588907	24
24	n/a	random samples of size 24 with seed 1610075	24
24	n/a	random samples of size 24 with seed 1631243	24
24	n/a	random samples of size 24 with seed 1652411	24
24	n/a	random samples of size 24 with seed 1846363	24
24	n/a	random samples of size 24 with seed 1855003	24
24	n/a	random samples of size 24 with seed 1863643	24
24	n/a	random samples of size 24 with seed 1872283	24
24	n/a	random samples of size 24 with seed 1880923	24
24	n/a	random samples of size 24 with seed 2030395	24
24	n/a	random samples of size 24 with seed 2051563	24
24	n/a	random samples of size 24 with seed 2072731	24
24	n/a	random samples of size 24 with seed 2093899	24
24	n/a	random samples of size 24 with seed 2115067	24
24	n/a	random samples of size 24 with seed 2202779	24
24	n/a	random samples of size 24 with seed 2223947	24
24	n/a	random samples of size 24 with seed 2245115	24
24	n/a	random samples of size 24 with seed 2266283	24
24	n/a	random samples of size 24 with seed 2287451	24
24	n/a	random samples of size 24 with seed 2571643	24
24	n/a	random samples of size 24 with seed 2592811	24
24	n/a	random samples of size 24 with seed 2613979	24
24	n/a	random samples of size 24 with seed 2635147	24
24	n/a	random samples of size 24 with seed 2656315	24
24	n/a	random samples of size 24 with seed 3590747	24
24	n/a	random samples of size 24 with seed 3611915	24
24	n/a	random samples of size 24 with seed 3633083	24
24	n/a	random samples of size 24 with seed 3654251	24
24	n/a	random samples of size 24 with seed 3675419	24
24	n/a	random samples of size 24 with seed 15929479	24
24	n/a	random samples of size 24 with seed 15933511	24
24	n/a	random samples of size 24 with seed 15937543	24
24	n/a	random samples of size 24 with seed 15941575	24
24	n/a	random samples of size 24 with seed 15945607	24
24	n/a	random samples of size 24 with seed 18630919	24
24	n/a	random samples of size 24 with seed 18634951	24
24	n/a	random samples of size 24 with seed 18638983	24
24	n/a	random samples of size 24 with seed 18643015	24
24	n/a	random samples of size 24 with seed 18647047	24
24	n/a	random samples of size 24 with seed 19578439	24
24	n/a	random samples of size 24 with seed 19582471	24
24	n/a	random samples of size 24 with seed 19586503	24
24	n/a	random samples of size 24 with seed 19590535	24
24	n/a	random samples of size 24 with seed 19594567	24
24	n/a	random samples of size 24 with seed 20203399	24
24	n/a	random samples of size 24 with seed 20207431	24
24	n/a	random samples of size 24 with seed 20211463	24
24	n/a	random samples of size 24 with seed 20215495	24
24	n/a	random samples of size 24 with seed 20219527	24
25	n/a	random samples of size 25 with seed 26147	25
25	n/a	random samples of size 25 with seed 26507	25
25	n/a	random samples of size 25 with seed 26867	25
25	n/a	random samples of size 25 with seed 27227	25
25	n/a	random samples of size 25 with seed 27587	25
25	n/a	random samples of size 25 with seed 336955	25
25	n/a	random samples of size 25 with seed 358123	25
25	n/a	random samples of size 25 with seed 364547	25
25	n/a	random samples of size 25 with seed 364907	25
25	n/a	random samples of size 25 with seed 365267	25
25	n/a	random samples of size 25 with seed 365627	25
25	n/a	random samples of size 25 with seed 365987	25
25	n/a	random samples of size 25 with seed 379291	25
25	n/a	random samples of size 25 with seed 400459	25
25	n/a	random samples of size 25 with seed 421627	25
25	n/a	random samples of size 25 with seed 456347	25
25	n/a	random samples of size 25 with seed 456707	25
25	n/a	random samples of size 25 with seed 457067	25
25	n/a	random samples of size 25 with seed 457427	25
25	n/a	random samples of size 25 with seed 457787	25
25	n/a	random samples of size 25 with seed 492347	25
25	n/a	random samples of size 25 with seed 492707	25
25	n/a	random samples of size 25 with seed 493067	25
25	n/a	random samples of size 25 with seed 493427	25
25	n/a	random samples of size 25 with seed 493787	25
25	n/a	random samples of size 25 with seed 628955	25
25	n/a	random samples of size 25 with seed 637595	25
25	n/a	random samples of size 25 with seed 646235	25
25	n/a	random samples of size 25 with seed 654475	25
25	n/a	random samples of size 25 with seed 654875	25
25	n/a	random samples of size 25 with seed 663515	25
25	n/a	random samples of size 25 with seed 675643	25
25	n/a	random samples of size 25 with seed 696811	25
25	n/a	random samples of size 25 with seed 717979	25
25	n/a	random samples of size 25 with seed 739147	25
25	n/a	random samples of size 25 with seed 1023339	25
25	n/a	random samples of size 25 with seed 1044507	25
25	n/a	random samples of size 25 with seed 1065675	25
25	n/a	random samples of size 25 with seed 1086843	25
25	n/a	random samples of size 25 with seed 1108011	25
25	n/a	random samples of size 25 with seed 1525291	25
25	n/a	random samples of size 25 with seed 1546459	25
25	n/a	random samples of size 25 with seed 1567627	25
25	n/a	random samples of size 25 with seed 1588795	25
25	n/a	random samples of size 25 with seed 1609963	25
25	n/a	random samples of size 25 with seed 2066267	25
25	n/a	random samples of size 25 with seed 2074907	25
25	n/a	random samples of size 25 with seed 2083547	25
25	n/a	random samples of size 25 with seed 2092187	25
25	n/a	random samples of size 25 with seed 2100827	25
25	n/a	random samples of size 25 with seed 2214827	25
25	n/a	random samples of size 25 with seed 2235995	25
25	n/a	random samples of size 25 with seed 2257163	25
25	n/a	random samples of size 25 with seed 2278331	25
25	n/a	random samples of size 25 with seed 2299499	25
25	n/a	random samples of size 25 with seed 2520299	25
25	n/a	random samples of size 25 with seed 2541467	25
25	n/a	random samples of size 25 with seed 2562635	25
25	n/a	random samples of size 25 with seed 2583803	25
25	n/a	random samples of size 25 with seed 2604971	25
25	n/a	random samples of size 25 with seed 2926363	25
25	n/a	random samples of size 25 with seed 2935003	25
25	n/a	random samples of size 25 with seed 2943643	25
25	n/a	random samples of size 25 with seed 2952283	25
25	n/a	random samples of size 25 with seed 2960923	25
25	n/a	random samples of size 25 with seed 3103067	25
25	n/a	random samples of size 25 with seed 3111707	25
25	n/a	random samples of size 25 with seed 3120347	25
25	n/a	random samples of size 25 with seed 3128987	25
25	n/a	random samples of size 25 with seed 3137627	25
25	n/a	random samples of size 25 with seed 3617995	25
25	n/a	random samples of size 25 with seed 3639163	25
25	n/a	random samples of size 25 with seed 3660331	25
25	n/a	random samples of size 25 with seed 3681499	25
25	n/a	random samples of size 25 with seed 3702667	25
25	n/a	random samples of size 25 with seed 3868971	25
25	n/a	random samples of size 25 with seed 3890139	25
25	n/a	random samples of size 25 with seed 3911307	25
25	n/a	random samples of size 25 with seed 3932475	25
25	n/a	random samples of size 25 with seed 3953643	25
25	n/a	random samples of size 25 with seed 4002459	25
25	n/a	random samples of size 25 with seed 4011099	25
25	n/a	random samples of size 25 with seed 4019739	25
25	n/a	random samples of size 25 with seed 4026155	25
25	n/a	random samples of size 25 with seed 4028379	25
25	n/a	random samples of size 25 with seed 4037019	25
25	n/a	random samples of size 25 with seed 4047323	25
25	n/a	random samples of size 25 with seed 4068491	25
25	n/a	random samples of size 25 with seed 4089659	25
25	n/a	random samples of size 25 with seed 4110827	25
25	n/a	random samples of size 25 with seed 16191559	25
25	n/a	random samples of size 25 with seed 16195591	25
25	n/a	random samples of size 25 with seed 16199623	25
25	n/a	random samples of size 25 with seed 16203655	25
25	n/a	random samples of size 25 with seed 16207687	25
25	n/a	random samples of size 25 with seed 19800199	25
25	n/a	random samples of size 25 with seed 19804231	25
25	n/a	random samples of size 25 with seed 19808263	25
25	n/a	random samples of size 25 with seed 19812295	25
25	n/a	random samples of size 25 with seed 19816327	25
25	n/a	random samples of size 25 with seed 19981639	25
25	n/a	random samples of size 25 with seed 19985671	25
25	n/a	random samples of size 25 with seed 19989703	25
25	n/a	random samples of size 25 with seed 19993735	25
25	n/a	random samples of size 25 with seed 19997767	25
25	n/a	random samples of size 25 with seed 20163079	25
25	n/a	random samples of size 25 with seed 20167111	25
25	n/a	random samples of size 25 with seed 20171143	25
25	n/a	random samples of size 25 with seed 20175175	25
25	n/a	random samples of size 25 with seed 20179207	25
25	n/a	random samples of size 25 with seed 21332359	25
25	n/a	random samples of size 25 with seed 21336391	25
25	n/a	random samples of size 25 with seed 21340423	25
25	n/a	random samples of size 25 with seed 21344455	25
25	n/a	random samples of size 25 with seed 21348487	25
26	n/a	random samples of size 26 with seed 19435	26
26	n/a	random samples of size 26 with seed 40603	26
26	n/a	random samples of size 26 with seed 61771	26
26	n/a	random samples of size 26 with seed 82939	26
26	n/a	random samples of size 26 with seed 104107	26
26	n/a	random samples of size 26 with seed 195347	26
26	n/a	random samples of size 26 with seed 195707	26
26	n/a	random samples of size 26 with seed 196067	26
26	n/a	random samples of size 26 with seed 196427	26
26	n/a	random samples of size 26 with seed 196787	26
26	n/a	random samples of size 26 with seed 319547	26
26	n/a	random samples of size 26 with seed 319907	26
26	n/a	random samples of size 26 with seed 320267	26
26	n/a	random samples of size 26 with seed 320627	26
26	n/a	random samples of size 26 with seed 320987	26
26	n/a	random samples of size 26 with seed 321347	26
26	n/a	random samples of size 26 with seed 321707	26
26	n/a	random samples of size 26 with seed 322067	26
26	n/a	random samples of size 26 with seed 322427	26
26	n/a	random samples of size 26 with seed 322787	26
26	n/a	random samples of size 26 with seed 512147	26
26	n/a	random samples of size 26 with seed 512507	26
26	n/a	random samples of size 26 with seed 512867	26
26	n/a	random samples of size 26 with seed 513227	26
26	n/a	random samples of size 26 with seed 513587	26
26	n/a	random samples of size 26 with seed 630947	26
26	n/a	random samples of size 26 with seed 631307	26
26	n/a	random samples of size 26 with seed 631667	26
26	n/a	random samples of size 26 with seed 632027	26
26	n/a	random samples of size 26 with seed 632387	26
26	n/a	random samples of size 26 with seed 996091	26
26	n/a	random samples of size 26 with seed 1017259	26
26	n/a	random samples of size 26 with seed 1038427	26
26	n/a	random samples of size 26 with seed 1059595	26
26	n/a	random samples of size 26 with seed 1080763	26
26	n/a	random samples of size 26 with seed 1284763	26
26	n/a	random samples of size 26 with seed 1293403	26
26	n/a	random samples of size 26 with seed 1302043	26
26	n/a	random samples of size 26 with seed 1310683	26
26	n/a	random samples of size 26 with seed 1319323	26
26	n/a	random samples of size 26 with seed 1327963	26
26	n/a	random samples of size 26 with seed 1336603	26
26	n/a	random samples of size 26 with seed 1345243	26
26	n/a	random samples of size 26 with seed 1353883	26
26	n/a	random samples of size 26 with seed 1362523	26
26	n/a	random samples of size 26 with seed 1461899	26
26	n/a	random samples of size 26 with seed 1483067	26
26	n/a	random samples of size 26 with seed 1504235	26
26	n/a	random samples of size 26 with seed 1525403	26
26	n/a	random samples of size 26 with seed 1546571	26
26	n/a	random samples of size 26 with seed 1936603	26
26	n/a	random samples of size 26 with seed 1957771	26
26	n/a	random samples of size 26 with seed 1978939	26
26	n/a	random samples of size 26 with seed 2000107	26
26	n/a	random samples of size 26 with seed 2021275	26
26	n/a	random samples of size 26 with seed 2254123	26
26	n/a	random samples of size 26 with seed 2275291	26
26	n/a	random samples of size 26 with seed 2296459	26
26	n/a	random samples of size 26 with seed 2317627	26
26	n/a	random samples of size 26 with seed 2338795	26
26	n/a	random samples of size 26 with seed 2671067	26
26	n/a	random samples of size 26 with seed 2679707	26
26	n/a	random samples of size 26 with seed 2688347	26
26	n/a	random samples of size 26 with seed 2696987	26
26	n/a	random samples of size 26 with seed 2705627	26
26	n/a	random samples of size 26 with seed 2861915	26
26	n/a	random samples of size 26 with seed 2883083	26
26	n/a	random samples of size 26 with seed 2904251	26
26	n/a	random samples of size 26 with seed 2925419	26
26	n/a	random samples of size 26 with seed 2946587	26
26	n/a	random samples of size 26 with seed 3245979	26
26	n/a	random samples of size 26 with seed 3267147	26
26	n/a	random samples of size 26 with seed 3288315	26
26	n/a	random samples of size 26 with seed 3309483	26
26	n/a	random samples of size 26 with seed 3330651	26
26	n/a	random samples of size 26 with seed 3814475	26
26	n/a	random samples of size 26 with seed 3835643	26
26	n/a	random samples of size 26 with seed 3856811	26
26	n/a	random samples of size 26 with seed 3877979	26
26	n/a	random samples of size 26 with seed 3899147	26
26	n/a	random samples of size 26 with seed 4092699	26
26	n/a	random samples of size 26 with seed 4113867	26
26	n/a	random samples of size 26 with seed 4135035	26
26	n/a	random samples of size 26 with seed 4156203	26
26	n/a	random samples of size 26 with seed 4177371	26
26	n/a	random samples of size 26 with seed 16756039	26
26	n/a	random samples of size 26 with seed 16760071	26
26	n/a	random samples of size 26 with seed 16764103	26
26	n/a	random samples of size 26 with seed 16768135	26
26	n/a	random samples of size 26 with seed 16772167	26
26	n/a	random samples of size 26 with seed 17985799	26
26	n/a	random samples of size 26 with seed 17989831	26
26	n/a	random samples of size 26 with seed 17993863	26
26	n/a	random samples of size 26 with seed 17997895	26
26	n/a	random samples of size 26 with seed 18001927	26
26	n/a	random samples of size 26 with seed 18268039	26
26	n/a	random samples of size 26 with seed 18272071	26
26	n/a	random samples of size 26 with seed 18276103	26
26	n/a	random samples of size 26 with seed 18280135	26
26	n/a	random samples of size 26 with seed 18284167	26
26	n/a	random samples of size 26 with seed 18731719	26
26	n/a	random samples of size 26 with seed 18735751	26
26	n/a	random samples of size 26 with seed 18739783	26
26	n/a	random samples of size 26 with seed 18743815	26
26	n/a	random samples of size 26 with seed 18747847	26
26	n/a	random samples of size 26 with seed 19094599	26
26	n/a	random samples of size 26 with seed 19098631	26
26	n/a	random samples of size 26 with seed 19102663	26
26	n/a	random samples of size 26 with seed 19106695	26
26	n/a	random samples of size 26 with seed 19110727	26
26	n/a	random samples of size 26 with seed 19316359	26
26	n/a	random samples of size 26 with seed 19320391	26
26	n/a	random samples of size 26 with seed 19324423	26
26	n/a	random samples of size 26 with seed 19328455	26
26	n/a	random samples of size 26 with seed 19332487	26
26	n/a	random samples of size 26 with seed 19618759	26
26	n/a	random samples of size 26 with seed 19622791	26
26	n/a	random samples of size 26 with seed 19626823	26
26	n/a	random samples of size 26 with seed 19630855	26
26	n/a	random samples of size 26 with seed 19634887	26
26	n/a	random samples of size 26 with seed 21533959	26
26	n/a	random samples of size 26 with seed 21537991	26
26	n/a	random samples of size 26 with seed 21542023	26
26	n/a	random samples of size 26 with seed 21546055	26
26	n/a	random samples of size 26 with seed 21550087	26
27	n/a	random samples of size 27 with seed 98147	27
27	n/a	random samples of size 27 with seed 98507	27
27	n/a	random samples of size 27 with seed 98867	27
27	n/a	random samples of size 27 with seed 99227	27
27	n/a	random samples of size 27 with seed 99587	27
27	n/a	random samples of size 27 with seed 110075	27
27	n/a	random samples of size 27 with seed 131243	27
27	n/a	random samples of size 27 with seed 152411	27
27	n/a	random samples of size 27 with seed 173579	27
27	n/a	random samples of size 27 with seed 194747	27
27	n/a	random samples of size 27 with seed 204347	27
27	n/a	random samples of size 27 with seed 204707	27
27	n/a	random samples of size 27 with seed 205067	27
27	n/a	random samples of size 27 with seed 205427	27
27	n/a	random samples of size 27 with seed 205787	27
27	n/a	random samples of size 27 with seed 330347	27
27	n/a	random samples of size 27 with seed 330459	27
27	n/a	random samples of size 27 with seed 330707	27
27	n/a	random samples of size 27 with seed 331067	27
27	n/a	random samples of size 27 with seed 331427	27
27	n/a	random samples of size 27 with seed 331787	27
27	n/a	random samples of size 27 with seed 339099	27
27	n/a	random samples of size 27 with seed 347739	27
27	n/a	random samples of size 27 with seed 356379	27
27	n/a	random samples of size 27 with seed 365019	27
27	n/a	random samples of size 27 with seed 377563	27
27	n/a	random samples of size 27 with seed 386203	27
27	n/a	random samples of size 27 with seed 394843	27
27	n/a	random samples of size 27 with seed 403483	27
27	n/a	random samples of size 27 with seed 412123	27
27	n/a	random samples of size 27 with seed 434747	27
27	n/a	random samples of size 27 with seed 435107	27
27	n/a	random samples of size 27 with seed 435467	27
27	n/a	random samples of size 27 with seed 435827	27
27	n/a	random samples of size 27 with seed 436187	27
27	n/a	random samples of size 27 with seed 438347	27
27	n/a	random samples of size 27 with seed 438707	27
27	n/a	random samples of size 27 with seed 439067	27
27	n/a	random samples of size 27 with seed 439427	27
27	n/a	random samples of size 27 with seed 439787	27
27	n/a	random samples of size 27 with seed 463963	27
27	n/a	random samples of size 27 with seed 472603	27
27	n/a	random samples of size 27 with seed 481243	27
27	n/a	random samples of size 27 with seed 489883	27
27	n/a	random samples of size 27 with seed 498523	27
27	n/a	random samples of size 27 with seed 593563	27
27	n/a	random samples of size 27 with seed 602203	27
27	n/a	random samples of size 27 with seed 610843	27
27	n/a	random samples of size 27 with seed 619483	27
27	n/a	random samples of size 27 with seed 628123	27
27	n/a	random samples of size 27 with seed 1932763	27
27	n/a	random samples of size 27 with seed 1941403	27
27	n/a	random samples of size 27 with seed 1950043	27
27	n/a	random samples of size 27 with seed 1958683	27
27	n/a	random samples of size 27 with seed 1963851	27
27	n/a	random samples of size 27 with seed 1967323	27
27	n/a	random samples of size 27 with seed 1985019	27
27	n/a	random samples of size 27 with seed 2006187	27
27	n/a	random samples of size 27 with seed 2027355	27
27	n/a	random samples of size 27 with seed 2048523	27
27	n/a	random samples of size 27 with seed 2320667	27
27	n/a	random samples of size 27 with seed 2341835	27
27	n/a	random samples of size 27 with seed 2363003	27
27	n/a	random samples of size 27 with seed 2368667	27
27	n/a	random samples of size 27 with seed 2377307	27
27	n/a	random samples of size 27 with seed 2384171	27
27	n/a	random samples of size 27 with seed 2385947	27
27	n/a	random samples of size 27 with seed 2394587	27
27	n/a	random samples of size 27 with seed 2403227	27
27	n/a	random samples of size 27 with seed 2405339	27
27	n/a	random samples of size 27 with seed 2583691	27
27	n/a	random samples of size 27 with seed 2604859	27
27	n/a	random samples of size 27 with seed 2626027	27
27	n/a	random samples of size 27 with seed 2647195	27
27	n/a	random samples of size 27 with seed 2668363	27
27	n/a	random samples of size 27 with seed 3445611	27
27	n/a	random samples of size 27 with seed 3466779	27
27	n/a	random samples of size 27 with seed 3487947	27
27	n/a	random samples of size 27 with seed 3509115	27
27	n/a	random samples of size 27 with seed 3527259	27
27	n/a	random samples of size 27 with seed 3530283	27
27	n/a	random samples of size 27 with seed 3531163	27
27	n/a	random samples of size 27 with seed 3535899	27
27	n/a	random samples of size 27 with seed 3539803	27
27	n/a	random samples of size 27 with seed 3544539	27
27	n/a	random samples of size 27 with seed 3548443	27
27	n/a	random samples of size 27 with seed 3553179	27
27	n/a	random samples of size 27 with seed 3557083	27
27	n/a	random samples of size 27 with seed 3561819	27
27	n/a	random samples of size 27 with seed 3565723	27
27	n/a	random samples of size 27 with seed 3657291	27
27	n/a	random samples of size 27 with seed 3678459	27
27	n/a	random samples of size 27 with seed 3699627	27
27	n/a	random samples of size 27 with seed 3720795	27
27	n/a	random samples of size 27 with seed 3741963	27
27	n/a	random samples of size 27 with seed 3743259	27
27	n/a	random samples of size 27 with seed 3751899	27
27	n/a	random samples of size 27 with seed 3760539	27
27	n/a	random samples of size 27 with seed 3769179	27
27	n/a	random samples of size 27 with seed 3777819	27
27	n/a	random samples of size 27 with seed 15223879	27
27	n/a	random samples of size 27 with seed 15227911	27
27	n/a	random samples of size 27 with seed 15231943	27
27	n/a	random samples of size 27 with seed 15235975	27
27	n/a	random samples of size 27 with seed 15240007	27
27	n/a	random samples of size 27 with seed 15627079	27
27	n/a	random samples of size 27 with seed 15631111	27
27	n/a	random samples of size 27 with seed 15635143	27
27	n/a	random samples of size 27 with seed 15639175	27
27	n/a	random samples of size 27 with seed 15643207	27
27	n/a	random samples of size 27 with seed 17925319	27
27	n/a	random samples of size 27 with seed 17929351	27
27	n/a	random samples of size 27 with seed 17933383	27
27	n/a	random samples of size 27 with seed 17937415	27
27	n/a	random samples of size 27 with seed 17941447	27
27	n/a	random samples of size 27 with seed 18610759	27
27	n/a	random samples of size 27 with seed 18614791	27
27	n/a	random samples of size 27 with seed 18618823	27
27	n/a	random samples of size 27 with seed 18622855	27
27	n/a	random samples of size 27 with seed 18626887	27
27	n/a	random samples of size 27 with seed 19074439	27
27	n/a	random samples of size 27 with seed 19078471	27
27	n/a	random samples of size 27 with seed 19082503	27
27	n/a	random samples of size 27 with seed 19086535	27
27	n/a	random samples of size 27 with seed 19090567	27
27	n/a	random samples of size 27 with seed 21271879	27
27	n/a	random samples of size 27 with seed 21275911	27
27	n/a	random samples of size 27 with seed 21279943	27
27	n/a	random samples of size 27 with seed 21283975	27
27	n/a	random samples of size 27 with seed 21288007	27
28	n/a	random samples of size 28 with seed 67355	28
28	n/a	random samples of size 28 with seed 75995	28
28	n/a	random samples of size 28 with seed 84635	28
28	n/a	random samples of size 28 with seed 93275	28
28	n/a	random samples of size 28 with seed 101915	28
28	n/a	random samples of size 28 with seed 267347	28
28	n/a	random samples of size 28 with seed 267707	28
28	n/a	random samples of size 28 with seed 268067	28
28	n/a	random samples of size 28 with seed 268427	28
28	n/a	random samples of size 28 with seed 268787	28
28	n/a	random samples of size 28 with seed 317747	28
28	n/a	random samples of size 28 with seed 318107	28
28	n/a	random samples of size 28 with seed 318467	28
28	n/a	random samples of size 28 with seed 318827	28
28	n/a	random samples of size 28 with seed 319187	28
28	n/a	random samples of size 28 with seed 517547	28
28	n/a	random samples of size 28 with seed 517907	28
28	n/a	random samples of size 28 with seed 518267	28
28	n/a	random samples of size 28 with seed 518627	28
28	n/a	random samples of size 28 with seed 518987	28
28	n/a	random samples of size 28 with seed 571547	28
28	n/a	random samples of size 28 with seed 571907	28
28	n/a	random samples of size 28 with seed 572267	28
28	n/a	random samples of size 28 with seed 572627	28
28	n/a	random samples of size 28 with seed 572987	28
28	n/a	random samples of size 28 with seed 627347	28
28	n/a	random samples of size 28 with seed 627707	28
28	n/a	random samples of size 28 with seed 628067	28
28	n/a	random samples of size 28 with seed 628427	28
28	n/a	random samples of size 28 with seed 628787	28
28	n/a	random samples of size 28 with seed 1129179	28
28	n/a	random samples of size 28 with seed 1150347	28
28	n/a	random samples of size 28 with seed 1171515	28
28	n/a	random samples of size 28 with seed 1192683	28
28	n/a	random samples of size 28 with seed 1213851	28
28	n/a	random samples of size 28 with seed 1288667	28
28	n/a	random samples of size 28 with seed 1297307	28
28	n/a	random samples of size 28 with seed 1305947	28
28	n/a	random samples of size 28 with seed 1314587	28
28	n/a	random samples of size 28 with seed 1323227	28
28	n/a	random samples of size 28 with seed 15506119	28
28	n/a	random samples of size 28 with seed 15510151	28
28	n/a	random samples of size 28 with seed 15514183	28
28	n/a	random samples of size 28 with seed 15518215	28
28	n/a	random samples of size 28 with seed 15522247	28
28	n/a	random samples of size 28 with seed 17038279	28
28	n/a	random samples of size 28 with seed 17042311	28
28	n/a	random samples of size 28 with seed 17046343	28
28	n/a	random samples of size 28 with seed 17050375	28
28	n/a	random samples of size 28 with seed 17054407	28
28	n/a	random samples of size 28 with seed 18449479	28
28	n/a	random samples of size 28 with seed 18453511	28
28	n/a	random samples of size 28 with seed 18457543	28
28	n/a	random samples of size 28 with seed 18461575	28
28	n/a	random samples of size 28 with seed 18465607	28
28	n/a	random samples of size 28 with seed 20021959	28
28	n/a	random samples of size 28 with seed 20025991	28
28	n/a	random samples of size 28 with seed 20030023	28
28	n/a	random samples of size 28 with seed 20034055	28
28	n/a	random samples of size 28 with seed 20038087	28
28	n/a	random samples of size 28 with seed 20566279	28
28	n/a	random samples of size 28 with seed 20570311	28
28	n/a	random samples of size 28 with seed 20574343	28
28	n/a	random samples of size 28 with seed 20578375	28
28	n/a	random samples of size 28 with seed 20582407	28
28	n/a	random samples of size 28 with seed 20808199	28
28	n/a	random samples of size 28 with seed 20812231	28
28	n/a	random samples of size 28 with seed 20816263	28
28	n/a	random samples of size 28 with seed 20820295	28
28	n/a	random samples of size 28 with seed 20824327	28
29	n/a	random samples of size 29 with seed 54947	29
29	n/a	random samples of size 29 with seed 55307	29
29	n/a	random samples of size 29 with seed 55667	29
29	n/a	random samples of size 29 with seed 56027	29
29	n/a	random samples of size 29 with seed 56387	29
29	n/a	random samples of size 29 with seed 110747	29
29	n/a	random samples of size 29 with seed 111107	29
29	n/a	random samples of size 29 with seed 111467	29
29	n/a	random samples of size 29 with seed 111827	29
29	n/a	random samples of size 29 with seed 112187	29
29	n/a	random samples of size 29 with seed 283355	29
29	n/a	random samples of size 29 with seed 291995	29
29	n/a	random samples of size 29 with seed 300635	29
29	n/a	random samples of size 29 with seed 303347	29
29	n/a	random samples of size 29 with seed 303707	29
29	n/a	random samples of size 29 with seed 304067	29
29	n/a	random samples of size 29 with seed 304427	29
29	n/a	random samples of size 29 with seed 304787	29
29	n/a	random samples of size 29 with seed 309275	29
29	n/a	random samples of size 29 with seed 317915	29
29	n/a	random samples of size 29 with seed 402347	29
29	n/a	random samples of size 29 with seed 402707	29
29	n/a	random samples of size 29 with seed 403067	29
29	n/a	random samples of size 29 with seed 403427	29
29	n/a	random samples of size 29 with seed 403787	29
29	n/a	random samples of size 29 with seed 1089883	29
29	n/a	random samples of size 29 with seed 1111051	29
29	n/a	random samples of size 29 with seed 1132219	29
29	n/a	random samples of size 29 with seed 1153387	29
29	n/a	random samples of size 29 with seed 1174555	29
29	n/a	random samples of size 29 with seed 1716763	29
29	n/a	random samples of size 29 with seed 1725403	29
29	n/a	random samples of size 29 with seed 1734043	29
29	n/a	random samples of size 29 with seed 1742683	29
29	n/a	random samples of size 29 with seed 1751323	29
29	n/a	random samples of size 29 with seed 2239067	29
29	n/a	random samples of size 29 with seed 2247707	29
29	n/a	random samples of size 29 with seed 2256347	29
29	n/a	random samples of size 29 with seed 2264987	29
29	n/a	random samples of size 29 with seed 2273627	29
29	n/a	random samples of size 29 with seed 2332715	29
29	n/a	random samples of size 29 with seed 2353883	29
29	n/a	random samples of size 29 with seed 2375051	29
29	n/a	random samples of size 29 with seed 2396219	29
29	n/a	random samples of size 29 with seed 2417387	29
29	n/a	random samples of size 29 with seed 2626139	29
29	n/a	random samples of size 29 with seed 2647307	29
29	n/a	random samples of size 29 with seed 2668475	29
29	n/a	random samples of size 29 with seed 2689643	29
29	n/a	random samples of size 29 with seed 2710363	29
29	n/a	random samples of size 29 with seed 2710811	29
29	n/a	random samples of size 29 with seed 2719003	29
29	n/a	random samples of size 29 with seed 2727643	29
29	n/a	random samples of size 29 with seed 2736283	29
29	n/a	random samples of size 29 with seed 2744923	29
29	n/a	random samples of size 29 with seed 3319067	29
29	n/a	random samples of size 29 with seed 3327707	29
29	n/a	random samples of size 29 with seed 3336347	29
29	n/a	random samples of size 29 with seed 3344987	29
29	n/a	random samples of size 29 with seed 3353627	29
29	n/a	random samples of size 29 with seed 16252039	29
29	n/a	random samples of size 29 with seed 16256071	29
29	n/a	random samples of size 29 with seed 16260103	29
29	n/a	random samples of size 29 with seed 16264135	29
29	n/a	random samples of size 29 with seed 16268167	29
29	n/a	random samples of size 29 with seed 17380999	29
29	n/a	random samples of size 29 with seed 17385031	29
29	n/a	random samples of size 29 with seed 17389063	29
29	n/a	random samples of size 29 with seed 17393095	29
29	n/a	random samples of size 29 with seed 17397127	29
29	n/a	random samples of size 29 with seed 18227719	29
29	n/a	random samples of size 29 with seed 18231751	29
29	n/a	random samples of size 29 with seed 18235783	29
29	n/a	random samples of size 29 with seed 18239815	29
29	n/a	random samples of size 29 with seed 18243847	29
29	n/a	random samples of size 29 with seed 20505799	29
29	n/a	random samples of size 29 with seed 20509831	29
29	n/a	random samples of size 29 with seed 20513863	29
29	n/a	random samples of size 29 with seed 20517895	29
29	n/a	random samples of size 29 with seed 20521927	29
29	n/a	random samples of size 29 with seed 21513799	29
29	n/a	random samples of size 29 with seed 21517831	29
29	n/a	random samples of size 29 with seed 21521863	29
29	n/a	random samples of size 29 with seed 21525895	29
29	n/a	random samples of size 29 with seed 21529927	29
30	n/a	random samples of size 30 with seed 62147	30
30	n/a	random samples of size 30 with seed 62507	30
30	n/a	random samples of size 30 with seed 62867	30
30	n/a	random samples of size 30 with seed 63227	30
30	n/a	random samples of size 30 with seed 63587	30
30	n/a	random samples of size 30 with seed 361051	30
30	n/a	random samples of size 30 with seed 382219	30
30	n/a	random samples of size 30 with seed 403387	30
30	n/a	random samples of size 30 with seed 424555	30
30	n/a	random samples of size 30 with seed 445723	30
30	n/a	random samples of size 30 with seed 511067	30
30	n/a	random samples of size 30 with seed 519707	30
30	n/a	random samples of size 30 with seed 521387	30
30	n/a	random samples of size 30 with seed 528347	30
30	n/a	random samples of size 30 with seed 536987	30
30	n/a	random samples of size 30 with seed 542555	30
30	n/a	random samples of size 30 with seed 545627	30
30	n/a	random samples of size 30 with seed 563723	30
30	n/a	random samples of size 30 with seed 584891	30
30	n/a	random samples of size 30 with seed 606059	30
30	n/a	random samples of size 30 with seed 2317659	30
30	n/a	random samples of size 30 with seed 2326299	30
30	n/a	random samples of size 30 with seed 2334939	30
30	n/a	random samples of size 30 with seed 2343579	30
30	n/a	random samples of size 30 with seed 2352219	30
30	n/a	random samples of size 30 with seed 2837819	30
30	n/a	random samples of size 30 with seed 2858987	30
30	n/a	random samples of size 30 with seed 2880155	30
30	n/a	random samples of size 30 with seed 2901323	30
30	n/a	random samples of size 30 with seed 2922491	30
30	n/a	random samples of size 30 with seed 3354459	30
30	n/a	random samples of size 30 with seed 3363099	30
30	n/a	random samples of size 30 with seed 3371739	30
30	n/a	random samples of size 30 with seed 3380379	30
30	n/a	random samples of size 30 with seed 3389019	30
30	n/a	random samples of size 30 with seed 3881019	30
30	n/a	random samples of size 30 with seed 3902187	30
30	n/a	random samples of size 30 with seed 3923355	30
30	n/a	random samples of size 30 with seed 3944523	30
30	n/a	random samples of size 30 with seed 3965691	30
30	n/a	random samples of size 30 with seed 18086599	30
30	n/a	random samples of size 30 with seed 18090631	30
30	n/a	random samples of size 30 with seed 18094663	30
30	n/a	random samples of size 30 with seed 18098695	30
30	n/a	random samples of size 30 with seed 18102727	30
31	n/a	random samples of size 31 with seed 148547	31
31	n/a	random samples of size 31 with seed 148907	31
31	n/a	random samples of size 31 with seed 149267	31
31	n/a	random samples of size 31 with seed 149371	31
31	n/a	random samples of size 31 with seed 149627	31
31	n/a	random samples of size 31 with seed 149987	31
31	n/a	random samples of size 31 with seed 157659	31
31	n/a	random samples of size 31 with seed 166299	31
31	n/a	random samples of size 31 with seed 170539	31
31	n/a	random samples of size 31 with seed 174939	31
31	n/a	random samples of size 31 with seed 183579	31
31	n/a	random samples of size 31 with seed 191707	31
31	n/a	random samples of size 31 with seed 192219	31
31	n/a	random samples of size 31 with seed 212875	31
31	n/a	random samples of size 31 with seed 234043	31
31	n/a	random samples of size 31 with seed 2148763	31
31	n/a	random samples of size 31 with seed 2157403	31
31	n/a	random samples of size 31 with seed 2166043	31
31	n/a	random samples of size 31 with seed 2174683	31
31	n/a	random samples of size 31 with seed 2183323	31
31	n/a	random samples of size 31 with seed 16292359	31
31	n/a	random samples of size 31 with seed 16296391	31
31	n/a	random samples of size 31 with seed 16300423	31
31	n/a	random samples of size 31 with seed 16304455	31
31	n/a	random samples of size 31 with seed 16308487	31
31	n/a	random samples of size 31 with seed 16937479	31
31	n/a	random samples of size 31 with seed 16941511	31
31	n/a	random samples of size 31 with seed 16945543	31
31	n/a	random samples of size 31 with seed 16949575	31
31	n/a	random samples of size 31 with seed 16953607	31
31	n/a	random samples of size 31 with seed 16977799	31
31	n/a	random samples of size 31 with seed 16981831	31
31	n/a	random samples of size 31 with seed 16985863	31
31	n/a	random samples of size 31 with seed 16989895	31
31	n/a	random samples of size 31 with seed 16993927	31
31	n/a	random samples of size 31 with seed 18429319	31
31	n/a	random samples of size 31 with seed 18433351	31
31	n/a	random samples of size 31 with seed 18437383	31
31	n/a	random samples of size 31 with seed 18441415	31
31	n/a	random samples of size 31 with seed 18445447	31
31	n/a	random samples of size 31 with seed 20989639	31
31	n/a	random samples of size 31 with seed 20993671	31
31	n/a	random samples of size 31 with seed 20997703	31
31	n/a	random samples of size 31 with seed 21001735	31
31	n/a	random samples of size 31 with seed 21005767	31
32	n/a	random samples of size 32 with seed 126947	32
32	n/a	random samples of size 32 with seed 127307	32
32	n/a	random samples of size 32 with seed 127667	32
32	n/a	random samples of size 32 with seed 128027	32
32	n/a	random samples of size 32 with seed 128387	32
32	n/a	random samples of size 32 with seed 482091	32
32	n/a	random samples of size 32 with seed 503259	32
32	n/a	random samples of size 32 with seed 524427	32
32	n/a	random samples of size 32 with seed 545595	32
32	n/a	random samples of size 32 with seed 557147	32
32	n/a	random samples of size 32 with seed 557507	32
32	n/a	random samples of size 32 with seed 557867	32
32	n/a	random samples of size 32 with seed 558227	32
32	n/a	random samples of size 32 with seed 558587	32
32	n/a	random samples of size 32 with seed 566763	32
32	n/a	random samples of size 32 with seed 715355	32
32	n/a	random samples of size 32 with seed 723995	32
32	n/a	random samples of size 32 with seed 732635	32
32	n/a	random samples of size 32 with seed 741275	32
32	n/a	random samples of size 32 with seed 749915	32
32	n/a	random samples of size 32 with seed 1552539	32
32	n/a	random samples of size 32 with seed 1573707	32
32	n/a	random samples of size 32 with seed 1594875	32
32	n/a	random samples of size 32 with seed 1616043	32
32	n/a	random samples of size 32 with seed 1637211	32
32	n/a	random samples of size 32 with seed 2019163	32
32	n/a	random samples of size 32 with seed 2027803	32
32	n/a	random samples of size 32 with seed 2036443	32
32	n/a	random samples of size 32 with seed 2045083	32
32	n/a	random samples of size 32 with seed 2053723	32
32	n/a	random samples of size 32 with seed 2274459	32
32	n/a	random samples of size 32 with seed 2283099	32
32	n/a	random samples of size 32 with seed 2291739	32
32	n/a	random samples of size 32 with seed 2300379	32
32	n/a	random samples of size 32 with seed 2309019	32
32	n/a	random samples of size 32 with seed 3194635	32
32	n/a	random samples of size 32 with seed 3215803	32
32	n/a	random samples of size 32 with seed 3236971	32
32	n/a	random samples of size 32 with seed 3258139	32
32	n/a	random samples of size 32 with seed 3279307	32
32	n/a	random samples of size 32 with seed 3491867	32
32	n/a	random samples of size 32 with seed 3500507	32
32	n/a	random samples of size 32 with seed 3509147	32
32	n/a	random samples of size 32 with seed 3517787	32
32	n/a	random samples of size 32 with seed 3526427	32
32	n/a	random samples of size 32 with seed 3551451	32
32	n/a	random samples of size 32 with seed 3572619	32
32	n/a	random samples of size 32 with seed 3593787	32
32	n/a	random samples of size 32 with seed 3614955	32
32	n/a	random samples of size 32 with seed 3636123	32
32	n/a	random samples of size 32 with seed 15284359	32
32	n/a	random samples of size 32 with seed 15288391	32
32	n/a	random samples of size 32 with seed 15292423	32
32	n/a	random samples of size 32 with seed 15296455	32
32	n/a	random samples of size 32 with seed 15300487	32
32	n/a	random samples of size 32 with seed 18933319	32
32	n/a	random samples of size 32 with seed 18937351	32
32	n/a	random samples of size 32 with seed 18941383	32
32	n/a	random samples of size 32 with seed 18945415	32
32	n/a	random samples of size 32 with seed 18949447	32
33	n/a	random samples of size 33 with seed 74747	33
33	n/a	random samples of size 33 with seed 75107	33
33	n/a	random samples of size 33 with seed 75467	33
33	n/a	random samples of size 33 with seed 75827	33
33	n/a	random samples of size 33 with seed 76187	33
33	n/a	random samples of size 33 with seed 176619	33
33	n/a	random samples of size 33 with seed 197787	33
33	n/a	random samples of size 33 with seed 218955	33
33	n/a	random samples of size 33 with seed 240123	33
33	n/a	random samples of size 33 with seed 261291	33
33	n/a	random samples of size 33 with seed 393347	33
33	n/a	random samples of size 33 with seed 393707	33
33	n/a	random samples of size 33 with seed 394067	33
33	n/a	random samples of size 33 with seed 394427	33
33	n/a	random samples of size 33 with seed 394787	33
33	n/a	random samples of size 33 with seed 456155	33
33	n/a	random samples of size 33 with seed 464795	33
33	n/a	random samples of size 33 with seed 473435	33
33	n/a	random samples of size 33 with seed 482075	33
33	n/a	random samples of size 33 with seed 490715	33
33	n/a	random samples of size 33 with seed 591347	33
33	n/a	random samples of size 33 with seed 591707	33
33	n/a	random samples of size 33 with seed 592067	33
33	n/a	random samples of size 33 with seed 592427	33
33	n/a	random samples of size 33 with seed 592787	33
33	n/a	random samples of size 33 with seed 770267	33
33	n/a	random samples of size 33 with seed 778907	33
33	n/a	random samples of size 33 with seed 787547	33
33	n/a	random samples of size 33 with seed 796187	33
33	n/a	random samples of size 33 with seed 804827	33
33	n/a	random samples of size 33 with seed 971995	33
33	n/a	random samples of size 33 with seed 978459	33
33	n/a	random samples of size 33 with seed 987099	33
33	n/a	random samples of size 33 with seed 993163	33
33	n/a	random samples of size 33 with seed 995739	33
33	n/a	random samples of size 33 with seed 1004379	33
33	n/a	random samples of size 33 with seed 1013019	33
33	n/a	random samples of size 33 with seed 1014331	33
33	n/a	random samples of size 33 with seed 1035499	33
33	n/a	random samples of size 33 with seed 1056667	33
33	n/a	random samples of size 33 with seed 1064859	33
33	n/a	random samples of size 33 with seed 1073499	33
33	n/a	random samples of size 33 with seed 1082139	33
33	n/a	random samples of size 33 with seed 1090779	33
33	n/a	random samples of size 33 with seed 1099419	33
33	n/a	random samples of size 33 with seed 1101931	33
33	n/a	random samples of size 33 with seed 1123099	33
33	n/a	random samples of size 33 with seed 1144267	33
33	n/a	random samples of size 33 with seed 1165435	33
33	n/a	random samples of size 33 with seed 1186603	33
33	n/a	random samples of size 33 with seed 1461467	33
33	n/a	random samples of size 33 with seed 1470107	33
33	n/a	random samples of size 33 with seed 1478747	33
33	n/a	random samples of size 33 with seed 1487387	33
33	n/a	random samples of size 33 with seed 1496027	33
33	n/a	random samples of size 33 with seed 1842811	33
33	n/a	random samples of size 33 with seed 1863979	33
33	n/a	random samples of size 33 with seed 1885147	33
33	n/a	random samples of size 33 with seed 1906315	33
33	n/a	random samples of size 33 with seed 1927483	33
33	n/a	random samples of size 33 with seed 2677483	33
33	n/a	random samples of size 33 with seed 2698651	33
33	n/a	random samples of size 33 with seed 2719819	33
33	n/a	random samples of size 33 with seed 2740987	33
33	n/a	random samples of size 33 with seed 2762155	33
33	n/a	random samples of size 33 with seed 2889163	33
33	n/a	random samples of size 33 with seed 2910331	33
33	n/a	random samples of size 33 with seed 2931499	33
33	n/a	random samples of size 33 with seed 2952667	33
33	n/a	random samples of size 33 with seed 2973467	33
33	n/a	random samples of size 33 with seed 2973835	33
33	n/a	random samples of size 33 with seed 2982107	33
33	n/a	random samples of size 33 with seed 2990747	33
33	n/a	random samples of size 33 with seed 2999387	33
33	n/a	random samples of size 33 with seed 3008027	33
33	n/a	random samples of size 33 with seed 3496955	33
33	n/a	random samples of size 33 with seed 3518123	33
33	n/a	random samples of size 33 with seed 3539291	33
33	n/a	random samples of size 33 with seed 3560459	33
33	n/a	random samples of size 33 with seed 3581627	33
33	n/a	random samples of size 33 with seed 3656859	33
33	n/a	random samples of size 33 with seed 3665499	33
33	n/a	random samples of size 33 with seed 3674139	33
33	n/a	random samples of size 33 with seed 3682779	33
33	n/a	random samples of size 33 with seed 3691419	33
33	n/a	random samples of size 33 with seed 3967067	33
33	n/a	random samples of size 33 with seed 3975707	33
33	n/a	random samples of size 33 with seed 3984347	33
33	n/a	random samples of size 33 with seed 3992987	33
33	n/a	random samples of size 33 with seed 4001627	33
33	n/a	random samples of size 33 with seed 18751879	33
33	n/a	random samples of size 33 with seed 18755911	33
33	n/a	random samples of size 33 with seed 18759943	33
33	n/a	random samples of size 33 with seed 18763975	33
33	n/a	random samples of size 33 with seed 18768007	33
33	n/a	random samples of size 33 with seed 19195399	33
33	n/a	random samples of size 33 with seed 19199431	33
33	n/a	random samples of size 33 with seed 19203463	33
33	n/a	random samples of size 33 with seed 19207495	33
33	n/a	random samples of size 33 with seed 19211527	33
33	n/a	random samples of size 33 with seed 20042119	33
33	n/a	random samples of size 33 with seed 20046151	33
33	n/a	random samples of size 33 with seed 20050183	33
33	n/a	random samples of size 33 with seed 20054215	33
33	n/a	random samples of size 33 with seed 20058247	33
34	n/a	random samples of size 34 with seed 206147	34
34	n/a	random samples of size 34 with seed 206507	34
34	n/a	random samples of size 34 with seed 206867	34
34	n/a	random samples of size 34 with seed 207227	34
34	n/a	random samples of size 34 with seed 207587	34
34	n/a	random samples of size 34 with seed 282459	34
34	n/a	random samples of size 34 with seed 303627	34
34	n/a	random samples of size 34 with seed 324795	34
34	n/a	random samples of size 34 with seed 345963	34
34	n/a	random samples of size 34 with seed 367131	34
34	n/a	random samples of size 34 with seed 615179	34
34	n/a	random samples of size 34 with seed 636347	34
34	n/a	random samples of size 34 with seed 657515	34
34	n/a	random samples of size 34 with seed 678683	34
34	n/a	random samples of size 34 with seed 699851	34
34	n/a	random samples of size 34 with seed 888155	34
34	n/a	random samples of size 34 with seed 896795	34
34	n/a	random samples of size 34 with seed 905435	34
34	n/a	random samples of size 34 with seed 914075	34
34	n/a	random samples of size 34 with seed 922715	34
34	n/a	random samples of size 34 with seed 1207771	34
34	n/a	random samples of size 34 with seed 1228939	34
34	n/a	random samples of size 34 with seed 1250107	34
34	n/a	random samples of size 34 with seed 1271275	34
34	n/a	random samples of size 34 with seed 1292443	34
34	n/a	random samples of size 34 with seed 1885659	34
34	n/a	random samples of size 34 with seed 1894299	34
34	n/a	random samples of size 34 with seed 1902939	34
34	n/a	random samples of size 34 with seed 1911579	34
34	n/a	random samples of size 34 with seed 1920219	34
34	n/a	random samples of size 34 with seed 2015195	34
34	n/a	random samples of size 34 with seed 2036363	34
34	n/a	random samples of size 34 with seed 2057531	34
34	n/a	random samples of size 34 with seed 2078699	34
34	n/a	random samples of size 34 with seed 2099867	34
34	n/a	random samples of size 34 with seed 2414459	34
34	n/a	random samples of size 34 with seed 2435627	34
34	n/a	random samples of size 34 with seed 2456795	34
34	n/a	random samples of size 34 with seed 2477963	34
34	n/a	random samples of size 34 with seed 2499131	34
34	n/a	random samples of size 34 with seed 2627867	34
34	n/a	random samples of size 34 with seed 2636507	34
34	n/a	random samples of size 34 with seed 2645147	34
34	n/a	random samples of size 34 with seed 2653787	34
34	n/a	random samples of size 34 with seed 2662427	34
34	n/a	random samples of size 34 with seed 19497799	34
34	n/a	random samples of size 34 with seed 19501831	34
34	n/a	random samples of size 34 with seed 19505863	34
34	n/a	random samples of size 34 with seed 19509895	34
34	n/a	random samples of size 34 with seed 19513927	34
34	n/a	random samples of size 34 with seed 20727559	34
34	n/a	random samples of size 34 with seed 20731591	34
34	n/a	random samples of size 34 with seed 20735623	34
34	n/a	random samples of size 34 with seed 20739655	34
34	n/a	random samples of size 34 with seed 20743687	34
35	n/a	random samples of size 35 with seed 13355	35
35	n/a	random samples of size 35 with seed 34523	35
35	n/a	random samples of size 35 with seed 55691	35
35	n/a	random samples of size 35 with seed 76859	35
35	n/a	random samples of size 35 with seed 562547	35
35	n/a	random samples of size 35 with seed 562907	35
35	n/a	random samples of size 35 with seed 563267	35
35	n/a	random samples of size 35 with seed 563627	35
35	n/a	random samples of size 35 with seed 563987	35
35	n/a	random samples of size 35 with seed 580547	35
35	n/a	random samples of size 35 with seed 580907	35
35	n/a	random samples of size 35 with seed 581267	35
35	n/a	random samples of size 35 with seed 581627	35
35	n/a	random samples of size 35 with seed 581987	35
35	n/a	random samples of size 35 with seed 594947	35
35	n/a	random samples of size 35 with seed 595307	35
35	n/a	random samples of size 35 with seed 595667	35
35	n/a	random samples of size 35 with seed 596027	35
35	n/a	random samples of size 35 with seed 596387	35
35	n/a	random samples of size 35 with seed 1685627	35
35	n/a	random samples of size 35 with seed 1706795	35
35	n/a	random samples of size 35 with seed 1727963	35
35	n/a	random samples of size 35 with seed 1749131	35
35	n/a	random samples of size 35 with seed 1770299	35
35	n/a	random samples of size 35 with seed 1979867	35
35	n/a	random samples of size 35 with seed 1988507	35
35	n/a	random samples of size 35 with seed 1997147	35
35	n/a	random samples of size 35 with seed 2005787	35
35	n/a	random samples of size 35 with seed 2014427	35
35	n/a	random samples of size 35 with seed 4186491	35
35	n/a	random samples of size 35 with seed 17098759	35
35	n/a	random samples of size 35 with seed 17102791	35
35	n/a	random samples of size 35 with seed 17106823	35
35	n/a	random samples of size 35 with seed 17110855	35
35	n/a	random samples of size 35 with seed 17114887	35
35	n/a	random samples of size 35 with seed 19175239	35
35	n/a	random samples of size 35 with seed 19179271	35
35	n/a	random samples of size 35 with seed 19183303	35
35	n/a	random samples of size 35 with seed 19187335	35
35	n/a	random samples of size 35 with seed 19191367	35
35	n/a	random samples of size 35 with seed 19255879	35
35	n/a	random samples of size 35 with seed 19259911	35
35	n/a	random samples of size 35 with seed 19263943	35
35	n/a	random samples of size 35 with seed 19267975	35
35	n/a	random samples of size 35 with seed 19272007	35
36	n/a	random samples of size 36 with seed 6043	36
36	n/a	random samples of size 36 with seed 14683	36
36	n/a	random samples of size 36 with seed 23323	36
36	n/a	random samples of size 36 with seed 499355	36
36	n/a	random samples of size 36 with seed 507995	36
36	n/a	random samples of size 36 with seed 516635	36
36	n/a	random samples of size 36 with seed 525275	36
36	n/a	random samples of size 36 with seed 533915	36
36	n/a	random samples of size 36 with seed 603947	36
36	n/a	random samples of size 36 with seed 604307	36
36	n/a	random samples of size 36 with seed 604667	36
36	n/a	random samples of size 36 with seed 605027	36
36	n/a	random samples of size 36 with seed 605387	36
36	n/a	random samples of size 36 with seed 636347	36
36	n/a	random samples of size 36 with seed 636707	36
36	n/a	random samples of size 36 with seed 637067	36
36	n/a	random samples of size 36 with seed 637427	36
36	n/a	random samples of size 36 with seed 637787	36
36	n/a	random samples of size 36 with seed 805659	36
36	n/a	random samples of size 36 with seed 814299	36
36	n/a	random samples of size 36 with seed 822939	36
36	n/a	random samples of size 36 with seed 831579	36
36	n/a	random samples of size 36 with seed 840219	36
36	n/a	random samples of size 36 with seed 1583259	36
36	n/a	random samples of size 36 with seed 1591899	36
36	n/a	random samples of size 36 with seed 1600539	36
36	n/a	random samples of size 36 with seed 1609179	36
36	n/a	random samples of size 36 with seed 1617819	36
36	n/a	random samples of size 36 with seed 1948651	36
36	n/a	random samples of size 36 with seed 1969819	36
36	n/a	random samples of size 36 with seed 1990987	36
36	n/a	random samples of size 36 with seed 2012155	36
36	n/a	random samples of size 36 with seed 2033323	36
36	n/a	random samples of size 36 with seed 2108987	36
36	n/a	random samples of size 36 with seed 2130155	36
36	n/a	random samples of size 36 with seed 2151323	36
36	n/a	random samples of size 36 with seed 2172491	36
36	n/a	random samples of size 36 with seed 2191963	36
36	n/a	random samples of size 36 with seed 2193659	36
36	n/a	random samples of size 36 with seed 2200603	36
36	n/a	random samples of size 36 with seed 2209243	36
36	n/a	random samples of size 36 with seed 2217883	36
36	n/a	random samples of size 36 with seed 2226523	36
36	n/a	random samples of size 36 with seed 2490459	36
36	n/a	random samples of size 36 with seed 2499099	36
36	n/a	random samples of size 36 with seed 2507739	36
36	n/a	random samples of size 36 with seed 2516379	36
36	n/a	random samples of size 36 with seed 2525019	36
36	n/a	random samples of size 36 with seed 2749659	36
36	n/a	random samples of size 36 with seed 2758299	36
36	n/a	random samples of size 36 with seed 2766939	36
36	n/a	random samples of size 36 with seed 2775579	36
36	n/a	random samples of size 36 with seed 2784219	36
36	n/a	random samples of size 36 with seed 2955707	36
36	n/a	random samples of size 36 with seed 2976875	36
36	n/a	random samples of size 36 with seed 2998043	36
36	n/a	random samples of size 36 with seed 3008859	36
36	n/a	random samples of size 36 with seed 3017499	36
36	n/a	random samples of size 36 with seed 3019211	36
36	n/a	random samples of size 36 with seed 3026139	36
36	n/a	random samples of size 36 with seed 3034779	36
36	n/a	random samples of size 36 with seed 3040379	36
36	n/a	random samples of size 36 with seed 3043419	36
36	n/a	random samples of size 36 with seed 3790363	36
36	n/a	random samples of size 36 with seed 3799003	36
36	n/a	random samples of size 36 with seed 3802427	36
36	n/a	random samples of size 36 with seed 3807643	36
36	n/a	random samples of size 36 with seed 3816283	36
36	n/a	random samples of size 36 with seed 3823595	36
36	n/a	random samples of size 36 with seed 3824923	36
36	n/a	random samples of size 36 with seed 3844763	36
36	n/a	random samples of size 36 with seed 3865931	36
36	n/a	random samples of size 36 with seed 3887099	36
36	n/a	random samples of size 36 with seed 4183067	36
36	n/a	random samples of size 36 with seed 4191707	36
36	n/a	random samples of size 36 with seed 19054279	36
36	n/a	random samples of size 36 with seed 19058311	36
36	n/a	random samples of size 36 with seed 19062343	36
36	n/a	random samples of size 36 with seed 19066375	36
36	n/a	random samples of size 36 with seed 19070407	36
36	n/a	random samples of size 36 with seed 19840519	36
36	n/a	random samples of size 36 with seed 19844551	36
36	n/a	random samples of size 36 with seed 19848583	36
36	n/a	random samples of size 36 with seed 19852615	36
36	n/a	random samples of size 36 with seed 19856647	36
37	n/a	random samples of size 37 with seed 459947	37
37	n/a	random samples of size 37 with seed 460307	37
37	n/a	random samples of size 37 with seed 460667	37
37	n/a	random samples of size 37 with seed 461027	37
37	n/a	random samples of size 37 with seed 461387	37
37	n/a	random samples of size 37 with seed 560683	37
37	n/a	random samples of size 37 with seed 581851	37
37	n/a	random samples of size 37 with seed 603019	37
37	n/a	random samples of size 37 with seed 624187	37
37	n/a	random samples of size 37 with seed 645355	37
37	n/a	random samples of size 37 with seed 801755	37
37	n/a	random samples of size 37 with seed 810395	37
37	n/a	random samples of size 37 with seed 819035	37
37	n/a	random samples of size 37 with seed 827675	37
37	n/a	random samples of size 37 with seed 836315	37
37	n/a	random samples of size 37 with seed 878203	37
37	n/a	random samples of size 37 with seed 899371	37
37	n/a	random samples of size 37 with seed 920539	37
37	n/a	random samples of size 37 with seed 941707	37
37	n/a	random samples of size 37 with seed 962875	37
37	n/a	random samples of size 37 with seed 1587163	37
37	n/a	random samples of size 37 with seed 1595803	37
37	n/a	random samples of size 37 with seed 1604443	37
37	n/a	random samples of size 37 with seed 1613083	37
37	n/a	random samples of size 37 with seed 1621723	37
37	n/a	random samples of size 37 with seed 2347915	37
37	n/a	random samples of size 37 with seed 2369083	37
37	n/a	random samples of size 37 with seed 2390251	37
37	n/a	random samples of size 37 with seed 2411419	37
37	n/a	random samples of size 37 with seed 2432587	37
37	n/a	random samples of size 37 with seed 3061547	37
37	n/a	random samples of size 37 with seed 3082715	37
37	n/a	random samples of size 37 with seed 3103883	37
37	n/a	random samples of size 37 with seed 3125051	37
37	n/a	random samples of size 37 with seed 3146219	37
37	n/a	random samples of size 37 with seed 3916059	37
37	n/a	random samples of size 37 with seed 3924699	37
37	n/a	random samples of size 37 with seed 3933339	37
37	n/a	random samples of size 37 with seed 3941979	37
37	n/a	random samples of size 37 with seed 3950619	37
37	n/a	random samples of size 37 with seed 4080651	37
37	n/a	random samples of size 37 with seed 4101819	37
37	n/a	random samples of size 37 with seed 4122987	37
37	n/a	random samples of size 37 with seed 4144155	37
37	n/a	random samples of size 37 with seed 4165323	37
37	n/a	random samples of size 37 with seed 18651079	37
37	n/a	random samples of size 37 with seed 18655111	37
37	n/a	random samples of size 37 with seed 18659143	37
37	n/a	random samples of size 37 with seed 18663175	37
37	n/a	random samples of size 37 with seed 18667207	37
37	n/a	random samples of size 37 with seed 18792199	37
37	n/a	random samples of size 37 with seed 18796231	37
37	n/a	random samples of size 37 with seed 18800263	37
37	n/a	random samples of size 37 with seed 18804295	37
37	n/a	random samples of size 37 with seed 18808327	37
37	n/a	random samples of size 37 with seed 20525959	37
37	n/a	random samples of size 37 with seed 20529991	37
37	n/a	random samples of size 37 with seed 20534023	37
37	n/a	random samples of size 37 with seed 20538055	37
37	n/a	random samples of size 37 with seed 20542087	37
37	n/a	random samples of size 37 with seed 20707399	37
37	n/a	random samples of size 37 with seed 20711431	37
37	n/a	random samples of size 37 with seed 20715463	37
37	n/a	random samples of size 37 with seed 20719495	37
37	n/a	random samples of size 37 with seed 20723527	37
38	n/a	random samples of size 38 with seed 4235	38
38	n/a	random samples of size 38 with seed 25403	38
38	n/a	random samples of size 38 with seed 46571	38
38	n/a	random samples of size 38 with seed 67739	38
38	n/a	random samples of size 38 with seed 88907	38
38	n/a	random samples of size 38 with seed 203867	38
38	n/a	random samples of size 38 with seed 225035	38
38	n/a	random samples of size 38 with seed 246203	38
38	n/a	random samples of size 38 with seed 267371	38
38	n/a	random samples of size 38 with seed 288539	38
38	n/a	random samples of size 38 with seed 666523	38
38	n/a	random samples of size 38 with seed 678571	38
38	n/a	random samples of size 38 with seed 687691	38
38	n/a	random samples of size 38 with seed 693771	38
38	n/a	random samples of size 38 with seed 699739	38
38	n/a	random samples of size 38 with seed 708859	38
38	n/a	random samples of size 38 with seed 714939	38
38	n/a	random samples of size 38 with seed 720907	38
38	n/a	random samples of size 38 with seed 730027	38
38	n/a	random samples of size 38 with seed 736107	38
38	n/a	random samples of size 38 with seed 742075	38
38	n/a	random samples of size 38 with seed 751195	38
38	n/a	random samples of size 38 with seed 757275	38
38	n/a	random samples of size 38 with seed 763243	38
38	n/a	random samples of size 38 with seed 778443	38
38	n/a	random samples of size 38 with seed 1496859	38
38	n/a	random samples of size 38 with seed 1505499	38
38	n/a	random samples of size 38 with seed 1514139	38
38	n/a	random samples of size 38 with seed 1522779	38
38	n/a	random samples of size 38 with seed 1531419	38
38	n/a	random samples of size 38 with seed 1830763	38
38	n/a	random samples of size 38 with seed 1851931	38
38	n/a	random samples of size 38 with seed 1873099	38
38	n/a	random samples of size 38 with seed 1894267	38
38	n/a	random samples of size 38 with seed 1915435	38
38	n/a	random samples of size 38 with seed 2744027	38
38	n/a	random samples of size 38 with seed 2765195	38
38	n/a	random samples of size 38 with seed 2786363	38
38	n/a	random samples of size 38 with seed 2807531	38
38	n/a	random samples of size 38 with seed 2828699	38
38	n/a	random samples of size 38 with seed 2849867	38
38	n/a	random samples of size 38 with seed 2871035	38
38	n/a	random samples of size 38 with seed 2892203	38
38	n/a	random samples of size 38 with seed 2913371	38
38	n/a	random samples of size 38 with seed 2934539	38
38	n/a	random samples of size 38 with seed 3100843	38
38	n/a	random samples of size 38 with seed 3122011	38
38	n/a	random samples of size 38 with seed 3143179	38
38	n/a	random samples of size 38 with seed 3164347	38
38	n/a	random samples of size 38 with seed 3185515	38
38	n/a	random samples of size 38 with seed 3700059	38
38	n/a	random samples of size 38 with seed 3708699	38
38	n/a	random samples of size 38 with seed 3717339	38
38	n/a	random samples of size 38 with seed 3725979	38
38	n/a	random samples of size 38 with seed 3734619	38
38	n/a	random samples of size 38 with seed 4053403	38
38	n/a	random samples of size 38 with seed 4074571	38
38	n/a	random samples of size 38 with seed 4095739	38
38	n/a	random samples of size 38 with seed 4116907	38
38	n/a	random samples of size 38 with seed 4138075	38
38	n/a	random samples of size 38 with seed 15385159	38
38	n/a	random samples of size 38 with seed 15389191	38
38	n/a	random samples of size 38 with seed 15393223	38
38	n/a	random samples of size 38 with seed 15397255	38
38	n/a	random samples of size 38 with seed 15401287	38
38	n/a	random samples of size 38 with seed 16090759	38
38	n/a	random samples of size 38 with seed 16094791	38
38	n/a	random samples of size 38 with seed 16098823	38
38	n/a	random samples of size 38 with seed 16102855	38
38	n/a	random samples of size 38 with seed 16106887	38
38	n/a	random samples of size 38 with seed 20646919	38
38	n/a	random samples of size 38 with seed 20650951	38
38	n/a	random samples of size 38 with seed 20654983	38
38	n/a	random samples of size 38 with seed 20659015	38
38	n/a	random samples of size 38 with seed 20663047	38
38	n/a	random samples of size 38 with seed 21372679	38
38	n/a	random samples of size 38 with seed 21376711	38
38	n/a	random samples of size 38 with seed 21380743	38
38	n/a	random samples of size 38 with seed 21384775	38
38	n/a	random samples of size 38 with seed 21388807	38
38	n/a	random samples of size 38 with seed 21654919	38
38	n/a	random samples of size 38 with seed 21658951	38
38	n/a	random samples of size 38 with seed 21662983	38
38	n/a	random samples of size 38 with seed 21667015	38
38	n/a	random samples of size 38 with seed 21671047	38
39	n/a	random samples of size 39 with seed 2139	39
39	n/a	random samples of size 39 with seed 10779	39
39	n/a	random samples of size 39 with seed 19419	39
39	n/a	random samples of size 39 with seed 208667	39
39	n/a	random samples of size 39 with seed 217307	39
39	n/a	random samples of size 39 with seed 225947	39
39	n/a	random samples of size 39 with seed 234587	39
39	n/a	random samples of size 39 with seed 243227	39
39	n/a	random samples of size 39 with seed 296147	39
39	n/a	random samples of size 39 with seed 296507	39
39	n/a	random samples of size 39 with seed 296867	39
39	n/a	random samples of size 39 with seed 297227	39
39	n/a	random samples of size 39 with seed 297587	39
39	n/a	random samples of size 39 with seed 310547	39
39	n/a	random samples of size 39 with seed 310907	39
39	n/a	random samples of size 39 with seed 311267	39
39	n/a	random samples of size 39 with seed 311627	39
39	n/a	random samples of size 39 with seed 311987	39
39	n/a	random samples of size 39 with seed 1222971	39
39	n/a	random samples of size 39 with seed 1244139	39
39	n/a	random samples of size 39 with seed 1265307	39
39	n/a	random samples of size 39 with seed 1286475	39
39	n/a	random samples of size 39 with seed 1301563	39
39	n/a	random samples of size 39 with seed 1307643	39
39	n/a	random samples of size 39 with seed 1322731	39
39	n/a	random samples of size 39 with seed 1343899	39
39	n/a	random samples of size 39 with seed 1365067	39
39	n/a	random samples of size 39 with seed 1386235	39
39	n/a	random samples of size 39 with seed 1936667	39
39	n/a	random samples of size 39 with seed 1945307	39
39	n/a	random samples of size 39 with seed 1953947	39
39	n/a	random samples of size 39 with seed 1962587	39
39	n/a	random samples of size 39 with seed 1971227	39
39	n/a	random samples of size 39 with seed 2242075	39
39	n/a	random samples of size 39 with seed 2263243	39
39	n/a	random samples of size 39 with seed 2284411	39
39	n/a	random samples of size 39 with seed 2293419	39
39	n/a	random samples of size 39 with seed 2305579	39
39	n/a	random samples of size 39 with seed 2314587	39
39	n/a	random samples of size 39 with seed 2326747	39
39	n/a	random samples of size 39 with seed 2335755	39
39	n/a	random samples of size 39 with seed 2356923	39
39	n/a	random samples of size 39 with seed 2378091	39
39	n/a	random samples of size 39 with seed 3059867	39
39	n/a	random samples of size 39 with seed 3068507	39
39	n/a	random samples of size 39 with seed 3077147	39
39	n/a	random samples of size 39 with seed 3085787	39
39	n/a	random samples of size 39 with seed 3094427	39
39	n/a	random samples of size 39 with seed 4179163	39
39	n/a	random samples of size 39 with seed 4187803	39
39	n/a	random samples of size 39 with seed 15203719	39
39	n/a	random samples of size 39 with seed 15207751	39
39	n/a	random samples of size 39 with seed 15211783	39
39	n/a	random samples of size 39 with seed 15215815	39
39	n/a	random samples of size 39 with seed 15219847	39
39	n/a	random samples of size 39 with seed 15848839	39
39	n/a	random samples of size 39 with seed 15852871	39
39	n/a	random samples of size 39 with seed 15856903	39
39	n/a	random samples of size 39 with seed 15860935	39
39	n/a	random samples of size 39 with seed 15864967	39
39	n/a	random samples of size 39 with seed 15969799	39
39	n/a	random samples of size 39 with seed 15973831	39
39	n/a	random samples of size 39 with seed 15977863	39
39	n/a	random samples of size 39 with seed 15981895	39
39	n/a	random samples of size 39 with seed 15985927	39
39	n/a	random samples of size 39 with seed 16231879	39
39	n/a	random samples of size 39 with seed 16235911	39
39	n/a	random samples of size 39 with seed 16239943	39
39	n/a	random samples of size 39 with seed 16243975	39
39	n/a	random samples of size 39 with seed 16248007	39
39	n/a	random samples of size 39 with seed 16473799	39
39	n/a	random samples of size 39 with seed 16477831	39
39	n/a	random samples of size 39 with seed 16481863	39
39	n/a	random samples of size 39 with seed 16485895	39
39	n/a	random samples of size 39 with seed 16489927	39
39	n/a	random samples of size 39 with seed 16715719	39
39	n/a	random samples of size 39 with seed 16719751	39
39	n/a	random samples of size 39 with seed 16723783	39
39	n/a	random samples of size 39 with seed 16727815	39
39	n/a	random samples of size 39 with seed 16731847	39
39	n/a	random samples of size 39 with seed 16957639	39
39	n/a	random samples of size 39 with seed 16961671	39
39	n/a	random samples of size 39 with seed 16965703	39
39	n/a	random samples of size 39 with seed 16969735	39
39	n/a	random samples of size 39 with seed 16973767	39
39	n/a	random samples of size 39 with seed 17663239	39
39	n/a	random samples of size 39 with seed 17667271	39
39	n/a	random samples of size 39 with seed 17671303	39
39	n/a	random samples of size 39 with seed 17675335	39
39	n/a	random samples of size 39 with seed 17679367	39
39	n/a	random samples of size 39 with seed 17864839	39
39	n/a	random samples of size 39 with seed 17868871	39
39	n/a	random samples of size 39 with seed 17872903	39
39	n/a	random samples of size 39 with seed 17876935	39
39	n/a	random samples of size 39 with seed 17880967	39
39	n/a	random samples of size 39 with seed 20223559	39
39	n/a	random samples of size 39 with seed 20227591	39
39	n/a	random samples of size 39 with seed 20231623	39
39	n/a	random samples of size 39 with seed 20235655	39
39	n/a	random samples of size 39 with seed 20239687	39
40	n/a	random samples of size 40 with seed 584147	40
40	n/a	random samples of size 40 with seed 584507	40
40	n/a	random samples of size 40 with seed 584867	40
40	n/a	random samples of size 40 with seed 585227	40
40	n/a	random samples of size 40 with seed 585587	40
40	n/a	random samples of size 40 with seed 609347	40
40	n/a	random samples of size 40 with seed 609707	40
40	n/a	random samples of size 40 with seed 610067	40
40	n/a	random samples of size 40 with seed 610427	40
40	n/a	random samples of size 40 with seed 610787	40
40	n/a	random samples of size 40 with seed 1818715	40
40	n/a	random samples of size 40 with seed 1839883	40
40	n/a	random samples of size 40 with seed 1861051	40
40	n/a	random samples of size 40 with seed 1882219	40
40	n/a	random samples of size 40 with seed 1903387	40
40	n/a	random samples of size 40 with seed 3261179	40
40	n/a	random samples of size 40 with seed 3282347	40
40	n/a	random samples of size 40 with seed 3303515	40
40	n/a	random samples of size 40 with seed 3324683	40
40	n/a	random samples of size 40 with seed 3345851	40
40	n/a	random samples of size 40 with seed 3684539	40
40	n/a	random samples of size 40 with seed 3705707	40
40	n/a	random samples of size 40 with seed 3726875	40
40	n/a	random samples of size 40 with seed 3748043	40
40	n/a	random samples of size 40 with seed 3769211	40
40	n/a	random samples of size 40 with seed 4135963	40
40	n/a	random samples of size 40 with seed 4144603	40
40	n/a	random samples of size 40 with seed 4153243	40
40	n/a	random samples of size 40 with seed 4161883	40
40	n/a	random samples of size 40 with seed 4170523	40
40	n/a	random samples of size 40 with seed 16594759	40
40	n/a	random samples of size 40 with seed 16598791	40
40	n/a	random samples of size 40 with seed 16602823	40
40	n/a	random samples of size 40 with seed 16606855	40
40	n/a	random samples of size 40 with seed 16610887	40
40	n/a	random samples of size 40 with seed 18832519	40
40	n/a	random samples of size 40 with seed 18836551	40
40	n/a	random samples of size 40 with seed 18840583	40
40	n/a	random samples of size 40 with seed 18844615	40
40	n/a	random samples of size 40 with seed 18848647	40
40	n/a	random samples of size 40 with seed 21070279	40
40	n/a	random samples of size 40 with seed 21074311	40
40	n/a	random samples of size 40 with seed 21078343	40
40	n/a	random samples of size 40 with seed 21082375	40
40	n/a	random samples of size 40 with seed 21086407	40
40	n/a	random samples of size 40 with seed 21574279	40
40	n/a	random samples of size 40 with seed 21578311	40
40	n/a	random samples of size 40 with seed 21582343	40
40	n/a	random samples of size 40 with seed 21586375	40
40	n/a	random samples of size 40 with seed 21590407	40
41	n/a	random samples of size 41 with seed 161563	41
41	n/a	random samples of size 41 with seed 170203	41
41	n/a	random samples of size 41 with seed 178843	41
41	n/a	random samples of size 41 with seed 187483	41
41	n/a	random samples of size 41 with seed 196123	41
41	n/a	random samples of size 41 with seed 572731	41
41	n/a	random samples of size 41 with seed 593899	41
41	n/a	random samples of size 41 with seed 615067	41
41	n/a	random samples of size 41 with seed 636235	41
41	n/a	random samples of size 41 with seed 657403	41
41	n/a	random samples of size 41 with seed 984043	41
41	n/a	random samples of size 41 with seed 1005211	41
41	n/a	random samples of size 41 with seed 1026379	41
41	n/a	random samples of size 41 with seed 1047547	41
41	n/a	random samples of size 41 with seed 1068715	41
41	n/a	random samples of size 41 with seed 16856839	41
41	n/a	random samples of size 41 with seed 16860871	41
41	n/a	random samples of size 41 with seed 16864903	41
41	n/a	random samples of size 41 with seed 16868935	41
41	n/a	random samples of size 41 with seed 16872967	41
42	n/a	random samples of size 42 with seed 9947	42
42	n/a	random samples of size 42 with seed 10307	42
42	n/a	random samples of size 42 with seed 10667	42
42	n/a	random samples of size 42 with seed 11027	42
42	n/a	random samples of size 42 with seed 11387	42
42	n/a	random samples of size 42 with seed 616547	42
42	n/a	random samples of size 42 with seed 616907	42
42	n/a	random samples of size 42 with seed 617267	42
42	n/a	random samples of size 42 with seed 617627	42
42	n/a	random samples of size 42 with seed 617987	42
42	n/a	random samples of size 42 with seed 629147	42
42	n/a	random samples of size 42 with seed 629507	42
42	n/a	random samples of size 42 with seed 629867	42
42	n/a	random samples of size 42 with seed 630227	42
42	n/a	random samples of size 42 with seed 630587	42
42	n/a	random samples of size 42 with seed 3570459	42
42	n/a	random samples of size 42 with seed 3579099	42
42	n/a	random samples of size 42 with seed 3587739	42
42	n/a	random samples of size 42 with seed 3596379	42
42	n/a	random samples of size 42 with seed 3605019	42
42	n/a	random samples of size 42 with seed 17441479	42
42	n/a	random samples of size 42 with seed 17445511	42
42	n/a	random samples of size 42 with seed 17449543	42
42	n/a	random samples of size 42 with seed 17453575	42
42	n/a	random samples of size 42 with seed 17457607	42
42	n/a	random samples of size 42 with seed 18772039	42
42	n/a	random samples of size 42 with seed 18776071	42
42	n/a	random samples of size 42 with seed 18780103	42
42	n/a	random samples of size 42 with seed 18784135	42
42	n/a	random samples of size 42 with seed 18788167	42
42	n/a	random samples of size 42 with seed 20304199	42
42	n/a	random samples of size 42 with seed 20308231	42
42	n/a	random samples of size 42 with seed 20312263	42
42	n/a	random samples of size 42 with seed 20316295	42
42	n/a	random samples of size 42 with seed 20320327	42
43	n/a	random samples of size 43 with seed 416859	43
43	n/a	random samples of size 43 with seed 425499	43
43	n/a	random samples of size 43 with seed 434139	43
43	n/a	random samples of size 43 with seed 442779	43
43	n/a	random samples of size 43 with seed 451419	43
43	n/a	random samples of size 43 with seed 627227	43
43	n/a	random samples of size 43 with seed 648395	43
43	n/a	random samples of size 43 with seed 669563	43
43	n/a	random samples of size 43 with seed 690731	43
43	n/a	random samples of size 43 with seed 711899	43
43	n/a	random samples of size 43 with seed 1504667	43
43	n/a	random samples of size 43 with seed 1513307	43
43	n/a	random samples of size 43 with seed 1521947	43
43	n/a	random samples of size 43 with seed 1530587	43
43	n/a	random samples of size 43 with seed 1539227	43
43	n/a	random samples of size 43 with seed 2426507	43
43	n/a	random samples of size 43 with seed 2447675	43
43	n/a	random samples of size 43 with seed 2468843	43
43	n/a	random samples of size 43 with seed 2490011	43
43	n/a	random samples of size 43 with seed 2511179	43
43	n/a	random samples of size 43 with seed 2689531	43
43	n/a	random samples of size 43 with seed 2710699	43
43	n/a	random samples of size 43 with seed 2731867	43
43	n/a	random samples of size 43 with seed 2753035	43
43	n/a	random samples of size 43 with seed 2774203	43
43	n/a	random samples of size 43 with seed 3271963	43
43	n/a	random samples of size 43 with seed 3280603	43
43	n/a	random samples of size 43 with seed 3289243	43
43	n/a	random samples of size 43 with seed 3297883	43
43	n/a	random samples of size 43 with seed 3306523	43
43	n/a	random samples of size 43 with seed 16211719	43
43	n/a	random samples of size 43 with seed 16215751	43
43	n/a	random samples of size 43 with seed 16219783	43
43	n/a	random samples of size 43 with seed 16223815	43
43	n/a	random samples of size 43 with seed 16227847	43
43	n/a	random samples of size 43 with seed 20102599	43
43	n/a	random samples of size 43 with seed 20106631	43
43	n/a	random samples of size 43 with seed 20110663	43
43	n/a	random samples of size 43 with seed 20114695	43
43	n/a	random samples of size 43 with seed 20118727	43
43	n/a	random samples of size 43 with seed 21231559	43
43	n/a	random samples of size 43 with seed 21235591	43
43	n/a	random samples of size 43 with seed 21239623	43
43	n/a	random samples of size 43 with seed 21243655	43
43	n/a	random samples of size 43 with seed 21247687	43
44	n/a	random samples of size 44 with seed 381467	44
44	n/a	random samples of size 44 with seed 390107	44
44	n/a	random samples of size 44 with seed 398747	44
44	n/a	random samples of size 44 with seed 407387	44
44	n/a	random samples of size 44 with seed 416027	44
44	n/a	random samples of size 44 with seed 986267	44
44	n/a	random samples of size 44 with seed 994907	44
44	n/a	random samples of size 44 with seed 1003547	44
44	n/a	random samples of size 44 with seed 1012187	44
44	n/a	random samples of size 44 with seed 1020827	44
44	n/a	random samples of size 44 with seed 1202267	44
44	n/a	random samples of size 44 with seed 1210907	44
44	n/a	random samples of size 44 with seed 1219547	44
44	n/a	random samples of size 44 with seed 1228187	44
44	n/a	random samples of size 44 with seed 1236827	44
44	n/a	random samples of size 44 with seed 1262267	44
44	n/a	random samples of size 44 with seed 1283435	44
44	n/a	random samples of size 44 with seed 1304603	44
44	n/a	random samples of size 44 with seed 1325771	44
44	n/a	random samples of size 44 with seed 1346939	44
44	n/a	random samples of size 44 with seed 2062363	44
44	n/a	random samples of size 44 with seed 2071003	44
44	n/a	random samples of size 44 with seed 2079643	44
44	n/a	random samples of size 44 with seed 2088283	44
44	n/a	random samples of size 44 with seed 2096923	44
44	n/a	random samples of size 44 with seed 2982955	44
44	n/a	random samples of size 44 with seed 3004123	44
44	n/a	random samples of size 44 with seed 3025291	44
44	n/a	random samples of size 44 with seed 3046459	44
44	n/a	random samples of size 44 with seed 3067627	44
44	n/a	random samples of size 44 with seed 17139079	44
44	n/a	random samples of size 44 with seed 17143111	44
44	n/a	random samples of size 44 with seed 17147143	44
44	n/a	random samples of size 44 with seed 17151175	44
44	n/a	random samples of size 44 with seed 17155207	44
44	n/a	random samples of size 44 with seed 17421319	44
44	n/a	random samples of size 44 with seed 17425351	44
44	n/a	random samples of size 44 with seed 17429383	44
44	n/a	random samples of size 44 with seed 17433415	44
44	n/a	random samples of size 44 with seed 17437447	44
44	n/a	random samples of size 44 with seed 18570439	44
44	n/a	random samples of size 44 with seed 18574471	44
44	n/a	random samples of size 44 with seed 18578503	44
44	n/a	random samples of size 44 with seed 18582535	44
44	n/a	random samples of size 44 with seed 18586567	44
44	n/a	random samples of size 44 with seed 19396999	44
44	n/a	random samples of size 44 with seed 19401031	44
44	n/a	random samples of size 44 with seed 19405063	44
44	n/a	random samples of size 44 with seed 19409095	44
44	n/a	random samples of size 44 with seed 19413127	44
44	n/a	random samples of size 44 with seed 19679239	44
44	n/a	random samples of size 44 with seed 19683271	44
44	n/a	random samples of size 44 with seed 19687303	44
44	n/a	random samples of size 44 with seed 19691335	44
44	n/a	random samples of size 44 with seed 19695367	44
44	n/a	random samples of size 44 with seed 21614599	44
44	n/a	random samples of size 44 with seed 21618631	44
44	n/a	random samples of size 44 with seed 21622663	44
44	n/a	random samples of size 44 with seed 21626695	44
44	n/a	random samples of size 44 with seed 21630727	44
45	n/a	random samples of size 45 with seed 137323	45
45	n/a	random samples of size 45 with seed 158491	45
45	n/a	random samples of size 45 with seed 179659	45
45	n/a	random samples of size 45 with seed 200827	45
45	n/a	random samples of size 45 with seed 221995	45
45	n/a	random samples of size 45 with seed 238547	45
45	n/a	random samples of size 45 with seed 238907	45
45	n/a	random samples of size 45 with seed 239267	45
45	n/a	random samples of size 45 with seed 239627	45
45	n/a	random samples of size 45 with seed 239987	45
45	n/a	random samples of size 45 with seed 388299	45
45	n/a	random samples of size 45 with seed 409467	45
45	n/a	random samples of size 45 with seed 430635	45
45	n/a	random samples of size 45 with seed 451803	45
45	n/a	random samples of size 45 with seed 472971	45
45	n/a	random samples of size 45 with seed 645347	45
45	n/a	random samples of size 45 with seed 645707	45
45	n/a	random samples of size 45 with seed 646067	45
45	n/a	random samples of size 45 with seed 646427	45
45	n/a	random samples of size 45 with seed 646787	45
45	n/a	random samples of size 45 with seed 3660763	45
45	n/a	random samples of size 45 with seed 3669403	45
45	n/a	random samples of size 45 with seed 3678043	45
45	n/a	random samples of size 45 with seed 3686683	45
45	n/a	random samples of size 45 with seed 3695323	45
45	n/a	random samples of size 45 with seed 18852679	45
45	n/a	random samples of size 45 with seed 18856711	45
45	n/a	random samples of size 45 with seed 18860743	45
45	n/a	random samples of size 45 with seed 18864775	45
45	n/a	random samples of size 45 with seed 18868807	45
45	n/a	random samples of size 45 with seed 20969479	45
45	n/a	random samples of size 45 with seed 20973511	45
45	n/a	random samples of size 45 with seed 20977543	45
45	n/a	random samples of size 45 with seed 20981575	45
45	n/a	random samples of size 45 with seed 20985607	45
46	n/a	random samples of size 46 with seed 249347	46
46	n/a	random samples of size 46 with seed 249707	46
46	n/a	random samples of size 46 with seed 250067	46
46	n/a	random samples of size 46 with seed 250427	46
46	n/a	random samples of size 46 with seed 250787	46
46	n/a	random samples of size 46 with seed 348347	46
46	n/a	random samples of size 46 with seed 348707	46
46	n/a	random samples of size 46 with seed 349067	46
46	n/a	random samples of size 46 with seed 349427	46
46	n/a	random samples of size 46 with seed 349787	46
46	n/a	random samples of size 46 with seed 494139	46
46	n/a	random samples of size 46 with seed 515307	46
46	n/a	random samples of size 46 with seed 536475	46
46	n/a	random samples of size 46 with seed 557643	46
46	n/a	random samples of size 46 with seed 578811	46
46	n/a	random samples of size 46 with seed 1313611	46
46	n/a	random samples of size 46 with seed 1334779	46
46	n/a	random samples of size 46 with seed 1355947	46
46	n/a	random samples of size 46 with seed 1377115	46
46	n/a	random samples of size 46 with seed 1398283	46
46	n/a	random samples of size 46 with seed 1434651	46
46	n/a	random samples of size 46 with seed 1455819	46
46	n/a	random samples of size 46 with seed 1476987	46
46	n/a	random samples of size 46 with seed 1498155	46
46	n/a	random samples of size 46 with seed 1519323	46
46	n/a	random samples of size 46 with seed 2069691	46
46	n/a	random samples of size 46 with seed 2090859	46
46	n/a	random samples of size 46 with seed 2112027	46
46	n/a	random samples of size 46 with seed 2133195	46
46	n/a	random samples of size 46 with seed 2154363	46
46	n/a	random samples of size 46 with seed 3723835	46
46	n/a	random samples of size 46 with seed 3745003	46
46	n/a	random samples of size 46 with seed 3766171	46
46	n/a	random samples of size 46 with seed 3787339	46
46	n/a	random samples of size 46 with seed 3808507	46
46	n/a	random samples of size 46 with seed 17824519	46
46	n/a	random samples of size 46 with seed 17828551	46
46	n/a	random samples of size 46 with seed 17832583	46
46	n/a	random samples of size 46 with seed 17836615	46
46	n/a	random samples of size 46 with seed 17840647	46
46	n/a	random samples of size 46 with seed 21251719	46
46	n/a	random samples of size 46 with seed 21255751	46
46	n/a	random samples of size 46 with seed 21259783	46
46	n/a	random samples of size 46 with seed 21263815	46
46	n/a	random samples of size 46 with seed 21267847	46
47	n/a	random samples of size 47 with seed 207947	47
47	n/a	random samples of size 47 with seed 208307	47
47	n/a	random samples of size 47 with seed 208667	47
47	n/a	random samples of size 47 with seed 209027	47
47	n/a	random samples of size 47 with seed 209387	47
47	n/a	random samples of size 47 with seed 485147	47
47	n/a	random samples of size 47 with seed 485507	47
47	n/a	random samples of size 47 with seed 485867	47
47	n/a	random samples of size 47 with seed 486227	47
47	n/a	random samples of size 47 with seed 486587	47
47	n/a	random samples of size 47 with seed 727067	47
47	n/a	random samples of size 47 with seed 735707	47
47	n/a	random samples of size 47 with seed 744347	47
47	n/a	random samples of size 47 with seed 752987	47
47	n/a	random samples of size 47 with seed 761627	47
47	n/a	random samples of size 47 with seed 935259	47
47	n/a	random samples of size 47 with seed 943899	47
47	n/a	random samples of size 47 with seed 952539	47
47	n/a	random samples of size 47 with seed 961179	47
47	n/a	random samples of size 47 with seed 969819	47
47	n/a	random samples of size 47 with seed 1029467	47
47	n/a	random samples of size 47 with seed 1038107	47
47	n/a	random samples of size 47 with seed 1046747	47
47	n/a	random samples of size 47 with seed 1055387	47
47	n/a	random samples of size 47 with seed 1064027	47
47	n/a	random samples of size 47 with seed 1626459	47
47	n/a	random samples of size 47 with seed 1635099	47
47	n/a	random samples of size 47 with seed 1643739	47
47	n/a	random samples of size 47 with seed 1652379	47
47	n/a	random samples of size 47 with seed 1661019	47
47	n/a	random samples of size 47 with seed 1799259	47
47	n/a	random samples of size 47 with seed 1807899	47
47	n/a	random samples of size 47 with seed 1816539	47
47	n/a	random samples of size 47 with seed 1825179	47
47	n/a	random samples of size 47 with seed 1833819	47
47	n/a	random samples of size 47 with seed 2465803	47
47	n/a	random samples of size 47 with seed 2486971	47
47	n/a	random samples of size 47 with seed 2508139	47
47	n/a	random samples of size 47 with seed 2529307	47
47	n/a	random samples of size 47 with seed 2550475	47
47	n/a	random samples of size 47 with seed 3367019	47
47	n/a	random samples of size 47 with seed 3388187	47
47	n/a	random samples of size 47 with seed 3409355	47
47	n/a	random samples of size 47 with seed 3430523	47
47	n/a	random samples of size 47 with seed 3451691	47
47	n/a	random samples of size 47 with seed 3751067	47
47	n/a	random samples of size 47 with seed 3759707	47
47	n/a	random samples of size 47 with seed 3768347	47
47	n/a	random samples of size 47 with seed 3776987	47
47	n/a	random samples of size 47 with seed 3785627	47
47	n/a	random samples of size 47 with seed 4107899	47
47	n/a	random samples of size 47 with seed 4129067	47
47	n/a	random samples of size 47 with seed 4150235	47
47	n/a	random samples of size 47 with seed 4171403	47
[truncated: 2,051 more rows]
