# Supplementary material for: Systematic interrogation of mutation groupings reveals divergent downstream expression programs within key cancer genes
Source: BMC Bioinformatics. 2021 May 6;22:233. doi: 10.1186/s12859-021-04147-y (PMC8101181; doi:10.1186/s12859-021-04147-y)
Supplement: Supplementary file 2 — Additional file 2: Table S1. Inventories of subgrouping task information. For each cohort and sub-cohort in which subgroupings were enumerated, we list here information for the subgroupings of point mutations (Base), the subgroupings constructed by adding CNAs (Copy), as well as the cohort-specific and gene-specific randomly-chosen subgroupings (RandCoh and RandGene). We include here these files for the METABRIC(LumA) cohort: mtype-tbl for an inventory of the subgroupings tested, auc-mat for subgrouping perfomances and Delong divergence relative to the corresponding gene-wide task, coef-means for averaged logistic ridge regression model coefficients, and trnsf-aucs for transfer performances when applied to the remaining cohorts, as well as a README describing the format of each file. These files for the remaining cohorts can be found at our data portal under Datasets/Output Summaries/Ridge. [file 12859_2021_4147_MOESM2_ESM.gz › microarray__METABRIC_LumA__mtype-tbl_RandGene.csv]

Subgrouping	Gene	Label	Sample Count
48 (AKT1:Point)	AKT1	(AKT1:Point) random samples of size 48 with seed 125471	48
48 (AKT1:Point)	AKT1	(AKT1:Point) random samples of size 48 with seed 125831	48
48 (AKT1:Point)	AKT1	(AKT1:Point) random samples of size 48 with seed 126191	48
48 (AKT1:Point)	AKT1	(AKT1:Point) random samples of size 48 with seed 126551	48
48 (AKT1:Point)	AKT1	(AKT1:Point) random samples of size 48 with seed 126911	48
51 (AKT1:Point)	AKT1	(AKT1:Point) random samples of size 51 with seed 4930463	51
51 (AKT1:Point)	AKT1	(AKT1:Point) random samples of size 51 with seed 4934495	51
51 (AKT1:Point)	AKT1	(AKT1:Point) random samples of size 51 with seed 4938527	51
51 (AKT1:Point)	AKT1	(AKT1:Point) random samples of size 51 with seed 4942559	51
51 (AKT1:Point)	AKT1	(AKT1:Point) random samples of size 51 with seed 4946591	51
52 (AKT1:Point)	AKT1	(AKT1:Point) random samples of size 52 with seed 537671	52
52 (AKT1:Point)	AKT1	(AKT1:Point) random samples of size 52 with seed 538031	52
52 (AKT1:Point)	AKT1	(AKT1:Point) random samples of size 52 with seed 538391	52
52 (AKT1:Point)	AKT1	(AKT1:Point) random samples of size 52 with seed 538751	52
52 (AKT1:Point)	AKT1	(AKT1:Point) random samples of size 52 with seed 539111	52
54 (AKT1:Point)	AKT1	(AKT1:Point) random samples of size 54 with seed 2495711	54
54 (AKT1:Point)	AKT1	(AKT1:Point) random samples of size 54 with seed 2504351	54
54 (AKT1:Point)	AKT1	(AKT1:Point) random samples of size 54 with seed 2512991	54
54 (AKT1:Point)	AKT1	(AKT1:Point) random samples of size 54 with seed 2521631	54
54 (AKT1:Point)	AKT1	(AKT1:Point) random samples of size 54 with seed 2530271	54
54 (AKT1:Point)	AKT1	(AKT1:Point) random samples of size 54 with seed 3481871	54
54 (AKT1:Point)	AKT1	(AKT1:Point) random samples of size 54 with seed 3503039	54
54 (AKT1:Point)	AKT1	(AKT1:Point) random samples of size 54 with seed 3524207	54
54 (AKT1:Point)	AKT1	(AKT1:Point) random samples of size 54 with seed 3545375	54
54 (AKT1:Point)	AKT1	(AKT1:Point) random samples of size 54 with seed 3566543	54
56 (AKT1:Point)	AKT1	(AKT1:Point) random samples of size 56 with seed 206111	56
56 (AKT1:Point)	AKT1	(AKT1:Point) random samples of size 56 with seed 214751	56
56 (AKT1:Point)	AKT1	(AKT1:Point) random samples of size 56 with seed 223391	56
56 (AKT1:Point)	AKT1	(AKT1:Point) random samples of size 56 with seed 232031	56
56 (AKT1:Point)	AKT1	(AKT1:Point) random samples of size 56 with seed 240671	56
56 (AKT1:Point)	AKT1	(AKT1:Point) random samples of size 56 with seed 2568607	56
56 (AKT1:Point)	AKT1	(AKT1:Point) random samples of size 56 with seed 2589775	56
56 (AKT1:Point)	AKT1	(AKT1:Point) random samples of size 56 with seed 2610943	56
56 (AKT1:Point)	AKT1	(AKT1:Point) random samples of size 56 with seed 2632111	56
56 (AKT1:Point)	AKT1	(AKT1:Point) random samples of size 56 with seed 2653279	56
57 (AKT1:Point)	AKT1	(AKT1:Point) random samples of size 57 with seed 8095583	57
57 (AKT1:Point)	AKT1	(AKT1:Point) random samples of size 57 with seed 8099615	57
57 (AKT1:Point)	AKT1	(AKT1:Point) random samples of size 57 with seed 8103647	57
57 (AKT1:Point)	AKT1	(AKT1:Point) random samples of size 57 with seed 8107679	57
57 (AKT1:Point)	AKT1	(AKT1:Point) random samples of size 57 with seed 8111711	57
21 (ALK:Point)	ALK	(ALK:Point) random samples of size 21 with seed 1763295	21
21 (ALK:Point)	ALK	(ALK:Point) random samples of size 21 with seed 1767327	21
21 (ALK:Point)	ALK	(ALK:Point) random samples of size 21 with seed 1771359	21
21 (ALK:Point)	ALK	(ALK:Point) random samples of size 21 with seed 1775391	21
21 (ALK:Point)	ALK	(ALK:Point) random samples of size 21 with seed 1779423	21
22 (ALK:Point)	ALK	(ALK:Point) random samples of size 22 with seed 361167	22
22 (ALK:Point)	ALK	(ALK:Point) random samples of size 22 with seed 382335	22
22 (ALK:Point)	ALK	(ALK:Point) random samples of size 22 with seed 403503	22
22 (ALK:Point)	ALK	(ALK:Point) random samples of size 22 with seed 424671	22
22 (ALK:Point)	ALK	(ALK:Point) random samples of size 22 with seed 445839	22
31 (ALK:Point)	ALK	(ALK:Point) random samples of size 31 with seed 198303	31
31 (ALK:Point)	ALK	(ALK:Point) random samples of size 31 with seed 206943	31
31 (ALK:Point)	ALK	(ALK:Point) random samples of size 31 with seed 215583	31
31 (ALK:Point)	ALK	(ALK:Point) random samples of size 31 with seed 224223	31
31 (ALK:Point)	ALK	(ALK:Point) random samples of size 31 with seed 232863	31
34 (ALK:Point)	ALK	(ALK:Point) random samples of size 34 with seed 928799	34
34 (ALK:Point)	ALK	(ALK:Point) random samples of size 34 with seed 937439	34
34 (ALK:Point)	ALK	(ALK:Point) random samples of size 34 with seed 946079	34
34 (ALK:Point)	ALK	(ALK:Point) random samples of size 34 with seed 954719	34
34 (ALK:Point)	ALK	(ALK:Point) random samples of size 34 with seed 963359	34
36 (ALK:Point)	ALK	(ALK:Point) random samples of size 36 with seed 432735	36
36 (ALK:Point)	ALK	(ALK:Point) random samples of size 36 with seed 436767	36
36 (ALK:Point)	ALK	(ALK:Point) random samples of size 36 with seed 440799	36
36 (ALK:Point)	ALK	(ALK:Point) random samples of size 36 with seed 444831	36
36 (ALK:Point)	ALK	(ALK:Point) random samples of size 36 with seed 448863	36
20 (APC:Point)	APC	(APC:Point) random samples of size 20 with seed 393671	20
20 (APC:Point)	APC	(APC:Point) random samples of size 20 with seed 394031	20
20 (APC:Point)	APC	(APC:Point) random samples of size 20 with seed 394391	20
20 (APC:Point)	APC	(APC:Point) random samples of size 20 with seed 394751	20
20 (APC:Point)	APC	(APC:Point) random samples of size 20 with seed 395111	20
20 (APC:Point)	APC	(APC:Point) random samples of size 20 with seed 956911	20
20 (APC:Point)	APC	(APC:Point) random samples of size 20 with seed 978079	20
20 (APC:Point)	APC	(APC:Point) random samples of size 20 with seed 999247	20
20 (APC:Point)	APC	(APC:Point) random samples of size 20 with seed 1020415	20
20 (APC:Point)	APC	(APC:Point) random samples of size 20 with seed 1041583	20
24 (APC:Point)	APC	(APC:Point) random samples of size 24 with seed 759903	24
24 (APC:Point)	APC	(APC:Point) random samples of size 24 with seed 768543	24
24 (APC:Point)	APC	(APC:Point) random samples of size 24 with seed 777183	24
24 (APC:Point)	APC	(APC:Point) random samples of size 24 with seed 785823	24
24 (APC:Point)	APC	(APC:Point) random samples of size 24 with seed 794463	24
21 (ARID1A:Point)	ARID1A	(ARID1A:Point) random samples of size 21 with seed 292871	21
21 (ARID1A:Point)	ARID1A	(ARID1A:Point) random samples of size 21 with seed 293231	21
21 (ARID1A:Point)	ARID1A	(ARID1A:Point) random samples of size 21 with seed 293591	21
21 (ARID1A:Point)	ARID1A	(ARID1A:Point) random samples of size 21 with seed 293951	21
21 (ARID1A:Point)	ARID1A	(ARID1A:Point) random samples of size 21 with seed 294311	21
21 (ARID1A:Point)	ARID1A	(ARID1A:Point) random samples of size 21 with seed 1894271	21
21 (ARID1A:Point)	ARID1A	(ARID1A:Point) random samples of size 21 with seed 1915439	21
21 (ARID1A:Point)	ARID1A	(ARID1A:Point) random samples of size 21 with seed 1936607	21
21 (ARID1A:Point)	ARID1A	(ARID1A:Point) random samples of size 21 with seed 1957775	21
21 (ARID1A:Point)	ARID1A	(ARID1A:Point) random samples of size 21 with seed 1978943	21
23 (ARID1A:Point)	ARID1A	(ARID1A:Point) random samples of size 23 with seed 2228703	23
23 (ARID1A:Point)	ARID1A	(ARID1A:Point) random samples of size 23 with seed 2237343	23
23 (ARID1A:Point)	ARID1A	(ARID1A:Point) random samples of size 23 with seed 2245983	23
23 (ARID1A:Point)	ARID1A	(ARID1A:Point) random samples of size 23 with seed 2254623	23
23 (ARID1A:Point)	ARID1A	(ARID1A:Point) random samples of size 23 with seed 2263263	23
24 (ARID1A:Point)	ARID1A	(ARID1A:Point) random samples of size 24 with seed 795615	24
24 (ARID1A:Point)	ARID1A	(ARID1A:Point) random samples of size 24 with seed 799647	24
24 (ARID1A:Point)	ARID1A	(ARID1A:Point) random samples of size 24 with seed 803679	24
24 (ARID1A:Point)	ARID1A	(ARID1A:Point) random samples of size 24 with seed 807711	24
24 (ARID1A:Point)	ARID1A	(ARID1A:Point) random samples of size 24 with seed 811743	24
24 (ARID1A:Point)	ARID1A	(ARID1A:Point) random samples of size 24 with seed 1141343	24
24 (ARID1A:Point)	ARID1A	(ARID1A:Point) random samples of size 24 with seed 1162511	24
24 (ARID1A:Point)	ARID1A	(ARID1A:Point) random samples of size 24 with seed 1183679	24
24 (ARID1A:Point)	ARID1A	(ARID1A:Point) random samples of size 24 with seed 1204847	24
24 (ARID1A:Point)	ARID1A	(ARID1A:Point) random samples of size 24 with seed 1226015	24
25 (ARID1A:Point)	ARID1A	(ARID1A:Point) random samples of size 25 with seed 3143711	25
25 (ARID1A:Point)	ARID1A	(ARID1A:Point) random samples of size 25 with seed 3152351	25
25 (ARID1A:Point)	ARID1A	(ARID1A:Point) random samples of size 25 with seed 3160991	25
25 (ARID1A:Point)	ARID1A	(ARID1A:Point) random samples of size 25 with seed 3169631	25
25 (ARID1A:Point)	ARID1A	(ARID1A:Point) random samples of size 25 with seed 3178271	25
26 (ARID1A:Point)	ARID1A	(ARID1A:Point) random samples of size 26 with seed 7712543	26
26 (ARID1A:Point)	ARID1A	(ARID1A:Point) random samples of size 26 with seed 7716575	26
26 (ARID1A:Point)	ARID1A	(ARID1A:Point) random samples of size 26 with seed 7720607	26
26 (ARID1A:Point)	ARID1A	(ARID1A:Point) random samples of size 26 with seed 7724639	26
26 (ARID1A:Point)	ARID1A	(ARID1A:Point) random samples of size 26 with seed 7728671	26
30 (ARID1A:Point)	ARID1A	(ARID1A:Point) random samples of size 30 with seed 451807	30
30 (ARID1A:Point)	ARID1A	(ARID1A:Point) random samples of size 30 with seed 472975	30
30 (ARID1A:Point)	ARID1A	(ARID1A:Point) random samples of size 30 with seed 494143	30
30 (ARID1A:Point)	ARID1A	(ARID1A:Point) random samples of size 30 with seed 515311	30
30 (ARID1A:Point)	ARID1A	(ARID1A:Point) random samples of size 30 with seed 536479	30
31 (ARID1A:Point)	ARID1A	(ARID1A:Point) random samples of size 31 with seed 240127	31
31 (ARID1A:Point)	ARID1A	(ARID1A:Point) random samples of size 31 with seed 261295	31
31 (ARID1A:Point)	ARID1A	(ARID1A:Point) random samples of size 31 with seed 282463	31
31 (ARID1A:Point)	ARID1A	(ARID1A:Point) random samples of size 31 with seed 303631	31
31 (ARID1A:Point)	ARID1A	(ARID1A:Point) random samples of size 31 with seed 324799	31
32 (ARID1A:Point)	ARID1A	(ARID1A:Point) random samples of size 32 with seed 755999	32
32 (ARID1A:Point)	ARID1A	(ARID1A:Point) random samples of size 32 with seed 764639	32
32 (ARID1A:Point)	ARID1A	(ARID1A:Point) random samples of size 32 with seed 773279	32
32 (ARID1A:Point)	ARID1A	(ARID1A:Point) random samples of size 32 with seed 781919	32
32 (ARID1A:Point)	ARID1A	(ARID1A:Point) random samples of size 32 with seed 790559	32
32 (ARID1A:Point)	ARID1A	(ARID1A:Point) random samples of size 32 with seed 4265183	32
32 (ARID1A:Point)	ARID1A	(ARID1A:Point) random samples of size 32 with seed 4269215	32
32 (ARID1A:Point)	ARID1A	(ARID1A:Point) random samples of size 32 with seed 4273247	32
32 (ARID1A:Point)	ARID1A	(ARID1A:Point) random samples of size 32 with seed 4277279	32
32 (ARID1A:Point)	ARID1A	(ARID1A:Point) random samples of size 32 with seed 4281311	32
33 (ARID1A:Point)	ARID1A	(ARID1A:Point) random samples of size 33 with seed 1062751	33
33 (ARID1A:Point)	ARID1A	(ARID1A:Point) random samples of size 33 with seed 1083919	33
33 (ARID1A:Point)	ARID1A	(ARID1A:Point) random samples of size 33 with seed 1105087	33
33 (ARID1A:Point)	ARID1A	(ARID1A:Point) random samples of size 33 with seed 1126255	33
33 (ARID1A:Point)	ARID1A	(ARID1A:Point) random samples of size 33 with seed 1147423	33
33 (ARID1A:Point)	ARID1A	(ARID1A:Point) random samples of size 33 with seed 2979919	33
33 (ARID1A:Point)	ARID1A	(ARID1A:Point) random samples of size 33 with seed 3001087	33
33 (ARID1A:Point)	ARID1A	(ARID1A:Point) random samples of size 33 with seed 3014111	33
33 (ARID1A:Point)	ARID1A	(ARID1A:Point) random samples of size 33 with seed 3022255	33
33 (ARID1A:Point)	ARID1A	(ARID1A:Point) random samples of size 33 with seed 3022751	33
33 (ARID1A:Point)	ARID1A	(ARID1A:Point) random samples of size 33 with seed 3031391	33
33 (ARID1A:Point)	ARID1A	(ARID1A:Point) random samples of size 33 with seed 3040031	33
33 (ARID1A:Point)	ARID1A	(ARID1A:Point) random samples of size 33 with seed 3043423	33
33 (ARID1A:Point)	ARID1A	(ARID1A:Point) random samples of size 33 with seed 3048671	33
33 (ARID1A:Point)	ARID1A	(ARID1A:Point) random samples of size 33 with seed 3064591	33
34 (ARID1A:Point)	ARID1A	(ARID1A:Point) random samples of size 34 with seed 90015	34
34 (ARID1A:Point)	ARID1A	(ARID1A:Point) random samples of size 34 with seed 94047	34
34 (ARID1A:Point)	ARID1A	(ARID1A:Point) random samples of size 34 with seed 98079	34
34 (ARID1A:Point)	ARID1A	(ARID1A:Point) random samples of size 34 with seed 102111	34
34 (ARID1A:Point)	ARID1A	(ARID1A:Point) random samples of size 34 with seed 106143	34
34 (ARID1A:Point)	ARID1A	(ARID1A:Point) random samples of size 34 with seed 2668511	34
34 (ARID1A:Point)	ARID1A	(ARID1A:Point) random samples of size 34 with seed 2677151	34
34 (ARID1A:Point)	ARID1A	(ARID1A:Point) random samples of size 34 with seed 2685791	34
34 (ARID1A:Point)	ARID1A	(ARID1A:Point) random samples of size 34 with seed 2694431	34
34 (ARID1A:Point)	ARID1A	(ARID1A:Point) random samples of size 34 with seed 2703071	34
35 (ARID1A:Point)	ARID1A	(ARID1A:Point) random samples of size 35 with seed 8236703	35
35 (ARID1A:Point)	ARID1A	(ARID1A:Point) random samples of size 35 with seed 8240735	35
35 (ARID1A:Point)	ARID1A	(ARID1A:Point) random samples of size 35 with seed 8244767	35
35 (ARID1A:Point)	ARID1A	(ARID1A:Point) random samples of size 35 with seed 8248799	35
35 (ARID1A:Point)	ARID1A	(ARID1A:Point) random samples of size 35 with seed 8252831	35
37 (ARID1A:Point)	ARID1A	(ARID1A:Point) random samples of size 37 with seed 842399	37
37 (ARID1A:Point)	ARID1A	(ARID1A:Point) random samples of size 37 with seed 851039	37
37 (ARID1A:Point)	ARID1A	(ARID1A:Point) random samples of size 37 with seed 859679	37
37 (ARID1A:Point)	ARID1A	(ARID1A:Point) random samples of size 37 with seed 868319	37
37 (ARID1A:Point)	ARID1A	(ARID1A:Point) random samples of size 37 with seed 876959	37
38 (ARID1A:Point)	ARID1A	(ARID1A:Point) random samples of size 38 with seed 2834783	38
38 (ARID1A:Point)	ARID1A	(ARID1A:Point) random samples of size 38 with seed 2855951	38
38 (ARID1A:Point)	ARID1A	(ARID1A:Point) random samples of size 38 with seed 2877119	38
38 (ARID1A:Point)	ARID1A	(ARID1A:Point) random samples of size 38 with seed 2898287	38
38 (ARID1A:Point)	ARID1A	(ARID1A:Point) random samples of size 38 with seed 2919455	38
39 (ARID1A:Point)	ARID1A	(ARID1A:Point) random samples of size 39 with seed 4950623	39
39 (ARID1A:Point)	ARID1A	(ARID1A:Point) random samples of size 39 with seed 4954655	39
39 (ARID1A:Point)	ARID1A	(ARID1A:Point) random samples of size 39 with seed 4958687	39
39 (ARID1A:Point)	ARID1A	(ARID1A:Point) random samples of size 39 with seed 4962719	39
39 (ARID1A:Point)	ARID1A	(ARID1A:Point) random samples of size 39 with seed 4966751	39
41 (ARID1A:Point)	ARID1A	(ARID1A:Point) random samples of size 41 with seed 202207	41
41 (ARID1A:Point)	ARID1A	(ARID1A:Point) random samples of size 41 with seed 210847	41
41 (ARID1A:Point)	ARID1A	(ARID1A:Point) random samples of size 41 with seed 219487	41
41 (ARID1A:Point)	ARID1A	(ARID1A:Point) random samples of size 41 with seed 228127	41
41 (ARID1A:Point)	ARID1A	(ARID1A:Point) random samples of size 41 with seed 236767	41
42 (ARID1A:Point)	ARID1A	(ARID1A:Point) random samples of size 42 with seed 6422303	42
42 (ARID1A:Point)	ARID1A	(ARID1A:Point) random samples of size 42 with seed 6426335	42
42 (ARID1A:Point)	ARID1A	(ARID1A:Point) random samples of size 42 with seed 6430367	42
42 (ARID1A:Point)	ARID1A	(ARID1A:Point) random samples of size 42 with seed 6434399	42
42 (ARID1A:Point)	ARID1A	(ARID1A:Point) random samples of size 42 with seed 6438431	42
63 (ARID1A:Point)	ARID1A	(ARID1A:Point) random samples of size 63 with seed 3787343	63
63 (ARID1A:Point)	ARID1A	(ARID1A:Point) random samples of size 63 with seed 3808511	63
63 (ARID1A:Point)	ARID1A	(ARID1A:Point) random samples of size 63 with seed 3829679	63
63 (ARID1A:Point)	ARID1A	(ARID1A:Point) random samples of size 63 with seed 3850847	63
63 (ARID1A:Point)	ARID1A	(ARID1A:Point) random samples of size 63 with seed 3872015	63
66 (ARID1A:Point)	ARID1A	(ARID1A:Point) random samples of size 66 with seed 3316511	66
66 (ARID1A:Point)	ARID1A	(ARID1A:Point) random samples of size 66 with seed 3325151	66
66 (ARID1A:Point)	ARID1A	(ARID1A:Point) random samples of size 66 with seed 3333791	66
66 (ARID1A:Point)	ARID1A	(ARID1A:Point) random samples of size 66 with seed 3342431	66
66 (ARID1A:Point)	ARID1A	(ARID1A:Point) random samples of size 66 with seed 3351071	66
29 (ARID1B:Point)	ARID1B	(ARID1B:Point) random samples of size 29 with seed 2716895	29
29 (ARID1B:Point)	ARID1B	(ARID1B:Point) random samples of size 29 with seed 2738063	29
29 (ARID1B:Point)	ARID1B	(ARID1B:Point) random samples of size 29 with seed 2759231	29
29 (ARID1B:Point)	ARID1B	(ARID1B:Point) random samples of size 29 with seed 2780399	29
29 (ARID1B:Point)	ARID1B	(ARID1B:Point) random samples of size 29 with seed 2801567	29
36 (ARID1B:Point)	ARID1B	(ARID1B:Point) random samples of size 36 with seed 3831007	36
36 (ARID1B:Point)	ARID1B	(ARID1B:Point) random samples of size 36 with seed 3839647	36
36 (ARID1B:Point)	ARID1B	(ARID1B:Point) random samples of size 36 with seed 3848287	36
36 (ARID1B:Point)	ARID1B	(ARID1B:Point) random samples of size 36 with seed 3856927	36
36 (ARID1B:Point)	ARID1B	(ARID1B:Point) random samples of size 36 with seed 3865567	36
37 (ARID1B:Point)	ARID1B	(ARID1B:Point) random samples of size 37 with seed 19439	37
37 (ARID1B:Point)	ARID1B	(ARID1B:Point) random samples of size 37 with seed 40607	37
37 (ARID1B:Point)	ARID1B	(ARID1B:Point) random samples of size 37 with seed 61775	37
37 (ARID1B:Point)	ARID1B	(ARID1B:Point) random samples of size 37 with seed 4171407	37
37 (ARID1B:Point)	ARID1B	(ARID1B:Point) random samples of size 37 with seed 4192575	37
37 (ARID1B:Point)	ARID1B	(ARID1B:Point) random samples of size 37 with seed 7773023	37
37 (ARID1B:Point)	ARID1B	(ARID1B:Point) random samples of size 37 with seed 7777055	37
37 (ARID1B:Point)	ARID1B	(ARID1B:Point) random samples of size 37 with seed 7781087	37
37 (ARID1B:Point)	ARID1B	(ARID1B:Point) random samples of size 37 with seed 7785119	37
37 (ARID1B:Point)	ARID1B	(ARID1B:Point) random samples of size 37 with seed 7789151	37
44 (ARID1B:Point)	ARID1B	(ARID1B:Point) random samples of size 44 with seed 2103007	44
44 (ARID1B:Point)	ARID1B	(ARID1B:Point) random samples of size 44 with seed 2111647	44
44 (ARID1B:Point)	ARID1B	(ARID1B:Point) random samples of size 44 with seed 2120287	44
44 (ARID1B:Point)	ARID1B	(ARID1B:Point) random samples of size 44 with seed 2128927	44
44 (ARID1B:Point)	ARID1B	(ARID1B:Point) random samples of size 44 with seed 2137567	44
21 (ARID2:Point)	ARID2	(ARID2:Point) random samples of size 21 with seed 1521375	21
21 (ARID2:Point)	ARID2	(ARID2:Point) random samples of size 21 with seed 1525407	21
21 (ARID2:Point)	ARID2	(ARID2:Point) random samples of size 21 with seed 1529439	21
21 (ARID2:Point)	ARID2	(ARID2:Point) random samples of size 21 with seed 1533471	21
21 (ARID2:Point)	ARID2	(ARID2:Point) random samples of size 21 with seed 1537503	21
26 (ARID2:Point)	ARID2	(ARID2:Point) random samples of size 26 with seed 10319	26
26 (ARID2:Point)	ARID2	(ARID2:Point) random samples of size 26 with seed 31487	26
26 (ARID2:Point)	ARID2	(ARID2:Point) random samples of size 26 with seed 52655	26
26 (ARID2:Point)	ARID2	(ARID2:Point) random samples of size 26 with seed 73823	26
26 (ARID2:Point)	ARID2	(ARID2:Point) random samples of size 26 with seed 4183455	26
26 (ARID2:Point)	ARID2	(ARID2:Point) random samples of size 26 with seed 6966623	26
26 (ARID2:Point)	ARID2	(ARID2:Point) random samples of size 26 with seed 6970655	26
26 (ARID2:Point)	ARID2	(ARID2:Point) random samples of size 26 with seed 6974687	26
26 (ARID2:Point)	ARID2	(ARID2:Point) random samples of size 26 with seed 6978719	26
26 (ARID2:Point)	ARID2	(ARID2:Point) random samples of size 26 with seed 6982751	26
27 (ARID2:Point)	ARID2	(ARID2:Point) random samples of size 27 with seed 2409311	27
27 (ARID2:Point)	ARID2	(ARID2:Point) random samples of size 27 with seed 2417951	27
27 (ARID2:Point)	ARID2	(ARID2:Point) random samples of size 27 with seed 2426591	27
27 (ARID2:Point)	ARID2	(ARID2:Point) random samples of size 27 with seed 2435231	27
27 (ARID2:Point)	ARID2	(ARID2:Point) random samples of size 27 with seed 2443871	27
21 (ASXL1:Point)	ASXL1	(ASXL1:Point) random samples of size 21 with seed 183071	21
21 (ASXL1:Point)	ASXL1	(ASXL1:Point) random samples of size 21 with seed 183431	21
21 (ASXL1:Point)	ASXL1	(ASXL1:Point) random samples of size 21 with seed 183791	21
21 (ASXL1:Point)	ASXL1	(ASXL1:Point) random samples of size 21 with seed 184151	21
21 (ASXL1:Point)	ASXL1	(ASXL1:Point) random samples of size 21 with seed 184511	21
27 (ASXL1:Point)	ASXL1	(ASXL1:Point) random samples of size 27 with seed 2411423	27
27 (ASXL1:Point)	ASXL1	(ASXL1:Point) random samples of size 27 with seed 2432591	27
27 (ASXL1:Point)	ASXL1	(ASXL1:Point) random samples of size 27 with seed 2453759	27
27 (ASXL1:Point)	ASXL1	(ASXL1:Point) random samples of size 27 with seed 2474927	27
27 (ASXL1:Point)	ASXL1	(ASXL1:Point) random samples of size 27 with seed 2496095	27
21 (ATR:Point)	ATR	(ATR:Point) random samples of size 21 with seed 1419567	21
21 (ATR:Point)	ATR	(ATR:Point) random samples of size 21 with seed 1440735	21
21 (ATR:Point)	ATR	(ATR:Point) random samples of size 21 with seed 1461903	21
21 (ATR:Point)	ATR	(ATR:Point) random samples of size 21 with seed 1483071	21
21 (ATR:Point)	ATR	(ATR:Point) random samples of size 21 with seed 1504239	21
23 (ATR:Point)	ATR	(ATR:Point) random samples of size 23 with seed 1446815	23
23 (ATR:Point)	ATR	(ATR:Point) random samples of size 23 with seed 1467983	23
23 (ATR:Point)	ATR	(ATR:Point) random samples of size 23 with seed 1489151	23
23 (ATR:Point)	ATR	(ATR:Point) random samples of size 23 with seed 1510319	23
23 (ATR:Point)	ATR	(ATR:Point) random samples of size 23 with seed 1531487	23
30 (ATR:Point)	ATR	(ATR:Point) random samples of size 30 with seed 551711	30
30 (ATR:Point)	ATR	(ATR:Point) random samples of size 30 with seed 560351	30
30 (ATR:Point)	ATR	(ATR:Point) random samples of size 30 with seed 568991	30
30 (ATR:Point)	ATR	(ATR:Point) random samples of size 30 with seed 577631	30
30 (ATR:Point)	ATR	(ATR:Point) random samples of size 30 with seed 586271	30
31 (ATR:Point)	ATR	(ATR:Point) random samples of size 31 with seed 1581855	31
31 (ATR:Point)	ATR	(ATR:Point) random samples of size 31 with seed 1585887	31
31 (ATR:Point)	ATR	(ATR:Point) random samples of size 31 with seed 1589919	31
31 (ATR:Point)	ATR	(ATR:Point) random samples of size 31 with seed 1593951	31
31 (ATR:Point)	ATR	(ATR:Point) random samples of size 31 with seed 1597983	31
33 (ATR:Point)	ATR	(ATR:Point) random samples of size 33 with seed 1933567	33
33 (ATR:Point)	ATR	(ATR:Point) random samples of size 33 with seed 1954735	33
33 (ATR:Point)	ATR	(ATR:Point) random samples of size 33 with seed 1975903	33
33 (ATR:Point)	ATR	(ATR:Point) random samples of size 33 with seed 1997071	33
33 (ATR:Point)	ATR	(ATR:Point) random samples of size 33 with seed 2018239	33
34 (ATR:Point)	ATR	(ATR:Point) random samples of size 34 with seed 2505215	34
34 (ATR:Point)	ATR	(ATR:Point) random samples of size 34 with seed 2526383	34
34 (ATR:Point)	ATR	(ATR:Point) random samples of size 34 with seed 2547551	34
34 (ATR:Point)	ATR	(ATR:Point) random samples of size 34 with seed 2568719	34
34 (ATR:Point)	ATR	(ATR:Point) random samples of size 34 with seed 2589887	34
39 (ATR:Point)	ATR	(ATR:Point) random samples of size 39 with seed 1313727	39
39 (ATR:Point)	ATR	(ATR:Point) random samples of size 39 with seed 1334895	39
39 (ATR:Point)	ATR	(ATR:Point) random samples of size 39 with seed 1356063	39
39 (ATR:Point)	ATR	(ATR:Point) random samples of size 39 with seed 1377231	39
39 (ATR:Point)	ATR	(ATR:Point) random samples of size 39 with seed 1398399	39
43 (ATR:Point)	ATR	(ATR:Point) random samples of size 43 with seed 3312607	43
43 (ATR:Point)	ATR	(ATR:Point) random samples of size 43 with seed 3321247	43
43 (ATR:Point)	ATR	(ATR:Point) random samples of size 43 with seed 3329887	43
43 (ATR:Point)	ATR	(ATR:Point) random samples of size 43 with seed 3338527	43
43 (ATR:Point)	ATR	(ATR:Point) random samples of size 43 with seed 3347167	43
44 (ATR:Point)	ATR	(ATR:Point) random samples of size 44 with seed 2206815	44
44 (ATR:Point)	ATR	(ATR:Point) random samples of size 44 with seed 2210847	44
44 (ATR:Point)	ATR	(ATR:Point) random samples of size 44 with seed 2214879	44
44 (ATR:Point)	ATR	(ATR:Point) random samples of size 44 with seed 2218911	44
44 (ATR:Point)	ATR	(ATR:Point) random samples of size 44 with seed 2222943	44
49 (ATR:Point)	ATR	(ATR:Point) random samples of size 49 with seed 2133199	49
49 (ATR:Point)	ATR	(ATR:Point) random samples of size 49 with seed 2154367	49
49 (ATR:Point)	ATR	(ATR:Point) random samples of size 49 with seed 2175535	49
49 (ATR:Point)	ATR	(ATR:Point) random samples of size 49 with seed 2196703	49
49 (ATR:Point)	ATR	(ATR:Point) random samples of size 49 with seed 2217871	49
49 (ATR:Point)	ATR	(ATR:Point) random samples of size 49 with seed 3870303	49
49 (ATR:Point)	ATR	(ATR:Point) random samples of size 49 with seed 3878943	49
49 (ATR:Point)	ATR	(ATR:Point) random samples of size 49 with seed 3887583	49
49 (ATR:Point)	ATR	(ATR:Point) random samples of size 49 with seed 3896223	49
49 (ATR:Point)	ATR	(ATR:Point) random samples of size 49 with seed 3904863	49
20 (CBFB:Point)	CBFB	(CBFB:Point) random samples of size 20 with seed 306671	20
20 (CBFB:Point)	CBFB	(CBFB:Point) random samples of size 20 with seed 327839	20
20 (CBFB:Point)	CBFB	(CBFB:Point) random samples of size 20 with seed 349007	20
20 (CBFB:Point)	CBFB	(CBFB:Point) random samples of size 20 with seed 370175	20
20 (CBFB:Point)	CBFB	(CBFB:Point) random samples of size 20 with seed 391343	20
20 (CBFB:Point)	CBFB	(CBFB:Point) random samples of size 20 with seed 3827103	20
20 (CBFB:Point)	CBFB	(CBFB:Point) random samples of size 20 with seed 3835743	20
20 (CBFB:Point)	CBFB	(CBFB:Point) random samples of size 20 with seed 3844383	20
20 (CBFB:Point)	CBFB	(CBFB:Point) random samples of size 20 with seed 3853023	20
20 (CBFB:Point)	CBFB	(CBFB:Point) random samples of size 20 with seed 3861663	20
20 (CBFB:Point)	CBFB	(CBFB:Point) random samples of size 20 with seed 7329503	20
20 (CBFB:Point)	CBFB	(CBFB:Point) random samples of size 20 with seed 7333535	20
20 (CBFB:Point)	CBFB	(CBFB:Point) random samples of size 20 with seed 7337567	20
20 (CBFB:Point)	CBFB	(CBFB:Point) random samples of size 20 with seed 7341599	20
20 (CBFB:Point)	CBFB	(CBFB:Point) random samples of size 20 with seed 7345631	20
24 (CBFB:Point)	CBFB	(CBFB:Point) random samples of size 24 with seed 58871	24
24 (CBFB:Point)	CBFB	(CBFB:Point) random samples of size 24 with seed 59231	24
24 (CBFB:Point)	CBFB	(CBFB:Point) random samples of size 24 with seed 59591	24
24 (CBFB:Point)	CBFB	(CBFB:Point) random samples of size 24 with seed 59951	24
24 (CBFB:Point)	CBFB	(CBFB:Point) random samples of size 24 with seed 60311	24
25 (CBFB:Point)	CBFB	(CBFB:Point) random samples of size 25 with seed 463871	25
25 (CBFB:Point)	CBFB	(CBFB:Point) random samples of size 25 with seed 464231	25
25 (CBFB:Point)	CBFB	(CBFB:Point) random samples of size 25 with seed 464591	25
25 (CBFB:Point)	CBFB	(CBFB:Point) random samples of size 25 with seed 464951	25
25 (CBFB:Point)	CBFB	(CBFB:Point) random samples of size 25 with seed 465311	25
27 (CBFB:Point)	CBFB	(CBFB:Point) random samples of size 27 with seed 200831	27
27 (CBFB:Point)	CBFB	(CBFB:Point) random samples of size 27 with seed 221999	27
27 (CBFB:Point)	CBFB	(CBFB:Point) random samples of size 27 with seed 243167	27
27 (CBFB:Point)	CBFB	(CBFB:Point) random samples of size 27 with seed 264335	27
27 (CBFB:Point)	CBFB	(CBFB:Point) random samples of size 27 with seed 285503	27
27 (CBFB:Point)	CBFB	(CBFB:Point) random samples of size 27 with seed 371103	27
27 (CBFB:Point)	CBFB	(CBFB:Point) random samples of size 27 with seed 379743	27
27 (CBFB:Point)	CBFB	(CBFB:Point) random samples of size 27 with seed 388383	27
27 (CBFB:Point)	CBFB	(CBFB:Point) random samples of size 27 with seed 397023	27
27 (CBFB:Point)	CBFB	(CBFB:Point) random samples of size 27 with seed 405663	27
27 (CBFB:Point)	CBFB	(CBFB:Point) random samples of size 27 with seed 4204703	27
27 (CBFB:Point)	CBFB	(CBFB:Point) random samples of size 27 with seed 4208735	27
27 (CBFB:Point)	CBFB	(CBFB:Point) random samples of size 27 with seed 4212767	27
27 (CBFB:Point)	CBFB	(CBFB:Point) random samples of size 27 with seed 4216799	27
27 (CBFB:Point)	CBFB	(CBFB:Point) random samples of size 27 with seed 4220831	27
28 (CBFB:Point)	CBFB	(CBFB:Point) random samples of size 28 with seed 579071	28
28 (CBFB:Point)	CBFB	(CBFB:Point) random samples of size 28 with seed 579431	28
28 (CBFB:Point)	CBFB	(CBFB:Point) random samples of size 28 with seed 579791	28
28 (CBFB:Point)	CBFB	(CBFB:Point) random samples of size 28 with seed 580151	28
28 (CBFB:Point)	CBFB	(CBFB:Point) random samples of size 28 with seed 580511	28
29 (CBFB:Point)	CBFB	(CBFB:Point) random samples of size 29 with seed 62471	29
29 (CBFB:Point)	CBFB	(CBFB:Point) random samples of size 29 with seed 62831	29
29 (CBFB:Point)	CBFB	(CBFB:Point) random samples of size 29 with seed 63191	29
29 (CBFB:Point)	CBFB	(CBFB:Point) random samples of size 29 with seed 63551	29
29 (CBFB:Point)	CBFB	(CBFB:Point) random samples of size 29 with seed 63911	29
32 (CBFB:Point)	CBFB	(CBFB:Point) random samples of size 32 with seed 564671	32
32 (CBFB:Point)	CBFB	(CBFB:Point) random samples of size 32 with seed 565031	32
32 (CBFB:Point)	CBFB	(CBFB:Point) random samples of size 32 with seed 565391	32
32 (CBFB:Point)	CBFB	(CBFB:Point) random samples of size 32 with seed 565751	32
32 (CBFB:Point)	CBFB	(CBFB:Point) random samples of size 32 with seed 566111	32
33 (CBFB:Point)	CBFB	(CBFB:Point) random samples of size 33 with seed 267375	33
33 (CBFB:Point)	CBFB	(CBFB:Point) random samples of size 33 with seed 288543	33
33 (CBFB:Point)	CBFB	(CBFB:Point) random samples of size 33 with seed 309711	33
33 (CBFB:Point)	CBFB	(CBFB:Point) random samples of size 33 with seed 330879	33
33 (CBFB:Point)	CBFB	(CBFB:Point) random samples of size 33 with seed 352047	33
33 (CBFB:Point)	CBFB	(CBFB:Point) random samples of size 33 with seed 400871	33
33 (CBFB:Point)	CBFB	(CBFB:Point) random samples of size 33 with seed 401231	33
33 (CBFB:Point)	CBFB	(CBFB:Point) random samples of size 33 with seed 401591	33
33 (CBFB:Point)	CBFB	(CBFB:Point) random samples of size 33 with seed 401951	33
33 (CBFB:Point)	CBFB	(CBFB:Point) random samples of size 33 with seed 402311	33
33 (CBFB:Point)	CBFB	(CBFB:Point) random samples of size 33 with seed 1192687	33
33 (CBFB:Point)	CBFB	(CBFB:Point) random samples of size 33 with seed 1213855	33
33 (CBFB:Point)	CBFB	(CBFB:Point) random samples of size 33 with seed 1235023	33
33 (CBFB:Point)	CBFB	(CBFB:Point) random samples of size 33 with seed 1256191	33
33 (CBFB:Point)	CBFB	(CBFB:Point) random samples of size 33 with seed 1277359	33
33 (CBFB:Point)	CBFB	(CBFB:Point) random samples of size 33 with seed 4007711	33
33 (CBFB:Point)	CBFB	(CBFB:Point) random samples of size 33 with seed 4016351	33
33 (CBFB:Point)	CBFB	(CBFB:Point) random samples of size 33 with seed 4024991	33
33 (CBFB:Point)	CBFB	(CBFB:Point) random samples of size 33 with seed 4033631	33
33 (CBFB:Point)	CBFB	(CBFB:Point) random samples of size 33 with seed 4042271	33
33 (CBFB:Point)	CBFB	(CBFB:Point) random samples of size 33 with seed 8176223	33
33 (CBFB:Point)	CBFB	(CBFB:Point) random samples of size 33 with seed 8180255	33
33 (CBFB:Point)	CBFB	(CBFB:Point) random samples of size 33 with seed 8184287	33
33 (CBFB:Point)	CBFB	(CBFB:Point) random samples of size 33 with seed 8188319	33
33 (CBFB:Point)	CBFB	(CBFB:Point) random samples of size 33 with seed 8192351	33
34 (CBFB:Point)	CBFB	(CBFB:Point) random samples of size 34 with seed 705935	34
34 (CBFB:Point)	CBFB	(CBFB:Point) random samples of size 34 with seed 727103	34
34 (CBFB:Point)	CBFB	(CBFB:Point) random samples of size 34 with seed 748271	34
34 (CBFB:Point)	CBFB	(CBFB:Point) random samples of size 34 with seed 769439	34
34 (CBFB:Point)	CBFB	(CBFB:Point) random samples of size 34 with seed 790607	34
34 (CBFB:Point)	CBFB	(CBFB:Point) random samples of size 34 with seed 1319775	34
34 (CBFB:Point)	CBFB	(CBFB:Point) random samples of size 34 with seed 1323807	34
34 (CBFB:Point)	CBFB	(CBFB:Point) random samples of size 34 with seed 1327839	34
34 (CBFB:Point)	CBFB	(CBFB:Point) random samples of size 34 with seed 1331871	34
34 (CBFB:Point)	CBFB	(CBFB:Point) random samples of size 34 with seed 1335903	34
34 (CBFB:Point)	CBFB	(CBFB:Point) random samples of size 34 with seed 1926303	34
34 (CBFB:Point)	CBFB	(CBFB:Point) random samples of size 34 with seed 1934943	34
34 (CBFB:Point)	CBFB	(CBFB:Point) random samples of size 34 with seed 1943583	34
34 (CBFB:Point)	CBFB	(CBFB:Point) random samples of size 34 with seed 1952223	34
34 (CBFB:Point)	CBFB	(CBFB:Point) random samples of size 34 with seed 1960863	34
39 (CBFB:Point)	CBFB	(CBFB:Point) random samples of size 39 with seed 2384175	39
39 (CBFB:Point)	CBFB	(CBFB:Point) random samples of size 39 with seed 2405343	39
39 (CBFB:Point)	CBFB	(CBFB:Point) random samples of size 39 with seed 2426511	39
39 (CBFB:Point)	CBFB	(CBFB:Point) random samples of size 39 with seed 2447679	39
39 (CBFB:Point)	CBFB	(CBFB:Point) random samples of size 39 with seed 2468847	39
44 (CBFB:Point)	CBFB	(CBFB:Point) random samples of size 44 with seed 1353023	44
44 (CBFB:Point)	CBFB	(CBFB:Point) random samples of size 44 with seed 1374191	44
44 (CBFB:Point)	CBFB	(CBFB:Point) random samples of size 44 with seed 1395359	44
44 (CBFB:Point)	CBFB	(CBFB:Point) random samples of size 44 with seed 1416527	44
44 (CBFB:Point)	CBFB	(CBFB:Point) random samples of size 44 with seed 1437695	44
57 (CBFB:Point)	CBFB	(CBFB:Point) random samples of size 57 with seed 134287	57
57 (CBFB:Point)	CBFB	(CBFB:Point) random samples of size 57 with seed 155455	57
57 (CBFB:Point)	CBFB	(CBFB:Point) random samples of size 57 with seed 176623	57
57 (CBFB:Point)	CBFB	(CBFB:Point) random samples of size 57 with seed 197791	57
57 (CBFB:Point)	CBFB	(CBFB:Point) random samples of size 57 with seed 218959	57
20 (CDH1:Point)	CDH1	(CDH1:Point) random samples of size 20 with seed 503471	20
20 (CDH1:Point)	CDH1	(CDH1:Point) random samples of size 20 with seed 503831	20
20 (CDH1:Point)	CDH1	(CDH1:Point) random samples of size 20 with seed 504191	20
20 (CDH1:Point)	CDH1	(CDH1:Point) random samples of size 20 with seed 504551	20
20 (CDH1:Point)	CDH1	(CDH1:Point) random samples of size 20 with seed 504911	20
21 (CDH1:Point)	CDH1	(CDH1:Point) random samples of size 21 with seed 2239039	21
21 (CDH1:Point)	CDH1	(CDH1:Point) random samples of size 21 with seed 2260207	21
21 (CDH1:Point)	CDH1	(CDH1:Point) random samples of size 21 with seed 2281375	21
21 (CDH1:Point)	CDH1	(CDH1:Point) random samples of size 21 with seed 2302543	21
21 (CDH1:Point)	CDH1	(CDH1:Point) random samples of size 21 with seed 2323711	21
25 (CDH1:Point)	CDH1	(CDH1:Point) random samples of size 25 with seed 1114095	25
25 (CDH1:Point)	CDH1	(CDH1:Point) random samples of size 25 with seed 1135263	25
25 (CDH1:Point)	CDH1	(CDH1:Point) random samples of size 25 with seed 1156431	25
25 (CDH1:Point)	CDH1	(CDH1:Point) random samples of size 25 with seed 1177599	25
25 (CDH1:Point)	CDH1	(CDH1:Point) random samples of size 25 with seed 1198767	25
29 (CDH1:Point)	CDH1	(CDH1:Point) random samples of size 29 with seed 1180639	29
29 (CDH1:Point)	CDH1	(CDH1:Point) random samples of size 29 with seed 1201807	29
29 (CDH1:Point)	CDH1	(CDH1:Point) random samples of size 29 with seed 1222975	29
29 (CDH1:Point)	CDH1	(CDH1:Point) random samples of size 29 with seed 1244143	29
29 (CDH1:Point)	CDH1	(CDH1:Point) random samples of size 29 with seed 1265311	29
29 (CDH1:Point)	CDH1	(CDH1:Point) random samples of size 29 with seed 2751007	29
29 (CDH1:Point)	CDH1	(CDH1:Point) random samples of size 29 with seed 2759647	29
29 (CDH1:Point)	CDH1	(CDH1:Point) random samples of size 29 with seed 2768287	29
29 (CDH1:Point)	CDH1	(CDH1:Point) random samples of size 29 with seed 2776927	29
29 (CDH1:Point)	CDH1	(CDH1:Point) random samples of size 29 with seed 2785567	29
32 (CDH1:Point)	CDH1	(CDH1:Point) random samples of size 32 with seed 2315103	32
32 (CDH1:Point)	CDH1	(CDH1:Point) random samples of size 32 with seed 2323743	32
32 (CDH1:Point)	CDH1	(CDH1:Point) random samples of size 32 with seed 2332383	32
32 (CDH1:Point)	CDH1	(CDH1:Point) random samples of size 32 with seed 2341023	32
32 (CDH1:Point)	CDH1	(CDH1:Point) random samples of size 32 with seed 2349663	32
32 (CDH1:Point)	CDH1	(CDH1:Point) random samples of size 32 with seed 3532511	32
32 (CDH1:Point)	CDH1	(CDH1:Point) random samples of size 32 with seed 3541151	32
32 (CDH1:Point)	CDH1	(CDH1:Point) random samples of size 32 with seed 3549791	32
32 (CDH1:Point)	CDH1	(CDH1:Point) random samples of size 32 with seed 3558431	32
32 (CDH1:Point)	CDH1	(CDH1:Point) random samples of size 32 with seed 3567071	32
33 (CDH1:Point)	CDH1	(CDH1:Point) random samples of size 33 with seed 496799	33
33 (CDH1:Point)	CDH1	(CDH1:Point) random samples of size 33 with seed 505439	33
33 (CDH1:Point)	CDH1	(CDH1:Point) random samples of size 33 with seed 514079	33
33 (CDH1:Point)	CDH1	(CDH1:Point) random samples of size 33 with seed 522719	33
33 (CDH1:Point)	CDH1	(CDH1:Point) random samples of size 33 with seed 531359	33
35 (CDH1:Point)	CDH1	(CDH1:Point) random samples of size 35 with seed 2020511	35
35 (CDH1:Point)	CDH1	(CDH1:Point) random samples of size 35 with seed 2029151	35
35 (CDH1:Point)	CDH1	(CDH1:Point) random samples of size 35 with seed 2037791	35
35 (CDH1:Point)	CDH1	(CDH1:Point) random samples of size 35 with seed 2046431	35
35 (CDH1:Point)	CDH1	(CDH1:Point) random samples of size 35 with seed 2055071	35
37 (CDH1:Point)	CDH1	(CDH1:Point) random samples of size 37 with seed 1299615	37
37 (CDH1:Point)	CDH1	(CDH1:Point) random samples of size 37 with seed 1303647	37
37 (CDH1:Point)	CDH1	(CDH1:Point) random samples of size 37 with seed 1307679	37
37 (CDH1:Point)	CDH1	(CDH1:Point) random samples of size 37 with seed 1311711	37
37 (CDH1:Point)	CDH1	(CDH1:Point) random samples of size 37 with seed 1315743	37
44 (CDH1:Point)	CDH1	(CDH1:Point) random samples of size 44 with seed 422111	44
44 (CDH1:Point)	CDH1	(CDH1:Point) random samples of size 44 with seed 430751	44
44 (CDH1:Point)	CDH1	(CDH1:Point) random samples of size 44 with seed 439391	44
44 (CDH1:Point)	CDH1	(CDH1:Point) random samples of size 44 with seed 448031	44
44 (CDH1:Point)	CDH1	(CDH1:Point) random samples of size 44 with seed 456671	44
46 (CDH1:Point)	CDH1	(CDH1:Point) random samples of size 46 with seed 1525407	46
46 (CDH1:Point)	CDH1	(CDH1:Point) random samples of size 46 with seed 1546575	46
46 (CDH1:Point)	CDH1	(CDH1:Point) random samples of size 46 with seed 1567743	46
46 (CDH1:Point)	CDH1	(CDH1:Point) random samples of size 46 with seed 1588911	46
46 (CDH1:Point)	CDH1	(CDH1:Point) random samples of size 46 with seed 1610079	46
54 (CDH1:Point)	CDH1	(CDH1:Point) random samples of size 54 with seed 678687	54
54 (CDH1:Point)	CDH1	(CDH1:Point) random samples of size 54 with seed 699855	54
54 (CDH1:Point)	CDH1	(CDH1:Point) random samples of size 54 with seed 721023	54
54 (CDH1:Point)	CDH1	(CDH1:Point) random samples of size 54 with seed 742191	54
54 (CDH1:Point)	CDH1	(CDH1:Point) random samples of size 54 with seed 763359	54
55 (CDH1:Point)	CDH1	(CDH1:Point) random samples of size 55 with seed 4507103	55
55 (CDH1:Point)	CDH1	(CDH1:Point) random samples of size 55 with seed 4511135	55
55 (CDH1:Point)	CDH1	(CDH1:Point) random samples of size 55 with seed 4515167	55
55 (CDH1:Point)	CDH1	(CDH1:Point) random samples of size 55 with seed 4519199	55
55 (CDH1:Point)	CDH1	(CDH1:Point) random samples of size 55 with seed 4523231	55
57 (CDH1:Point)	CDH1	(CDH1:Point) random samples of size 57 with seed 2582111	57
57 (CDH1:Point)	CDH1	(CDH1:Point) random samples of size 57 with seed 2590751	57
57 (CDH1:Point)	CDH1	(CDH1:Point) random samples of size 57 with seed 2599391	57
57 (CDH1:Point)	CDH1	(CDH1:Point) random samples of size 57 with seed 2608031	57
57 (CDH1:Point)	CDH1	(CDH1:Point) random samples of size 57 with seed 2616671	57
60 (CDH1:Point)	CDH1	(CDH1:Point) random samples of size 60 with seed 681311	60
60 (CDH1:Point)	CDH1	(CDH1:Point) random samples of size 60 with seed 689951	60
60 (CDH1:Point)	CDH1	(CDH1:Point) random samples of size 60 with seed 698591	60
60 (CDH1:Point)	CDH1	(CDH1:Point) random samples of size 60 with seed 707231	60
60 (CDH1:Point)	CDH1	(CDH1:Point) random samples of size 60 with seed 715871	60
20 (CTCF:Point)	CTCF	(CTCF:Point) random samples of size 20 with seed 2617503	20
20 (CTCF:Point)	CTCF	(CTCF:Point) random samples of size 20 with seed 2626143	20
20 (CTCF:Point)	CTCF	(CTCF:Point) random samples of size 20 with seed 2634783	20
20 (CTCF:Point)	CTCF	(CTCF:Point) random samples of size 20 with seed 2643423	20
20 (CTCF:Point)	CTCF	(CTCF:Point) random samples of size 20 with seed 2652063	20
23 (CTCF:Point)	CTCF	(CTCF:Point) random samples of size 23 with seed 545599	23
23 (CTCF:Point)	CTCF	(CTCF:Point) random samples of size 23 with seed 566767	23
23 (CTCF:Point)	CTCF	(CTCF:Point) random samples of size 23 with seed 587935	23
23 (CTCF:Point)	CTCF	(CTCF:Point) random samples of size 23 with seed 609103	23
23 (CTCF:Point)	CTCF	(CTCF:Point) random samples of size 23 with seed 630271	23
23 (CTCF:Point)	CTCF	(CTCF:Point) random samples of size 23 with seed 1788431	23
23 (CTCF:Point)	CTCF	(CTCF:Point) random samples of size 23 with seed 1809599	23
23 (CTCF:Point)	CTCF	(CTCF:Point) random samples of size 23 with seed 1830767	23
23 (CTCF:Point)	CTCF	(CTCF:Point) random samples of size 23 with seed 1851935	23
23 (CTCF:Point)	CTCF	(CTCF:Point) random samples of size 23 with seed 1873103	23
24 (CTCF:Point)	CTCF	(CTCF:Point) random samples of size 24 with seed 2293535	24
24 (CTCF:Point)	CTCF	(CTCF:Point) random samples of size 24 with seed 2314703	24
24 (CTCF:Point)	CTCF	(CTCF:Point) random samples of size 24 with seed 2335871	24
24 (CTCF:Point)	CTCF	(CTCF:Point) random samples of size 24 with seed 2357039	24
24 (CTCF:Point)	CTCF	(CTCF:Point) random samples of size 24 with seed 2378207	24
25 (CTCF:Point)	CTCF	(CTCF:Point) random samples of size 25 with seed 1924575	25
25 (CTCF:Point)	CTCF	(CTCF:Point) random samples of size 25 with seed 1928607	25
25 (CTCF:Point)	CTCF	(CTCF:Point) random samples of size 25 with seed 1932639	25
25 (CTCF:Point)	CTCF	(CTCF:Point) random samples of size 25 with seed 1936671	25
25 (CTCF:Point)	CTCF	(CTCF:Point) random samples of size 25 with seed 1940703	25
36 (CTCF:Point)	CTCF	(CTCF:Point) random samples of size 36 with seed 3046463	36
36 (CTCF:Point)	CTCF	(CTCF:Point) random samples of size 36 with seed 3049503	36
36 (CTCF:Point)	CTCF	(CTCF:Point) random samples of size 36 with seed 3058143	36
36 (CTCF:Point)	CTCF	(CTCF:Point) random samples of size 36 with seed 3066783	36
36 (CTCF:Point)	CTCF	(CTCF:Point) random samples of size 36 with seed 3067631	36
36 (CTCF:Point)	CTCF	(CTCF:Point) random samples of size 36 with seed 3075423	36
36 (CTCF:Point)	CTCF	(CTCF:Point) random samples of size 36 with seed 3084063	36
36 (CTCF:Point)	CTCF	(CTCF:Point) random samples of size 36 with seed 3088799	36
36 (CTCF:Point)	CTCF	(CTCF:Point) random samples of size 36 with seed 3109967	36
36 (CTCF:Point)	CTCF	(CTCF:Point) random samples of size 36 with seed 3131135	36
37 (CTCF:Point)	CTCF	(CTCF:Point) random samples of size 37 with seed 968959	37
37 (CTCF:Point)	CTCF	(CTCF:Point) random samples of size 37 with seed 990127	37
37 (CTCF:Point)	CTCF	(CTCF:Point) random samples of size 37 with seed 1011295	37
37 (CTCF:Point)	CTCF	(CTCF:Point) random samples of size 37 with seed 1032463	37
37 (CTCF:Point)	CTCF	(CTCF:Point) random samples of size 37 with seed 1053631	37
21 (EGFR:Point)	EGFR	(EGFR:Point) random samples of size 21 with seed 115807	21
21 (EGFR:Point)	EGFR	(EGFR:Point) random samples of size 21 with seed 124447	21
21 (EGFR:Point)	EGFR	(EGFR:Point) random samples of size 21 with seed 133087	21
21 (EGFR:Point)	EGFR	(EGFR:Point) random samples of size 21 with seed 141727	21
21 (EGFR:Point)	EGFR	(EGFR:Point) random samples of size 21 with seed 150367	21
30 (EGFR:Point)	EGFR	(EGFR:Point) random samples of size 30 with seed 7067423	30
30 (EGFR:Point)	EGFR	(EGFR:Point) random samples of size 30 with seed 7071455	30
30 (EGFR:Point)	EGFR	(EGFR:Point) random samples of size 30 with seed 7075487	30
30 (EGFR:Point)	EGFR	(EGFR:Point) random samples of size 30 with seed 7079519	30
30 (EGFR:Point)	EGFR	(EGFR:Point) random samples of size 30 with seed 7083551	30
21 (EP300:Point)	EP300	(EP300:Point) random samples of size 21 with seed 282071	21
21 (EP300:Point)	EP300	(EP300:Point) random samples of size 21 with seed 282431	21
21 (EP300:Point)	EP300	(EP300:Point) random samples of size 21 with seed 282791	21
21 (EP300:Point)	EP300	(EP300:Point) random samples of size 21 with seed 283151	21
21 (EP300:Point)	EP300	(EP300:Point) random samples of size 21 with seed 283511	21
21 (EP300:Point)	EP300	(EP300:Point) random samples of size 21 with seed 3654303	21
21 (EP300:Point)	EP300	(EP300:Point) random samples of size 21 with seed 3662943	21
21 (EP300:Point)	EP300	(EP300:Point) random samples of size 21 with seed 3671583	21
21 (EP300:Point)	EP300	(EP300:Point) random samples of size 21 with seed 3680223	21
21 (EP300:Point)	EP300	(EP300:Point) random samples of size 21 with seed 3688863	21
21 (EP300:Point)	EP300	(EP300:Point) random samples of size 21 with seed 6825503	21
21 (EP300:Point)	EP300	(EP300:Point) random samples of size 21 with seed 6829535	21
21 (EP300:Point)	EP300	(EP300:Point) random samples of size 21 with seed 6833567	21
21 (EP300:Point)	EP300	(EP300:Point) random samples of size 21 with seed 6837599	21
21 (EP300:Point)	EP300	(EP300:Point) random samples of size 21 with seed 6841631	21
22 (EP300:Point)	EP300	(EP300:Point) random samples of size 22 with seed 1282207	22
22 (EP300:Point)	EP300	(EP300:Point) random samples of size 22 with seed 1290847	22
22 (EP300:Point)	EP300	(EP300:Point) random samples of size 22 with seed 1299487	22
22 (EP300:Point)	EP300	(EP300:Point) random samples of size 22 with seed 1308127	22
22 (EP300:Point)	EP300	(EP300:Point) random samples of size 22 with seed 1316767	22
23 (EP300:Point)	EP300	(EP300:Point) random samples of size 23 with seed 4527263	23
23 (EP300:Point)	EP300	(EP300:Point) random samples of size 23 with seed 4531295	23
23 (EP300:Point)	EP300	(EP300:Point) random samples of size 23 with seed 4535327	23
23 (EP300:Point)	EP300	(EP300:Point) random samples of size 23 with seed 4539359	23
23 (EP300:Point)	EP300	(EP300:Point) random samples of size 23 with seed 4543391	23
32 (EP300:Point)	EP300	(EP300:Point) random samples of size 32 with seed 3285391	32
32 (EP300:Point)	EP300	(EP300:Point) random samples of size 32 with seed 3306559	32
32 (EP300:Point)	EP300	(EP300:Point) random samples of size 32 with seed 3327727	32
32 (EP300:Point)	EP300	(EP300:Point) random samples of size 32 with seed 3348895	32
32 (EP300:Point)	EP300	(EP300:Point) random samples of size 32 with seed 3370063	32
33 (EP300:Point)	EP300	(EP300:Point) random samples of size 33 with seed 2768239	33
33 (EP300:Point)	EP300	(EP300:Point) random samples of size 33 with seed 2789407	33
33 (EP300:Point)	EP300	(EP300:Point) random samples of size 33 with seed 2810575	33
33 (EP300:Point)	EP300	(EP300:Point) random samples of size 33 with seed 2831743	33
33 (EP300:Point)	EP300	(EP300:Point) random samples of size 33 with seed 2852911	33
35 (EP300:Point)	EP300	(EP300:Point) random samples of size 35 with seed 6079583	35
35 (EP300:Point)	EP300	(EP300:Point) random samples of size 35 with seed 6083615	35
35 (EP300:Point)	EP300	(EP300:Point) random samples of size 35 with seed 6087647	35
35 (EP300:Point)	EP300	(EP300:Point) random samples of size 35 with seed 6091679	35
35 (EP300:Point)	EP300	(EP300:Point) random samples of size 35 with seed 6095711	35
42 (EP300:Point)	EP300	(EP300:Point) random samples of size 42 with seed 3611103	42
42 (EP300:Point)	EP300	(EP300:Point) random samples of size 42 with seed 3619743	42
42 (EP300:Point)	EP300	(EP300:Point) random samples of size 42 with seed 3628383	42
42 (EP300:Point)	EP300	(EP300:Point) random samples of size 42 with seed 3637023	42
42 (EP300:Point)	EP300	(EP300:Point) random samples of size 42 with seed 3645663	42
43 (EP300:Point)	EP300	(EP300:Point) random samples of size 43 with seed 694815	43
43 (EP300:Point)	EP300	(EP300:Point) random samples of size 43 with seed 698847	43
43 (EP300:Point)	EP300	(EP300:Point) random samples of size 43 with seed 702879	43
43 (EP300:Point)	EP300	(EP300:Point) random samples of size 43 with seed 706911	43
43 (EP300:Point)	EP300	(EP300:Point) random samples of size 43 with seed 710943	43
44 (EP300:Point)	EP300	(EP300:Point) random samples of size 44 with seed 1026911	44
44 (EP300:Point)	EP300	(EP300:Point) random samples of size 44 with seed 1035551	44
44 (EP300:Point)	EP300	(EP300:Point) random samples of size 44 with seed 1044191	44
44 (EP300:Point)	EP300	(EP300:Point) random samples of size 44 with seed 1052831	44
44 (EP300:Point)	EP300	(EP300:Point) random samples of size 44 with seed 1061471	44
20 (ERBB2:Point)	ERBB2	(ERBB2:Point) random samples of size 20 with seed 2362207	20
20 (ERBB2:Point)	ERBB2	(ERBB2:Point) random samples of size 20 with seed 2370847	20
20 (ERBB2:Point)	ERBB2	(ERBB2:Point) random samples of size 20 with seed 2379487	20
20 (ERBB2:Point)	ERBB2	(ERBB2:Point) random samples of size 20 with seed 2388127	20
20 (ERBB2:Point)	ERBB2	(ERBB2:Point) random samples of size 20 with seed 2396767	20
21 (ERBB2:Point)	ERBB2	(ERBB2:Point) random samples of size 21 with seed 3057311	21
21 (ERBB2:Point)	ERBB2	(ERBB2:Point) random samples of size 21 with seed 3065951	21
21 (ERBB2:Point)	ERBB2	(ERBB2:Point) random samples of size 21 with seed 3074591	21
21 (ERBB2:Point)	ERBB2	(ERBB2:Point) random samples of size 21 with seed 3083231	21
21 (ERBB2:Point)	ERBB2	(ERBB2:Point) random samples of size 21 with seed 3091871	21
22 (ERBB2:Point)	ERBB2	(ERBB2:Point) random samples of size 22 with seed 2347935	22
22 (ERBB2:Point)	ERBB2	(ERBB2:Point) random samples of size 22 with seed 2351967	22
22 (ERBB2:Point)	ERBB2	(ERBB2:Point) random samples of size 22 with seed 2355999	22
22 (ERBB2:Point)	ERBB2	(ERBB2:Point) random samples of size 22 with seed 2360031	22
22 (ERBB2:Point)	ERBB2	(ERBB2:Point) random samples of size 22 with seed 2364063	22
27 (ERBB2:Point)	ERBB2	(ERBB2:Point) random samples of size 27 with seed 634207	27
27 (ERBB2:Point)	ERBB2	(ERBB2:Point) random samples of size 27 with seed 642847	27
27 (ERBB2:Point)	ERBB2	(ERBB2:Point) random samples of size 27 with seed 651487	27
27 (ERBB2:Point)	ERBB2	(ERBB2:Point) random samples of size 27 with seed 660127	27
27 (ERBB2:Point)	ERBB2	(ERBB2:Point) random samples of size 27 with seed 668767	27
31 (ERBB2:Point)	ERBB2	(ERBB2:Point) random samples of size 31 with seed 2189407	31
31 (ERBB2:Point)	ERBB2	(ERBB2:Point) random samples of size 31 with seed 2198047	31
31 (ERBB2:Point)	ERBB2	(ERBB2:Point) random samples of size 31 with seed 2206687	31
31 (ERBB2:Point)	ERBB2	(ERBB2:Point) random samples of size 31 with seed 2215327	31
31 (ERBB2:Point)	ERBB2	(ERBB2:Point) random samples of size 31 with seed 2223967	31
33 (ERBB2:Point)	ERBB2	(ERBB2:Point) random samples of size 33 with seed 634335	33
33 (ERBB2:Point)	ERBB2	(ERBB2:Point) random samples of size 33 with seed 638367	33
33 (ERBB2:Point)	ERBB2	(ERBB2:Point) random samples of size 33 with seed 642399	33
33 (ERBB2:Point)	ERBB2	(ERBB2:Point) random samples of size 33 with seed 646431	33
33 (ERBB2:Point)	ERBB2	(ERBB2:Point) random samples of size 33 with seed 650463	33
37 (ERBB2:Point)	ERBB2	(ERBB2:Point) random samples of size 37 with seed 1627807	37
37 (ERBB2:Point)	ERBB2	(ERBB2:Point) random samples of size 37 with seed 1636447	37
37 (ERBB2:Point)	ERBB2	(ERBB2:Point) random samples of size 37 with seed 1645087	37
37 (ERBB2:Point)	ERBB2	(ERBB2:Point) random samples of size 37 with seed 1653727	37
37 (ERBB2:Point)	ERBB2	(ERBB2:Point) random samples of size 37 with seed 1662367	37
22 (ERBB3:Point)	ERBB3	(ERBB3:Point) random samples of size 22 with seed 4970783	22
22 (ERBB3:Point)	ERBB3	(ERBB3:Point) random samples of size 22 with seed 4974815	22
22 (ERBB3:Point)	ERBB3	(ERBB3:Point) random samples of size 22 with seed 4978847	22
22 (ERBB3:Point)	ERBB3	(ERBB3:Point) random samples of size 22 with seed 4982879	22
22 (ERBB3:Point)	ERBB3	(ERBB3:Point) random samples of size 22 with seed 4986911	22
23 (ERBB3:Point)	ERBB3	(ERBB3:Point) random samples of size 23 with seed 1804511	23
23 (ERBB3:Point)	ERBB3	(ERBB3:Point) random samples of size 23 with seed 1813151	23
23 (ERBB3:Point)	ERBB3	(ERBB3:Point) random samples of size 23 with seed 1821791	23
23 (ERBB3:Point)	ERBB3	(ERBB3:Point) random samples of size 23 with seed 1830431	23
23 (ERBB3:Point)	ERBB3	(ERBB3:Point) random samples of size 23 with seed 1839071	23
26 (FANCA:Point)	FANCA	(FANCA:Point) random samples of size 26 with seed 1325407	26
26 (FANCA:Point)	FANCA	(FANCA:Point) random samples of size 26 with seed 1334047	26
26 (FANCA:Point)	FANCA	(FANCA:Point) random samples of size 26 with seed 1342687	26
26 (FANCA:Point)	FANCA	(FANCA:Point) random samples of size 26 with seed 1351327	26
26 (FANCA:Point)	FANCA	(FANCA:Point) random samples of size 26 with seed 1359967	26
26 (FANCA:Point)	FANCA	(FANCA:Point) random samples of size 26 with seed 2344879	26
26 (FANCA:Point)	FANCA	(FANCA:Point) random samples of size 26 with seed 2366047	26
26 (FANCA:Point)	FANCA	(FANCA:Point) random samples of size 26 with seed 2387215	26
26 (FANCA:Point)	FANCA	(FANCA:Point) random samples of size 26 with seed 2408383	26
26 (FANCA:Point)	FANCA	(FANCA:Point) random samples of size 26 with seed 2429551	26
26 (FANCA:Point)	FANCA	(FANCA:Point) random samples of size 26 with seed 7248863	26
26 (FANCA:Point)	FANCA	(FANCA:Point) random samples of size 26 with seed 7252895	26
26 (FANCA:Point)	FANCA	(FANCA:Point) random samples of size 26 with seed 7256927	26
26 (FANCA:Point)	FANCA	(FANCA:Point) random samples of size 26 with seed 7260959	26
26 (FANCA:Point)	FANCA	(FANCA:Point) random samples of size 26 with seed 7264991	26
21 (FANCD2:Point)	FANCD2	(FANCD2:Point) random samples of size 21 with seed 3125055	21
21 (FANCD2:Point)	FANCD2	(FANCD2:Point) random samples of size 21 with seed 3146223	21
21 (FANCD2:Point)	FANCD2	(FANCD2:Point) random samples of size 21 with seed 3167391	21
21 (FANCD2:Point)	FANCD2	(FANCD2:Point) random samples of size 21 with seed 3188559	21
21 (FANCD2:Point)	FANCD2	(FANCD2:Point) random samples of size 21 with seed 3209727	21
20 (GATA3:Point)	GATA3	(GATA3:Point) random samples of size 20 with seed 627671	20
20 (GATA3:Point)	GATA3	(GATA3:Point) random samples of size 20 with seed 628031	20
20 (GATA3:Point)	GATA3	(GATA3:Point) random samples of size 20 with seed 628391	20
20 (GATA3:Point)	GATA3	(GATA3:Point) random samples of size 20 with seed 628751	20
20 (GATA3:Point)	GATA3	(GATA3:Point) random samples of size 20 with seed 629111	20
23 (GATA3:Point)	GATA3	(GATA3:Point) random samples of size 23 with seed 3269407	23
23 (GATA3:Point)	GATA3	(GATA3:Point) random samples of size 23 with seed 3278047	23
23 (GATA3:Point)	GATA3	(GATA3:Point) random samples of size 23 with seed 3286687	23
23 (GATA3:Point)	GATA3	(GATA3:Point) random samples of size 23 with seed 3295327	23
23 (GATA3:Point)	GATA3	(GATA3:Point) random samples of size 23 with seed 3303967	23
24 (GATA3:Point)	GATA3	(GATA3:Point) random samples of size 24 with seed 7611743	24
24 (GATA3:Point)	GATA3	(GATA3:Point) random samples of size 24 with seed 7615775	24
24 (GATA3:Point)	GATA3	(GATA3:Point) random samples of size 24 with seed 7619807	24
24 (GATA3:Point)	GATA3	(GATA3:Point) random samples of size 24 with seed 7623839	24
24 (GATA3:Point)	GATA3	(GATA3:Point) random samples of size 24 with seed 7627871	24
25 (GATA3:Point)	GATA3	(GATA3:Point) random samples of size 25 with seed 392415	25
25 (GATA3:Point)	GATA3	(GATA3:Point) random samples of size 25 with seed 396447	25
25 (GATA3:Point)	GATA3	(GATA3:Point) random samples of size 25 with seed 400479	25
25 (GATA3:Point)	GATA3	(GATA3:Point) random samples of size 25 with seed 404511	25
25 (GATA3:Point)	GATA3	(GATA3:Point) random samples of size 25 with seed 408543	25
25 (GATA3:Point)	GATA3	(GATA3:Point) random samples of size 25 with seed 427711	25
25 (GATA3:Point)	GATA3	(GATA3:Point) random samples of size 25 with seed 448879	25
25 (GATA3:Point)	GATA3	(GATA3:Point) random samples of size 25 with seed 470047	25
25 (GATA3:Point)	GATA3	(GATA3:Point) random samples of size 25 with seed 491215	25
25 (GATA3:Point)	GATA3	(GATA3:Point) random samples of size 25 with seed 512383	25
25 (GATA3:Point)	GATA3	(GATA3:Point) random samples of size 25 with seed 755295	25
25 (GATA3:Point)	GATA3	(GATA3:Point) random samples of size 25 with seed 759327	25
25 (GATA3:Point)	GATA3	(GATA3:Point) random samples of size 25 with seed 763359	25
25 (GATA3:Point)	GATA3	(GATA3:Point) random samples of size 25 with seed 767391	25
25 (GATA3:Point)	GATA3	(GATA3:Point) random samples of size 25 with seed 771423	25
25 (GATA3:Point)	GATA3	(GATA3:Point) random samples of size 25 with seed 1616047	25
25 (GATA3:Point)	GATA3	(GATA3:Point) random samples of size 25 with seed 1637215	25
25 (GATA3:Point)	GATA3	(GATA3:Point) random samples of size 25 with seed 1658383	25
25 (GATA3:Point)	GATA3	(GATA3:Point) random samples of size 25 with seed 1679551	25
25 (GATA3:Point)	GATA3	(GATA3:Point) random samples of size 25 with seed 1700719	25
26 (GATA3:Point)	GATA3	(GATA3:Point) random samples of size 26 with seed 519671	26
26 (GATA3:Point)	GATA3	(GATA3:Point) random samples of size 26 with seed 520031	26
26 (GATA3:Point)	GATA3	(GATA3:Point) random samples of size 26 with seed 520391	26
26 (GATA3:Point)	GATA3	(GATA3:Point) random samples of size 26 with seed 520751	26
26 (GATA3:Point)	GATA3	(GATA3:Point) random samples of size 26 with seed 521111	26
28 (GATA3:Point)	GATA3	(GATA3:Point) random samples of size 28 with seed 1400415	28
28 (GATA3:Point)	GATA3	(GATA3:Point) random samples of size 28 with seed 1404447	28
28 (GATA3:Point)	GATA3	(GATA3:Point) random samples of size 28 with seed 1408479	28
28 (GATA3:Point)	GATA3	(GATA3:Point) random samples of size 28 with seed 1412511	28
28 (GATA3:Point)	GATA3	(GATA3:Point) random samples of size 28 with seed 1416543	28
29 (GATA3:Point)	GATA3	(GATA3:Point) random samples of size 29 with seed 118271	29
29 (GATA3:Point)	GATA3	(GATA3:Point) random samples of size 29 with seed 118631	29
29 (GATA3:Point)	GATA3	(GATA3:Point) random samples of size 29 with seed 118991	29
29 (GATA3:Point)	GATA3	(GATA3:Point) random samples of size 29 with seed 119351	29
29 (GATA3:Point)	GATA3	(GATA3:Point) random samples of size 29 with seed 119711	29
29 (GATA3:Point)	GATA3	(GATA3:Point) random samples of size 29 with seed 409871	29
29 (GATA3:Point)	GATA3	(GATA3:Point) random samples of size 29 with seed 410231	29
29 (GATA3:Point)	GATA3	(GATA3:Point) random samples of size 29 with seed 410591	29
29 (GATA3:Point)	GATA3	(GATA3:Point) random samples of size 29 with seed 410951	29
29 (GATA3:Point)	GATA3	(GATA3:Point) random samples of size 29 with seed 411311	29
35 (GATA3:Point)	GATA3	(GATA3:Point) random samples of size 35 with seed 8156063	35
35 (GATA3:Point)	GATA3	(GATA3:Point) random samples of size 35 with seed 8160095	35
35 (GATA3:Point)	GATA3	(GATA3:Point) random samples of size 35 with seed 8164127	35
35 (GATA3:Point)	GATA3	(GATA3:Point) random samples of size 35 with seed 8168159	35
35 (GATA3:Point)	GATA3	(GATA3:Point) random samples of size 35 with seed 8172191	35
36 (GATA3:Point)	GATA3	(GATA3:Point) random samples of size 36 with seed 539999	36
36 (GATA3:Point)	GATA3	(GATA3:Point) random samples of size 36 with seed 548639	36
36 (GATA3:Point)	GATA3	(GATA3:Point) random samples of size 36 with seed 557279	36
36 (GATA3:Point)	GATA3	(GATA3:Point) random samples of size 36 with seed 565919	36
36 (GATA3:Point)	GATA3	(GATA3:Point) random samples of size 36 with seed 574559	36
36 (GATA3:Point)	GATA3	(GATA3:Point) random samples of size 36 with seed 611471	36
36 (GATA3:Point)	GATA3	(GATA3:Point) random samples of size 36 with seed 611831	36
36 (GATA3:Point)	GATA3	(GATA3:Point) random samples of size 36 with seed 612191	36
36 (GATA3:Point)	GATA3	(GATA3:Point) random samples of size 36 with seed 612551	36
36 (GATA3:Point)	GATA3	(GATA3:Point) random samples of size 36 with seed 612911	36
36 (GATA3:Point)	GATA3	(GATA3:Point) random samples of size 36 with seed 2232607	36
36 (GATA3:Point)	GATA3	(GATA3:Point) random samples of size 36 with seed 2241247	36
36 (GATA3:Point)	GATA3	(GATA3:Point) random samples of size 36 with seed 2249887	36
36 (GATA3:Point)	GATA3	(GATA3:Point) random samples of size 36 with seed 2258527	36
36 (GATA3:Point)	GATA3	(GATA3:Point) random samples of size 36 with seed 2267167	36
38 (GATA3:Point)	GATA3	(GATA3:Point) random samples of size 38 with seed 13359	38
38 (GATA3:Point)	GATA3	(GATA3:Point) random samples of size 38 with seed 34527	38
38 (GATA3:Point)	GATA3	(GATA3:Point) random samples of size 38 with seed 1239135	38
38 (GATA3:Point)	GATA3	(GATA3:Point) random samples of size 38 with seed 1243167	38
38 (GATA3:Point)	GATA3	(GATA3:Point) random samples of size 38 with seed 1247199	38
38 (GATA3:Point)	GATA3	(GATA3:Point) random samples of size 38 with seed 1251231	38
38 (GATA3:Point)	GATA3	(GATA3:Point) random samples of size 38 with seed 1255263	38
38 (GATA3:Point)	GATA3	(GATA3:Point) random samples of size 38 with seed 1537503	38
38 (GATA3:Point)	GATA3	(GATA3:Point) random samples of size 38 with seed 1546143	38
38 (GATA3:Point)	GATA3	(GATA3:Point) random samples of size 38 with seed 1554783	38
38 (GATA3:Point)	GATA3	(GATA3:Point) random samples of size 38 with seed 1563423	38
38 (GATA3:Point)	GATA3	(GATA3:Point) random samples of size 38 with seed 1572063	38
38 (GATA3:Point)	GATA3	(GATA3:Point) random samples of size 38 with seed 2247135	38
38 (GATA3:Point)	GATA3	(GATA3:Point) random samples of size 38 with seed 2251167	38
38 (GATA3:Point)	GATA3	(GATA3:Point) random samples of size 38 with seed 2255199	38
38 (GATA3:Point)	GATA3	(GATA3:Point) random samples of size 38 with seed 2259231	38
38 (GATA3:Point)	GATA3	(GATA3:Point) random samples of size 38 with seed 2263263	38
38 (GATA3:Point)	GATA3	(GATA3:Point) random samples of size 38 with seed 4144159	38
38 (GATA3:Point)	GATA3	(GATA3:Point) random samples of size 38 with seed 4165327	38
38 (GATA3:Point)	GATA3	(GATA3:Point) random samples of size 38 with seed 4186495	38
38 (GATA3:Point)	GATA3	(GATA3:Point) random samples of size 38 with seed 4365983	38
38 (GATA3:Point)	GATA3	(GATA3:Point) random samples of size 38 with seed 4370015	38
38 (GATA3:Point)	GATA3	(GATA3:Point) random samples of size 38 with seed 4374047	38
38 (GATA3:Point)	GATA3	(GATA3:Point) random samples of size 38 with seed 4378079	38
38 (GATA3:Point)	GATA3	(GATA3:Point) random samples of size 38 with seed 4382111	38
39 (GATA3:Point)	GATA3	(GATA3:Point) random samples of size 39 with seed 318071	39
39 (GATA3:Point)	GATA3	(GATA3:Point) random samples of size 39 with seed 318431	39
39 (GATA3:Point)	GATA3	(GATA3:Point) random samples of size 39 with seed 318791	39
39 (GATA3:Point)	GATA3	(GATA3:Point) random samples of size 39 with seed 319151	39
39 (GATA3:Point)	GATA3	(GATA3:Point) random samples of size 39 with seed 319511	39
39 (GATA3:Point)	GATA3	(GATA3:Point) random samples of size 39 with seed 1392319	39
39 (GATA3:Point)	GATA3	(GATA3:Point) random samples of size 39 with seed 1413487	39
39 (GATA3:Point)	GATA3	(GATA3:Point) random samples of size 39 with seed 1434655	39
39 (GATA3:Point)	GATA3	(GATA3:Point) random samples of size 39 with seed 1455823	39
39 (GATA3:Point)	GATA3	(GATA3:Point) random samples of size 39 with seed 1476991	39
42 (GATA3:Point)	GATA3	(GATA3:Point) random samples of size 42 with seed 624071	42
42 (GATA3:Point)	GATA3	(GATA3:Point) random samples of size 42 with seed 624431	42
42 (GATA3:Point)	GATA3	(GATA3:Point) random samples of size 42 with seed 624791	42
42 (GATA3:Point)	GATA3	(GATA3:Point) random samples of size 42 with seed 625151	42
42 (GATA3:Point)	GATA3	(GATA3:Point) random samples of size 42 with seed 625511	42
42 (GATA3:Point)	GATA3	(GATA3:Point) random samples of size 42 with seed 7752863	42
42 (GATA3:Point)	GATA3	(GATA3:Point) random samples of size 42 with seed 7756895	42
42 (GATA3:Point)	GATA3	(GATA3:Point) random samples of size 42 with seed 7760927	42
42 (GATA3:Point)	GATA3	(GATA3:Point) random samples of size 42 with seed 7764959	42
42 (GATA3:Point)	GATA3	(GATA3:Point) random samples of size 42 with seed 7768991	42
43 (GATA3:Point)	GATA3	(GATA3:Point) random samples of size 43 with seed 2517263	43
43 (GATA3:Point)	GATA3	(GATA3:Point) random samples of size 43 with seed 2538431	43
43 (GATA3:Point)	GATA3	(GATA3:Point) random samples of size 43 with seed 2559599	43
43 (GATA3:Point)	GATA3	(GATA3:Point) random samples of size 43 with seed 2580767	43
43 (GATA3:Point)	GATA3	(GATA3:Point) random samples of size 43 with seed 2601935	43
44 (GATA3:Point)	GATA3	(GATA3:Point) random samples of size 44 with seed 6402143	44
44 (GATA3:Point)	GATA3	(GATA3:Point) random samples of size 44 with seed 6406175	44
44 (GATA3:Point)	GATA3	(GATA3:Point) random samples of size 44 with seed 6410207	44
44 (GATA3:Point)	GATA3	(GATA3:Point) random samples of size 44 with seed 6414239	44
44 (GATA3:Point)	GATA3	(GATA3:Point) random samples of size 44 with seed 6418271	44
45 (GATA3:Point)	GATA3	(GATA3:Point) random samples of size 45 with seed 652871	45
45 (GATA3:Point)	GATA3	(GATA3:Point) random samples of size 45 with seed 653231	45
45 (GATA3:Point)	GATA3	(GATA3:Point) random samples of size 45 with seed 653591	45
45 (GATA3:Point)	GATA3	(GATA3:Point) random samples of size 45 with seed 653951	45
45 (GATA3:Point)	GATA3	(GATA3:Point) random samples of size 45 with seed 654311	45
46 (GATA3:Point)	GATA3	(GATA3:Point) random samples of size 46 with seed 256871	46
46 (GATA3:Point)	GATA3	(GATA3:Point) random samples of size 46 with seed 257231	46
46 (GATA3:Point)	GATA3	(GATA3:Point) random samples of size 46 with seed 257591	46
46 (GATA3:Point)	GATA3	(GATA3:Point) random samples of size 46 with seed 257951	46
46 (GATA3:Point)	GATA3	(GATA3:Point) random samples of size 46 with seed 258311	46
47 (GATA3:Point)	GATA3	(GATA3:Point) random samples of size 47 with seed 4351	47
47 (GATA3:Point)	GATA3	(GATA3:Point) random samples of size 47 with seed 25519	47
47 (GATA3:Point)	GATA3	(GATA3:Point) random samples of size 47 with seed 46687	47
47 (GATA3:Point)	GATA3	(GATA3:Point) random samples of size 47 with seed 67855	47
47 (GATA3:Point)	GATA3	(GATA3:Point) random samples of size 47 with seed 89023	47
47 (GATA3:Point)	GATA3	(GATA3:Point) random samples of size 47 with seed 767711	47
47 (GATA3:Point)	GATA3	(GATA3:Point) random samples of size 47 with seed 776351	47
47 (GATA3:Point)	GATA3	(GATA3:Point) random samples of size 47 with seed 784991	47
47 (GATA3:Point)	GATA3	(GATA3:Point) random samples of size 47 with seed 793631	47
47 (GATA3:Point)	GATA3	(GATA3:Point) random samples of size 47 with seed 802271	47
47 (GATA3:Point)	GATA3	(GATA3:Point) random samples of size 47 with seed 2327775	47
47 (GATA3:Point)	GATA3	(GATA3:Point) random samples of size 47 with seed 2331807	47
47 (GATA3:Point)	GATA3	(GATA3:Point) random samples of size 47 with seed 2335839	47
47 (GATA3:Point)	GATA3	(GATA3:Point) random samples of size 47 with seed 2339871	47
47 (GATA3:Point)	GATA3	(GATA3:Point) random samples of size 47 with seed 2343903	47
47 (GATA3:Point)	GATA3	(GATA3:Point) random samples of size 47 with seed 3457775	47
47 (GATA3:Point)	GATA3	(GATA3:Point) random samples of size 47 with seed 3478943	47
47 (GATA3:Point)	GATA3	(GATA3:Point) random samples of size 47 with seed 3500111	47
47 (GATA3:Point)	GATA3	(GATA3:Point) random samples of size 47 with seed 3521279	47
47 (GATA3:Point)	GATA3	(GATA3:Point) random samples of size 47 with seed 3542447	47
49 (GATA3:Point)	GATA3	(GATA3:Point) random samples of size 49 with seed 307271	49
49 (GATA3:Point)	GATA3	(GATA3:Point) random samples of size 49 with seed 307631	49
49 (GATA3:Point)	GATA3	(GATA3:Point) random samples of size 49 with seed 307991	49
49 (GATA3:Point)	GATA3	(GATA3:Point) random samples of size 49 with seed 308351	49
49 (GATA3:Point)	GATA3	(GATA3:Point) random samples of size 49 with seed 308711	49
49 (GATA3:Point)	GATA3	(GATA3:Point) random samples of size 49 with seed 1037535	49
49 (GATA3:Point)	GATA3	(GATA3:Point) random samples of size 49 with seed 1041567	49
49 (GATA3:Point)	GATA3	(GATA3:Point) random samples of size 49 with seed 1045599	49
49 (GATA3:Point)	GATA3	(GATA3:Point) random samples of size 49 with seed 1049631	49
49 (GATA3:Point)	GATA3	(GATA3:Point) random samples of size 49 with seed 1053663	49
50 (GATA3:Point)	GATA3	(GATA3:Point) random samples of size 50 with seed 3270191	50
50 (GATA3:Point)	GATA3	(GATA3:Point) random samples of size 50 with seed 3291359	50
50 (GATA3:Point)	GATA3	(GATA3:Point) random samples of size 50 with seed 3312527	50
50 (GATA3:Point)	GATA3	(GATA3:Point) random samples of size 50 with seed 3333695	50
50 (GATA3:Point)	GATA3	(GATA3:Point) random samples of size 50 with seed 3354863	50
51 (GATA3:Point)	GATA3	(GATA3:Point) random samples of size 51 with seed 2401503	51
51 (GATA3:Point)	GATA3	(GATA3:Point) random samples of size 51 with seed 2410143	51
51 (GATA3:Point)	GATA3	(GATA3:Point) random samples of size 51 with seed 2418783	51
51 (GATA3:Point)	GATA3	(GATA3:Point) random samples of size 51 with seed 2427423	51
51 (GATA3:Point)	GATA3	(GATA3:Point) random samples of size 51 with seed 2436063	51
51 (GATA3:Point)	GATA3	(GATA3:Point) random samples of size 51 with seed 3096607	51
51 (GATA3:Point)	GATA3	(GATA3:Point) random samples of size 51 with seed 3105247	51
51 (GATA3:Point)	GATA3	(GATA3:Point) random samples of size 51 with seed 3113887	51
51 (GATA3:Point)	GATA3	(GATA3:Point) random samples of size 51 with seed 3122527	51
51 (GATA3:Point)	GATA3	(GATA3:Point) random samples of size 51 with seed 3131167	51
53 (GATA3:Point)	GATA3	(GATA3:Point) random samples of size 53 with seed 7228703	53
53 (GATA3:Point)	GATA3	(GATA3:Point) random samples of size 53 with seed 7232735	53
53 (GATA3:Point)	GATA3	(GATA3:Point) random samples of size 53 with seed 7236767	53
53 (GATA3:Point)	GATA3	(GATA3:Point) random samples of size 53 with seed 7240799	53
53 (GATA3:Point)	GATA3	(GATA3:Point) random samples of size 53 with seed 7244831	53
55 (GATA3:Point)	GATA3	(GATA3:Point) random samples of size 55 with seed 1057695	55
55 (GATA3:Point)	GATA3	(GATA3:Point) random samples of size 55 with seed 1061727	55
55 (GATA3:Point)	GATA3	(GATA3:Point) random samples of size 55 with seed 1065759	55
55 (GATA3:Point)	GATA3	(GATA3:Point) random samples of size 55 with seed 1069791	55
55 (GATA3:Point)	GATA3	(GATA3:Point) random samples of size 55 with seed 1073823	55
56 (GATA3:Point)	GATA3	(GATA3:Point) random samples of size 56 with seed 660071	56
56 (GATA3:Point)	GATA3	(GATA3:Point) random samples of size 56 with seed 660431	56
56 (GATA3:Point)	GATA3	(GATA3:Point) random samples of size 56 with seed 660791	56
56 (GATA3:Point)	GATA3	(GATA3:Point) random samples of size 56 with seed 661151	56
56 (GATA3:Point)	GATA3	(GATA3:Point) random samples of size 56 with seed 661511	56
56 (GATA3:Point)	GATA3	(GATA3:Point) random samples of size 56 with seed 5494943	56
56 (GATA3:Point)	GATA3	(GATA3:Point) random samples of size 56 with seed 5498975	56
56 (GATA3:Point)	GATA3	(GATA3:Point) random samples of size 56 with seed 5503007	56
56 (GATA3:Point)	GATA3	(GATA3:Point) random samples of size 56 with seed 5507039	56
56 (GATA3:Point)	GATA3	(GATA3:Point) random samples of size 56 with seed 5511071	56
56 (GATA3:Point)	GATA3	(GATA3:Point) random samples of size 56 with seed 6220703	56
56 (GATA3:Point)	GATA3	(GATA3:Point) random samples of size 56 with seed 6224735	56
56 (GATA3:Point)	GATA3	(GATA3:Point) random samples of size 56 with seed 6228767	56
56 (GATA3:Point)	GATA3	(GATA3:Point) random samples of size 56 with seed 6232799	56
56 (GATA3:Point)	GATA3	(GATA3:Point) random samples of size 56 with seed 6236831	56
58 (GATA3:Point)	GATA3	(GATA3:Point) random samples of size 58 with seed 1380255	58
58 (GATA3:Point)	GATA3	(GATA3:Point) random samples of size 58 with seed 1384287	58
58 (GATA3:Point)	GATA3	(GATA3:Point) random samples of size 58 with seed 1388319	58
58 (GATA3:Point)	GATA3	(GATA3:Point) random samples of size 58 with seed 1392351	58
58 (GATA3:Point)	GATA3	(GATA3:Point) random samples of size 58 with seed 1396383	58
58 (GATA3:Point)	GATA3	(GATA3:Point) random samples of size 58 with seed 4285343	58
58 (GATA3:Point)	GATA3	(GATA3:Point) random samples of size 58 with seed 4289375	58
58 (GATA3:Point)	GATA3	(GATA3:Point) random samples of size 58 with seed 4293407	58
58 (GATA3:Point)	GATA3	(GATA3:Point) random samples of size 58 with seed 4297439	58
58 (GATA3:Point)	GATA3	(GATA3:Point) random samples of size 58 with seed 4301471	58
58 (GATA3:Point)	GATA3	(GATA3:Point) random samples of size 58 with seed 4648223	58
58 (GATA3:Point)	GATA3	(GATA3:Point) random samples of size 58 with seed 4652255	58
58 (GATA3:Point)	GATA3	(GATA3:Point) random samples of size 58 with seed 4656287	58
58 (GATA3:Point)	GATA3	(GATA3:Point) random samples of size 58 with seed 4660319	58
58 (GATA3:Point)	GATA3	(GATA3:Point) random samples of size 58 with seed 4664351	58
59 (GATA3:Point)	GATA3	(GATA3:Point) random samples of size 59 with seed 251471	59
59 (GATA3:Point)	GATA3	(GATA3:Point) random samples of size 59 with seed 251831	59
59 (GATA3:Point)	GATA3	(GATA3:Point) random samples of size 59 with seed 252191	59
59 (GATA3:Point)	GATA3	(GATA3:Point) random samples of size 59 with seed 252551	59
59 (GATA3:Point)	GATA3	(GATA3:Point) random samples of size 59 with seed 252911	59
59 (GATA3:Point)	GATA3	(GATA3:Point) random samples of size 59 with seed 3438303	59
59 (GATA3:Point)	GATA3	(GATA3:Point) random samples of size 59 with seed 3446943	59
59 (GATA3:Point)	GATA3	(GATA3:Point) random samples of size 59 with seed 3455583	59
59 (GATA3:Point)	GATA3	(GATA3:Point) random samples of size 59 with seed 3464223	59
59 (GATA3:Point)	GATA3	(GATA3:Point) random samples of size 59 with seed 3472863	59
59 (GATA3:Point)	GATA3	(GATA3:Point) random samples of size 59 with seed 3921311	59
59 (GATA3:Point)	GATA3	(GATA3:Point) random samples of size 59 with seed 3929951	59
59 (GATA3:Point)	GATA3	(GATA3:Point) random samples of size 59 with seed 3938591	59
59 (GATA3:Point)	GATA3	(GATA3:Point) random samples of size 59 with seed 3947231	59
59 (GATA3:Point)	GATA3	(GATA3:Point) random samples of size 59 with seed 3955871	59
61 (GATA3:Point)	GATA3	(GATA3:Point) random samples of size 61 with seed 851071	61
61 (GATA3:Point)	GATA3	(GATA3:Point) random samples of size 61 with seed 872239	61
61 (GATA3:Point)	GATA3	(GATA3:Point) random samples of size 61 with seed 893407	61
61 (GATA3:Point)	GATA3	(GATA3:Point) random samples of size 61 with seed 914575	61
61 (GATA3:Point)	GATA3	(GATA3:Point) random samples of size 61 with seed 935743	61
61 (GATA3:Point)	GATA3	(GATA3:Point) random samples of size 61 with seed 2085855	61
61 (GATA3:Point)	GATA3	(GATA3:Point) random samples of size 61 with seed 2089887	61
61 (GATA3:Point)	GATA3	(GATA3:Point) random samples of size 61 with seed 2093919	61
61 (GATA3:Point)	GATA3	(GATA3:Point) random samples of size 61 with seed 2097951	61
61 (GATA3:Point)	GATA3	(GATA3:Point) random samples of size 61 with seed 2101983	61
61 (GATA3:Point)	GATA3	(GATA3:Point) random samples of size 61 with seed 2874079	61
61 (GATA3:Point)	GATA3	(GATA3:Point) random samples of size 61 with seed 2895247	61
61 (GATA3:Point)	GATA3	(GATA3:Point) random samples of size 61 with seed 2916415	61
61 (GATA3:Point)	GATA3	(GATA3:Point) random samples of size 61 with seed 2937583	61
61 (GATA3:Point)	GATA3	(GATA3:Point) random samples of size 61 with seed 2958751	61
61 (GATA3:Point)	GATA3	(GATA3:Point) random samples of size 61 with seed 7389983	61
61 (GATA3:Point)	GATA3	(GATA3:Point) random samples of size 61 with seed 7394015	61
61 (GATA3:Point)	GATA3	(GATA3:Point) random samples of size 61 with seed 7398047	61
61 (GATA3:Point)	GATA3	(GATA3:Point) random samples of size 61 with seed 7402079	61
61 (GATA3:Point)	GATA3	(GATA3:Point) random samples of size 61 with seed 7406111	61
62 (GATA3:Point)	GATA3	(GATA3:Point) random samples of size 62 with seed 429671	62
62 (GATA3:Point)	GATA3	(GATA3:Point) random samples of size 62 with seed 430031	62
62 (GATA3:Point)	GATA3	(GATA3:Point) random samples of size 62 with seed 430391	62
62 (GATA3:Point)	GATA3	(GATA3:Point) random samples of size 62 with seed 430751	62
62 (GATA3:Point)	GATA3	(GATA3:Point) random samples of size 62 with seed 431111	62
62 (GATA3:Point)	GATA3	(GATA3:Point) random samples of size 62 with seed 1407903	62
62 (GATA3:Point)	GATA3	(GATA3:Point) random samples of size 62 with seed 1416543	62
62 (GATA3:Point)	GATA3	(GATA3:Point) random samples of size 62 with seed 1425183	62
62 (GATA3:Point)	GATA3	(GATA3:Point) random samples of size 62 with seed 1433823	62
62 (GATA3:Point)	GATA3	(GATA3:Point) random samples of size 62 with seed 1442463	62
62 (GATA3:Point)	GATA3	(GATA3:Point) random samples of size 62 with seed 2065695	62
62 (GATA3:Point)	GATA3	(GATA3:Point) random samples of size 62 with seed 2069727	62
62 (GATA3:Point)	GATA3	(GATA3:Point) random samples of size 62 with seed 2073759	62
62 (GATA3:Point)	GATA3	(GATA3:Point) random samples of size 62 with seed 2077791	62
62 (GATA3:Point)	GATA3	(GATA3:Point) random samples of size 62 with seed 2081823	62
63 (GATA3:Point)	GATA3	(GATA3:Point) random samples of size 63 with seed 460271	63
63 (GATA3:Point)	GATA3	(GATA3:Point) random samples of size 63 with seed 460631	63
63 (GATA3:Point)	GATA3	(GATA3:Point) random samples of size 63 with seed 460991	63
63 (GATA3:Point)	GATA3	(GATA3:Point) random samples of size 63 with seed 461351	63
63 (GATA3:Point)	GATA3	(GATA3:Point) random samples of size 63 with seed 461711	63
66 (GATA3:Point)	GATA3	(GATA3:Point) random samples of size 66 with seed 197471	66
66 (GATA3:Point)	GATA3	(GATA3:Point) random samples of size 66 with seed 197831	66
66 (GATA3:Point)	GATA3	(GATA3:Point) random samples of size 66 with seed 198191	66
66 (GATA3:Point)	GATA3	(GATA3:Point) random samples of size 66 with seed 198551	66
66 (GATA3:Point)	GATA3	(GATA3:Point) random samples of size 66 with seed 198911	66
66 (GATA3:Point)	GATA3	(GATA3:Point) random samples of size 66 with seed 4245023	66
66 (GATA3:Point)	GATA3	(GATA3:Point) random samples of size 66 with seed 4249055	66
66 (GATA3:Point)	GATA3	(GATA3:Point) random samples of size 66 with seed 4253087	66
66 (GATA3:Point)	GATA3	(GATA3:Point) random samples of size 66 with seed 4257119	66
66 (GATA3:Point)	GATA3	(GATA3:Point) random samples of size 66 with seed 4261151	66
67 (GATA3:Point)	GATA3	(GATA3:Point) random samples of size 67 with seed 3999023	67
67 (GATA3:Point)	GATA3	(GATA3:Point) random samples of size 67 with seed 4020191	67
67 (GATA3:Point)	GATA3	(GATA3:Point) random samples of size 67 with seed 4041359	67
67 (GATA3:Point)	GATA3	(GATA3:Point) random samples of size 67 with seed 4062527	67
67 (GATA3:Point)	GATA3	(GATA3:Point) random samples of size 67 with seed 4083695	67
68 (GATA3:Point)	GATA3	(GATA3:Point) random samples of size 68 with seed 2884511	68
68 (GATA3:Point)	GATA3	(GATA3:Point) random samples of size 68 with seed 2893151	68
68 (GATA3:Point)	GATA3	(GATA3:Point) random samples of size 68 with seed 2901791	68
68 (GATA3:Point)	GATA3	(GATA3:Point) random samples of size 68 with seed 2910431	68
68 (GATA3:Point)	GATA3	(GATA3:Point) random samples of size 68 with seed 2919071	68
68 (GATA3:Point)	GATA3	(GATA3:Point) random samples of size 68 with seed 7934303	68
68 (GATA3:Point)	GATA3	(GATA3:Point) random samples of size 68 with seed 7938335	68
68 (GATA3:Point)	GATA3	(GATA3:Point) random samples of size 68 with seed 7942367	68
68 (GATA3:Point)	GATA3	(GATA3:Point) random samples of size 68 with seed 7946399	68
68 (GATA3:Point)	GATA3	(GATA3:Point) random samples of size 68 with seed 7950431	68
70 (GATA3:Point)	GATA3	(GATA3:Point) random samples of size 70 with seed 807007	70
70 (GATA3:Point)	GATA3	(GATA3:Point) random samples of size 70 with seed 815647	70
70 (GATA3:Point)	GATA3	(GATA3:Point) random samples of size 70 with seed 824287	70
70 (GATA3:Point)	GATA3	(GATA3:Point) random samples of size 70 with seed 832927	70
70 (GATA3:Point)	GATA3	(GATA3:Point) random samples of size 70 with seed 841567	70
71 (GATA3:Point)	GATA3	(GATA3:Point) random samples of size 71 with seed 7793183	71
71 (GATA3:Point)	GATA3	(GATA3:Point) random samples of size 71 with seed 7797215	71
71 (GATA3:Point)	GATA3	(GATA3:Point) random samples of size 71 with seed 7801247	71
71 (GATA3:Point)	GATA3	(GATA3:Point) random samples of size 71 with seed 7805279	71
71 (GATA3:Point)	GATA3	(GATA3:Point) random samples of size 71 with seed 7809311	71
72 (GATA3:Point)	GATA3	(GATA3:Point) random samples of size 72 with seed 677407	72
72 (GATA3:Point)	GATA3	(GATA3:Point) random samples of size 72 with seed 686047	72
72 (GATA3:Point)	GATA3	(GATA3:Point) random samples of size 72 with seed 694687	72
72 (GATA3:Point)	GATA3	(GATA3:Point) random samples of size 72 with seed 703327	72
72 (GATA3:Point)	GATA3	(GATA3:Point) random samples of size 72 with seed 711967	72
72 (GATA3:Point)	GATA3	(GATA3:Point) random samples of size 72 with seed 811775	72
72 (GATA3:Point)	GATA3	(GATA3:Point) random samples of size 72 with seed 832943	72
72 (GATA3:Point)	GATA3	(GATA3:Point) random samples of size 72 with seed 854111	72
72 (GATA3:Point)	GATA3	(GATA3:Point) random samples of size 72 with seed 875279	72
72 (GATA3:Point)	GATA3	(GATA3:Point) random samples of size 72 with seed 896447	72
72 (GATA3:Point)	GATA3	(GATA3:Point) random samples of size 72 with seed 2172495	72
72 (GATA3:Point)	GATA3	(GATA3:Point) random samples of size 72 with seed 2193663	72
72 (GATA3:Point)	GATA3	(GATA3:Point) random samples of size 72 with seed 2214831	72
72 (GATA3:Point)	GATA3	(GATA3:Point) random samples of size 72 with seed 2235999	72
72 (GATA3:Point)	GATA3	(GATA3:Point) random samples of size 72 with seed 2257167	72
72 (GATA3:Point)	GATA3	(GATA3:Point) random samples of size 72 with seed 2529311	72
72 (GATA3:Point)	GATA3	(GATA3:Point) random samples of size 72 with seed 2550479	72
72 (GATA3:Point)	GATA3	(GATA3:Point) random samples of size 72 with seed 2571647	72
72 (GATA3:Point)	GATA3	(GATA3:Point) random samples of size 72 with seed 2592815	72
72 (GATA3:Point)	GATA3	(GATA3:Point) random samples of size 72 with seed 2613983	72
72 (GATA3:Point)	GATA3	(GATA3:Point) random samples of size 72 with seed 3391231	72
72 (GATA3:Point)	GATA3	(GATA3:Point) random samples of size 72 with seed 3412399	72
72 (GATA3:Point)	GATA3	(GATA3:Point) random samples of size 72 with seed 3433567	72
72 (GATA3:Point)	GATA3	(GATA3:Point) random samples of size 72 with seed 3454735	72
72 (GATA3:Point)	GATA3	(GATA3:Point) random samples of size 72 with seed 3475903	72
72 (GATA3:Point)	GATA3	(GATA3:Point) random samples of size 72 with seed 6341663	72
72 (GATA3:Point)	GATA3	(GATA3:Point) random samples of size 72 with seed 6345695	72
72 (GATA3:Point)	GATA3	(GATA3:Point) random samples of size 72 with seed 6349727	72
72 (GATA3:Point)	GATA3	(GATA3:Point) random samples of size 72 with seed 6353759	72
72 (GATA3:Point)	GATA3	(GATA3:Point) random samples of size 72 with seed 6357791	72
73 (GATA3:Point)	GATA3	(GATA3:Point) random samples of size 73 with seed 521471	73
73 (GATA3:Point)	GATA3	(GATA3:Point) random samples of size 73 with seed 521831	73
73 (GATA3:Point)	GATA3	(GATA3:Point) random samples of size 73 with seed 522191	73
73 (GATA3:Point)	GATA3	(GATA3:Point) random samples of size 73 with seed 522551	73
73 (GATA3:Point)	GATA3	(GATA3:Point) random samples of size 73 with seed 522911	73
75 (GATA3:Point)	GATA3	(GATA3:Point) random samples of size 75 with seed 177671	75
75 (GATA3:Point)	GATA3	(GATA3:Point) random samples of size 75 with seed 178031	75
75 (GATA3:Point)	GATA3	(GATA3:Point) random samples of size 75 with seed 178391	75
75 (GATA3:Point)	GATA3	(GATA3:Point) random samples of size 75 with seed 178751	75
75 (GATA3:Point)	GATA3	(GATA3:Point) random samples of size 75 with seed 179111	75
76 (GATA3:Point)	GATA3	(GATA3:Point) random samples of size 76 with seed 219071	76
76 (GATA3:Point)	GATA3	(GATA3:Point) random samples of size 76 with seed 219431	76
76 (GATA3:Point)	GATA3	(GATA3:Point) random samples of size 76 with seed 219791	76
76 (GATA3:Point)	GATA3	(GATA3:Point) random samples of size 76 with seed 220151	76
76 (GATA3:Point)	GATA3	(GATA3:Point) random samples of size 76 with seed 220511	76
77 (GATA3:Point)	GATA3	(GATA3:Point) random samples of size 77 with seed 404471	77
77 (GATA3:Point)	GATA3	(GATA3:Point) random samples of size 77 with seed 404831	77
77 (GATA3:Point)	GATA3	(GATA3:Point) random samples of size 77 with seed 405191	77
77 (GATA3:Point)	GATA3	(GATA3:Point) random samples of size 77 with seed 405551	77
77 (GATA3:Point)	GATA3	(GATA3:Point) random samples of size 77 with seed 405911	77
80 (GATA3:Point)	GATA3	(GATA3:Point) random samples of size 80 with seed 9375	80
80 (GATA3:Point)	GATA3	(GATA3:Point) random samples of size 80 with seed 13407	80
80 (GATA3:Point)	GATA3	(GATA3:Point) random samples of size 80 with seed 17439	80
80 (GATA3:Point)	GATA3	(GATA3:Point) random samples of size 80 with seed 21471	80
80 (GATA3:Point)	GATA3	(GATA3:Point) random samples of size 80 with seed 25503	80
82 (GATA3:Point)	GATA3	(GATA3:Point) random samples of size 82 with seed 4688543	82
82 (GATA3:Point)	GATA3	(GATA3:Point) random samples of size 82 with seed 4692575	82
82 (GATA3:Point)	GATA3	(GATA3:Point) random samples of size 82 with seed 4696607	82
82 (GATA3:Point)	GATA3	(GATA3:Point) random samples of size 82 with seed 4700639	82
82 (GATA3:Point)	GATA3	(GATA3:Point) random samples of size 82 with seed 4704671	82
83 (GATA3:Point)	GATA3	(GATA3:Point) random samples of size 83 with seed 352271	83
83 (GATA3:Point)	GATA3	(GATA3:Point) random samples of size 83 with seed 352631	83
83 (GATA3:Point)	GATA3	(GATA3:Point) random samples of size 83 with seed 352991	83
83 (GATA3:Point)	GATA3	(GATA3:Point) random samples of size 83 with seed 353351	83
83 (GATA3:Point)	GATA3	(GATA3:Point) random samples of size 83 with seed 353711	83
83 (GATA3:Point)	GATA3	(GATA3:Point) random samples of size 83 with seed 724511	83
83 (GATA3:Point)	GATA3	(GATA3:Point) random samples of size 83 with seed 733151	83
83 (GATA3:Point)	GATA3	(GATA3:Point) random samples of size 83 with seed 741791	83
83 (GATA3:Point)	GATA3	(GATA3:Point) random samples of size 83 with seed 750431	83
83 (GATA3:Point)	GATA3	(GATA3:Point) random samples of size 83 with seed 759071	83
83 (GATA3:Point)	GATA3	(GATA3:Point) random samples of size 83 with seed 2366111	83
83 (GATA3:Point)	GATA3	(GATA3:Point) random samples of size 83 with seed 2374751	83
83 (GATA3:Point)	GATA3	(GATA3:Point) random samples of size 83 with seed 2383391	83
83 (GATA3:Point)	GATA3	(GATA3:Point) random samples of size 83 with seed 2392031	83
83 (GATA3:Point)	GATA3	(GATA3:Point) random samples of size 83 with seed 2400671	83
83 (GATA3:Point)	GATA3	(GATA3:Point) random samples of size 83 with seed 2452511	83
83 (GATA3:Point)	GATA3	(GATA3:Point) random samples of size 83 with seed 2461151	83
83 (GATA3:Point)	GATA3	(GATA3:Point) random samples of size 83 with seed 2469791	83
83 (GATA3:Point)	GATA3	(GATA3:Point) random samples of size 83 with seed 2478431	83
83 (GATA3:Point)	GATA3	(GATA3:Point) random samples of size 83 with seed 2487071	83
83 (GATA3:Point)	GATA3	(GATA3:Point) random samples of size 83 with seed 7873823	83
83 (GATA3:Point)	GATA3	(GATA3:Point) random samples of size 83 with seed 7877855	83
83 (GATA3:Point)	GATA3	(GATA3:Point) random samples of size 83 with seed 7881887	83
83 (GATA3:Point)	GATA3	(GATA3:Point) random samples of size 83 with seed 7885919	83
83 (GATA3:Point)	GATA3	(GATA3:Point) random samples of size 83 with seed 7889951	83
85 (GATA3:Point)	GATA3	(GATA3:Point) random samples of size 85 with seed 8337503	85
85 (GATA3:Point)	GATA3	(GATA3:Point) random samples of size 85 with seed 8341535	85
85 (GATA3:Point)	GATA3	(GATA3:Point) random samples of size 85 with seed 8345567	85
85 (GATA3:Point)	GATA3	(GATA3:Point) random samples of size 85 with seed 8349599	85
85 (GATA3:Point)	GATA3	(GATA3:Point) random samples of size 85 with seed 8353631	85
86 (GATA3:Point)	GATA3	(GATA3:Point) random samples of size 86 with seed 4990943	86
86 (GATA3:Point)	GATA3	(GATA3:Point) random samples of size 86 with seed 4994975	86
86 (GATA3:Point)	GATA3	(GATA3:Point) random samples of size 86 with seed 4999007	86
86 (GATA3:Point)	GATA3	(GATA3:Point) random samples of size 86 with seed 5003039	86
86 (GATA3:Point)	GATA3	(GATA3:Point) random samples of size 86 with seed 5007071	86
86 (GATA3:Point)	GATA3	(GATA3:Point) random samples of size 86 with seed 5656223	86
86 (GATA3:Point)	GATA3	(GATA3:Point) random samples of size 86 with seed 5660255	86
86 (GATA3:Point)	GATA3	(GATA3:Point) random samples of size 86 with seed 5664287	86
86 (GATA3:Point)	GATA3	(GATA3:Point) random samples of size 86 with seed 5668319	86
86 (GATA3:Point)	GATA3	(GATA3:Point) random samples of size 86 with seed 5672351	86
86 (GATA3:Point)	GATA3	(GATA3:Point) random samples of size 86 with seed 7450463	86
86 (GATA3:Point)	GATA3	(GATA3:Point) random samples of size 86 with seed 7454495	86
86 (GATA3:Point)	GATA3	(GATA3:Point) random samples of size 86 with seed 7458527	86
86 (GATA3:Point)	GATA3	(GATA3:Point) random samples of size 86 with seed 7462559	86
86 (GATA3:Point)	GATA3	(GATA3:Point) random samples of size 86 with seed 7466591	86
89 (GATA3:Point)	GATA3	(GATA3:Point) random samples of size 89 with seed 4547423	89
89 (GATA3:Point)	GATA3	(GATA3:Point) random samples of size 89 with seed 4551455	89
89 (GATA3:Point)	GATA3	(GATA3:Point) random samples of size 89 with seed 4555487	89
89 (GATA3:Point)	GATA3	(GATA3:Point) random samples of size 89 with seed 4559519	89
89 (GATA3:Point)	GATA3	(GATA3:Point) random samples of size 89 with seed 4563551	89
90 (GATA3:Point)	GATA3	(GATA3:Point) random samples of size 90 with seed 2967871	90
90 (GATA3:Point)	GATA3	(GATA3:Point) random samples of size 90 with seed 2989039	90
90 (GATA3:Point)	GATA3	(GATA3:Point) random samples of size 90 with seed 3010207	90
90 (GATA3:Point)	GATA3	(GATA3:Point) random samples of size 90 with seed 3031375	90
90 (GATA3:Point)	GATA3	(GATA3:Point) random samples of size 90 with seed 3052543	90
90 (GATA3:Point)	GATA3	(GATA3:Point) random samples of size 90 with seed 3258143	90
90 (GATA3:Point)	GATA3	(GATA3:Point) random samples of size 90 with seed 3279311	90
90 (GATA3:Point)	GATA3	(GATA3:Point) random samples of size 90 with seed 3300479	90
90 (GATA3:Point)	GATA3	(GATA3:Point) random samples of size 90 with seed 3321647	90
90 (GATA3:Point)	GATA3	(GATA3:Point) random samples of size 90 with seed 3342815	90
92 (GATA3:Point)	GATA3	(GATA3:Point) random samples of size 92 with seed 42671	92
92 (GATA3:Point)	GATA3	(GATA3:Point) random samples of size 92 with seed 43031	92
92 (GATA3:Point)	GATA3	(GATA3:Point) random samples of size 92 with seed 43391	92
92 (GATA3:Point)	GATA3	(GATA3:Point) random samples of size 92 with seed 43751	92
92 (GATA3:Point)	GATA3	(GATA3:Point) random samples of size 92 with seed 44111	92
94 (GATA3:Point)	GATA3	(GATA3:Point) random samples of size 94 with seed 730031	94
94 (GATA3:Point)	GATA3	(GATA3:Point) random samples of size 94 with seed 751199	94
94 (GATA3:Point)	GATA3	(GATA3:Point) random samples of size 94 with seed 772367	94
94 (GATA3:Point)	GATA3	(GATA3:Point) random samples of size 94 with seed 793535	94
94 (GATA3:Point)	GATA3	(GATA3:Point) random samples of size 94 with seed 814703	94
104 (GATA3:Point)	GATA3	(GATA3:Point) random samples of size 104 with seed 1498207	104
104 (GATA3:Point)	GATA3	(GATA3:Point) random samples of size 104 with seed 1506847	104
104 (GATA3:Point)	GATA3	(GATA3:Point) random samples of size 104 with seed 1515487	104
104 (GATA3:Point)	GATA3	(GATA3:Point) random samples of size 104 with seed 1524127	104
104 (GATA3:Point)	GATA3	(GATA3:Point) random samples of size 104 with seed 1532767	104
109 (GATA3:Point)	GATA3	(GATA3:Point) random samples of size 109 with seed 312671	109
109 (GATA3:Point)	GATA3	(GATA3:Point) random samples of size 109 with seed 313031	109
109 (GATA3:Point)	GATA3	(GATA3:Point) random samples of size 109 with seed 313391	109
109 (GATA3:Point)	GATA3	(GATA3:Point) random samples of size 109 with seed 313751	109
109 (GATA3:Point)	GATA3	(GATA3:Point) random samples of size 109 with seed 314111	109
109 (GATA3:Point)	GATA3	(GATA3:Point) random samples of size 109 with seed 2574303	109
109 (GATA3:Point)	GATA3	(GATA3:Point) random samples of size 109 with seed 2582943	109
109 (GATA3:Point)	GATA3	(GATA3:Point) random samples of size 109 with seed 2591583	109
109 (GATA3:Point)	GATA3	(GATA3:Point) random samples of size 109 with seed 2600223	109
109 (GATA3:Point)	GATA3	(GATA3:Point) random samples of size 109 with seed 2608863	109
110 (GATA3:Point)	GATA3	(GATA3:Point) random samples of size 110 with seed 5757023	110
110 (GATA3:Point)	GATA3	(GATA3:Point) random samples of size 110 with seed 5761055	110
110 (GATA3:Point)	GATA3	(GATA3:Point) random samples of size 110 with seed 5765087	110
110 (GATA3:Point)	GATA3	(GATA3:Point) random samples of size 110 with seed 5769119	110
110 (GATA3:Point)	GATA3	(GATA3:Point) random samples of size 110 with seed 5773151	110
115 (GATA3:Point)	GATA3	(GATA3:Point) random samples of size 115 with seed 4133407	115
115 (GATA3:Point)	GATA3	(GATA3:Point) random samples of size 115 with seed 4142047	115
115 (GATA3:Point)	GATA3	(GATA3:Point) random samples of size 115 with seed 4150687	115
115 (GATA3:Point)	GATA3	(GATA3:Point) random samples of size 115 with seed 4159327	115
115 (GATA3:Point)	GATA3	(GATA3:Point) random samples of size 115 with seed 4167967	115
116 (GATA3:Point)	GATA3	(GATA3:Point) random samples of size 116 with seed 5676383	116
116 (GATA3:Point)	GATA3	(GATA3:Point) random samples of size 116 with seed 5680415	116
116 (GATA3:Point)	GATA3	(GATA3:Point) random samples of size 116 with seed 5684447	116
116 (GATA3:Point)	GATA3	(GATA3:Point) random samples of size 116 with seed 5688479	116
116 (GATA3:Point)	GATA3	(GATA3:Point) random samples of size 116 with seed 5692511	116
119 (GATA3:Point)	GATA3	(GATA3:Point) random samples of size 119 with seed 4890143	119
119 (GATA3:Point)	GATA3	(GATA3:Point) random samples of size 119 with seed 4894175	119
119 (GATA3:Point)	GATA3	(GATA3:Point) random samples of size 119 with seed 4898207	119
119 (GATA3:Point)	GATA3	(GATA3:Point) random samples of size 119 with seed 4902239	119
119 (GATA3:Point)	GATA3	(GATA3:Point) random samples of size 119 with seed 4906271	119
132 (GATA3:Point)	GATA3	(GATA3:Point) random samples of size 132 with seed 547807	132
132 (GATA3:Point)	GATA3	(GATA3:Point) random samples of size 132 with seed 556447	132
132 (GATA3:Point)	GATA3	(GATA3:Point) random samples of size 132 with seed 565087	132
132 (GATA3:Point)	GATA3	(GATA3:Point) random samples of size 132 with seed 573727	132
132 (GATA3:Point)	GATA3	(GATA3:Point) random samples of size 132 with seed 582367	132
135 (GATA3:Point)	GATA3	(GATA3:Point) random samples of size 135 with seed 2740991	135
135 (GATA3:Point)	GATA3	(GATA3:Point) random samples of size 135 with seed 2762159	135
135 (GATA3:Point)	GATA3	(GATA3:Point) random samples of size 135 with seed 2783327	135
135 (GATA3:Point)	GATA3	(GATA3:Point) random samples of size 135 with seed 2804495	135
135 (GATA3:Point)	GATA3	(GATA3:Point) random samples of size 135 with seed 2825663	135
145 (GATA3:Point)	GATA3	(GATA3:Point) random samples of size 145 with seed 1411807	145
145 (GATA3:Point)	GATA3	(GATA3:Point) random samples of size 145 with seed 1420447	145
145 (GATA3:Point)	GATA3	(GATA3:Point) random samples of size 145 with seed 1429087	145
145 (GATA3:Point)	GATA3	(GATA3:Point) random samples of size 145 with seed 1437727	145
145 (GATA3:Point)	GATA3	(GATA3:Point) random samples of size 145 with seed 1446367	145
148 (GATA3:Point)	GATA3	(GATA3:Point) random samples of size 148 with seed 1631247	148
148 (GATA3:Point)	GATA3	(GATA3:Point) random samples of size 148 with seed 1652415	148
148 (GATA3:Point)	GATA3	(GATA3:Point) random samples of size 148 with seed 1673583	148
148 (GATA3:Point)	GATA3	(GATA3:Point) random samples of size 148 with seed 1694751	148
148 (GATA3:Point)	GATA3	(GATA3:Point) random samples of size 148 with seed 1715919	148
160 (GATA3:Point)	GATA3	(GATA3:Point) random samples of size 160 with seed 1470911	160
160 (GATA3:Point)	GATA3	(GATA3:Point) random samples of size 160 with seed 1492079	160
160 (GATA3:Point)	GATA3	(GATA3:Point) random samples of size 160 with seed 1513247	160
160 (GATA3:Point)	GATA3	(GATA3:Point) random samples of size 160 with seed 1534415	160
160 (GATA3:Point)	GATA3	(GATA3:Point) random samples of size 160 with seed 1555583	160
25 (MAP2K4:Point)	MAP2K4	(MAP2K4:Point) random samples of size 25 with seed 5172383	25
25 (MAP2K4:Point)	MAP2K4	(MAP2K4:Point) random samples of size 25 with seed 5176415	25
25 (MAP2K4:Point)	MAP2K4	(MAP2K4:Point) random samples of size 25 with seed 5180447	25
25 (MAP2K4:Point)	MAP2K4	(MAP2K4:Point) random samples of size 25 with seed 5184479	25
25 (MAP2K4:Point)	MAP2K4	(MAP2K4:Point) random samples of size 25 with seed 5188511	25
27 (MAP2K4:Point)	MAP2K4	(MAP2K4:Point) random samples of size 27 with seed 2674447	27
27 (MAP2K4:Point)	MAP2K4	(MAP2K4:Point) random samples of size 27 with seed 2695615	27
27 (MAP2K4:Point)	MAP2K4	(MAP2K4:Point) random samples of size 27 with seed 2716783	27
27 (MAP2K4:Point)	MAP2K4	(MAP2K4:Point) random samples of size 27 with seed 2737951	27
27 (MAP2K4:Point)	MAP2K4	(MAP2K4:Point) random samples of size 27 with seed 2759119	27
27 (MAP2K4:Point)	MAP2K4	(MAP2K4:Point) random samples of size 27 with seed 3783903	27
27 (MAP2K4:Point)	MAP2K4	(MAP2K4:Point) random samples of size 27 with seed 3792543	27
27 (MAP2K4:Point)	MAP2K4	(MAP2K4:Point) random samples of size 27 with seed 3801183	27
27 (MAP2K4:Point)	MAP2K4	(MAP2K4:Point) random samples of size 27 with seed 3809823	27
27 (MAP2K4:Point)	MAP2K4	(MAP2K4:Point) random samples of size 27 with seed 3818463	27
30 (MAP2K4:Point)	MAP2K4	(MAP2K4:Point) random samples of size 30 with seed 612143	30
30 (MAP2K4:Point)	MAP2K4	(MAP2K4:Point) random samples of size 30 with seed 633311	30
30 (MAP2K4:Point)	MAP2K4	(MAP2K4:Point) random samples of size 30 with seed 654479	30
30 (MAP2K4:Point)	MAP2K4	(MAP2K4:Point) random samples of size 30 with seed 675647	30
30 (MAP2K4:Point)	MAP2K4	(MAP2K4:Point) random samples of size 30 with seed 696815	30
30 (MAP2K4:Point)	MAP2K4	(MAP2K4:Point) random samples of size 30 with seed 2358303	30
30 (MAP2K4:Point)	MAP2K4	(MAP2K4:Point) random samples of size 30 with seed 2366943	30
30 (MAP2K4:Point)	MAP2K4	(MAP2K4:Point) random samples of size 30 with seed 2375583	30
30 (MAP2K4:Point)	MAP2K4	(MAP2K4:Point) random samples of size 30 with seed 2384223	30
30 (MAP2K4:Point)	MAP2K4	(MAP2K4:Point) random samples of size 30 with seed 2392863	30
21 (MAP3K1:Point)	MAP3K1	(MAP3K1:Point) random samples of size 21 with seed 487271	21
21 (MAP3K1:Point)	MAP3K1	(MAP3K1:Point) random samples of size 21 with seed 487631	21
21 (MAP3K1:Point)	MAP3K1	(MAP3K1:Point) random samples of size 21 with seed 487991	21
21 (MAP3K1:Point)	MAP3K1	(MAP3K1:Point) random samples of size 21 with seed 488351	21
21 (MAP3K1:Point)	MAP3K1	(MAP3K1:Point) random samples of size 21 with seed 488711	21
22 (MAP3K1:Point)	MAP3K1	(MAP3K1:Point) random samples of size 22 with seed 577271	22
22 (MAP3K1:Point)	MAP3K1	(MAP3K1:Point) random samples of size 22 with seed 577631	22
22 (MAP3K1:Point)	MAP3K1	(MAP3K1:Point) random samples of size 22 with seed 577991	22
22 (MAP3K1:Point)	MAP3K1	(MAP3K1:Point) random samples of size 22 with seed 578351	22
22 (MAP3K1:Point)	MAP3K1	(MAP3K1:Point) random samples of size 22 with seed 578711	22
22 (MAP3K1:Point)	MAP3K1	(MAP3K1:Point) random samples of size 22 with seed 3019215	22
22 (MAP3K1:Point)	MAP3K1	(MAP3K1:Point) random samples of size 22 with seed 3040383	22
22 (MAP3K1:Point)	MAP3K1	(MAP3K1:Point) random samples of size 22 with seed 3061551	22
22 (MAP3K1:Point)	MAP3K1	(MAP3K1:Point) random samples of size 22 with seed 3082719	22
22 (MAP3K1:Point)	MAP3K1	(MAP3K1:Point) random samples of size 22 with seed 3103887	22
22 (MAP3K1:Point)	MAP3K1	(MAP3K1:Point) random samples of size 22 with seed 3183007	22
22 (MAP3K1:Point)	MAP3K1	(MAP3K1:Point) random samples of size 22 with seed 3191647	22
22 (MAP3K1:Point)	MAP3K1	(MAP3K1:Point) random samples of size 22 with seed 3200287	22
22 (MAP3K1:Point)	MAP3K1	(MAP3K1:Point) random samples of size 22 with seed 3208927	22
22 (MAP3K1:Point)	MAP3K1	(MAP3K1:Point) random samples of size 22 with seed 3217567	22
23 (MAP3K1:Point)	MAP3K1	(MAP3K1:Point) random samples of size 23 with seed 656471	23
23 (MAP3K1:Point)	MAP3K1	(MAP3K1:Point) random samples of size 23 with seed 656831	23
23 (MAP3K1:Point)	MAP3K1	(MAP3K1:Point) random samples of size 23 with seed 657191	23
23 (MAP3K1:Point)	MAP3K1	(MAP3K1:Point) random samples of size 23 with seed 657551	23
23 (MAP3K1:Point)	MAP3K1	(MAP3K1:Point) random samples of size 23 with seed 657911	23
24 (MAP3K1:Point)	MAP3K1	(MAP3K1:Point) random samples of size 24 with seed 346871	24
24 (MAP3K1:Point)	MAP3K1	(MAP3K1:Point) random samples of size 24 with seed 347231	24
24 (MAP3K1:Point)	MAP3K1	(MAP3K1:Point) random samples of size 24 with seed 347591	24
24 (MAP3K1:Point)	MAP3K1	(MAP3K1:Point) random samples of size 24 with seed 347951	24
24 (MAP3K1:Point)	MAP3K1	(MAP3K1:Point) random samples of size 24 with seed 348311	24
24 (MAP3K1:Point)	MAP3K1	(MAP3K1:Point) random samples of size 24 with seed 3681503	24
24 (MAP3K1:Point)	MAP3K1	(MAP3K1:Point) random samples of size 24 with seed 3702671	24
24 (MAP3K1:Point)	MAP3K1	(MAP3K1:Point) random samples of size 24 with seed 3723839	24
24 (MAP3K1:Point)	MAP3K1	(MAP3K1:Point) random samples of size 24 with seed 3745007	24
24 (MAP3K1:Point)	MAP3K1	(MAP3K1:Point) random samples of size 24 with seed 3766175	24
25 (MAP3K1:Point)	MAP3K1	(MAP3K1:Point) random samples of size 25 with seed 33671	25
25 (MAP3K1:Point)	MAP3K1	(MAP3K1:Point) random samples of size 25 with seed 34031	25
25 (MAP3K1:Point)	MAP3K1	(MAP3K1:Point) random samples of size 25 with seed 34391	25
25 (MAP3K1:Point)	MAP3K1	(MAP3K1:Point) random samples of size 25 with seed 34751	25
25 (MAP3K1:Point)	MAP3K1	(MAP3K1:Point) random samples of size 25 with seed 35111	25
25 (MAP3K1:Point)	MAP3K1	(MAP3K1:Point) random samples of size 25 with seed 499871	25
25 (MAP3K1:Point)	MAP3K1	(MAP3K1:Point) random samples of size 25 with seed 500231	25
25 (MAP3K1:Point)	MAP3K1	(MAP3K1:Point) random samples of size 25 with seed 500591	25
25 (MAP3K1:Point)	MAP3K1	(MAP3K1:Point) random samples of size 25 with seed 500951	25
25 (MAP3K1:Point)	MAP3K1	(MAP3K1:Point) random samples of size 25 with seed 501311	25
25 (MAP3K1:Point)	MAP3K1	(MAP3K1:Point) random samples of size 25 with seed 2106911	25
25 (MAP3K1:Point)	MAP3K1	(MAP3K1:Point) random samples of size 25 with seed 2115551	25
25 (MAP3K1:Point)	MAP3K1	(MAP3K1:Point) random samples of size 25 with seed 2124191	25
25 (MAP3K1:Point)	MAP3K1	(MAP3K1:Point) random samples of size 25 with seed 2132831	25
25 (MAP3K1:Point)	MAP3K1	(MAP3K1:Point) random samples of size 25 with seed 2141471	25
25 (MAP3K1:Point)	MAP3K1	(MAP3K1:Point) random samples of size 25 with seed 4043103	25
25 (MAP3K1:Point)	MAP3K1	(MAP3K1:Point) random samples of size 25 with seed 4051743	25
25 (MAP3K1:Point)	MAP3K1	(MAP3K1:Point) random samples of size 25 with seed 4060383	25
25 (MAP3K1:Point)	MAP3K1	(MAP3K1:Point) random samples of size 25 with seed 4069023	25
25 (MAP3K1:Point)	MAP3K1	(MAP3K1:Point) random samples of size 25 with seed 4077663	25
26 (MAP3K1:Point)	MAP3K1	(MAP3K1:Point) random samples of size 26 with seed 327071	26
26 (MAP3K1:Point)	MAP3K1	(MAP3K1:Point) random samples of size 26 with seed 327431	26
26 (MAP3K1:Point)	MAP3K1	(MAP3K1:Point) random samples of size 26 with seed 327791	26
26 (MAP3K1:Point)	MAP3K1	(MAP3K1:Point) random samples of size 26 with seed 328151	26
26 (MAP3K1:Point)	MAP3K1	(MAP3K1:Point) random samples of size 26 with seed 328511	26
26 (MAP3K1:Point)	MAP3K1	(MAP3K1:Point) random samples of size 26 with seed 328871	26
26 (MAP3K1:Point)	MAP3K1	(MAP3K1:Point) random samples of size 26 with seed 329231	26
26 (MAP3K1:Point)	MAP3K1	(MAP3K1:Point) random samples of size 26 with seed 329591	26
26 (MAP3K1:Point)	MAP3K1	(MAP3K1:Point) random samples of size 26 with seed 329951	26
26 (MAP3K1:Point)	MAP3K1	(MAP3K1:Point) random samples of size 26 with seed 330311	26
26 (MAP3K1:Point)	MAP3K1	(MAP3K1:Point) random samples of size 26 with seed 3905231	26
26 (MAP3K1:Point)	MAP3K1	(MAP3K1:Point) random samples of size 26 with seed 3926399	26
26 (MAP3K1:Point)	MAP3K1	(MAP3K1:Point) random samples of size 26 with seed 3947567	26
26 (MAP3K1:Point)	MAP3K1	(MAP3K1:Point) random samples of size 26 with seed 3968735	26
26 (MAP3K1:Point)	MAP3K1	(MAP3K1:Point) random samples of size 26 with seed 3989903	26
27 (MAP3K1:Point)	MAP3K1	(MAP3K1:Point) random samples of size 27 with seed 105671	27
27 (MAP3K1:Point)	MAP3K1	(MAP3K1:Point) random samples of size 27 with seed 106031	27
27 (MAP3K1:Point)	MAP3K1	(MAP3K1:Point) random samples of size 27 with seed 106391	27
27 (MAP3K1:Point)	MAP3K1	(MAP3K1:Point) random samples of size 27 with seed 106751	27
27 (MAP3K1:Point)	MAP3K1	(MAP3K1:Point) random samples of size 27 with seed 107111	27
27 (MAP3K1:Point)	MAP3K1	(MAP3K1:Point) random samples of size 27 with seed 1864095	27
27 (MAP3K1:Point)	MAP3K1	(MAP3K1:Point) random samples of size 27 with seed 1868127	27
27 (MAP3K1:Point)	MAP3K1	(MAP3K1:Point) random samples of size 27 with seed 1872159	27
27 (MAP3K1:Point)	MAP3K1	(MAP3K1:Point) random samples of size 27 with seed 1876191	27
27 (MAP3K1:Point)	MAP3K1	(MAP3K1:Point) random samples of size 27 with seed 1880223	27
27 (MAP3K1:Point)	MAP3K1	(MAP3K1:Point) random samples of size 27 with seed 2054607	27
27 (MAP3K1:Point)	MAP3K1	(MAP3K1:Point) random samples of size 27 with seed 2075775	27
27 (MAP3K1:Point)	MAP3K1	(MAP3K1:Point) random samples of size 27 with seed 2096943	27
27 (MAP3K1:Point)	MAP3K1	(MAP3K1:Point) random samples of size 27 with seed 2118111	27
27 (MAP3K1:Point)	MAP3K1	(MAP3K1:Point) random samples of size 27 with seed 2139279	27
27 (MAP3K1:Point)	MAP3K1	(MAP3K1:Point) random samples of size 27 with seed 3571807	27
27 (MAP3K1:Point)	MAP3K1	(MAP3K1:Point) random samples of size 27 with seed 3580447	27
27 (MAP3K1:Point)	MAP3K1	(MAP3K1:Point) random samples of size 27 with seed 3589087	27
27 (MAP3K1:Point)	MAP3K1	(MAP3K1:Point) random samples of size 27 with seed 3597727	27
27 (MAP3K1:Point)	MAP3K1	(MAP3K1:Point) random samples of size 27 with seed 3606367	27
27 (MAP3K1:Point)	MAP3K1	(MAP3K1:Point) random samples of size 27 with seed 6906143	27
27 (MAP3K1:Point)	MAP3K1	(MAP3K1:Point) random samples of size 27 with seed 6910175	27
27 (MAP3K1:Point)	MAP3K1	(MAP3K1:Point) random samples of size 27 with seed 6914207	27
27 (MAP3K1:Point)	MAP3K1	(MAP3K1:Point) random samples of size 27 with seed 6918239	27
27 (MAP3K1:Point)	MAP3K1	(MAP3K1:Point) random samples of size 27 with seed 6922271	27
28 (MAP3K1:Point)	MAP3K1	(MAP3K1:Point) random samples of size 28 with seed 325271	28
28 (MAP3K1:Point)	MAP3K1	(MAP3K1:Point) random samples of size 28 with seed 325631	28
28 (MAP3K1:Point)	MAP3K1	(MAP3K1:Point) random samples of size 28 with seed 325991	28
28 (MAP3K1:Point)	MAP3K1	(MAP3K1:Point) random samples of size 28 with seed 326351	28
28 (MAP3K1:Point)	MAP3K1	(MAP3K1:Point) random samples of size 28 with seed 326711	28
28 (MAP3K1:Point)	MAP3K1	(MAP3K1:Point) random samples of size 28 with seed 4486943	28
28 (MAP3K1:Point)	MAP3K1	(MAP3K1:Point) random samples of size 28 with seed 4490975	28
28 (MAP3K1:Point)	MAP3K1	(MAP3K1:Point) random samples of size 28 with seed 4495007	28
28 (MAP3K1:Point)	MAP3K1	(MAP3K1:Point) random samples of size 28 with seed 4499039	28
28 (MAP3K1:Point)	MAP3K1	(MAP3K1:Point) random samples of size 28 with seed 4503071	28
33 (MAP3K1:Point)	MAP3K1	(MAP3K1:Point) random samples of size 33 with seed 1502111	33
33 (MAP3K1:Point)	MAP3K1	(MAP3K1:Point) random samples of size 33 with seed 1510751	33
33 (MAP3K1:Point)	MAP3K1	(MAP3K1:Point) random samples of size 33 with seed 1519391	33
33 (MAP3K1:Point)	MAP3K1	(MAP3K1:Point) random samples of size 33 with seed 1528031	33
33 (MAP3K1:Point)	MAP3K1	(MAP3K1:Point) random samples of size 33 with seed 1536671	33
33 (MAP3K1:Point)	MAP3K1	(MAP3K1:Point) random samples of size 33 with seed 3587711	33
33 (MAP3K1:Point)	MAP3K1	(MAP3K1:Point) random samples of size 33 with seed 3608879	33
33 (MAP3K1:Point)	MAP3K1	(MAP3K1:Point) random samples of size 33 with seed 3630047	33
33 (MAP3K1:Point)	MAP3K1	(MAP3K1:Point) random samples of size 33 with seed 3651215	33
33 (MAP3K1:Point)	MAP3K1	(MAP3K1:Point) random samples of size 33 with seed 3672383	33
35 (MAP3K1:Point)	MAP3K1	(MAP3K1:Point) random samples of size 35 with seed 82943	35
35 (MAP3K1:Point)	MAP3K1	(MAP3K1:Point) random samples of size 35 with seed 104111	35
35 (MAP3K1:Point)	MAP3K1	(MAP3K1:Point) random samples of size 35 with seed 125279	35
35 (MAP3K1:Point)	MAP3K1	(MAP3K1:Point) random samples of size 35 with seed 146447	35
35 (MAP3K1:Point)	MAP3K1	(MAP3K1:Point) random samples of size 35 with seed 167615	35
36 (MAP3K1:Point)	MAP3K1	(MAP3K1:Point) random samples of size 36 with seed 846303	36
36 (MAP3K1:Point)	MAP3K1	(MAP3K1:Point) random samples of size 36 with seed 854943	36
36 (MAP3K1:Point)	MAP3K1	(MAP3K1:Point) random samples of size 36 with seed 863583	36
36 (MAP3K1:Point)	MAP3K1	(MAP3K1:Point) random samples of size 36 with seed 872223	36
36 (MAP3K1:Point)	MAP3K1	(MAP3K1:Point) random samples of size 36 with seed 880863	36
36 (MAP3K1:Point)	MAP3K1	(MAP3K1:Point) random samples of size 36 with seed 1623903	36
36 (MAP3K1:Point)	MAP3K1	(MAP3K1:Point) random samples of size 36 with seed 1632543	36
36 (MAP3K1:Point)	MAP3K1	(MAP3K1:Point) random samples of size 36 with seed 1641183	36
36 (MAP3K1:Point)	MAP3K1	(MAP3K1:Point) random samples of size 36 with seed 1649823	36
36 (MAP3K1:Point)	MAP3K1	(MAP3K1:Point) random samples of size 36 with seed 1658463	36
36 (MAP3K1:Point)	MAP3K1	(MAP3K1:Point) random samples of size 36 with seed 8035103	36
36 (MAP3K1:Point)	MAP3K1	(MAP3K1:Point) random samples of size 36 with seed 8039135	36
36 (MAP3K1:Point)	MAP3K1	(MAP3K1:Point) random samples of size 36 with seed 8043167	36
36 (MAP3K1:Point)	MAP3K1	(MAP3K1:Point) random samples of size 36 with seed 8047199	36
36 (MAP3K1:Point)	MAP3K1	(MAP3K1:Point) random samples of size 36 with seed 8051231	36
37 (MAP3K1:Point)	MAP3K1	(MAP3K1:Point) random samples of size 37 with seed 2438671	37
37 (MAP3K1:Point)	MAP3K1	(MAP3K1:Point) random samples of size 37 with seed 2459839	37
37 (MAP3K1:Point)	MAP3K1	(MAP3K1:Point) random samples of size 37 with seed 2481007	37
37 (MAP3K1:Point)	MAP3K1	(MAP3K1:Point) random samples of size 37 with seed 2502175	37
37 (MAP3K1:Point)	MAP3K1	(MAP3K1:Point) random samples of size 37 with seed 2523343	37
38 (MAP3K1:Point)	MAP3K1	(MAP3K1:Point) random samples of size 38 with seed 769327	38
38 (MAP3K1:Point)	MAP3K1	(MAP3K1:Point) random samples of size 38 with seed 790495	38
38 (MAP3K1:Point)	MAP3K1	(MAP3K1:Point) random samples of size 38 with seed 811663	38
38 (MAP3K1:Point)	MAP3K1	(MAP3K1:Point) random samples of size 38 with seed 832831	38
38 (MAP3K1:Point)	MAP3K1	(MAP3K1:Point) random samples of size 38 with seed 853999	38
38 (MAP3K1:Point)	MAP3K1	(MAP3K1:Point) random samples of size 38 with seed 3191599	38
38 (MAP3K1:Point)	MAP3K1	(MAP3K1:Point) random samples of size 38 with seed 3212767	38
38 (MAP3K1:Point)	MAP3K1	(MAP3K1:Point) random samples of size 38 with seed 3233935	38
38 (MAP3K1:Point)	MAP3K1	(MAP3K1:Point) random samples of size 38 with seed 3255103	38
38 (MAP3K1:Point)	MAP3K1	(MAP3K1:Point) random samples of size 38 with seed 3276271	38
38 (MAP3K1:Point)	MAP3K1	(MAP3K1:Point) random samples of size 38 with seed 3740703	38
38 (MAP3K1:Point)	MAP3K1	(MAP3K1:Point) random samples of size 38 with seed 3749343	38
38 (MAP3K1:Point)	MAP3K1	(MAP3K1:Point) random samples of size 38 with seed 3757983	38
38 (MAP3K1:Point)	MAP3K1	(MAP3K1:Point) random samples of size 38 with seed 3766623	38
38 (MAP3K1:Point)	MAP3K1	(MAP3K1:Point) random samples of size 38 with seed 3775263	38
39 (MAP3K1:Point)	MAP3K1	(MAP3K1:Point) random samples of size 39 with seed 249311	39
39 (MAP3K1:Point)	MAP3K1	(MAP3K1:Point) random samples of size 39 with seed 257951	39
39 (MAP3K1:Point)	MAP3K1	(MAP3K1:Point) random samples of size 39 with seed 266591	39
39 (MAP3K1:Point)	MAP3K1	(MAP3K1:Point) random samples of size 39 with seed 275231	39
39 (MAP3K1:Point)	MAP3K1	(MAP3K1:Point) random samples of size 39 with seed 283871	39
39 (MAP3K1:Point)	MAP3K1	(MAP3K1:Point) random samples of size 39 with seed 1977311	39
39 (MAP3K1:Point)	MAP3K1	(MAP3K1:Point) random samples of size 39 with seed 1985951	39
39 (MAP3K1:Point)	MAP3K1	(MAP3K1:Point) random samples of size 39 with seed 1994591	39
39 (MAP3K1:Point)	MAP3K1	(MAP3K1:Point) random samples of size 39 with seed 2003231	39
39 (MAP3K1:Point)	MAP3K1	(MAP3K1:Point) random samples of size 39 with seed 2011871	39
39 (MAP3K1:Point)	MAP3K1	(MAP3K1:Point) random samples of size 39 with seed 2332831	39
39 (MAP3K1:Point)	MAP3K1	(MAP3K1:Point) random samples of size 39 with seed 2353999	39
39 (MAP3K1:Point)	MAP3K1	(MAP3K1:Point) random samples of size 39 with seed 2375167	39
39 (MAP3K1:Point)	MAP3K1	(MAP3K1:Point) random samples of size 39 with seed 2396335	39
39 (MAP3K1:Point)	MAP3K1	(MAP3K1:Point) random samples of size 39 with seed 2417503	39
39 (MAP3K1:Point)	MAP3K1	(MAP3K1:Point) random samples of size 39 with seed 4829663	39
39 (MAP3K1:Point)	MAP3K1	(MAP3K1:Point) random samples of size 39 with seed 4833695	39
39 (MAP3K1:Point)	MAP3K1	(MAP3K1:Point) random samples of size 39 with seed 4837727	39
39 (MAP3K1:Point)	MAP3K1	(MAP3K1:Point) random samples of size 39 with seed 4841759	39
39 (MAP3K1:Point)	MAP3K1	(MAP3K1:Point) random samples of size 39 with seed 4845791	39
42 (MAP3K1:Point)	MAP3K1	(MAP3K1:Point) random samples of size 42 with seed 17471	42
42 (MAP3K1:Point)	MAP3K1	(MAP3K1:Point) random samples of size 42 with seed 17831	42
42 (MAP3K1:Point)	MAP3K1	(MAP3K1:Point) random samples of size 42 with seed 18191	42
42 (MAP3K1:Point)	MAP3K1	(MAP3K1:Point) random samples of size 42 with seed 18551	42
42 (MAP3K1:Point)	MAP3K1	(MAP3K1:Point) random samples of size 42 with seed 18911	42
44 (MAP3K1:Point)	MAP3K1	(MAP3K1:Point) random samples of size 44 with seed 1242911	44
44 (MAP3K1:Point)	MAP3K1	(MAP3K1:Point) random samples of size 44 with seed 1251551	44
44 (MAP3K1:Point)	MAP3K1	(MAP3K1:Point) random samples of size 44 with seed 1260191	44
44 (MAP3K1:Point)	MAP3K1	(MAP3K1:Point) random samples of size 44 with seed 1268831	44
44 (MAP3K1:Point)	MAP3K1	(MAP3K1:Point) random samples of size 44 with seed 1277471	44
44 (MAP3K1:Point)	MAP3K1	(MAP3K1:Point) random samples of size 44 with seed 6119903	44
44 (MAP3K1:Point)	MAP3K1	(MAP3K1:Point) random samples of size 44 with seed 6123935	44
44 (MAP3K1:Point)	MAP3K1	(MAP3K1:Point) random samples of size 44 with seed 6127967	44
44 (MAP3K1:Point)	MAP3K1	(MAP3K1:Point) random samples of size 44 with seed 6131999	44
44 (MAP3K1:Point)	MAP3K1	(MAP3K1:Point) random samples of size 44 with seed 6136031	44
45 (MAP3K1:Point)	MAP3K1	(MAP3K1:Point) random samples of size 45 with seed 479055	45
45 (MAP3K1:Point)	MAP3K1	(MAP3K1:Point) random samples of size 45 with seed 500223	45
45 (MAP3K1:Point)	MAP3K1	(MAP3K1:Point) random samples of size 45 with seed 521391	45
45 (MAP3K1:Point)	MAP3K1	(MAP3K1:Point) random samples of size 45 with seed 542559	45
45 (MAP3K1:Point)	MAP3K1	(MAP3K1:Point) random samples of size 45 with seed 563727	45
45 (MAP3K1:Point)	MAP3K1	(MAP3K1:Point) random samples of size 45 with seed 7833503	45
45 (MAP3K1:Point)	MAP3K1	(MAP3K1:Point) random samples of size 45 with seed 7837535	45
45 (MAP3K1:Point)	MAP3K1	(MAP3K1:Point) random samples of size 45 with seed 7841567	45
45 (MAP3K1:Point)	MAP3K1	(MAP3K1:Point) random samples of size 45 with seed 7845599	45
45 (MAP3K1:Point)	MAP3K1	(MAP3K1:Point) random samples of size 45 with seed 7849631	45
47 (MAP3K1:Point)	MAP3K1	(MAP3K1:Point) random samples of size 47 with seed 975903	47
47 (MAP3K1:Point)	MAP3K1	(MAP3K1:Point) random samples of size 47 with seed 984543	47
47 (MAP3K1:Point)	MAP3K1	(MAP3K1:Point) random samples of size 47 with seed 993183	47
47 (MAP3K1:Point)	MAP3K1	(MAP3K1:Point) random samples of size 47 with seed 1001823	47
47 (MAP3K1:Point)	MAP3K1	(MAP3K1:Point) random samples of size 47 with seed 1010463	47
47 (MAP3K1:Point)	MAP3K1	(MAP3K1:Point) random samples of size 47 with seed 2556559	47
47 (MAP3K1:Point)	MAP3K1	(MAP3K1:Point) random samples of size 47 with seed 2577727	47
47 (MAP3K1:Point)	MAP3K1	(MAP3K1:Point) random samples of size 47 with seed 2598895	47
47 (MAP3K1:Point)	MAP3K1	(MAP3K1:Point) random samples of size 47 with seed 2620063	47
47 (MAP3K1:Point)	MAP3K1	(MAP3K1:Point) random samples of size 47 with seed 2641231	47
47 (MAP3K1:Point)	MAP3K1	(MAP3K1:Point) random samples of size 47 with seed 6200543	47
47 (MAP3K1:Point)	MAP3K1	(MAP3K1:Point) random samples of size 47 with seed 6204575	47
47 (MAP3K1:Point)	MAP3K1	(MAP3K1:Point) random samples of size 47 with seed 6208607	47
47 (MAP3K1:Point)	MAP3K1	(MAP3K1:Point) random samples of size 47 with seed 6212639	47
47 (MAP3K1:Point)	MAP3K1	(MAP3K1:Point) random samples of size 47 with seed 6216671	47
50 (MAP3K1:Point)	MAP3K1	(MAP3K1:Point) random samples of size 50 with seed 553871	50
50 (MAP3K1:Point)	MAP3K1	(MAP3K1:Point) random samples of size 50 with seed 554231	50
50 (MAP3K1:Point)	MAP3K1	(MAP3K1:Point) random samples of size 50 with seed 554591	50
50 (MAP3K1:Point)	MAP3K1	(MAP3K1:Point) random samples of size 50 with seed 554951	50
50 (MAP3K1:Point)	MAP3K1	(MAP3K1:Point) random samples of size 50 with seed 555311	50
52 (MAP3K1:Point)	MAP3K1	(MAP3K1:Point) random samples of size 52 with seed 2635151	52
52 (MAP3K1:Point)	MAP3K1	(MAP3K1:Point) random samples of size 52 with seed 2656319	52
52 (MAP3K1:Point)	MAP3K1	(MAP3K1:Point) random samples of size 52 with seed 2677487	52
52 (MAP3K1:Point)	MAP3K1	(MAP3K1:Point) random samples of size 52 with seed 2698655	52
52 (MAP3K1:Point)	MAP3K1	(MAP3K1:Point) random samples of size 52 with seed 2719823	52
52 (MAP3K1:Point)	MAP3K1	(MAP3K1:Point) random samples of size 52 with seed 3179103	52
52 (MAP3K1:Point)	MAP3K1	(MAP3K1:Point) random samples of size 52 with seed 3187743	52
52 (MAP3K1:Point)	MAP3K1	(MAP3K1:Point) random samples of size 52 with seed 3196383	52
52 (MAP3K1:Point)	MAP3K1	(MAP3K1:Point) random samples of size 52 with seed 3205023	52
52 (MAP3K1:Point)	MAP3K1	(MAP3K1:Point) random samples of size 52 with seed 3213663	52
53 (MAP3K1:Point)	MAP3K1	(MAP3K1:Point) random samples of size 53 with seed 121871	53
53 (MAP3K1:Point)	MAP3K1	(MAP3K1:Point) random samples of size 53 with seed 122231	53
53 (MAP3K1:Point)	MAP3K1	(MAP3K1:Point) random samples of size 53 with seed 122591	53
53 (MAP3K1:Point)	MAP3K1	(MAP3K1:Point) random samples of size 53 with seed 122951	53
53 (MAP3K1:Point)	MAP3K1	(MAP3K1:Point) random samples of size 53 with seed 123311	53
53 (MAP3K1:Point)	MAP3K1	(MAP3K1:Point) random samples of size 53 with seed 568271	53
53 (MAP3K1:Point)	MAP3K1	(MAP3K1:Point) random samples of size 53 with seed 568631	53
53 (MAP3K1:Point)	MAP3K1	(MAP3K1:Point) random samples of size 53 with seed 568991	53
53 (MAP3K1:Point)	MAP3K1	(MAP3K1:Point) random samples of size 53 with seed 569351	53
53 (MAP3K1:Point)	MAP3K1	(MAP3K1:Point) random samples of size 53 with seed 569711	53
53 (MAP3K1:Point)	MAP3K1	(MAP3K1:Point) random samples of size 53 with seed 1235135	53
53 (MAP3K1:Point)	MAP3K1	(MAP3K1:Point) random samples of size 53 with seed 1256303	53
53 (MAP3K1:Point)	MAP3K1	(MAP3K1:Point) random samples of size 53 with seed 1277471	53
53 (MAP3K1:Point)	MAP3K1	(MAP3K1:Point) random samples of size 53 with seed 1298639	53
53 (MAP3K1:Point)	MAP3K1	(MAP3K1:Point) random samples of size 53 with seed 1319807	53
53 (MAP3K1:Point)	MAP3K1	(MAP3K1:Point) random samples of size 53 with seed 3917407	53
53 (MAP3K1:Point)	MAP3K1	(MAP3K1:Point) random samples of size 53 with seed 3926047	53
53 (MAP3K1:Point)	MAP3K1	(MAP3K1:Point) random samples of size 53 with seed 3934687	53
53 (MAP3K1:Point)	MAP3K1	(MAP3K1:Point) random samples of size 53 with seed 3943327	53
53 (MAP3K1:Point)	MAP3K1	(MAP3K1:Point) random samples of size 53 with seed 3951967	53
54 (MAP3K1:Point)	MAP3K1	(MAP3K1:Point) random samples of size 54 with seed 193871	54
54 (MAP3K1:Point)	MAP3K1	(MAP3K1:Point) random samples of size 54 with seed 194231	54
54 (MAP3K1:Point)	MAP3K1	(MAP3K1:Point) random samples of size 54 with seed 194591	54
54 (MAP3K1:Point)	MAP3K1	(MAP3K1:Point) random samples of size 54 with seed 194951	54
54 (MAP3K1:Point)	MAP3K1	(MAP3K1:Point) random samples of size 54 with seed 195311	54
54 (MAP3K1:Point)	MAP3K1	(MAP3K1:Point) random samples of size 54 with seed 377471	54
54 (MAP3K1:Point)	MAP3K1	(MAP3K1:Point) random samples of size 54 with seed 377831	54
54 (MAP3K1:Point)	MAP3K1	(MAP3K1:Point) random samples of size 54 with seed 378191	54
54 (MAP3K1:Point)	MAP3K1	(MAP3K1:Point) random samples of size 54 with seed 378551	54
54 (MAP3K1:Point)	MAP3K1	(MAP3K1:Point) random samples of size 54 with seed 378911	54
54 (MAP3K1:Point)	MAP3K1	(MAP3K1:Point) random samples of size 54 with seed 6482783	54
54 (MAP3K1:Point)	MAP3K1	(MAP3K1:Point) random samples of size 54 with seed 6486815	54
54 (MAP3K1:Point)	MAP3K1	(MAP3K1:Point) random samples of size 54 with seed 6490847	54
54 (MAP3K1:Point)	MAP3K1	(MAP3K1:Point) random samples of size 54 with seed 6494879	54
54 (MAP3K1:Point)	MAP3K1	(MAP3K1:Point) random samples of size 54 with seed 6498911	54
56 (MAP3K1:Point)	MAP3K1	(MAP3K1:Point) random samples of size 56 with seed 1944735	56
56 (MAP3K1:Point)	MAP3K1	(MAP3K1:Point) random samples of size 56 with seed 1948767	56
56 (MAP3K1:Point)	MAP3K1	(MAP3K1:Point) random samples of size 56 with seed 1952799	56
56 (MAP3K1:Point)	MAP3K1	(MAP3K1:Point) random samples of size 56 with seed 1956831	56
56 (MAP3K1:Point)	MAP3K1	(MAP3K1:Point) random samples of size 56 with seed 1960863	56
62 (MAP3K1:Point)	MAP3K1	(MAP3K1:Point) random samples of size 62 with seed 452895	62
62 (MAP3K1:Point)	MAP3K1	(MAP3K1:Point) random samples of size 62 with seed 456927	62
62 (MAP3K1:Point)	MAP3K1	(MAP3K1:Point) random samples of size 62 with seed 460959	62
62 (MAP3K1:Point)	MAP3K1	(MAP3K1:Point) random samples of size 62 with seed 464991	62
62 (MAP3K1:Point)	MAP3K1	(MAP3K1:Point) random samples of size 62 with seed 469023	62
62 (MAP3K1:Point)	MAP3K1	(MAP3K1:Point) random samples of size 62 with seed 1702815	62
62 (MAP3K1:Point)	MAP3K1	(MAP3K1:Point) random samples of size 62 with seed 1706847	62
62 (MAP3K1:Point)	MAP3K1	(MAP3K1:Point) random samples of size 62 with seed 1710879	62
62 (MAP3K1:Point)	MAP3K1	(MAP3K1:Point) random samples of size 62 with seed 1714911	62
62 (MAP3K1:Point)	MAP3K1	(MAP3K1:Point) random samples of size 62 with seed 1718943	62
63 (MAP3K1:Point)	MAP3K1	(MAP3K1:Point) random samples of size 63 with seed 3469823	63
63 (MAP3K1:Point)	MAP3K1	(MAP3K1:Point) random samples of size 63 with seed 3490991	63
63 (MAP3K1:Point)	MAP3K1	(MAP3K1:Point) random samples of size 63 with seed 3512159	63
63 (MAP3K1:Point)	MAP3K1	(MAP3K1:Point) random samples of size 63 with seed 3533327	63
63 (MAP3K1:Point)	MAP3K1	(MAP3K1:Point) random samples of size 63 with seed 3554495	63
64 (MAP3K1:Point)	MAP3K1	(MAP3K1:Point) random samples of size 64 with seed 716703	64
64 (MAP3K1:Point)	MAP3K1	(MAP3K1:Point) random samples of size 64 with seed 725343	64
64 (MAP3K1:Point)	MAP3K1	(MAP3K1:Point) random samples of size 64 with seed 733983	64
64 (MAP3K1:Point)	MAP3K1	(MAP3K1:Point) random samples of size 64 with seed 742623	64
64 (MAP3K1:Point)	MAP3K1	(MAP3K1:Point) random samples of size 64 with seed 751263	64
66 (MAP3K1:Point)	MAP3K1	(MAP3K1:Point) random samples of size 66 with seed 2278335	66
66 (MAP3K1:Point)	MAP3K1	(MAP3K1:Point) random samples of size 66 with seed 2299503	66
66 (MAP3K1:Point)	MAP3K1	(MAP3K1:Point) random samples of size 66 with seed 2320671	66
66 (MAP3K1:Point)	MAP3K1	(MAP3K1:Point) random samples of size 66 with seed 2341839	66
66 (MAP3K1:Point)	MAP3K1	(MAP3K1:Point) random samples of size 66 with seed 2363007	66
66 (MAP3K1:Point)	MAP3K1	(MAP3K1:Point) random samples of size 66 with seed 2837407	66
66 (MAP3K1:Point)	MAP3K1	(MAP3K1:Point) random samples of size 66 with seed 2846047	66
66 (MAP3K1:Point)	MAP3K1	(MAP3K1:Point) random samples of size 66 with seed 2854687	66
66 (MAP3K1:Point)	MAP3K1	(MAP3K1:Point) random samples of size 66 with seed 2863327	66
66 (MAP3K1:Point)	MAP3K1	(MAP3K1:Point) random samples of size 66 with seed 2871967	66
72 (MAP3K1:Point)	MAP3K1	(MAP3K1:Point) random samples of size 72 with seed 439759	72
72 (MAP3K1:Point)	MAP3K1	(MAP3K1:Point) random samples of size 72 with seed 460927	72
72 (MAP3K1:Point)	MAP3K1	(MAP3K1:Point) random samples of size 72 with seed 482095	72
72 (MAP3K1:Point)	MAP3K1	(MAP3K1:Point) random samples of size 72 with seed 503263	72
72 (MAP3K1:Point)	MAP3K1	(MAP3K1:Point) random samples of size 72 with seed 524431	72
73 (MAP3K1:Point)	MAP3K1	(MAP3K1:Point) random samples of size 73 with seed 638111	73
73 (MAP3K1:Point)	MAP3K1	(MAP3K1:Point) random samples of size 73 with seed 646751	73
73 (MAP3K1:Point)	MAP3K1	(MAP3K1:Point) random samples of size 73 with seed 655391	73
73 (MAP3K1:Point)	MAP3K1	(MAP3K1:Point) random samples of size 73 with seed 664031	73
73 (MAP3K1:Point)	MAP3K1	(MAP3K1:Point) random samples of size 73 with seed 672671	73
73 (MAP3K1:Point)	MAP3K1	(MAP3K1:Point) random samples of size 73 with seed 2795487	73
73 (MAP3K1:Point)	MAP3K1	(MAP3K1:Point) random samples of size 73 with seed 2816655	73
73 (MAP3K1:Point)	MAP3K1	(MAP3K1:Point) random samples of size 73 with seed 2837823	73
73 (MAP3K1:Point)	MAP3K1	(MAP3K1:Point) random samples of size 73 with seed 2858991	73
73 (MAP3K1:Point)	MAP3K1	(MAP3K1:Point) random samples of size 73 with seed 2880159	73
74 (MAP3K1:Point)	MAP3K1	(MAP3K1:Point) random samples of size 74 with seed 1580703	74
74 (MAP3K1:Point)	MAP3K1	(MAP3K1:Point) random samples of size 74 with seed 1589343	74
74 (MAP3K1:Point)	MAP3K1	(MAP3K1:Point) random samples of size 74 with seed 1597983	74
74 (MAP3K1:Point)	MAP3K1	(MAP3K1:Point) random samples of size 74 with seed 1606623	74
74 (MAP3K1:Point)	MAP3K1	(MAP3K1:Point) random samples of size 74 with seed 1615263	74
77 (MAP3K1:Point)	MAP3K1	(MAP3K1:Point) random samples of size 77 with seed 799199	77
77 (MAP3K1:Point)	MAP3K1	(MAP3K1:Point) random samples of size 77 with seed 807839	77
77 (MAP3K1:Point)	MAP3K1	(MAP3K1:Point) random samples of size 77 with seed 816479	77
77 (MAP3K1:Point)	MAP3K1	(MAP3K1:Point) random samples of size 77 with seed 825119	77
77 (MAP3K1:Point)	MAP3K1	(MAP3K1:Point) random samples of size 77 with seed 833759	77
77 (MAP3K1:Point)	MAP3K1	(MAP3K1:Point) random samples of size 77 with seed 1023455	77
77 (MAP3K1:Point)	MAP3K1	(MAP3K1:Point) random samples of size 77 with seed 1044623	77
77 (MAP3K1:Point)	MAP3K1	(MAP3K1:Point) random samples of size 77 with seed 1065791	77
77 (MAP3K1:Point)	MAP3K1	(MAP3K1:Point) random samples of size 77 with seed 1086959	77
77 (MAP3K1:Point)	MAP3K1	(MAP3K1:Point) random samples of size 77 with seed 1108127	77
78 (MAP3K1:Point)	MAP3K1	(MAP3K1:Point) random samples of size 78 with seed 2405407	78
78 (MAP3K1:Point)	MAP3K1	(MAP3K1:Point) random samples of size 78 with seed 2414047	78
78 (MAP3K1:Point)	MAP3K1	(MAP3K1:Point) random samples of size 78 with seed 2422687	78
78 (MAP3K1:Point)	MAP3K1	(MAP3K1:Point) random samples of size 78 with seed 2431327	78
78 (MAP3K1:Point)	MAP3K1	(MAP3K1:Point) random samples of size 78 with seed 2439967	78
78 (MAP3K1:Point)	MAP3K1	(MAP3K1:Point) random samples of size 78 with seed 3085759	78
78 (MAP3K1:Point)	MAP3K1	(MAP3K1:Point) random samples of size 78 with seed 3106927	78
78 (MAP3K1:Point)	MAP3K1	(MAP3K1:Point) random samples of size 78 with seed 3128095	78
78 (MAP3K1:Point)	MAP3K1	(MAP3K1:Point) random samples of size 78 with seed 3149263	78
78 (MAP3K1:Point)	MAP3K1	(MAP3K1:Point) random samples of size 78 with seed 3170431	78
80 (MAP3K1:Point)	MAP3K1	(MAP3K1:Point) random samples of size 80 with seed 345967	80
80 (MAP3K1:Point)	MAP3K1	(MAP3K1:Point) random samples of size 80 with seed 367135	80
80 (MAP3K1:Point)	MAP3K1	(MAP3K1:Point) random samples of size 80 with seed 388303	80
80 (MAP3K1:Point)	MAP3K1	(MAP3K1:Point) random samples of size 80 with seed 409471	80
80 (MAP3K1:Point)	MAP3K1	(MAP3K1:Point) random samples of size 80 with seed 430639	80
80 (MAP3K1:Point)	MAP3K1	(MAP3K1:Point) random samples of size 80 with seed 1415711	80
80 (MAP3K1:Point)	MAP3K1	(MAP3K1:Point) random samples of size 80 with seed 1424351	80
80 (MAP3K1:Point)	MAP3K1	(MAP3K1:Point) random samples of size 80 with seed 1432991	80
80 (MAP3K1:Point)	MAP3K1	(MAP3K1:Point) random samples of size 80 with seed 1441631	80
80 (MAP3K1:Point)	MAP3K1	(MAP3K1:Point) random samples of size 80 with seed 1450271	80
80 (MAP3K1:Point)	MAP3K1	(MAP3K1:Point) random samples of size 80 with seed 6986783	80
80 (MAP3K1:Point)	MAP3K1	(MAP3K1:Point) random samples of size 80 with seed 6990815	80
80 (MAP3K1:Point)	MAP3K1	(MAP3K1:Point) random samples of size 80 with seed 6994847	80
80 (MAP3K1:Point)	MAP3K1	(MAP3K1:Point) random samples of size 80 with seed 6998879	80
80 (MAP3K1:Point)	MAP3K1	(MAP3K1:Point) random samples of size 80 with seed 7002911	80
85 (MAP3K1:Point)	MAP3K1	(MAP3K1:Point) random samples of size 85 with seed 2319007	85
85 (MAP3K1:Point)	MAP3K1	(MAP3K1:Point) random samples of size 85 with seed 2327647	85
85 (MAP3K1:Point)	MAP3K1	(MAP3K1:Point) random samples of size 85 with seed 2336287	85
85 (MAP3K1:Point)	MAP3K1	(MAP3K1:Point) random samples of size 85 with seed 2344927	85
85 (MAP3K1:Point)	MAP3K1	(MAP3K1:Point) random samples of size 85 with seed 2353567	85
85 (MAP3K1:Point)	MAP3K1	(MAP3K1:Point) random samples of size 85 with seed 4092815	85
85 (MAP3K1:Point)	MAP3K1	(MAP3K1:Point) random samples of size 85 with seed 4113983	85
85 (MAP3K1:Point)	MAP3K1	(MAP3K1:Point) random samples of size 85 with seed 4135151	85
85 (MAP3K1:Point)	MAP3K1	(MAP3K1:Point) random samples of size 85 with seed 4156319	85
85 (MAP3K1:Point)	MAP3K1	(MAP3K1:Point) random samples of size 85 with seed 4177487	85
86 (MAP3K1:Point)	MAP3K1	(MAP3K1:Point) random samples of size 86 with seed 5555423	86
86 (MAP3K1:Point)	MAP3K1	(MAP3K1:Point) random samples of size 86 with seed 5559455	86
86 (MAP3K1:Point)	MAP3K1	(MAP3K1:Point) random samples of size 86 with seed 5563487	86
86 (MAP3K1:Point)	MAP3K1	(MAP3K1:Point) random samples of size 86 with seed 5567519	86
86 (MAP3K1:Point)	MAP3K1	(MAP3K1:Point) random samples of size 86 with seed 5571551	86
89 (MAP3K1:Point)	MAP3K1	(MAP3K1:Point) random samples of size 89 with seed 2146207	89
89 (MAP3K1:Point)	MAP3K1	(MAP3K1:Point) random samples of size 89 with seed 2154847	89
89 (MAP3K1:Point)	MAP3K1	(MAP3K1:Point) random samples of size 89 with seed 2163487	89
89 (MAP3K1:Point)	MAP3K1	(MAP3K1:Point) random samples of size 89 with seed 2172127	89
89 (MAP3K1:Point)	MAP3K1	(MAP3K1:Point) random samples of size 89 with seed 2180767	89
90 (MAP3K1:Point)	MAP3K1	(MAP3K1:Point) random samples of size 90 with seed 3442575	90
90 (MAP3K1:Point)	MAP3K1	(MAP3K1:Point) random samples of size 90 with seed 3463743	90
90 (MAP3K1:Point)	MAP3K1	(MAP3K1:Point) random samples of size 90 with seed 3484911	90
90 (MAP3K1:Point)	MAP3K1	(MAP3K1:Point) random samples of size 90 with seed 3506079	90
90 (MAP3K1:Point)	MAP3K1	(MAP3K1:Point) random samples of size 90 with seed 3527247	90
96 (MAP3K1:Point)	MAP3K1	(MAP3K1:Point) random samples of size 96 with seed 890367	96
96 (MAP3K1:Point)	MAP3K1	(MAP3K1:Point) random samples of size 96 with seed 911535	96
96 (MAP3K1:Point)	MAP3K1	(MAP3K1:Point) random samples of size 96 with seed 932703	96
96 (MAP3K1:Point)	MAP3K1	(MAP3K1:Point) random samples of size 96 with seed 953871	96
96 (MAP3K1:Point)	MAP3K1	(MAP3K1:Point) random samples of size 96 with seed 975039	96
96 (MAP3K1:Point)	MAP3K1	(MAP3K1:Point) random samples of size 96 with seed 5051423	96
96 (MAP3K1:Point)	MAP3K1	(MAP3K1:Point) random samples of size 96 with seed 5055455	96
96 (MAP3K1:Point)	MAP3K1	(MAP3K1:Point) random samples of size 96 with seed 5059487	96
96 (MAP3K1:Point)	MAP3K1	(MAP3K1:Point) random samples of size 96 with seed 5063519	96
96 (MAP3K1:Point)	MAP3K1	(MAP3K1:Point) random samples of size 96 with seed 5067551	96
97 (MAP3K1:Point)	MAP3K1	(MAP3K1:Point) random samples of size 97 with seed 414303	97
97 (MAP3K1:Point)	MAP3K1	(MAP3K1:Point) random samples of size 97 with seed 422943	97
97 (MAP3K1:Point)	MAP3K1	(MAP3K1:Point) random samples of size 97 with seed 431583	97
97 (MAP3K1:Point)	MAP3K1	(MAP3K1:Point) random samples of size 97 with seed 440223	97
97 (MAP3K1:Point)	MAP3K1	(MAP3K1:Point) random samples of size 97 with seed 448863	97
102 (MAP3K1:Point)	MAP3K1	(MAP3K1:Point) random samples of size 102 with seed 7490783	102
102 (MAP3K1:Point)	MAP3K1	(MAP3K1:Point) random samples of size 102 with seed 7494815	102
102 (MAP3K1:Point)	MAP3K1	(MAP3K1:Point) random samples of size 102 with seed 7498847	102
102 (MAP3K1:Point)	MAP3K1	(MAP3K1:Point) random samples of size 102 with seed 7502879	102
102 (MAP3K1:Point)	MAP3K1	(MAP3K1:Point) random samples of size 102 with seed 7506911	102
110 (MAP3K1:Point)	MAP3K1	(MAP3K1:Point) random samples of size 110 with seed 5595743	110
110 (MAP3K1:Point)	MAP3K1	(MAP3K1:Point) random samples of size 110 with seed 5599775	110
110 (MAP3K1:Point)	MAP3K1	(MAP3K1:Point) random samples of size 110 with seed 5603807	110
110 (MAP3K1:Point)	MAP3K1	(MAP3K1:Point) random samples of size 110 with seed 5607839	110
110 (MAP3K1:Point)	MAP3K1	(MAP3K1:Point) random samples of size 110 with seed 5611871	110
125 (MAP3K1:Point)	MAP3K1	(MAP3K1:Point) random samples of size 125 with seed 194399	125
125 (MAP3K1:Point)	MAP3K1	(MAP3K1:Point) random samples of size 125 with seed 203039	125
125 (MAP3K1:Point)	MAP3K1	(MAP3K1:Point) random samples of size 125 with seed 211679	125
125 (MAP3K1:Point)	MAP3K1	(MAP3K1:Point) random samples of size 125 with seed 220319	125
125 (MAP3K1:Point)	MAP3K1	(MAP3K1:Point) random samples of size 125 with seed 228959	125
126 (MAP3K1:Point)	MAP3K1	(MAP3K1:Point) random samples of size 126 with seed 3376031	126
126 (MAP3K1:Point)	MAP3K1	(MAP3K1:Point) random samples of size 126 with seed 3397199	126
126 (MAP3K1:Point)	MAP3K1	(MAP3K1:Point) random samples of size 126 with seed 3418367	126
126 (MAP3K1:Point)	MAP3K1	(MAP3K1:Point) random samples of size 126 with seed 3439535	126
126 (MAP3K1:Point)	MAP3K1	(MAP3K1:Point) random samples of size 126 with seed 3460703	126
133 (MAP3K1:Point)	MAP3K1	(MAP3K1:Point) random samples of size 133 with seed 16399	133
133 (MAP3K1:Point)	MAP3K1	(MAP3K1:Point) random samples of size 133 with seed 37567	133
133 (MAP3K1:Point)	MAP3K1	(MAP3K1:Point) random samples of size 133 with seed 58735	133
133 (MAP3K1:Point)	MAP3K1	(MAP3K1:Point) random samples of size 133 with seed 79903	133
133 (MAP3K1:Point)	MAP3K1	(MAP3K1:Point) random samples of size 133 with seed 101071	133
133 (MAP3K1:Point)	MAP3K1	(MAP3K1:Point) random samples of size 133 with seed 893407	133
133 (MAP3K1:Point)	MAP3K1	(MAP3K1:Point) random samples of size 133 with seed 902047	133
133 (MAP3K1:Point)	MAP3K1	(MAP3K1:Point) random samples of size 133 with seed 910687	133
133 (MAP3K1:Point)	MAP3K1	(MAP3K1:Point) random samples of size 133 with seed 919327	133
133 (MAP3K1:Point)	MAP3K1	(MAP3K1:Point) random samples of size 133 with seed 927967	133
135 (MAP3K1:Point)	MAP3K1	(MAP3K1:Point) random samples of size 135 with seed 3618911	135
135 (MAP3K1:Point)	MAP3K1	(MAP3K1:Point) random samples of size 135 with seed 3627551	135
135 (MAP3K1:Point)	MAP3K1	(MAP3K1:Point) random samples of size 135 with seed 3636191	135
135 (MAP3K1:Point)	MAP3K1	(MAP3K1:Point) random samples of size 135 with seed 3644831	135
135 (MAP3K1:Point)	MAP3K1	(MAP3K1:Point) random samples of size 135 with seed 3653471	135
136 (MAP3K1:Point)	MAP3K1	(MAP3K1:Point) random samples of size 136 with seed 3614959	136
136 (MAP3K1:Point)	MAP3K1	(MAP3K1:Point) random samples of size 136 with seed 3636127	136
136 (MAP3K1:Point)	MAP3K1	(MAP3K1:Point) random samples of size 136 with seed 3657295	136
136 (MAP3K1:Point)	MAP3K1	(MAP3K1:Point) random samples of size 136 with seed 3678463	136
136 (MAP3K1:Point)	MAP3K1	(MAP3K1:Point) random samples of size 136 with seed 3699631	136
24 (NCOR1:Point)	NCOR1	(NCOR1:Point) random samples of size 24 with seed 170655	24
24 (NCOR1:Point)	NCOR1	(NCOR1:Point) random samples of size 24 with seed 174687	24
24 (NCOR1:Point)	NCOR1	(NCOR1:Point) random samples of size 24 with seed 178719	24
24 (NCOR1:Point)	NCOR1	(NCOR1:Point) random samples of size 24 with seed 182751	24
24 (NCOR1:Point)	NCOR1	(NCOR1:Point) random samples of size 24 with seed 186783	24
24 (NCOR1:Point)	NCOR1	(NCOR1:Point) random samples of size 24 with seed 1887007	24
24 (NCOR1:Point)	NCOR1	(NCOR1:Point) random samples of size 24 with seed 1895647	24
24 (NCOR1:Point)	NCOR1	(NCOR1:Point) random samples of size 24 with seed 1904287	24
24 (NCOR1:Point)	NCOR1	(NCOR1:Point) random samples of size 24 with seed 1912927	24
24 (NCOR1:Point)	NCOR1	(NCOR1:Point) random samples of size 24 with seed 1921567	24
24 (NCOR1:Point)	NCOR1	(NCOR1:Point) random samples of size 24 with seed 2662399	24
24 (NCOR1:Point)	NCOR1	(NCOR1:Point) random samples of size 24 with seed 2683567	24
24 (NCOR1:Point)	NCOR1	(NCOR1:Point) random samples of size 24 with seed 2704735	24
24 (NCOR1:Point)	NCOR1	(NCOR1:Point) random samples of size 24 with seed 2725903	24
24 (NCOR1:Point)	NCOR1	(NCOR1:Point) random samples of size 24 with seed 2747071	24
43 (NCOR1:Point)	NCOR1	(NCOR1:Point) random samples of size 43 with seed 457503	43
43 (NCOR1:Point)	NCOR1	(NCOR1:Point) random samples of size 43 with seed 466143	43
43 (NCOR1:Point)	NCOR1	(NCOR1:Point) random samples of size 43 with seed 474783	43
43 (NCOR1:Point)	NCOR1	(NCOR1:Point) random samples of size 43 with seed 483423	43
43 (NCOR1:Point)	NCOR1	(NCOR1:Point) random samples of size 43 with seed 492063	43
45 (NCOR1:Point)	NCOR1	(NCOR1:Point) random samples of size 45 with seed 228079	45
45 (NCOR1:Point)	NCOR1	(NCOR1:Point) random samples of size 45 with seed 249247	45
45 (NCOR1:Point)	NCOR1	(NCOR1:Point) random samples of size 45 with seed 270415	45
45 (NCOR1:Point)	NCOR1	(NCOR1:Point) random samples of size 45 with seed 291583	45
45 (NCOR1:Point)	NCOR1	(NCOR1:Point) random samples of size 45 with seed 312751	45
20 (NF1:Point)	NF1	(NF1:Point) random samples of size 20 with seed 5253023	20
20 (NF1:Point)	NF1	(NF1:Point) random samples of size 20 with seed 5257055	20
20 (NF1:Point)	NF1	(NF1:Point) random samples of size 20 with seed 5261087	20
20 (NF1:Point)	NF1	(NF1:Point) random samples of size 20 with seed 5265119	20
20 (NF1:Point)	NF1	(NF1:Point) random samples of size 20 with seed 5269151	20
21 (NF1:Point)	NF1	(NF1:Point) random samples of size 21 with seed 856095	21
21 (NF1:Point)	NF1	(NF1:Point) random samples of size 21 with seed 860127	21
21 (NF1:Point)	NF1	(NF1:Point) random samples of size 21 with seed 864159	21
21 (NF1:Point)	NF1	(NF1:Point) random samples of size 21 with seed 868191	21
21 (NF1:Point)	NF1	(NF1:Point) random samples of size 21 with seed 872223	21
29 (NF1:Point)	NF1	(NF1:Point) random samples of size 29 with seed 1098015	29
29 (NF1:Point)	NF1	(NF1:Point) random samples of size 29 with seed 1102047	29
29 (NF1:Point)	NF1	(NF1:Point) random samples of size 29 with seed 1106079	29
29 (NF1:Point)	NF1	(NF1:Point) random samples of size 29 with seed 1110111	29
29 (NF1:Point)	NF1	(NF1:Point) random samples of size 29 with seed 1114143	29
31 (NF1:Point)	NF1	(NF1:Point) random samples of size 31 with seed 5273183	31
31 (NF1:Point)	NF1	(NF1:Point) random samples of size 31 with seed 5277215	31
31 (NF1:Point)	NF1	(NF1:Point) random samples of size 31 with seed 5281247	31
31 (NF1:Point)	NF1	(NF1:Point) random samples of size 31 with seed 5285279	31
31 (NF1:Point)	NF1	(NF1:Point) random samples of size 31 with seed 5289311	31
37 (NF1:Point)	NF1	(NF1:Point) random samples of size 37 with seed 3956703	37
37 (NF1:Point)	NF1	(NF1:Point) random samples of size 37 with seed 3965343	37
37 (NF1:Point)	NF1	(NF1:Point) random samples of size 37 with seed 3973983	37
37 (NF1:Point)	NF1	(NF1:Point) random samples of size 37 with seed 3982623	37
37 (NF1:Point)	NF1	(NF1:Point) random samples of size 37 with seed 3991263	37
41 (NF1:Point)	NF1	(NF1:Point) random samples of size 41 with seed 1074799	41
41 (NF1:Point)	NF1	(NF1:Point) random samples of size 41 with seed 1095967	41
41 (NF1:Point)	NF1	(NF1:Point) random samples of size 41 with seed 1117135	41
41 (NF1:Point)	NF1	(NF1:Point) random samples of size 41 with seed 1138303	41
41 (NF1:Point)	NF1	(NF1:Point) random samples of size 41 with seed 1159471	41
22 (NOTCH1:Point)	NOTCH1	(NOTCH1:Point) random samples of size 22 with seed 2081855	22
22 (NOTCH1:Point)	NOTCH1	(NOTCH1:Point) random samples of size 22 with seed 2103023	22
22 (NOTCH1:Point)	NOTCH1	(NOTCH1:Point) random samples of size 22 with seed 2124191	22
22 (NOTCH1:Point)	NOTCH1	(NOTCH1:Point) random samples of size 22 with seed 2145359	22
22 (NOTCH1:Point)	NOTCH1	(NOTCH1:Point) random samples of size 22 with seed 2166527	22
23 (NOTCH1:Point)	NOTCH1	(NOTCH1:Point) random samples of size 23 with seed 136271	23
23 (NOTCH1:Point)	NOTCH1	(NOTCH1:Point) random samples of size 23 with seed 136631	23
23 (NOTCH1:Point)	NOTCH1	(NOTCH1:Point) random samples of size 23 with seed 136991	23
23 (NOTCH1:Point)	NOTCH1	(NOTCH1:Point) random samples of size 23 with seed 137351	23
23 (NOTCH1:Point)	NOTCH1	(NOTCH1:Point) random samples of size 23 with seed 137711	23
24 (NOTCH1:Point)	NOTCH1	(NOTCH1:Point) random samples of size 24 with seed 1564703	24
24 (NOTCH1:Point)	NOTCH1	(NOTCH1:Point) random samples of size 24 with seed 1585871	24
24 (NOTCH1:Point)	NOTCH1	(NOTCH1:Point) random samples of size 24 with seed 1607039	24
24 (NOTCH1:Point)	NOTCH1	(NOTCH1:Point) random samples of size 24 with seed 1628207	24
24 (NOTCH1:Point)	NOTCH1	(NOTCH1:Point) random samples of size 24 with seed 1649375	24
24 (NOTCH1:Point)	NOTCH1	(NOTCH1:Point) random samples of size 24 with seed 1658495	24
24 (NOTCH1:Point)	NOTCH1	(NOTCH1:Point) random samples of size 24 with seed 1679663	24
24 (NOTCH1:Point)	NOTCH1	(NOTCH1:Point) random samples of size 24 with seed 1700831	24
24 (NOTCH1:Point)	NOTCH1	(NOTCH1:Point) random samples of size 24 with seed 1721999	24
24 (NOTCH1:Point)	NOTCH1	(NOTCH1:Point) random samples of size 24 with seed 1743167	24
25 (NOTCH1:Point)	NOTCH1	(NOTCH1:Point) random samples of size 25 with seed 7279	25
25 (NOTCH1:Point)	NOTCH1	(NOTCH1:Point) random samples of size 25 with seed 4116911	25
25 (NOTCH1:Point)	NOTCH1	(NOTCH1:Point) random samples of size 25 with seed 4138079	25
25 (NOTCH1:Point)	NOTCH1	(NOTCH1:Point) random samples of size 25 with seed 4159247	25
25 (NOTCH1:Point)	NOTCH1	(NOTCH1:Point) random samples of size 25 with seed 4180415	25
26 (NOTCH1:Point)	NOTCH1	(NOTCH1:Point) random samples of size 26 with seed 638471	26
26 (NOTCH1:Point)	NOTCH1	(NOTCH1:Point) random samples of size 26 with seed 638831	26
26 (NOTCH1:Point)	NOTCH1	(NOTCH1:Point) random samples of size 26 with seed 639191	26
26 (NOTCH1:Point)	NOTCH1	(NOTCH1:Point) random samples of size 26 with seed 639551	26
26 (NOTCH1:Point)	NOTCH1	(NOTCH1:Point) random samples of size 26 with seed 639911	26
27 (NOTCH1:Point)	NOTCH1	(NOTCH1:Point) random samples of size 27 with seed 211871	27
27 (NOTCH1:Point)	NOTCH1	(NOTCH1:Point) random samples of size 27 with seed 212231	27
27 (NOTCH1:Point)	NOTCH1	(NOTCH1:Point) random samples of size 27 with seed 212591	27
27 (NOTCH1:Point)	NOTCH1	(NOTCH1:Point) random samples of size 27 with seed 212951	27
27 (NOTCH1:Point)	NOTCH1	(NOTCH1:Point) random samples of size 27 with seed 213311	27
29 (NOTCH1:Point)	NOTCH1	(NOTCH1:Point) random samples of size 29 with seed 323999	29
29 (NOTCH1:Point)	NOTCH1	(NOTCH1:Point) random samples of size 29 with seed 332639	29
29 (NOTCH1:Point)	NOTCH1	(NOTCH1:Point) random samples of size 29 with seed 341279	29
29 (NOTCH1:Point)	NOTCH1	(NOTCH1:Point) random samples of size 29 with seed 349919	29
29 (NOTCH1:Point)	NOTCH1	(NOTCH1:Point) random samples of size 29 with seed 358559	29
29 (NOTCH1:Point)	NOTCH1	(NOTCH1:Point) random samples of size 29 with seed 1757407	29
29 (NOTCH1:Point)	NOTCH1	(NOTCH1:Point) random samples of size 29 with seed 1766047	29
29 (NOTCH1:Point)	NOTCH1	(NOTCH1:Point) random samples of size 29 with seed 1774687	29
29 (NOTCH1:Point)	NOTCH1	(NOTCH1:Point) random samples of size 29 with seed 1783327	29
29 (NOTCH1:Point)	NOTCH1	(NOTCH1:Point) random samples of size 29 with seed 1791967	29
30 (NOTCH1:Point)	NOTCH1	(NOTCH1:Point) random samples of size 30 with seed 3395103	30
30 (NOTCH1:Point)	NOTCH1	(NOTCH1:Point) random samples of size 30 with seed 3403743	30
30 (NOTCH1:Point)	NOTCH1	(NOTCH1:Point) random samples of size 30 with seed 3412383	30
30 (NOTCH1:Point)	NOTCH1	(NOTCH1:Point) random samples of size 30 with seed 3421023	30
30 (NOTCH1:Point)	NOTCH1	(NOTCH1:Point) random samples of size 30 with seed 3429663	30
32 (NOTCH1:Point)	NOTCH1	(NOTCH1:Point) random samples of size 32 with seed 1643295	32
32 (NOTCH1:Point)	NOTCH1	(NOTCH1:Point) random samples of size 32 with seed 1664463	32
32 (NOTCH1:Point)	NOTCH1	(NOTCH1:Point) random samples of size 32 with seed 1685631	32
32 (NOTCH1:Point)	NOTCH1	(NOTCH1:Point) random samples of size 32 with seed 1706799	32
32 (NOTCH1:Point)	NOTCH1	(NOTCH1:Point) random samples of size 32 with seed 1727967	32
33 (NOTCH1:Point)	NOTCH1	(NOTCH1:Point) random samples of size 33 with seed 810911	33
33 (NOTCH1:Point)	NOTCH1	(NOTCH1:Point) random samples of size 33 with seed 819551	33
33 (NOTCH1:Point)	NOTCH1	(NOTCH1:Point) random samples of size 33 with seed 828191	33
33 (NOTCH1:Point)	NOTCH1	(NOTCH1:Point) random samples of size 33 with seed 836831	33
33 (NOTCH1:Point)	NOTCH1	(NOTCH1:Point) random samples of size 33 with seed 845471	33
33 (NOTCH1:Point)	NOTCH1	(NOTCH1:Point) random samples of size 33 with seed 1019103	33
33 (NOTCH1:Point)	NOTCH1	(NOTCH1:Point) random samples of size 33 with seed 1027743	33
33 (NOTCH1:Point)	NOTCH1	(NOTCH1:Point) random samples of size 33 with seed 1036383	33
33 (NOTCH1:Point)	NOTCH1	(NOTCH1:Point) random samples of size 33 with seed 1045023	33
33 (NOTCH1:Point)	NOTCH1	(NOTCH1:Point) random samples of size 33 with seed 1053663	33
34 (NOTCH1:Point)	NOTCH1	(NOTCH1:Point) random samples of size 34 with seed 373215	34
34 (NOTCH1:Point)	NOTCH1	(NOTCH1:Point) random samples of size 34 with seed 394383	34
34 (NOTCH1:Point)	NOTCH1	(NOTCH1:Point) random samples of size 34 with seed 415551	34
34 (NOTCH1:Point)	NOTCH1	(NOTCH1:Point) random samples of size 34 with seed 436719	34
34 (NOTCH1:Point)	NOTCH1	(NOTCH1:Point) random samples of size 34 with seed 457887	34
35 (NOTCH1:Point)	NOTCH1	(NOTCH1:Point) random samples of size 35 with seed 1776383	35
35 (NOTCH1:Point)	NOTCH1	(NOTCH1:Point) random samples of size 35 with seed 1797551	35
35 (NOTCH1:Point)	NOTCH1	(NOTCH1:Point) random samples of size 35 with seed 1818719	35
35 (NOTCH1:Point)	NOTCH1	(NOTCH1:Point) random samples of size 35 with seed 1839887	35
35 (NOTCH1:Point)	NOTCH1	(NOTCH1:Point) random samples of size 35 with seed 1861055	35
36 (NOTCH1:Point)	NOTCH1	(NOTCH1:Point) random samples of size 36 with seed 2199743	36
36 (NOTCH1:Point)	NOTCH1	(NOTCH1:Point) random samples of size 36 with seed 2220911	36
36 (NOTCH1:Point)	NOTCH1	(NOTCH1:Point) random samples of size 36 with seed 2242079	36
36 (NOTCH1:Point)	NOTCH1	(NOTCH1:Point) random samples of size 36 with seed 2263247	36
36 (NOTCH1:Point)	NOTCH1	(NOTCH1:Point) random samples of size 36 with seed 2284415	36
38 (NOTCH1:Point)	NOTCH1	(NOTCH1:Point) random samples of size 38 with seed 757279	38
38 (NOTCH1:Point)	NOTCH1	(NOTCH1:Point) random samples of size 38 with seed 778447	38
38 (NOTCH1:Point)	NOTCH1	(NOTCH1:Point) random samples of size 38 with seed 799615	38
38 (NOTCH1:Point)	NOTCH1	(NOTCH1:Point) random samples of size 38 with seed 820783	38
38 (NOTCH1:Point)	NOTCH1	(NOTCH1:Point) random samples of size 38 with seed 841951	38
39 (NOTCH1:Point)	NOTCH1	(NOTCH1:Point) random samples of size 39 with seed 5696543	39
39 (NOTCH1:Point)	NOTCH1	(NOTCH1:Point) random samples of size 39 with seed 5700575	39
39 (NOTCH1:Point)	NOTCH1	(NOTCH1:Point) random samples of size 39 with seed 5704607	39
39 (NOTCH1:Point)	NOTCH1	(NOTCH1:Point) random samples of size 39 with seed 5708639	39
39 (NOTCH1:Point)	NOTCH1	(NOTCH1:Point) random samples of size 39 with seed 5712671	39
46 (NOTCH1:Point)	NOTCH1	(NOTCH1:Point) random samples of size 46 with seed 584895	46
46 (NOTCH1:Point)	NOTCH1	(NOTCH1:Point) random samples of size 46 with seed 606063	46
46 (NOTCH1:Point)	NOTCH1	(NOTCH1:Point) random samples of size 46 with seed 627231	46
46 (NOTCH1:Point)	NOTCH1	(NOTCH1:Point) random samples of size 46 with seed 648399	46
46 (NOTCH1:Point)	NOTCH1	(NOTCH1:Point) random samples of size 46 with seed 669567	46
46 (NOTCH1:Point)	NOTCH1	(NOTCH1:Point) random samples of size 46 with seed 1404367	46
46 (NOTCH1:Point)	NOTCH1	(NOTCH1:Point) random samples of size 46 with seed 1425535	46
46 (NOTCH1:Point)	NOTCH1	(NOTCH1:Point) random samples of size 46 with seed 1446703	46
46 (NOTCH1:Point)	NOTCH1	(NOTCH1:Point) random samples of size 46 with seed 1467871	46
46 (NOTCH1:Point)	NOTCH1	(NOTCH1:Point) random samples of size 46 with seed 1489039	46
47 (NOTCH1:Point)	NOTCH1	(NOTCH1:Point) random samples of size 47 with seed 1667103	47
47 (NOTCH1:Point)	NOTCH1	(NOTCH1:Point) random samples of size 47 with seed 1675743	47
47 (NOTCH1:Point)	NOTCH1	(NOTCH1:Point) random samples of size 47 with seed 1684383	47
47 (NOTCH1:Point)	NOTCH1	(NOTCH1:Point) random samples of size 47 with seed 1693023	47
47 (NOTCH1:Point)	NOTCH1	(NOTCH1:Point) random samples of size 47 with seed 1701663	47
47 (NOTCH1:Point)	NOTCH1	(NOTCH1:Point) random samples of size 47 with seed 1839903	47
47 (NOTCH1:Point)	NOTCH1	(NOTCH1:Point) random samples of size 47 with seed 1848543	47
47 (NOTCH1:Point)	NOTCH1	(NOTCH1:Point) random samples of size 47 with seed 1857183	47
47 (NOTCH1:Point)	NOTCH1	(NOTCH1:Point) random samples of size 47 with seed 1865823	47
47 (NOTCH1:Point)	NOTCH1	(NOTCH1:Point) random samples of size 47 with seed 1874463	47
48 (NOTCH1:Point)	NOTCH1	(NOTCH1:Point) random samples of size 48 with seed 1749135	48
48 (NOTCH1:Point)	NOTCH1	(NOTCH1:Point) random samples of size 48 with seed 1770303	48
48 (NOTCH1:Point)	NOTCH1	(NOTCH1:Point) random samples of size 48 with seed 1791471	48
48 (NOTCH1:Point)	NOTCH1	(NOTCH1:Point) random samples of size 48 with seed 1812639	48
48 (NOTCH1:Point)	NOTCH1	(NOTCH1:Point) random samples of size 48 with seed 1833807	48
48 (NOTCH1:Point)	NOTCH1	(NOTCH1:Point) random samples of size 48 with seed 2798111	48
48 (NOTCH1:Point)	NOTCH1	(NOTCH1:Point) random samples of size 48 with seed 2806751	48
48 (NOTCH1:Point)	NOTCH1	(NOTCH1:Point) random samples of size 48 with seed 2815391	48
48 (NOTCH1:Point)	NOTCH1	(NOTCH1:Point) random samples of size 48 with seed 2824031	48
48 (NOTCH1:Point)	NOTCH1	(NOTCH1:Point) random samples of size 48 with seed 2832671	48
49 (NOTCH1:Point)	NOTCH1	(NOTCH1:Point) random samples of size 49 with seed 3489311	49
49 (NOTCH1:Point)	NOTCH1	(NOTCH1:Point) random samples of size 49 with seed 3497951	49
49 (NOTCH1:Point)	NOTCH1	(NOTCH1:Point) random samples of size 49 with seed 3506591	49
49 (NOTCH1:Point)	NOTCH1	(NOTCH1:Point) random samples of size 49 with seed 3515231	49
49 (NOTCH1:Point)	NOTCH1	(NOTCH1:Point) random samples of size 49 with seed 3523871	49
50 (NOTCH1:Point)	NOTCH1	(NOTCH1:Point) random samples of size 50 with seed 2913375	50
50 (NOTCH1:Point)	NOTCH1	(NOTCH1:Point) random samples of size 50 with seed 2934543	50
50 (NOTCH1:Point)	NOTCH1	(NOTCH1:Point) random samples of size 50 with seed 2955711	50
50 (NOTCH1:Point)	NOTCH1	(NOTCH1:Point) random samples of size 50 with seed 2976879	50
50 (NOTCH1:Point)	NOTCH1	(NOTCH1:Point) random samples of size 50 with seed 2998047	50
51 (NOTCH1:Point)	NOTCH1	(NOTCH1:Point) random samples of size 51 with seed 4466783	51
51 (NOTCH1:Point)	NOTCH1	(NOTCH1:Point) random samples of size 51 with seed 4470815	51
51 (NOTCH1:Point)	NOTCH1	(NOTCH1:Point) random samples of size 51 with seed 4474847	51
51 (NOTCH1:Point)	NOTCH1	(NOTCH1:Point) random samples of size 51 with seed 4478879	51
51 (NOTCH1:Point)	NOTCH1	(NOTCH1:Point) random samples of size 51 with seed 4482911	51
52 (NOTCH1:Point)	NOTCH1	(NOTCH1:Point) random samples of size 52 with seed 2625311	52
52 (NOTCH1:Point)	NOTCH1	(NOTCH1:Point) random samples of size 52 with seed 2633951	52
52 (NOTCH1:Point)	NOTCH1	(NOTCH1:Point) random samples of size 52 with seed 2642591	52
52 (NOTCH1:Point)	NOTCH1	(NOTCH1:Point) random samples of size 52 with seed 2651231	52
52 (NOTCH1:Point)	NOTCH1	(NOTCH1:Point) random samples of size 52 with seed 2659871	52
60 (NOTCH1:Point)	NOTCH1	(NOTCH1:Point) random samples of size 60 with seed 149487	60
60 (NOTCH1:Point)	NOTCH1	(NOTCH1:Point) random samples of size 60 with seed 170655	60
60 (NOTCH1:Point)	NOTCH1	(NOTCH1:Point) random samples of size 60 with seed 191823	60
60 (NOTCH1:Point)	NOTCH1	(NOTCH1:Point) random samples of size 60 with seed 212991	60
60 (NOTCH1:Point)	NOTCH1	(NOTCH1:Point) random samples of size 60 with seed 234159	60
61 (NOTCH1:Point)	NOTCH1	(NOTCH1:Point) random samples of size 61 with seed 6140063	61
61 (NOTCH1:Point)	NOTCH1	(NOTCH1:Point) random samples of size 61 with seed 6144095	61
61 (NOTCH1:Point)	NOTCH1	(NOTCH1:Point) random samples of size 61 with seed 6148127	61
61 (NOTCH1:Point)	NOTCH1	(NOTCH1:Point) random samples of size 61 with seed 6152159	61
61 (NOTCH1:Point)	NOTCH1	(NOTCH1:Point) random samples of size 61 with seed 6156191	61
64 (NOTCH1:Point)	NOTCH1	(NOTCH1:Point) random samples of size 64 with seed 412511	64
64 (NOTCH1:Point)	NOTCH1	(NOTCH1:Point) random samples of size 64 with seed 433679	64
64 (NOTCH1:Point)	NOTCH1	(NOTCH1:Point) random samples of size 64 with seed 454847	64
64 (NOTCH1:Point)	NOTCH1	(NOTCH1:Point) random samples of size 64 with seed 476015	64
64 (NOTCH1:Point)	NOTCH1	(NOTCH1:Point) random samples of size 64 with seed 497183	64
65 (NOTCH1:Point)	NOTCH1	(NOTCH1:Point) random samples of size 65 with seed 803103	65
65 (NOTCH1:Point)	NOTCH1	(NOTCH1:Point) random samples of size 65 with seed 811743	65
65 (NOTCH1:Point)	NOTCH1	(NOTCH1:Point) random samples of size 65 with seed 820383	65
65 (NOTCH1:Point)	NOTCH1	(NOTCH1:Point) random samples of size 65 with seed 829023	65
65 (NOTCH1:Point)	NOTCH1	(NOTCH1:Point) random samples of size 65 with seed 837663	65
65 (NOTCH1:Point)	NOTCH1	(NOTCH1:Point) random samples of size 65 with seed 1969503	65
65 (NOTCH1:Point)	NOTCH1	(NOTCH1:Point) random samples of size 65 with seed 1978143	65
65 (NOTCH1:Point)	NOTCH1	(NOTCH1:Point) random samples of size 65 with seed 1986783	65
65 (NOTCH1:Point)	NOTCH1	(NOTCH1:Point) random samples of size 65 with seed 1995423	65
65 (NOTCH1:Point)	NOTCH1	(NOTCH1:Point) random samples of size 65 with seed 2004063	65
66 (NOTCH1:Point)	NOTCH1	(NOTCH1:Point) random samples of size 66 with seed 712799	66
66 (NOTCH1:Point)	NOTCH1	(NOTCH1:Point) random samples of size 66 with seed 721439	66
66 (NOTCH1:Point)	NOTCH1	(NOTCH1:Point) random samples of size 66 with seed 730079	66
66 (NOTCH1:Point)	NOTCH1	(NOTCH1:Point) random samples of size 66 with seed 738719	66
66 (NOTCH1:Point)	NOTCH1	(NOTCH1:Point) random samples of size 66 with seed 747359	66
73 (NOTCH1:Point)	NOTCH1	(NOTCH1:Point) random samples of size 73 with seed 333919	73
73 (NOTCH1:Point)	NOTCH1	(NOTCH1:Point) random samples of size 73 with seed 355087	73
73 (NOTCH1:Point)	NOTCH1	(NOTCH1:Point) random samples of size 73 with seed 376255	73
73 (NOTCH1:Point)	NOTCH1	(NOTCH1:Point) random samples of size 73 with seed 397423	73
73 (NOTCH1:Point)	NOTCH1	(NOTCH1:Point) random samples of size 73 with seed 418591	73
82 (NOTCH1:Point)	NOTCH1	(NOTCH1:Point) random samples of size 82 with seed 1674911	82
82 (NOTCH1:Point)	NOTCH1	(NOTCH1:Point) random samples of size 82 with seed 1683551	82
82 (NOTCH1:Point)	NOTCH1	(NOTCH1:Point) random samples of size 82 with seed 1692191	82
82 (NOTCH1:Point)	NOTCH1	(NOTCH1:Point) random samples of size 82 with seed 1700831	82
82 (NOTCH1:Point)	NOTCH1	(NOTCH1:Point) random samples of size 82 with seed 1709471	82
89 (NOTCH1:Point)	NOTCH1	(NOTCH1:Point) random samples of size 89 with seed 6744863	89
89 (NOTCH1:Point)	NOTCH1	(NOTCH1:Point) random samples of size 89 with seed 6748895	89
89 (NOTCH1:Point)	NOTCH1	(NOTCH1:Point) random samples of size 89 with seed 6752927	89
89 (NOTCH1:Point)	NOTCH1	(NOTCH1:Point) random samples of size 89 with seed 6756959	89
89 (NOTCH1:Point)	NOTCH1	(NOTCH1:Point) random samples of size 89 with seed 6760991	89
22 (PIK3CA:Point)	PIK3CA	(PIK3CA:Point) random samples of size 22 with seed 2578207	22
22 (PIK3CA:Point)	PIK3CA	(PIK3CA:Point) random samples of size 22 with seed 2586847	22
22 (PIK3CA:Point)	PIK3CA	(PIK3CA:Point) random samples of size 22 with seed 2595487	22
22 (PIK3CA:Point)	PIK3CA	(PIK3CA:Point) random samples of size 22 with seed 2604127	22
22 (PIK3CA:Point)	PIK3CA	(PIK3CA:Point) random samples of size 22 with seed 2612767	22
22 (PIK3CA:Point)	PIK3CA	(PIK3CA:Point) random samples of size 22 with seed 3602911	22
22 (PIK3CA:Point)	PIK3CA	(PIK3CA:Point) random samples of size 22 with seed 3624079	22
22 (PIK3CA:Point)	PIK3CA	(PIK3CA:Point) random samples of size 22 with seed 3645247	22
22 (PIK3CA:Point)	PIK3CA	(PIK3CA:Point) random samples of size 22 with seed 3666415	22
22 (PIK3CA:Point)	PIK3CA	(PIK3CA:Point) random samples of size 22 with seed 3687583	22
25 (PIK3CA:Point)	PIK3CA	(PIK3CA:Point) random samples of size 25 with seed 669599	25
25 (PIK3CA:Point)	PIK3CA	(PIK3CA:Point) random samples of size 25 with seed 678239	25
25 (PIK3CA:Point)	PIK3CA	(PIK3CA:Point) random samples of size 25 with seed 686879	25
25 (PIK3CA:Point)	PIK3CA	(PIK3CA:Point) random samples of size 25 with seed 695519	25
25 (PIK3CA:Point)	PIK3CA	(PIK3CA:Point) random samples of size 25 with seed 704159	25
25 (PIK3CA:Point)	PIK3CA	(PIK3CA:Point) random samples of size 25 with seed 745231	25
25 (PIK3CA:Point)	PIK3CA	(PIK3CA:Point) random samples of size 25 with seed 766399	25
25 (PIK3CA:Point)	PIK3CA	(PIK3CA:Point) random samples of size 25 with seed 787567	25
25 (PIK3CA:Point)	PIK3CA	(PIK3CA:Point) random samples of size 25 with seed 808735	25
25 (PIK3CA:Point)	PIK3CA	(PIK3CA:Point) random samples of size 25 with seed 829903	25
25 (PIK3CA:Point)	PIK3CA	(PIK3CA:Point) random samples of size 25 with seed 2611055	25
25 (PIK3CA:Point)	PIK3CA	(PIK3CA:Point) random samples of size 25 with seed 2632223	25
25 (PIK3CA:Point)	PIK3CA	(PIK3CA:Point) random samples of size 25 with seed 2653391	25
25 (PIK3CA:Point)	PIK3CA	(PIK3CA:Point) random samples of size 25 with seed 2674559	25
25 (PIK3CA:Point)	PIK3CA	(PIK3CA:Point) random samples of size 25 with seed 2695727	25
26 (PIK3CA:Point)	PIK3CA	(PIK3CA:Point) random samples of size 26 with seed 2126175	26
26 (PIK3CA:Point)	PIK3CA	(PIK3CA:Point) random samples of size 26 with seed 2130207	26
26 (PIK3CA:Point)	PIK3CA	(PIK3CA:Point) random samples of size 26 with seed 2134239	26
26 (PIK3CA:Point)	PIK3CA	(PIK3CA:Point) random samples of size 26 with seed 2138271	26
26 (PIK3CA:Point)	PIK3CA	(PIK3CA:Point) random samples of size 26 with seed 2142303	26
26 (PIK3CA:Point)	PIK3CA	(PIK3CA:Point) random samples of size 26 with seed 5736863	26
26 (PIK3CA:Point)	PIK3CA	(PIK3CA:Point) random samples of size 26 with seed 5740895	26
26 (PIK3CA:Point)	PIK3CA	(PIK3CA:Point) random samples of size 26 with seed 5744927	26
26 (PIK3CA:Point)	PIK3CA	(PIK3CA:Point) random samples of size 26 with seed 5748959	26
26 (PIK3CA:Point)	PIK3CA	(PIK3CA:Point) random samples of size 26 with seed 5752991	26
28 (PIK3CA:Point)	PIK3CA	(PIK3CA:Point) random samples of size 28 with seed 274871	28
28 (PIK3CA:Point)	PIK3CA	(PIK3CA:Point) random samples of size 28 with seed 275231	28
28 (PIK3CA:Point)	PIK3CA	(PIK3CA:Point) random samples of size 28 with seed 275591	28
28 (PIK3CA:Point)	PIK3CA	(PIK3CA:Point) random samples of size 28 with seed 275951	28
28 (PIK3CA:Point)	PIK3CA	(PIK3CA:Point) random samples of size 28 with seed 276311	28
28 (PIK3CA:Point)	PIK3CA	(PIK3CA:Point) random samples of size 28 with seed 1158495	28
28 (PIK3CA:Point)	PIK3CA	(PIK3CA:Point) random samples of size 28 with seed 1162527	28
28 (PIK3CA:Point)	PIK3CA	(PIK3CA:Point) random samples of size 28 with seed 1166559	28
28 (PIK3CA:Point)	PIK3CA	(PIK3CA:Point) random samples of size 28 with seed 1170591	28
28 (PIK3CA:Point)	PIK3CA	(PIK3CA:Point) random samples of size 28 with seed 1174623	28
29 (PIK3CA:Point)	PIK3CA	(PIK3CA:Point) random samples of size 29 with seed 2106015	29
29 (PIK3CA:Point)	PIK3CA	(PIK3CA:Point) random samples of size 29 with seed 2110047	29
29 (PIK3CA:Point)	PIK3CA	(PIK3CA:Point) random samples of size 29 with seed 2114079	29
29 (PIK3CA:Point)	PIK3CA	(PIK3CA:Point) random samples of size 29 with seed 2118111	29
29 (PIK3CA:Point)	PIK3CA	(PIK3CA:Point) random samples of size 29 with seed 2122143	29
30 (PIK3CA:Point)	PIK3CA	(PIK3CA:Point) random samples of size 30 with seed 69671	30
30 (PIK3CA:Point)	PIK3CA	(PIK3CA:Point) random samples of size 30 with seed 70031	30
30 (PIK3CA:Point)	PIK3CA	(PIK3CA:Point) random samples of size 30 with seed 70391	30
30 (PIK3CA:Point)	PIK3CA	(PIK3CA:Point) random samples of size 30 with seed 70751	30
30 (PIK3CA:Point)	PIK3CA	(PIK3CA:Point) random samples of size 30 with seed 71111	30
31 (PIK3CA:Point)	PIK3CA	(PIK3CA:Point) random samples of size 31 with seed 156071	31
31 (PIK3CA:Point)	PIK3CA	(PIK3CA:Point) random samples of size 31 with seed 156431	31
31 (PIK3CA:Point)	PIK3CA	(PIK3CA:Point) random samples of size 31 with seed 156791	31
31 (PIK3CA:Point)	PIK3CA	(PIK3CA:Point) random samples of size 31 with seed 157151	31
31 (PIK3CA:Point)	PIK3CA	(PIK3CA:Point) random samples of size 31 with seed 157511	31
32 (PIK3CA:Point)	PIK3CA	(PIK3CA:Point) random samples of size 32 with seed 134471	32
32 (PIK3CA:Point)	PIK3CA	(PIK3CA:Point) random samples of size 32 with seed 134831	32
32 (PIK3CA:Point)	PIK3CA	(PIK3CA:Point) random samples of size 32 with seed 135191	32
32 (PIK3CA:Point)	PIK3CA	(PIK3CA:Point) random samples of size 32 with seed 135551	32
32 (PIK3CA:Point)	PIK3CA	(PIK3CA:Point) random samples of size 32 with seed 135911	32
33 (PIK3CA:Point)	PIK3CA	(PIK3CA:Point) random samples of size 33 with seed 82271	33
33 (PIK3CA:Point)	PIK3CA	(PIK3CA:Point) random samples of size 33 with seed 82631	33
33 (PIK3CA:Point)	PIK3CA	(PIK3CA:Point) random samples of size 33 with seed 82991	33
33 (PIK3CA:Point)	PIK3CA	(PIK3CA:Point) random samples of size 33 with seed 83351	33
33 (PIK3CA:Point)	PIK3CA	(PIK3CA:Point) random samples of size 33 with seed 83711	33
33 (PIK3CA:Point)	PIK3CA	(PIK3CA:Point) random samples of size 33 with seed 598871	33
33 (PIK3CA:Point)	PIK3CA	(PIK3CA:Point) random samples of size 33 with seed 599231	33
33 (PIK3CA:Point)	PIK3CA	(PIK3CA:Point) random samples of size 33 with seed 599591	33
33 (PIK3CA:Point)	PIK3CA	(PIK3CA:Point) random samples of size 33 with seed 599951	33
33 (PIK3CA:Point)	PIK3CA	(PIK3CA:Point) random samples of size 33 with seed 600311	33
33 (PIK3CA:Point)	PIK3CA	(PIK3CA:Point) random samples of size 33 with seed 3697503	33
33 (PIK3CA:Point)	PIK3CA	(PIK3CA:Point) random samples of size 33 with seed 3706143	33
33 (PIK3CA:Point)	PIK3CA	(PIK3CA:Point) random samples of size 33 with seed 3714783	33
33 (PIK3CA:Point)	PIK3CA	(PIK3CA:Point) random samples of size 33 with seed 3723423	33
33 (PIK3CA:Point)	PIK3CA	(PIK3CA:Point) random samples of size 33 with seed 3732063	33
34 (PIK3CA:Point)	PIK3CA	(PIK3CA:Point) random samples of size 34 with seed 213671	34
34 (PIK3CA:Point)	PIK3CA	(PIK3CA:Point) random samples of size 34 with seed 214031	34
34 (PIK3CA:Point)	PIK3CA	(PIK3CA:Point) random samples of size 34 with seed 214391	34
34 (PIK3CA:Point)	PIK3CA	(PIK3CA:Point) random samples of size 34 with seed 214751	34
34 (PIK3CA:Point)	PIK3CA	(PIK3CA:Point) random samples of size 34 with seed 215111	34
35 (PIK3CA:Point)	PIK3CA	(PIK3CA:Point) random samples of size 35 with seed 570071	35
35 (PIK3CA:Point)	PIK3CA	(PIK3CA:Point) random samples of size 35 with seed 570431	35
35 (PIK3CA:Point)	PIK3CA	(PIK3CA:Point) random samples of size 35 with seed 570791	35
35 (PIK3CA:Point)	PIK3CA	(PIK3CA:Point) random samples of size 35 with seed 571151	35
35 (PIK3CA:Point)	PIK3CA	(PIK3CA:Point) random samples of size 35 with seed 571511	35
35 (PIK3CA:Point)	PIK3CA	(PIK3CA:Point) random samples of size 35 with seed 588071	35
35 (PIK3CA:Point)	PIK3CA	(PIK3CA:Point) random samples of size 35 with seed 588431	35
35 (PIK3CA:Point)	PIK3CA	(PIK3CA:Point) random samples of size 35 with seed 588791	35
35 (PIK3CA:Point)	PIK3CA	(PIK3CA:Point) random samples of size 35 with seed 589151	35
35 (PIK3CA:Point)	PIK3CA	(PIK3CA:Point) random samples of size 35 with seed 589511	35
36 (PIK3CA:Point)	PIK3CA	(PIK3CA:Point) random samples of size 36 with seed 29407	36
36 (PIK3CA:Point)	PIK3CA	(PIK3CA:Point) random samples of size 36 with seed 38047	36
36 (PIK3CA:Point)	PIK3CA	(PIK3CA:Point) random samples of size 36 with seed 46687	36
36 (PIK3CA:Point)	PIK3CA	(PIK3CA:Point) random samples of size 36 with seed 55327	36
36 (PIK3CA:Point)	PIK3CA	(PIK3CA:Point) random samples of size 36 with seed 63967	36
36 (PIK3CA:Point)	PIK3CA	(PIK3CA:Point) random samples of size 36 with seed 643871	36
36 (PIK3CA:Point)	PIK3CA	(PIK3CA:Point) random samples of size 36 with seed 644231	36
36 (PIK3CA:Point)	PIK3CA	(PIK3CA:Point) random samples of size 36 with seed 644591	36
36 (PIK3CA:Point)	PIK3CA	(PIK3CA:Point) random samples of size 36 with seed 644951	36
36 (PIK3CA:Point)	PIK3CA	(PIK3CA:Point) random samples of size 36 with seed 645311	36
36 (PIK3CA:Point)	PIK3CA	(PIK3CA:Point) random samples of size 36 with seed 2790303	36
36 (PIK3CA:Point)	PIK3CA	(PIK3CA:Point) random samples of size 36 with seed 2798943	36
36 (PIK3CA:Point)	PIK3CA	(PIK3CA:Point) random samples of size 36 with seed 2807583	36
36 (PIK3CA:Point)	PIK3CA	(PIK3CA:Point) random samples of size 36 with seed 2816223	36
36 (PIK3CA:Point)	PIK3CA	(PIK3CA:Point) random samples of size 36 with seed 2824863	36
39 (PIK3CA:Point)	PIK3CA	(PIK3CA:Point) random samples of size 39 with seed 303671	39
39 (PIK3CA:Point)	PIK3CA	(PIK3CA:Point) random samples of size 39 with seed 304031	39
39 (PIK3CA:Point)	PIK3CA	(PIK3CA:Point) random samples of size 39 with seed 304391	39
39 (PIK3CA:Point)	PIK3CA	(PIK3CA:Point) random samples of size 39 with seed 304751	39
39 (PIK3CA:Point)	PIK3CA	(PIK3CA:Point) random samples of size 39 with seed 305111	39
39 (PIK3CA:Point)	PIK3CA	(PIK3CA:Point) random samples of size 39 with seed 4184543	39
39 (PIK3CA:Point)	PIK3CA	(PIK3CA:Point) random samples of size 39 with seed 4188575	39
39 (PIK3CA:Point)	PIK3CA	(PIK3CA:Point) random samples of size 39 with seed 4192607	39
39 (PIK3CA:Point)	PIK3CA	(PIK3CA:Point) random samples of size 39 with seed 4196639	39
39 (PIK3CA:Point)	PIK3CA	(PIK3CA:Point) random samples of size 39 with seed 4200671	39
39 (PIK3CA:Point)	PIK3CA	(PIK3CA:Point) random samples of size 39 with seed 5212703	39
39 (PIK3CA:Point)	PIK3CA	(PIK3CA:Point) random samples of size 39 with seed 5216735	39
39 (PIK3CA:Point)	PIK3CA	(PIK3CA:Point) random samples of size 39 with seed 5220767	39
39 (PIK3CA:Point)	PIK3CA	(PIK3CA:Point) random samples of size 39 with seed 5224799	39
[truncated: 1,861 more rows]
