# Supplementary material for: Systematic interrogation of mutation groupings reveals divergent downstream expression programs within key cancer genes
Source: BMC Bioinformatics. 2021 May 6;22:233. doi: 10.1186/s12859-021-04147-y (PMC8101181; doi:10.1186/s12859-021-04147-y)
Supplement: Supplementary file 2 — Additional file 2: Table S1. Inventories of subgrouping task information. For each cohort and sub-cohort in which subgroupings were enumerated, we list here information for the subgroupings of point mutations (Base), the subgroupings constructed by adding CNAs (Copy), as well as the cohort-specific and gene-specific randomly-chosen subgroupings (RandCoh and RandGene). We include here these files for the METABRIC(LumA) cohort: mtype-tbl for an inventory of the subgroupings tested, auc-mat for subgrouping perfomances and Delong divergence relative to the corresponding gene-wide task, coef-means for averaged logistic ridge regression model coefficients, and trnsf-aucs for transfer performances when applied to the remaining cohorts, as well as a README describing the format of each file. These files for the remaining cohorts can be found at our data portal under Datasets/Output Summaries/Ridge. [file 12859_2021_4147_MOESM2_ESM.gz › microarray__METABRIC_LumA__trnsf-aucs_Base.csv]

Cohort	Subgrouping	AUC	Size	Index
BLCA	APC:Point	0.4178	27	15
BLCA	APC:Point:16/16	0.4332	23	16
BLCA	APC:Point:none	0.4335	27	18
BLCA	ARID1A:Point	0.6355	109	19
BLCA	ARID1A:Point:missense_variant	0.5184	36	20
BLCA	ARID1A:Point:(frameshift_variant|missense_variant)	0.5921	66	21
BLCA	ARID1A:Point:(frameshift_variant|stop_gained)	0.6048	81	22
BLCA	ARID1A:Point:(frameshift_variant|synonymous_variant)	0.6192	40	23
BLCA	ARID1A:Point:(missense_variant|stop_gained)	0.5523	69	24
BLCA	ARID1A:Point:(missense_variant|synonymous_variant)	0.5956	42	25
BLCA	ARID1A:Point:(stop_gained|synonymous_variant)	0.5648	56	26
BLCA	ARID1A:Point:20/20	0.4	21	27
BLCA	ARID1A:Point:none	0.6293	93	28
BLCA	ARID1A:Point:none	0.6362	102	29
BLCA	ARID1A:Point:none:missense_variant	0.521	30	30
BLCA	ARID1A:Point:none:(frameshift_variant|missense_variant)	0.5701	57	31
BLCA	ARID1A:Point:none:(frameshift_variant|stop_gained)	0.579	66	32
BLCA	ARID1A:Point:none:(frameshift_variant|synonymous_variant)	0.6322	34	33
BLCA	ARID1A:Point:none:(missense_variant|stop_gained)	0.5385	58	34
BLCA	ARID1A:Point:none:(missense_variant|synonymous_variant)	0.5352	34	35
BLCA	ARID1A:Point:none:(stop_gained|synonymous_variant)	0.5873	43	36
BLCA	ARID1A:Point:none:missense_variant	0.5088	35	37
BLCA	ARID1A:Point:none:(frameshift_variant|missense_variant)	0.5713	64	38
BLCA	ARID1A:Point:none:(frameshift_variant|stop_gained)	0.5925	73	39
BLCA	ARID1A:Point:none:(frameshift_variant|synonymous_variant)	0.5987	37	40
BLCA	ARID1A:Point:none:(missense_variant|stop_gained)	0.5528	65	41
BLCA	ARID1A:Point:none:(missense_variant|synonymous_variant)	0.5715	39	42
BLCA	ARID1A:Point:none:(stop_gained|synonymous_variant)	0.5765	48	43
BLCA	ARID1B:Point	0.5004	31	44
BLCA	ARID1B:Point:none	0.5252	23	46
BLCA	ARID1B:Point:none	0.5389	27	47
BLCA	ARID2:Point	0.508	37	50
BLCA	ARID2:Point:(missense_variant|synonymous_variant)	0.5191	22	51
BLCA	ARID2:Point:none	0.4296	31	52
BLCA	ARID2:Point:none	0.4387	33	53
BLCA	ASXL1:Point	0.4418	28	55
BLCA	ASXL1:Point:none	0.4305	24	57
BLCA	ATR:Point	0.4961	35	58
BLCA	ATR:Point:missense_variant	0.3709	29	59
BLCA	ATR:Point:(missense_variant|synonymous_variant)	0.4491	32	60
BLCA	ATR:Point:none	0.424	25	61
BLCA	ATR:Point:(PF02259|none)	0.4387	28	62
BLCA	ATR:Point:none	0.4326	27	63
BLCA	ATR:Point:none:missense_variant	0.3603	20	64
BLCA	ATR:Point:none:(missense_variant|synonymous_variant)	0.385	22	65
BLCA	ATR:Point:PF02259|none:missense_variant	0.3693	23	66
BLCA	ATR:Point:none:missense_variant	0.3493	22	68
BLCA	ATR:Point:none:(missense_variant|synonymous_variant)	0.382	24	69
BLCA	BRCA2:Point	0.421	45	70
BLCA	EP300:Point	0.5232	64	123
BLCA	EP300:Point:missense_variant	0.5345	40	124
BLCA	EP300:Point:(missense_variant|synonymous_variant)	0.5213	41	126
BLCA	EP300:Point:none	0.4977	35	128
BLCA	EP300:Point:none	0.5238	57	129
BLCA	EP300:Point:missense_variant|synonymous_variant:31/31	0.5355	41	130
BLCA	EP300:Point:none:(missense_variant|synonymous_variant)	0.4825	21	131
BLCA	EP300:Point:none:missense_variant	0.5291	39	132
BLCA	EP300:Point:none:(missense_variant|synonymous_variant)	0.5225	40	134
BLCA	ERBB2:Point	0.568	60	135
BLCA	ERBB2:Point:missense_variant	0.5688	50	136
BLCA	ERBB2:Point:(missense_variant|synonymous_variant)	0.5748	59	137
BLCA	ERBB2:Point:none	0.5465	46	138
BLCA	ERBB2:Point:(SM00219|none)	0.5804	57	139
BLCA	ERBB2:Point:(SM00219|none):missense_variant	0.5985	48	140
BLCA	ERBB2:Point:SM00219:missense_variant|none	0.567	56	141
BLCA	ERBB2:Point:SM00219|none:missense_variant	0.5892	49	142
BLCA	ERBB3:Point	0.4535	52	143
BLCA	ERBB3:Point:missense_variant	0.5303	41	144
BLCA	ERBB3:Point:none	0.4904	46	145
BLCA	FANCA:Point	0.4909	32	147
BLCA	FANCA:Point:(missense_variant|synonymous_variant)	0.4885	28	148
BLCA	FANCA:Point:none:(missense_variant|synonymous_variant)	0.4906	26	149
BLCA	FANCA:Point:none:(missense_variant|synonymous_variant)	0.4885	28	150
BLCA	FANCD2:Point	0.556	27	151
BLCA	FANCD2:Point:PF14631	0.5229	22	152
BLCA	NCOR1:Point	0.5846	38	350
BLCA	NCOR1:Point:missense_variant	0.5494	22	351
BLCA	NCOR1:Point:none	0.5632	37	352
BLCA	NCOR1:Point:none	0.5479	37	353
BLCA	NCOR1:Point:none:missense_variant	0.5494	22	354
BLCA	NCOR1:Point:none:missense_variant	0.5494	22	355
BLCA	NF1:Point	0.5248	55	356
BLCA	NF1:Point:(missense_variant|stop_gained)	0.4657	27	358
BLCA	NF1:Point:(missense_variant|synonymous_variant)	0.4341	27	359
BLCA	NF1:Point:(stop_gained|synonymous_variant)	0.4939	22	360
BLCA	NF1:Point:none	0.5575	53	361
BLCA	NF1:Point:none	0.5699	51	362
BLCA	NOTCH1:Point	0.5344	21	363
BLCA	NOTCH1:Point:(missense_variant|synonymous_variant)	0.4641	20	366
BLCA	PBRM1:Point	0.5105	22	401
BLCA	PIK3CA:Point	0.5154	92	402
BLCA	PIK3CA:Point:missense_variant	0.5279	89	403
BLCA	PIK3CA:Point:(inframe_deletion|missense_variant)	0.5129	89	404
BLCA	PIK3CA:Point:10/21	0.4839	54	405
BLCA	PIK3CA:Point:(10/21|14/21)	0.4955	57	409
BLCA	PIK3CA:Point:(10/21|2/21)	0.5011	59	410
BLCA	PIK3CA:Point:(10/21|21/21)	0.4819	67	411
BLCA	PIK3CA:Point:(10/21|5/21)	0.508	55	412
BLCA	PIK3CA:Point:(10/21|8/21)	0.5055	58	413
BLCA	PIK3CA:Point:none	0.5324	20	426
BLCA	PIK3CA:Point:(PF00792|none)	0.5498	27	428
BLCA	PIK3CA:Point:(PF02192|none)	0.5521	23	429
BLCA	PIK3CA:Point:(SM00142|SM00146)	0.5848	21	435
BLCA	PIK3CA:Point:(SM00143|SM00146)	0.6078	21	437
BLCA	PIK3CA:Point:(SM00146|none)	0.5475	29	439
BLCA	PIK3CA:Point:missense_variant:10/21	0.4894	53	440
BLCA	PIK3CA:Point:missense_variant:(10/21|14/21)	0.5016	56	444
BLCA	PIK3CA:Point:missense_variant:(10/21|2/21)	0.4967	58	445
BLCA	PIK3CA:Point:missense_variant:(10/21|21/21)	0.4769	66	446
BLCA	PIK3CA:Point:missense_variant:(10/21|5/21)	0.5134	54	447
BLCA	PIK3CA:Point:missense_variant:(10/21|8/21)	0.5129	57	448
BLCA	PIK3CA:Point:inframe_deletion|missense_variant:10/21	0.4829	53	459
BLCA	PIK3CA:Point:10/21:545	0.5254	32	465
BLCA	PIK3CA:Point:10/21:(545|546)	0.5063	35	466
BLCA	PIK3CA:Point:10/21:545|14/21	0.5486	35	469
BLCA	PIK3CA:Point:10/21:545|2/21	0.545	37	471
BLCA	PIK3CA:Point:10/21:545|21/21:1047	0.5711	40	473
BLCA	PIK3CA:Point:10/21:545|21/21	0.5805	46	474
BLCA	PIK3CA:Point:10/21|21/21:1047	0.473	62	477
BLCA	PIK3CA:Point:10/21:545|5/21:345	0.5927	33	478
BLCA	PIK3CA:Point:10/21:545|5/21	0.6026	33	479
BLCA	PIK3CA:Point:10/21|5/21:345	0.5042	55	482
BLCA	PIK3CA:Point:10/21:545|8/21	0.5556	36	483
BLCA	PIK3CA:Point:PF00613:missense_variant	0.498	56	494
BLCA	PIK3CA:Point:none:missense_variant	0.5648	20	496
BLCA	PIK3CA:Point:(PF00613|PF00792):missense_variant	0.5467	64	497
BLCA	PIK3CA:Point:PF00613:missense_variant|PF00792	0.5451	64	498
BLCA	PIK3CA:Point:(PF00613|PF02192):missense_variant	0.5082	60	499
BLCA	PIK3CA:Point:PF00613:missense_variant|PF02192	0.5093	60	500
BLCA	PIK3CA:Point:(PF00613|none):missense_variant	0.5149	76	501
BLCA	PIK3CA:Point:PF00613:missense_variant|none	0.5141	76	502
BLCA	PIK3CA:Point:(PF00792|none):missense_variant	0.5649	27	506
BLCA	PIK3CA:Point:PF00792:missense_variant|none	0.5414	27	507
BLCA	PIK3CA:Point:PF00792|none:missense_variant	0.5688	27	508
BLCA	PIK3CA:Point:(PF02192|none):missense_variant	0.5716	23	509
BLCA	PIK3CA:Point:PF02192:missense_variant|none	0.5541	23	510
BLCA	PIK3CA:Point:PF02192|none:missense_variant	0.5632	23	511
BLCA	PIK3CA:Point:SM00145:missense_variant	0.498	56	514
BLCA	PIK3CA:Point:(SM00142|SM00145):missense_variant	0.5616	61	521
BLCA	PIK3CA:Point:SM00142|SM00145:missense_variant	0.5427	61	522
BLCA	PIK3CA:Point:(SM00142|SM00146):missense_variant	0.5936	20	523
BLCA	PIK3CA:Point:SM00142:missense_variant|SM00146	0.5755	21	524
BLCA	PIK3CA:Point:SM00142|SM00146:missense_variant	0.5748	20	525
BLCA	PIK3CA:Point:(SM00143|SM00145):missense_variant	0.5082	60	531
BLCA	PIK3CA:Point:SM00143|SM00145:missense_variant	0.5093	60	532
BLCA	PIK3CA:Point:(SM00143|SM00146):missense_variant	0.607	20	533
BLCA	PIK3CA:Point:SM00143:missense_variant|SM00146	0.596	21	534
BLCA	PIK3CA:Point:SM00143|SM00146:missense_variant	0.615	20	535
BLCA	PIK3CA:Point:(SM00145|SM00146):missense_variant	0.4772	71	541
BLCA	PIK3CA:Point:SM00145:missense_variant|SM00146	0.4773	71	542
BLCA	PIK3CA:Point:SM00145:missense_variant|none:inframe_deletion	0.505	56	543
BLCA	PIK3CA:Point:(SM00145|none):missense_variant	0.5297	68	544
BLCA	PIK3CA:Point:SM00145:missense_variant|none	0.5352	68	545
BLCA	PIK3CA:Point:(SM00146|none):missense_variant	0.5464	28	547
BLCA	PIK3CA:Point:SM00146:missense_variant|none	0.5402	28	548
BLCA	PIK3CA:Point:SM00146|none:missense_variant	0.5565	29	550
BLCA	PIK3CA:Point:10/21:545:ENSP00000263967.3:p.Glu545Lys	0.556	28	552
BLCA	PIK3CA:Point:10/21:542:ENSP00000263967.3:p.Glu542Lys|545:ENSP00000263967.3:p.Glu545Lys	0.5125	46	553
BLCA	PIK3CA:Point:10/21:542:ENSP00000263967.3:p.Glu542Lys|545	0.5019	50	554
BLCA	PIK3CA:Point:10/21:542:ENSP00000263967.3:p.Glu542Lys|546	0.4794	21	555
BLCA	PIK3CA:Point:10/21:545:ENSP00000263967.3:p.Glu545Lys|546	0.5018	31	556
BLCA	PIK3CA:Point:10/21:542:ENSP00000263967.3:p.Glu542Lys|14/21:726:ENSP00000263967.3:p.Glu726Lys	0.4337	20	560
BLCA	PIK3CA:Point:10/21:542:ENSP00000263967.3:p.Glu542Lys|14/21	0.4348	21	561
BLCA	PIK3CA:Point:10/21:545|14/21:726:ENSP00000263967.3:p.Glu726Lys	0.5305	34	562
BLCA	PIK3CA:Point:10/21:545:ENSP00000263967.3:p.Glu545Lys|14/21:726:ENSP00000263967.3:p.Glu726Lys	0.564	30	563
BLCA	PIK3CA:Point:10/21:545:ENSP00000263967.3:p.Glu545Lys|14/21	0.5845	31	564
BLCA	PIK3CA:Point:10/21|14/21:726:ENSP00000263967.3:p.Glu726Lys	0.4979	56	566
BLCA	PIK3CA:Point:10/21:542:ENSP00000263967.3:p.Glu542Lys|2/21	0.4943	23	567
BLCA	PIK3CA:Point:10/21:545:ENSP00000263967.3:p.Glu545Lys|2/21	0.564	33	568
BLCA	PIK3CA:Point:10/21:542:ENSP00000263967.3:p.Glu542Lys|21/21:1047	0.4238	26	569
BLCA	PIK3CA:Point:10/21:542:ENSP00000263967.3:p.Glu542Lys|21/21:1047:ENSP00000263967.3:p.His1047Arg	0.4581	24	570
BLCA	PIK3CA:Point:10/21:542:ENSP00000263967.3:p.Glu542Lys|21/21:1047:ENSP00000263967.3:p.His1047Leu	0.3443	20	571
BLCA	PIK3CA:Point:10/21:542:ENSP00000263967.3:p.Glu542Lys|21/21	0.4564	31	572
BLCA	PIK3CA:Point:10/21:545|21/21:1047:ENSP00000263967.3:p.His1047Arg	0.5643	38	573
BLCA	PIK3CA:Point:10/21:545|21/21:1047:ENSP00000263967.3:p.His1047Leu	0.5308	34	574
BLCA	PIK3CA:Point:10/21:545:ENSP00000263967.3:p.Glu545Lys|21/21:1047	0.573	36	575
BLCA	PIK3CA:Point:10/21:545:ENSP00000263967.3:p.Glu545Lys|21/21:1047:ENSP00000263967.3:p.His1047Arg	0.5704	34	576
BLCA	PIK3CA:Point:10/21:545:ENSP00000263967.3:p.Glu545Lys|21/21:1047:ENSP00000263967.3:p.His1047Leu	0.5391	30	577
BLCA	PIK3CA:Point:10/21:545:ENSP00000263967.3:p.Glu545Lys|21/21	0.5898	42	578
BLCA	PIK3CA:Point:10/21|21/21:1047:ENSP00000263967.3:p.His1047Arg	0.4821	60	581
BLCA	PIK3CA:Point:10/21|21/21:1047:ENSP00000263967.3:p.His1047Leu	0.4793	56	582
BLCA	PIK3CA:Point:10/21:542:ENSP00000263967.3:p.Glu542Lys|5/21	0.4718	20	585
BLCA	PIK3CA:Point:10/21:545|5/21:345:ENSP00000263967.3:p.Asn345Lys	0.5848	33	586
BLCA	PIK3CA:Point:10/21:545:ENSP00000263967.3:p.Glu545Lys|5/21:345	0.6134	29	587
BLCA	PIK3CA:Point:10/21:545:ENSP00000263967.3:p.Glu545Lys|5/21:345:ENSP00000263967.3:p.Asn345Lys	0.6125	29	588
BLCA	PIK3CA:Point:10/21:545:ENSP00000263967.3:p.Glu545Lys|5/21	0.6321	29	589
BLCA	PIK3CA:Point:10/21|5/21:345:ENSP00000263967.3:p.Asn345Lys	0.5076	55	591
BLCA	PIK3CA:Point:10/21:542:ENSP00000263967.3:p.Glu542Lys|8/21	0.4355	22	592
BLCA	PIK3CA:Point:10/21:545:ENSP00000263967.3:p.Glu545Lys|8/21	0.5654	32	593
BLCA	RB1:Point	0.5654	87	640
BLCA	RB1:Point:none	0.6035	80	641
BLCA	ROS1:Point	0.6264	24	642
BLCA	ROS1:Point:none	0.6198	22	643
BLCA	SETD2:Point	0.5083	27	651
BLCA	SETD2:Point:(missense_variant|synonymous_variant)	0.4327	22	652
BLCA	SETD2:Point:none	0.4871	23	653
BLCA	SETD2:Point:none	0.467	21	654
BLCA	SETD2:Point:none:(missense_variant|synonymous_variant)	0.467	20	655
BLCA	SF3B1:Point	0.5828	26	657
BLCA	SF3B1:Point:missense_variant	0.583	24	658
BLCA	SF3B1:Point:none	0.5925	26	660
BLCA	SF3B1:Point:none:missense_variant	0.5942	24	662
BLCA	SF3B1:Point:none:missense_variant	0.583	24	663
BLCA	TP53:Point	0.7452	200	704
BLCA	TP53:Point:frameshift_variant	0.6645	20	705
BLCA	TP53:Point:missense_variant	0.6906	143	706
BLCA	TP53:Point:stop_gained	0.5631	41	707
BLCA	TP53:Point:(frameshift_variant|missense_variant)	0.682	159	708
BLCA	TP53:Point:(frameshift_variant|stop_gained)	0.615	61	709
BLCA	TP53:Point:(missense_variant|stop_gained)	0.7493	176	710
BLCA	TP53:Point:5/11	0.6038	46	711
BLCA	TP53:Point:6/11	0.6938	23	712
BLCA	TP53:Point:7/11	0.4606	52	713
BLCA	TP53:Point:8/11	0.5922	64	714
BLCA	TP53:Point:(4/11|5/11)	0.6484	59	715
BLCA	TP53:Point:(4/11|6/11)	0.6701	37	716
BLCA	TP53:Point:(4/11|7/11)	0.4999	64	717
BLCA	TP53:Point:(4/11|8/11)	0.619	77	718
BLCA	TP53:Point:(5/11|6/11)	0.6649	68	719
BLCA	TP53:Point:(5/11|7/11)	0.5757	96	720
BLCA	TP53:Point:(5/11|8/11)	0.6717	105	721
BLCA	TP53:Point:(6/11|7/11)	0.6146	74	722
BLCA	TP53:Point:(6/11|8/11)	0.6367	85	723
BLCA	TP53:Point:(7/11|8/11)	0.6357	111	724
BLCA	TP53:Point:PF00870	0.731	171	725
BLCA	TP53:Point:none	0.6097	23	726
BLCA	TP53:Point:(PF00870|PF07710)	0.6879	183	727
BLCA	TP53:Point:(PF00870|none)	0.7686	187	728
BLCA	TP53:Point:(PF07710|none)	0.5745	39	729
BLCA	TP53:Point:missense_variant:5/11	0.644	33	730
BLCA	TP53:Point:missense_variant:7/11	0.5135	50	731
BLCA	TP53:Point:missense_variant:8/11	0.5498	53	732
BLCA	TP53:Point:missense_variant:(5/11|6/11)	0.6582	44	733
BLCA	TP53:Point:missense_variant:(5/11|7/11)	0.6305	81	734
BLCA	TP53:Point:missense_variant:(5/11|8/11)	0.6438	85	735
BLCA	TP53:Point:missense_variant:(6/11|7/11)	0.559	62	736
BLCA	TP53:Point:missense_variant:(6/11|8/11)	0.5614	64	737
BLCA	TP53:Point:missense_variant:(7/11|8/11)	0.5809	98	738
BLCA	TP53:Point:frameshift_variant:6/11|missense_variant:5/11	0.6697	36	739
BLCA	TP53:Point:frameshift_variant:6/11|missense_variant:7/11	0.5547	53	741
BLCA	TP53:Point:frameshift_variant:6/11|missense_variant:8/11	0.5793	56	742
BLCA	TP53:Point:frameshift_variant:6/11|missense_variant	0.6949	146	743
BLCA	TP53:Point:frameshift_variant|missense_variant:5/11	0.6464	52	744
BLCA	TP53:Point:frameshift_variant|missense_variant:6/11	0.6285	32	745
BLCA	TP53:Point:frameshift_variant|missense_variant:7/11	0.5245	70	746
BLCA	TP53:Point:frameshift_variant|missense_variant:8/11	0.6086	70	747
BLCA	TP53:Point:frameshift_variant:6/11|stop_gained	0.597	44	749
BLCA	TP53:Point:frameshift_variant|stop_gained:6/11	0.5957	28	750
BLCA	TP53:Point:missense_variant:5/11|stop_gained:6/11	0.6575	41	751
BLCA	TP53:Point:missense_variant:5/11|stop_gained	0.6447	71	752
BLCA	TP53:Point:(missense_variant|stop_gained):6/11	0.6634	20	753
BLCA	TP53:Point:missense_variant:6/11|stop_gained	0.6429	53	754
BLCA	TP53:Point:missense_variant:7/11|stop_gained:6/11	0.5764	57	755
BLCA	TP53:Point:missense_variant:7/11|stop_gained	0.6239	89	756
BLCA	TP53:Point:missense_variant:8/11|stop_gained:6/11	0.5943	60	757
BLCA	TP53:Point:missense_variant:8/11|stop_gained	0.661	91	758
BLCA	TP53:Point:missense_variant|stop_gained:6/11	0.7248	149	759
BLCA	TP53:Point:4/11|7/11:248	0.5656	37	761
BLCA	TP53:Point:5/11:175|6/11	0.6771	27	762
BLCA	TP53:Point:5/11:175|7/11:248	0.5989	27	763
BLCA	TP53:Point:5/11:175|7/11	0.5506	56	764
BLCA	TP53:Point:5/11|7/11:248	0.5951	68	765
BLCA	TP53:Point:5/11:175|8/11	0.6355	68	766
BLCA	TP53:Point:6/11|7/11:248	0.6289	46	767
BLCA	TP53:Point:7/11:248|8/11	0.6145	86	768
BLCA	TP53:Point:PF00870:missense_variant	0.6857	142	770
BLCA	TP53:Point:PF00870:(frameshift_variant|missense_variant)	0.6914	152	771
BLCA	TP53:Point:PF00870:(frameshift_variant|stop_gained)	0.5455	33	772
BLCA	TP53:Point:PF00870:(missense_variant|stop_gained)	0.7197	158	773
BLCA	TP53:Point:PF00870:frameshift_variant|PF07710	0.4417	29	775
BLCA	TP53:Point:PF00870:missense_variant|PF07710	0.6806	154	776
BLCA	TP53:Point:PF00870:stop_gained|PF07710	0.4413	36	777
BLCA	TP53:Point:PF00870:frameshift_variant|none:stop_gained	0.5258	22	779
BLCA	TP53:Point:PF00870:frameshift_variant|none	0.6234	35	780
BLCA	TP53:Point:PF00870:missense_variant|none:frameshift_variant	0.6908	148	781
BLCA	TP53:Point:PF00870:missense_variant|none:stop_gained	0.713	148	782
BLCA	TP53:Point:PF00870:missense_variant|none	0.7298	159	783
BLCA	TP53:Point:PF00870:stop_gained|none:frameshift_variant	0.5899	27	784
BLCA	TP53:Point:(PF00870|none):stop_gained	0.5264	29	785
BLCA	TP53:Point:PF00870:stop_gained|none	0.5599	43	786
BLCA	TP53:Point:PF00870|none:frameshift_variant	0.7377	176	787
BLCA	TP53:Point:PF00870|none:stop_gained	0.7572	177	788
BLCA	TP53:Point:PF07710|none:frameshift_variant	0.4959	23	789
BLCA	TP53:Point:PF07710|none:stop_gained	0.5309	25	790
BLCA	TP53:Point:none:frameshift_variant	0.6645	20	791
BLCA	TP53:Point:none:missense_variant	0.6906	143	792
BLCA	TP53:Point:none:stop_gained	0.5631	41	793
BLCA	TP53:Point:none:(frameshift_variant|missense_variant)	0.682	159	794
BLCA	TP53:Point:none:(frameshift_variant|stop_gained)	0.615	61	795
BLCA	TP53:Point:none:(missense_variant|stop_gained)	0.7494	176	796
BLCA	TP53:Point:-:-:-|5/11	0.6219	50	800
BLCA	TP53:Point:-:-:-|6/11	0.6577	28	801
BLCA	TP53:Point:-:-:-|7/11:248	0.5946	28	802
BLCA	TP53:Point:-:-:-|7/11	0.5179	57	803
BLCA	TP53:Point:-:-:-|8/11	0.6225	69	804
BLCA	TP53:Point:5/11:175:ENSP00000269305.4:p.Arg175His|6/11	0.6707	27	806
BLCA	TP53:Point:5/11:175:ENSP00000269305.4:p.Arg175His|7/11:248	0.5721	27	807
BLCA	TP53:Point:5/11:175:ENSP00000269305.4:p.Arg175His|7/11	0.5406	56	808
BLCA	TP53:Point:5/11:175:ENSP00000269305.4:p.Arg175His|8/11	0.6224	68	809
BRCA	AKT1:Point	0.8342	30	0
BRCA	AKT1:Point:missense_variant	0.8409	27	1
BRCA	AKT1:Point:2/13	0.7906	26	2
BRCA	AKT1:Point:PF00169	0.8275	26	3
BRCA	AKT1:Point:SM00233	0.8275	26	4
BRCA	AKT1:Point:missense_variant:2/13	0.8269	26	5
BRCA	AKT1:Point:PF00169:missense_variant	0.8167	26	6
BRCA	AKT1:Point:SM00233:missense_variant	0.8167	26	7
BRCA	AKT1:Point:2/13:17:ENSP00000451828.1:p.Glu17Lys	0.8171	25	8
BRCA	APC:Point	0.6015	20	15
BRCA	ARID1A:Point	0.5748	43	19
BRCA	ARID1A:Point:(frameshift_variant|missense_variant)	0.6575	22	21
BRCA	ARID1A:Point:(frameshift_variant|stop_gained)	0.6937	25	22
BRCA	ARID1A:Point:(missense_variant|stop_gained)	0.5388	26	24
BRCA	ARID1A:Point:none	0.5498	34	28
BRCA	ARID1A:Point:none	0.5712	42	29
BRCA	ARID1A:Point:none:(frameshift_variant|missense_variant)	0.6641	21	38
BRCA	ARID1A:Point:none:(frameshift_variant|stop_gained)	0.7085	24	39
BRCA	ARID1A:Point:none:(missense_variant|stop_gained)	0.5512	26	41
BRCA	ARID1B:Point	0.6302	26	44
BRCA	ARID1B:Point:(missense_variant|synonymous_variant)	0.6564	21	45
BRCA	ARID1B:Point:none	0.6269	22	46
BRCA	ARID1B:Point:none	0.6974	24	47
BRCA	ARID1B:Point:none:(missense_variant|synonymous_variant)	0.6489	20	49
BRCA	BRCA2:Point	0.4901	28	70
BRCA	CBFB:Point	0.8332	26	71
BRCA	CBFB:Point:(3/6|4/6)	0.8203	21	76
BRCA	CBFB:Point:PF02312	0.8407	25	77
BRCA	CBFB:Point:PF02312|none:splice_donor_variant	0.8325	26	86
BRCA	CDH1:Point	0.7038	132	94
BRCA	CDH1:Point:frameshift_variant	0.8007	64	95
BRCA	CDH1:Point:(frameshift_variant|stop_gained)	0.7304	95	96
BRCA	CDH1:Point:(12/16|2/16)	0.4792	20	97
BRCA	CDH1:Point:PF00028	0.6775	65	98
BRCA	CDH1:Point:none	0.7279	43	99
BRCA	CDH1:Point:(PF00028|none)	0.696	108	100
BRCA	CDH1:Point:none	0.7608	74	101
BRCA	CDH1:Point:(SM00112|none)	0.767	120	102
BRCA	CDH1:Point:PF00028:frameshift_variant	0.7875	36	103
BRCA	CDH1:Point:PF00028:frameshift_variant|none	0.8035	79	104
BRCA	CDH1:Point:none:(frameshift_variant|stop_gained)	0.7493	49	105
BRCA	CDH1:Point:(SM00112|none):frameshift_variant	0.8336	59	106
BRCA	CDH1:Point:SM00112:frameshift_variant|none:stop_gained	0.6975	44	107
BRCA	CDH1:Point:SM00112:frameshift_variant|none	0.7696	101	108
BRCA	CDH1:Point:SM00112|none:frameshift_variant	0.806	78	109
BRCA	CDH1:Point:SM00112|none:stop_gained	0.6832	63	110
BRCA	CTCF:Point	0.8589	26	111
BRCA	CTCF:Point:(PF13465|none)	0.859	23	114
BRCA	CTCF:Point:PF13465:missense_variant|none	0.8625	23	117
BRCA	CTCF:Point:SM00355:missense_variant|none	0.8543	25	119
BRCA	EGFR:Point	0.5153	25	120
BRCA	EGFR:Point:(missense_variant|synonymous_variant)	0.5318	22	121
BRCA	EP300:Point	0.6063	21	123
BRCA	ERBB2:Point	0.628	32	135
BRCA	ERBB2:Point:missense_variant	0.6469	26	136
BRCA	ERBB2:Point:(missense_variant|synonymous_variant)	0.5981	29	137
BRCA	ERBB2:Point:(SM00219|none)	0.6263	32	139
BRCA	ERBB2:Point:(SM00219|none):missense_variant	0.6439	26	140
BRCA	ERBB2:Point:SM00219:missense_variant|none	0.5731	32	141
BRCA	ERBB2:Point:SM00219|none:missense_variant	0.6482	26	142
BRCA	ERBB3:Point	0.5809	26	143
BRCA	ERBB3:Point:missense_variant	0.5584	20	144
BRCA	ERBB3:Point:none	0.6598	24	145
BRCA	ERBB4:Point	0.5177	22	146
BRCA	FANCD2:Point	0.485	20	151
BRCA	GATA3:Point	0.8959	128	153
BRCA	GATA3:Point:frameshift_variant	0.8791	87	154
BRCA	GATA3:Point:splice_acceptor_variant	0.9408	22	156
BRCA	GATA3:Point:(frameshift_variant|missense_variant)	0.8889	98	157
BRCA	GATA3:Point:(frameshift_variant|splice_acceptor_variant)	0.9012	109	158
BRCA	GATA3:Point:(frameshift_variant|synonymous_variant)	0.8661	89	159
BRCA	GATA3:Point:(missense_variant|splice_acceptor_variant)	0.8831	34	160
BRCA	GATA3:Point:(splice_acceptor_variant|synonymous_variant)	0.8609	24	162
BRCA	GATA3:Point:5/6	0.9123	35	164
BRCA	GATA3:Point:6/6	0.8599	62	165
BRCA	GATA3:Point:(3/6|5/6)	0.8767	38	167
BRCA	GATA3:Point:(3/6|6/6)	0.8086	65	168
BRCA	GATA3:Point:(4/6|5/6)	0.8796	42	169
BRCA	GATA3:Point:(4/6|6/6)	0.8549	69	170
BRCA	GATA3:Point:(5/6|6/6)	0.9094	97	171
BRCA	GATA3:Point:PF00320	0.9058	39	172
BRCA	GATA3:Point:none	0.8009	90	173
BRCA	GATA3:Point:SM00401	0.8697	52	174
BRCA	GATA3:Point:none	0.8197	76	175
BRCA	GATA3:Point:frameshift_variant:5/6	0.9211	30	176
BRCA	GATA3:Point:frameshift_variant:6/6	0.8921	56	177
BRCA	GATA3:Point:frameshift_variant:(5/6|6/6)	0.9	86	178
BRCA	GATA3:Point:splice_acceptor_variant:-	0.9537	21	180
BRCA	GATA3:Point:frameshift_variant:5/6|missense_variant:4/6	0.9007	36	181
BRCA	GATA3:Point:frameshift_variant:5/6|missense_variant:6/6	0.9171	33	182
BRCA	GATA3:Point:frameshift_variant:5/6|missense_variant	0.9063	42	183
BRCA	GATA3:Point:frameshift_variant:6/6|missense_variant:4/6	0.8732	62	184
BRCA	GATA3:Point:(frameshift_variant|missense_variant):6/6	0.8828	58	185
BRCA	GATA3:Point:frameshift_variant:6/6|missense_variant	0.8617	67	186
BRCA	GATA3:Point:frameshift_variant|missense_variant:4/6	0.8715	93	187
BRCA	GATA3:Point:frameshift_variant|missense_variant:6/6	0.8987	89	188
BRCA	GATA3:Point:frameshift_variant:5/6|splice_acceptor_variant:-	0.9386	51	189
BRCA	GATA3:Point:frameshift_variant:5/6|splice_acceptor_variant	0.9396	52	190
BRCA	GATA3:Point:frameshift_variant:6/6|splice_acceptor_variant:-	0.8901	77	191
BRCA	GATA3:Point:frameshift_variant:6/6|splice_acceptor_variant	0.8829	78	192
BRCA	GATA3:Point:frameshift_variant|splice_acceptor_variant:-	0.9	108	193
BRCA	GATA3:Point:frameshift_variant:5/6|synonymous_variant	0.9083	32	194
BRCA	GATA3:Point:frameshift_variant:6/6|synonymous_variant	0.85	58	195
BRCA	GATA3:Point:missense_variant:4/6|splice_acceptor_variant:-	0.9321	27	196
BRCA	GATA3:Point:missense_variant:4/6|splice_acceptor_variant	0.9269	28	197
BRCA	GATA3:Point:missense_variant:6/6|splice_acceptor_variant:-	0.87	24	198
BRCA	GATA3:Point:missense_variant:6/6|splice_acceptor_variant	0.877	25	199
BRCA	GATA3:Point:missense_variant|splice_acceptor_variant:-	0.8695	33	200
BRCA	GATA3:Point:splice_acceptor_variant:-|synonymous_variant	0.865	23	203
BRCA	GATA3:Point:4/6:294|5/6	0.9195	40	205
BRCA	GATA3:Point:4/6:294|6/6	0.8689	67	206
BRCA	GATA3:Point:PF00320:frameshift_variant	0.9232	29	207
BRCA	GATA3:Point:PF00320:(frameshift_variant|missense_variant)	0.9026	36	208
BRCA	GATA3:Point:none:frameshift_variant	0.8421	58	209
BRCA	GATA3:Point:none:splice_acceptor_variant	0.9408	22	211
BRCA	GATA3:Point:none:(frameshift_variant|missense_variant)	0.8042	63	212
BRCA	GATA3:Point:none:(frameshift_variant|splice_acceptor_variant)	0.8775	80	213
BRCA	GATA3:Point:none:(missense_variant|splice_acceptor_variant)	0.7988	28	214
BRCA	GATA3:Point:(PF00320|none):frameshift_variant	0.8791	87	215
BRCA	GATA3:Point:PF00320:frameshift_variant|none:missense_variant	0.8807	35	216
BRCA	GATA3:Point:PF00320:frameshift_variant|none:splice_acceptor_variant	0.9404	51	217
BRCA	GATA3:Point:PF00320:frameshift_variant|none	0.8753	119	218
BRCA	GATA3:Point:PF00320:missense_variant|none:frameshift_variant	0.8593	65	219
BRCA	GATA3:Point:PF00320:missense_variant|none:splice_acceptor_variant	0.9519	29	221
BRCA	GATA3:Point:PF00320:missense_variant|none	0.8378	96	222
BRCA	GATA3:Point:PF00320|none:frameshift_variant	0.8801	97	223
BRCA	GATA3:Point:PF00320|none:missense_variant	0.9085	44	224
BRCA	GATA3:Point:PF00320|none:splice_acceptor_variant	0.9437	61	225
BRCA	GATA3:Point:SM00401:frameshift_variant	0.8685	39	226
BRCA	GATA3:Point:SM00401:(frameshift_variant|missense_variant)	0.8604	48	228
BRCA	GATA3:Point:none:frameshift_variant	0.9269	48	229
BRCA	GATA3:Point:none:splice_acceptor_variant	0.9408	22	230
BRCA	GATA3:Point:none:(frameshift_variant|missense_variant)	0.8806	50	231
BRCA	GATA3:Point:none:(frameshift_variant|splice_acceptor_variant)	0.881	70	232
BRCA	GATA3:Point:none:(missense_variant|splice_acceptor_variant)	0.84	25	233
BRCA	GATA3:Point:(SM00401|none):frameshift_variant	0.8791	87	234
BRCA	GATA3:Point:SM00401:frameshift_variant|none:missense_variant	0.8548	42	235
BRCA	GATA3:Point:SM00401:frameshift_variant|none:splice_acceptor_variant	0.9311	61	236
BRCA	GATA3:Point:SM00401:frameshift_variant|none	0.8912	115	237
BRCA	GATA3:Point:SM00401:missense_variant|none:frameshift_variant	0.9079	57	238
BRCA	GATA3:Point:SM00401:missense_variant|none:splice_acceptor_variant	0.936	31	240
BRCA	GATA3:Point:SM00401:missense_variant|none	0.827	85	241
BRCA	GATA3:Point:SM00401|none:frameshift_variant	0.8806	100	242
BRCA	GATA3:Point:SM00401|none:missense_variant	0.8614	55	243
BRCA	GATA3:Point:SM00401|none:splice_acceptor_variant	0.9345	74	244
BRCA	GATA3:Point:-:-:-	0.9405	21	245
BRCA	GATA3:Point:-:-:-|3/6	0.8099	24	246
BRCA	GATA3:Point:-:-:-|4/6:294	0.9408	26	247
BRCA	GATA3:Point:-:-:-|4/6:294:ENSP00000368632.3:p.Met294Lys	0.918	25	248
BRCA	GATA3:Point:-:-:-|4/6	0.9122	28	249
BRCA	GATA3:Point:-:-:-|5/6	0.951	56	250
BRCA	GATA3:Point:-:-:-|6/6	0.8637	83	251
BRCA	GATA3:Point:4/6:294:ENSP00000368632.3:p.Met294Lys|5/6	0.8987	39	253
BRCA	GATA3:Point:4/6:294:ENSP00000368632.3:p.Met294Lys|6/6	0.8707	66	254
BRCA	MAP2K4:Point	0.6665	44	256
BRCA	MAP2K4:Point:(frameshift_variant|missense_variant)	0.6519	26	257
BRCA	MAP2K4:Point:PF00069	0.5927	30	258
BRCA	MAP2K4:Point:SM00220	0.5927	30	259
BRCA	MAP2K4:Point:PF00069:missense_variant|none	0.5534	27	260
BRCA	MAP2K4:Point:SM00220:missense_variant|none	0.5553	27	261
BRCA	MAP3K1:Point	0.6723	93	262
BRCA	MAP3K1:Point:frameshift_variant	0.7841	62	263
BRCA	MAP3K1:Point:missense_variant	0.6321	26	264
BRCA	MAP3K1:Point:stop_gained	0.607	23	265
BRCA	MAP3K1:Point:(frameshift_variant|missense_variant)	0.7302	81	266
BRCA	MAP3K1:Point:(frameshift_variant|stop_gained)	0.7549	73	267
BRCA	MAP3K1:Point:(frameshift_variant|synonymous_variant)	0.7127	65	268
BRCA	MAP3K1:Point:(missense_variant|stop_gained)	0.6411	45	269
BRCA	MAP3K1:Point:(missense_variant|synonymous_variant)	0.5295	29	270
BRCA	MAP3K1:Point:(stop_gained|synonymous_variant)	0.5766	27	271
BRCA	MAP3K1:Point:14/20	0.667	28	272
BRCA	MAP3K1:Point:(13/20|14/20)	0.6908	36	273
BRCA	MAP3K1:Point:(13/20|4/20)	0.6203	22	276
BRCA	MAP3K1:Point:(14/20|15/20)	0.6884	31	278
BRCA	MAP3K1:Point:(14/20|16/20)	0.6472	32	279
BRCA	MAP3K1:Point:(14/20|4/20)	0.6458	39	280
BRCA	MAP3K1:Point:(14/20|5/20)	0.6572	33	281
BRCA	MAP3K1:Point:PF00069	0.8068	27	288
BRCA	MAP3K1:Point:none	0.6788	81	289
BRCA	MAP3K1:Point:SM00220	0.8089	27	290
BRCA	MAP3K1:Point:none	0.6775	81	291
BRCA	MAP3K1:Point:frameshift_variant:14/20|missense_variant	0.7187	42	293
BRCA	MAP3K1:Point:(frameshift_variant|stop_gained):14/20	0.7068	24	294
BRCA	MAP3K1:Point:frameshift_variant:14/20|stop_gained	0.7553	36	295
BRCA	MAP3K1:Point:frameshift_variant|stop_gained:14/20	0.7617	65	296
BRCA	MAP3K1:Point:frameshift_variant:14/20|synonymous_variant	0.7568	22	297
BRCA	MAP3K1:Point:missense_variant|stop_gained:14/20	0.651	35	298
BRCA	MAP3K1:Point:PF00069:(frameshift_variant|missense_variant)	0.7987	24	301
BRCA	MAP3K1:Point:none:frameshift_variant	0.7933	50	302
BRCA	MAP3K1:Point:none:stop_gained	0.6407	22	304
BRCA	MAP3K1:Point:none:(frameshift_variant|missense_variant)	0.7126	65	305
BRCA	MAP3K1:Point:none:(frameshift_variant|stop_gained)	0.778	64	306
BRCA	MAP3K1:Point:none:(frameshift_variant|synonymous_variant)	0.7549	53	307
BRCA	MAP3K1:Point:none:(missense_variant|stop_gained)	0.6129	36	308
BRCA	MAP3K1:Point:none:(stop_gained|synonymous_variant)	0.4603	25	310
BRCA	MAP3K1:Point:(PF00069|none):frameshift_variant	0.7841	62	311
BRCA	MAP3K1:Point:PF00069:frameshift_variant|none:missense_variant	0.6671	31	312
BRCA	MAP3K1:Point:PF00069:frameshift_variant|none:stop_gained	0.7871	34	313
BRCA	MAP3K1:Point:PF00069:frameshift_variant|none	0.6702	90	315
BRCA	MAP3K1:Point:PF00069:missense_variant|none:frameshift_variant	0.7777	56	316
BRCA	MAP3K1:Point:(PF00069|none):missense_variant	0.6321	26	317
BRCA	MAP3K1:Point:PF00069:missense_variant|none:stop_gained	0.6913	31	318
BRCA	MAP3K1:Point:PF00069:missense_variant|none	0.686	84	320
BRCA	MAP3K1:Point:PF00069|none:frameshift_variant	0.7612	68	321
BRCA	MAP3K1:Point:PF00069|none:missense_variant	0.7144	42	322
BRCA	MAP3K1:Point:PF00069|none:stop_gained	0.7672	44	323
BRCA	MAP3K1:Point:PF00069|none:synonymous_variant	0.6876	30	324
BRCA	MAP3K1:Point:SM00220:(frameshift_variant|missense_variant)	0.7915	24	326
BRCA	MAP3K1:Point:none:frameshift_variant	0.7933	50	327
BRCA	MAP3K1:Point:none:stop_gained	0.6407	22	329
BRCA	MAP3K1:Point:none:(frameshift_variant|missense_variant)	0.7088	65	330
BRCA	MAP3K1:Point:none:(frameshift_variant|stop_gained)	0.778	64	331
BRCA	MAP3K1:Point:none:(frameshift_variant|synonymous_variant)	0.7549	53	332
BRCA	MAP3K1:Point:none:(missense_variant|stop_gained)	0.5693	36	333
BRCA	MAP3K1:Point:none:(stop_gained|synonymous_variant)	0.4603	25	335
BRCA	MAP3K1:Point:(SM00220|none):frameshift_variant	0.7841	62	336
BRCA	MAP3K1:Point:SM00220:frameshift_variant|none:missense_variant	0.6468	31	337
BRCA	MAP3K1:Point:SM00220:frameshift_variant|none:stop_gained	0.7871	34	338
BRCA	MAP3K1:Point:SM00220:frameshift_variant|none	0.6727	90	340
BRCA	MAP3K1:Point:SM00220:missense_variant|none:frameshift_variant	0.7783	56	341
BRCA	MAP3K1:Point:(SM00220|none):missense_variant	0.6321	26	342
BRCA	MAP3K1:Point:SM00220:missense_variant|none:stop_gained	0.6977	31	343
BRCA	MAP3K1:Point:SM00220:missense_variant|none	0.686	84	345
BRCA	MAP3K1:Point:SM00220|none:frameshift_variant	0.7646	68	346
BRCA	MAP3K1:Point:SM00220|none:missense_variant	0.7144	42	347
BRCA	MAP3K1:Point:SM00220|none:stop_gained	0.7664	44	348
BRCA	MAP3K1:Point:SM00220|none:synonymous_variant	0.7541	30	349
BRCA	NCOR1:Point	0.5984	53	350
BRCA	NCOR1:Point:missense_variant	0.514	22	351
BRCA	NCOR1:Point:none	0.5836	53	352
BRCA	NCOR1:Point:none	0.5749	53	353
BRCA	NCOR1:Point:none:missense_variant	0.514	22	354
BRCA	NCOR1:Point:none:missense_variant	0.514	22	355
BRCA	NF1:Point	0.605	53	356
BRCA	NF1:Point:(missense_variant|stop_gained)	0.6715	24	358
BRCA	NF1:Point:none	0.6205	48	361
BRCA	NF1:Point:none	0.5858	45	362
BRCA	PIK3CA:Point	0.7692	351	402
BRCA	PIK3CA:Point:missense_variant	0.7717	334	403
BRCA	PIK3CA:Point:(inframe_deletion|missense_variant)	0.777	348	404
BRCA	PIK3CA:Point:10/21	0.7088	131	405
BRCA	PIK3CA:Point:2/21	0.4586	23	406
BRCA	PIK3CA:Point:21/21	0.7036	159	407
BRCA	PIK3CA:Point:5/21	0.383	22	408
BRCA	PIK3CA:Point:(10/21|14/21)	0.7174	138	409
BRCA	PIK3CA:Point:(10/21|2/21)	0.7064	151	410
BRCA	PIK3CA:Point:(10/21|21/21)	0.7895	283	411
BRCA	PIK3CA:Point:(10/21|5/21)	0.7235	153	412
BRCA	PIK3CA:Point:(10/21|8/21)	0.725	146	413
BRCA	PIK3CA:Point:(14/21|2/21)	0.6119	34	414
BRCA	PIK3CA:Point:(14/21|21/21)	0.6962	164	415
BRCA	PIK3CA:Point:(14/21|5/21)	0.5043	33	416
BRCA	PIK3CA:Point:(14/21|8/21)	0.6292	29	417
BRCA	PIK3CA:Point:(2/21|21/21)	0.7051	180	418
BRCA	PIK3CA:Point:(2/21|5/21)	0.4874	45	419
BRCA	PIK3CA:Point:(2/21|8/21)	0.5751	40	420
BRCA	PIK3CA:Point:(21/21|5/21)	0.6938	180	421
BRCA	PIK3CA:Point:(21/21|8/21)	0.6936	175	422
BRCA	PIK3CA:Point:(5/21|8/21)	0.4121	40	423
BRCA	PIK3CA:Point:PF00792	0.561	24	424
BRCA	PIK3CA:Point:none	0.6987	198	426
BRCA	PIK3CA:Point:(PF00792|PF02192)	0.5835	38	427
BRCA	PIK3CA:Point:(PF00792|none)	0.6741	218	428
BRCA	PIK3CA:Point:(PF02192|none)	0.6992	211	429
BRCA	PIK3CA:Point:SM00142	0.3872	32	430
BRCA	PIK3CA:Point:SM00146	0.6896	162	432
BRCA	PIK3CA:Point:none	0.6372	43	433
BRCA	PIK3CA:Point:(SM00142|SM00143)	0.4757	47	434
BRCA	PIK3CA:Point:(SM00142|SM00146)	0.6724	190	435
BRCA	PIK3CA:Point:(SM00142|none)	0.5233	75	436
BRCA	PIK3CA:Point:(SM00143|SM00146)	0.6873	175	437
BRCA	PIK3CA:Point:(SM00143|none)	0.6177	57	438
BRCA	PIK3CA:Point:(SM00146|none)	0.6722	195	439
BRCA	PIK3CA:Point:missense_variant:10/21	0.7088	131	440
BRCA	PIK3CA:Point:missense_variant:21/21	0.6947	159	442
BRCA	PIK3CA:Point:missense_variant:5/21	0.3689	22	443
BRCA	PIK3CA:Point:missense_variant:(10/21|14/21)	0.7174	138	444
BRCA	PIK3CA:Point:missense_variant:(10/21|2/21)	0.7105	142	445
BRCA	PIK3CA:Point:missense_variant:(10/21|21/21)	0.7734	283	446
BRCA	PIK3CA:Point:missense_variant:(10/21|5/21)	0.7213	153	447
BRCA	PIK3CA:Point:missense_variant:(10/21|8/21)	0.7213	140	448
BRCA	PIK3CA:Point:missense_variant:(14/21|2/21)	0.642	23	449
BRCA	PIK3CA:Point:missense_variant:(14/21|21/21)	0.7052	164	450
BRCA	PIK3CA:Point:missense_variant:(14/21|5/21)	0.5052	33	451
BRCA	PIK3CA:Point:missense_variant:(14/21|8/21)	0.6661	23	452
BRCA	PIK3CA:Point:missense_variant:(2/21|21/21)	0.7076	169	453
BRCA	PIK3CA:Point:missense_variant:(2/21|5/21)	0.4599	34	454
BRCA	PIK3CA:Point:missense_variant:(2/21|8/21)	0.5582	23	455
BRCA	PIK3CA:Point:missense_variant:(21/21|5/21)	0.7048	180	456
BRCA	PIK3CA:Point:missense_variant:(21/21|8/21)	0.7006	170	457
BRCA	PIK3CA:Point:missense_variant:(5/21|8/21)	0.3586	34	458
BRCA	PIK3CA:Point:inframe_deletion|missense_variant:10/21	0.7168	145	459
BRCA	PIK3CA:Point:inframe_deletion|missense_variant:14/21	0.6048	26	460
BRCA	PIK3CA:Point:inframe_deletion|missense_variant:2/21	0.5335	27	461
BRCA	PIK3CA:Point:inframe_deletion|missense_variant:21/21	0.7037	174	462
BRCA	PIK3CA:Point:inframe_deletion|missense_variant:5/21	0.4145	37	463
BRCA	PIK3CA:Point:inframe_deletion|missense_variant:8/21	0.4697	27	464
BRCA	PIK3CA:Point:10/21:545	0.7207	73	465
BRCA	PIK3CA:Point:10/21:(545|546)	0.6893	84	466
BRCA	PIK3CA:Point:21/21:1047	0.6975	144	467
BRCA	PIK3CA:Point:10/21:545|14/21	0.7198	81	469
BRCA	PIK3CA:Point:10/21:546|14/21	0.5979	22	470
BRCA	PIK3CA:Point:10/21:545|2/21	0.6956	96	471
BRCA	PIK3CA:Point:10/21:546|2/21	0.5507	34	472
BRCA	PIK3CA:Point:10/21:545|21/21:1047	0.7568	217	473
BRCA	PIK3CA:Point:10/21:545|21/21	0.7574	231	474
BRCA	PIK3CA:Point:10/21:546|21/21:1047	0.6995	154	475
BRCA	PIK3CA:Point:10/21:546|21/21	0.718	167	476
BRCA	PIK3CA:Point:10/21|21/21:1047	0.7878	273	477
BRCA	PIK3CA:Point:10/21:545|5/21:345	0.7343	92	478
BRCA	PIK3CA:Point:10/21:545|5/21	0.7311	95	479
BRCA	PIK3CA:Point:10/21:546|5/21:345	0.5034	30	480
BRCA	PIK3CA:Point:10/21:546|5/21	0.4909	33	481
BRCA	PIK3CA:Point:10/21|5/21:345	0.7214	150	482
BRCA	PIK3CA:Point:10/21:545|8/21	0.7278	88	483
BRCA	PIK3CA:Point:10/21:546|8/21	0.598	29	484
BRCA	PIK3CA:Point:14/21|21/21:1047	0.6742	150	485
BRCA	PIK3CA:Point:14/21|5/21:345	0.5507	30	486
BRCA	PIK3CA:Point:2/21|21/21:1047	0.6841	165	487
BRCA	PIK3CA:Point:2/21|5/21:345	0.4733	42	488
BRCA	PIK3CA:Point:21/21:1047|5/21:345	0.6911	163	489
BRCA	PIK3CA:Point:21/21:1047|5/21	0.6924	165	490
BRCA	PIK3CA:Point:21/21|5/21:345	0.7099	178	491
BRCA	PIK3CA:Point:21/21:1047|8/21	0.67	161	492
BRCA	PIK3CA:Point:5/21:345|8/21	0.3953	37	493
BRCA	PIK3CA:Point:PF00613:missense_variant	0.7036	136	494
BRCA	PIK3CA:Point:none:missense_variant	0.678	189	496
BRCA	PIK3CA:Point:(PF00613|PF00792):missense_variant	0.7169	148	497
BRCA	PIK3CA:Point:PF00613:missense_variant|PF00792	0.7285	154	498
BRCA	PIK3CA:Point:(PF00613|PF02192):missense_variant	0.7062	145	499
BRCA	PIK3CA:Point:PF00613:missense_variant|PF02192	0.7082	148	500
BRCA	PIK3CA:Point:(PF00613|none):missense_variant	0.7862	317	501
BRCA	PIK3CA:Point:PF00613:missense_variant|none	0.7737	326	502
BRCA	PIK3CA:Point:(PF00792|PF02192):missense_variant	0.5491	26	503
BRCA	PIK3CA:Point:PF00792:missense_variant|PF02192	0.5705	31	504
BRCA	PIK3CA:Point:PF00792|PF02192:missense_variant	0.5413	33	505
BRCA	PIK3CA:Point:(PF00792|none):missense_variant	0.6728	203	506
BRCA	PIK3CA:Point:PF00792:missense_variant|none	0.6788	212	507
BRCA	PIK3CA:Point:PF00792|none:missense_variant	0.6636	209	508
BRCA	PIK3CA:Point:(PF02192|none):missense_variant	0.6863	197	509
BRCA	PIK3CA:Point:PF02192:missense_variant|none	0.6852	206	510
BRCA	PIK3CA:Point:PF02192|none:missense_variant	0.6811	202	511
BRCA	PIK3CA:Point:SM00142:missense_variant	0.3882	32	512
BRCA	PIK3CA:Point:SM00145:missense_variant	0.7036	136	514
BRCA	PIK3CA:Point:SM00146:missense_variant	0.6959	162	515
BRCA	PIK3CA:Point:none:missense_variant	0.6418	26	516
BRCA	PIK3CA:Point:none:(inframe_deletion|missense_variant)	0.615	37	517
BRCA	PIK3CA:Point:(SM00142|SM00143):missense_variant	0.4527	42	518
BRCA	PIK3CA:Point:SM00142:missense_variant|SM00143	0.4754	47	519
BRCA	PIK3CA:Point:SM00142|SM00143:missense_variant	0.4268	42	520
BRCA	PIK3CA:Point:(SM00142|SM00145):missense_variant	0.7023	165	521
BRCA	PIK3CA:Point:SM00142|SM00145:missense_variant	0.7102	165	522
BRCA	PIK3CA:Point:(SM00142|SM00146):missense_variant	0.6886	190	523
BRCA	PIK3CA:Point:SM00142:missense_variant|SM00146	0.6652	190	524
BRCA	PIK3CA:Point:SM00142|SM00146:missense_variant	0.6645	190	525
BRCA	PIK3CA:Point:SM00142:missense_variant|none:inframe_deletion	0.4054	43	526
BRCA	PIK3CA:Point:(SM00142|none):missense_variant	0.5214	58	527
BRCA	PIK3CA:Point:SM00142:missense_variant|none	0.52	75	528
BRCA	PIK3CA:Point:SM00142|none:inframe_deletion	0.3927	43	529
BRCA	PIK3CA:Point:SM00142|none:missense_variant	0.5315	58	530
BRCA	PIK3CA:Point:(SM00143|SM00145):missense_variant	0.7062	145	531
BRCA	PIK3CA:Point:SM00143|SM00145:missense_variant	0.7082	148	532
BRCA	PIK3CA:Point:(SM00143|SM00146):missense_variant	0.6946	170	533
BRCA	PIK3CA:Point:SM00143:missense_variant|SM00146	0.6868	170	534
BRCA	PIK3CA:Point:SM00143|SM00146:missense_variant	0.6936	175	535
BRCA	PIK3CA:Point:SM00143:missense_variant|none:inframe_deletion	0.4736	21	536
BRCA	PIK3CA:Point:(SM00143|none):missense_variant	0.6068	35	537
BRCA	PIK3CA:Point:SM00143:missense_variant|none	0.6026	52	538
BRCA	PIK3CA:Point:SM00143|none:inframe_deletion	0.5329	26	539
BRCA	PIK3CA:Point:SM00143|none:missense_variant	0.6202	40	540
BRCA	PIK3CA:Point:(SM00145|SM00146):missense_variant	0.7655	289	541
BRCA	PIK3CA:Point:SM00145:missense_variant|SM00146	0.7718	289	542
BRCA	PIK3CA:Point:SM00145:missense_variant|none:inframe_deletion	0.7094	147	543
BRCA	PIK3CA:Point:(SM00145|none):missense_variant	0.71	156	544
BRCA	PIK3CA:Point:SM00145:missense_variant|none	0.7127	172	545
BRCA	PIK3CA:Point:SM00146:missense_variant|none:inframe_deletion	0.7009	173	546
BRCA	PIK3CA:Point:(SM00146|none):missense_variant	0.6729	181	547
BRCA	PIK3CA:Point:SM00146:missense_variant|none	0.6917	195	548
BRCA	PIK3CA:Point:SM00146|none:inframe_deletion	0.6866	173	549
BRCA	PIK3CA:Point:SM00146|none:missense_variant	0.6783	181	550
BRCA	PIK3CA:Point:10/21:542:ENSP00000263967.3:p.Glu542Lys	0.693	44	551
BRCA	PIK3CA:Point:10/21:545:ENSP00000263967.3:p.Glu545Lys	0.7137	66	552
BRCA	PIK3CA:Point:10/21:542:ENSP00000263967.3:p.Glu542Lys|545:ENSP00000263967.3:p.Glu545Lys	0.7489	110	553
BRCA	PIK3CA:Point:10/21:542:ENSP00000263967.3:p.Glu542Lys|545	0.7318	116	554
BRCA	PIK3CA:Point:10/21:542:ENSP00000263967.3:p.Glu542Lys|546	0.6642	55	555
BRCA	PIK3CA:Point:10/21:545:ENSP00000263967.3:p.Glu545Lys|546	0.6919	77	556
BRCA	PIK3CA:Point:21/21:1047:ENSP00000263967.3:p.His1047Arg	0.6756	129	557
BRCA	PIK3CA:Point:21/21:1047:(ENSP00000263967.3:p.His1047Arg|ENSP00000263967.3:p.His1047Leu)	0.689	142	558
BRCA	PIK3CA:Point:10/21:542:ENSP00000263967.3:p.Glu542Lys|14/21:726:ENSP00000263967.3:p.Glu726Lys	0.7213	53	560
BRCA	PIK3CA:Point:10/21:542:ENSP00000263967.3:p.Glu542Lys|14/21	0.7375	54	561
BRCA	PIK3CA:Point:10/21:545|14/21:726:ENSP00000263967.3:p.Glu726Lys	0.6918	80	562
BRCA	PIK3CA:Point:10/21:545:ENSP00000263967.3:p.Glu545Lys|14/21:726:ENSP00000263967.3:p.Glu726Lys	0.7212	73	563
BRCA	PIK3CA:Point:10/21:545:ENSP00000263967.3:p.Glu545Lys|14/21	0.7242	74	564
BRCA	PIK3CA:Point:10/21:546|14/21:726:ENSP00000263967.3:p.Glu726Lys	0.5767	21	565
BRCA	PIK3CA:Point:10/21|14/21:726:ENSP00000263967.3:p.Glu726Lys	0.7117	137	566
BRCA	PIK3CA:Point:10/21:542:ENSP00000263967.3:p.Glu542Lys|2/21	0.6602	65	567
BRCA	PIK3CA:Point:10/21:545:ENSP00000263967.3:p.Glu545Lys|2/21	0.6994	89	568
BRCA	PIK3CA:Point:10/21:542:ENSP00000263967.3:p.Glu542Lys|21/21:1047	0.7184	188	569
BRCA	PIK3CA:Point:10/21:542:ENSP00000263967.3:p.Glu542Lys|21/21:1047:ENSP00000263967.3:p.His1047Arg	0.7256	173	570
BRCA	PIK3CA:Point:10/21:542:ENSP00000263967.3:p.Glu542Lys|21/21:1047:ENSP00000263967.3:p.His1047Leu	0.6991	57	571
BRCA	PIK3CA:Point:10/21:542:ENSP00000263967.3:p.Glu542Lys|21/21	0.735	201	572
BRCA	PIK3CA:Point:10/21:545|21/21:1047:ENSP00000263967.3:p.His1047Arg	0.7498	202	573
BRCA	PIK3CA:Point:10/21:545|21/21:1047:ENSP00000263967.3:p.His1047Leu	0.7396	86	574
BRCA	PIK3CA:Point:10/21:545:ENSP00000263967.3:p.Glu545Lys|21/21:1047	0.7592	210	575
BRCA	PIK3CA:Point:10/21:545:ENSP00000263967.3:p.Glu545Lys|21/21:1047:ENSP00000263967.3:p.His1047Arg	0.7566	195	576
BRCA	PIK3CA:Point:10/21:545:ENSP00000263967.3:p.Glu545Lys|21/21:1047:ENSP00000263967.3:p.His1047Leu	0.7527	79	577
BRCA	PIK3CA:Point:10/21:545:ENSP00000263967.3:p.Glu545Lys|21/21	0.7691	224	578
BRCA	PIK3CA:Point:10/21:546|21/21:1047:ENSP00000263967.3:p.His1047Arg	0.7023	139	579
BRCA	PIK3CA:Point:10/21:546|21/21:1047:ENSP00000263967.3:p.His1047Leu	0.621	24	580
BRCA	PIK3CA:Point:10/21|21/21:1047:ENSP00000263967.3:p.His1047Arg	0.789	258	581
BRCA	PIK3CA:Point:10/21|21/21:1047:ENSP00000263967.3:p.His1047Leu	0.7226	144	582
BRCA	PIK3CA:Point:10/21:542:ENSP00000263967.3:p.Glu542Lys|5/21:345	0.5898	63	583
BRCA	PIK3CA:Point:10/21:542:ENSP00000263967.3:p.Glu542Lys|5/21:345:ENSP00000263967.3:p.Asn345Lys	0.5972	61	584
BRCA	PIK3CA:Point:10/21:542:ENSP00000263967.3:p.Glu542Lys|5/21	0.5893	66	585
BRCA	PIK3CA:Point:10/21:545|5/21:345:ENSP00000263967.3:p.Asn345Lys	0.7435	90	586
BRCA	PIK3CA:Point:10/21:545:ENSP00000263967.3:p.Glu545Lys|5/21:345	0.7368	85	587
BRCA	PIK3CA:Point:10/21:545:ENSP00000263967.3:p.Glu545Lys|5/21:345:ENSP00000263967.3:p.Asn345Lys	0.7459	83	588
BRCA	PIK3CA:Point:10/21:545:ENSP00000263967.3:p.Glu545Lys|5/21	0.7345	88	589
BRCA	PIK3CA:Point:10/21:546|5/21:345:ENSP00000263967.3:p.Asn345Lys	0.5504	28	590
BRCA	PIK3CA:Point:10/21|5/21:345:ENSP00000263967.3:p.Asn345Lys	0.7253	148	591
BRCA	PIK3CA:Point:10/21:542:ENSP00000263967.3:p.Glu542Lys|8/21	0.7278	62	592
BRCA	PIK3CA:Point:10/21:545:ENSP00000263967.3:p.Glu545Lys|8/21	0.7334	81	593
BRCA	PIK3CA:Point:14/21:726:ENSP00000263967.3:p.Glu726Lys|2/21	0.5922	33	594
BRCA	PIK3CA:Point:14/21:726:ENSP00000263967.3:p.Glu726Lys|21/21:1047	0.6823	149	595
BRCA	PIK3CA:Point:14/21:726:ENSP00000263967.3:p.Glu726Lys|21/21:1047:ENSP00000263967.3:p.His1047Arg	0.6709	135	596
BRCA	PIK3CA:Point:14/21:726:ENSP00000263967.3:p.Glu726Lys|21/21:1047:ENSP00000263967.3:p.His1047Leu	0.5773	22	597
BRCA	PIK3CA:Point:14/21:726:ENSP00000263967.3:p.Glu726Lys|21/21	0.7008	163	598
BRCA	PIK3CA:Point:14/21|21/21:1047:ENSP00000263967.3:p.His1047Arg	0.6724	136	599
BRCA	PIK3CA:Point:14/21|21/21:1047:ENSP00000263967.3:p.His1047Leu	0.6046	23	600
BRCA	PIK3CA:Point:14/21:726:ENSP00000263967.3:p.Glu726Lys|5/21:345	0.4803	29	601
BRCA	PIK3CA:Point:14/21:726:ENSP00000263967.3:p.Glu726Lys|5/21:345:ENSP00000263967.3:p.Asn345Lys	0.4939	27	602
BRCA	PIK3CA:Point:14/21:726:ENSP00000263967.3:p.Glu726Lys|5/21	0.4604	32	603
BRCA	PIK3CA:Point:14/21|5/21:345:ENSP00000263967.3:p.Asn345Lys	0.5577	28	604
BRCA	PIK3CA:Point:14/21:726:ENSP00000263967.3:p.Glu726Lys|8/21	0.6077	28	605
BRCA	PIK3CA:Point:2/21|21/21:1047:ENSP00000263967.3:p.His1047Arg	0.6818	150	606
BRCA	PIK3CA:Point:2/21|21/21:1047:ENSP00000263967.3:p.His1047Leu	0.522	36	607
BRCA	PIK3CA:Point:2/21|5/21:345:ENSP00000263967.3:p.Asn345Lys	0.5027	40	608
BRCA	PIK3CA:Point:21/21:1047|5/21:345:ENSP00000263967.3:p.Asn345Lys	0.6973	161	609
BRCA	PIK3CA:Point:21/21:1047:ENSP00000263967.3:p.His1047Arg|5/21:345	0.6914	148	610
BRCA	PIK3CA:Point:21/21:1047:ENSP00000263967.3:p.His1047Arg|5/21:345:ENSP00000263967.3:p.Asn345Lys	0.7005	146	611
BRCA	PIK3CA:Point:21/21:1047:ENSP00000263967.3:p.His1047Arg|5/21	0.6882	150	612
BRCA	PIK3CA:Point:21/21:1047:ENSP00000263967.3:p.His1047Leu|5/21:345	0.4688	32	613
BRCA	PIK3CA:Point:21/21:1047:ENSP00000263967.3:p.His1047Leu|5/21:345:ENSP00000263967.3:p.Asn345Lys	0.4892	30	614
BRCA	PIK3CA:Point:21/21:1047:ENSP00000263967.3:p.His1047Leu|5/21	0.4479	35	615
BRCA	PIK3CA:Point:21/21|5/21:345:ENSP00000263967.3:p.Asn345Lys	0.7155	176	616
BRCA	PIK3CA:Point:21/21:1047:ENSP00000263967.3:p.His1047Arg|8/21	0.69	146	617
BRCA	PIK3CA:Point:21/21:1047:ENSP00000263967.3:p.His1047Leu|8/21	0.6222	31	618
BRCA	PIK3CA:Point:5/21:345:ENSP00000263967.3:p.Asn345Lys|8/21	0.4166	35	619
BRCA	PIK3R1:Point	0.5473	34	620
BRCA	PTEN:Point	0.5838	60	621
BRCA	PTEN:Point:(frameshift_variant|missense_variant)	0.5038	41	623
BRCA	PTEN:Point:(5/9|8/9)	0.5632	33	624
BRCA	PTEN:Point:none	0.5219	23	625
BRCA	PTEN:Point:(PF00782|PF10409)	0.5635	41	626
BRCA	PTEN:Point:(PF00782|none)	0.5727	42	627
BRCA	PTEN:Point:(PF10409|none)	0.5056	42	628
BRCA	PTEN:Point:SM00404	0.5609	32	629
BRCA	PTEN:Point:none	0.4305	32	630
BRCA	PTEN:Point:frameshift_variant|missense_variant:5/9	0.4486	35	631
BRCA	PTEN:Point:PF00782:missense_variant|PF10409:frameshift_variant	0.467	25	632
BRCA	PTEN:Point:PF00782:missense_variant|PF10409	0.5245	32	633
BRCA	PTEN:Point:PF00782|PF10409:frameshift_variant	0.4804	34	634
BRCA	PTEN:Point:PF00782:missense_variant|none	0.6296	34	635
BRCA	PTEN:Point:PF10409:frameshift_variant|none	0.4966	36	636
BRCA	PTEN:Point:SM00404:missense_variant|none:frameshift_variant	0.4681	28	637
BRCA	PTEN:Point:SM00404:missense_variant|none	0.5259	44	638
BRCA	PTEN:Point:SM00404|none:frameshift_variant	0.5643	45	639
BRCA	RB1:Point	0.6243	34	640
BRCA	RB1:Point:none	0.6336	31	641
BRCA	ROS1:Point	0.4483	23	642
BRCA	RUNX1:Point	0.5763	47	645
BRCA	RUNX1:Point:(frameshift_variant|missense_variant)	0.6019	34	646
BRCA	RUNX1:Point:none	0.5773	25	647
BRCA	RUNX1:Point:(PF00853|none)	0.5759	47	648
BRCA	RUNX1:Point:PF00853|none:frameshift_variant	0.6019	32	649
BRCA	RUNX1:Point:none:(frameshift_variant|missense_variant)	0.6019	34	650
BRCA	SETD2:Point	0.4968	28	651
BRCA	SETD2:Point:none	0.3839	24	653
BRCA	SETD2:Point:none	0.4125	24	654
BRCA	SF3B1:Point	0.7966	24	657
BRCA	SF3B1:Point:none	0.812	24	660
BRCA	TBX3:Point	0.5598	36	666
BRCA	TBX3:Point:(frameshift_variant|missense_variant)	0.5676	27	669
BRCA	TBX3:Point:PF00907	0.6658	25	672
BRCA	TBX3:Point:(PF00907|PF12598)	0.6342	29	674
BRCA	TBX3:Point:(PF00907|none)	0.5173	32	675
BRCA	TBX3:Point:SM00425	0.6773	26	677
BRCA	TBX3:Point:PF00907|none:frameshift_variant	0.6121	27	690
BRCA	TBX3:Point:PF00907|none:missense_variant	0.5521	27	691
BRCA	TBX3:Point:SM00425:frameshift_variant|none	0.5397	23	698
BRCA	TBX3:Point:SM00425|none:frameshift_variant	0.5808	30	702
BRCA	TBX3:Point:SM00425|none:missense_variant	0.6096	29	703
BRCA	TP53:Point	0.9288	346	704
BRCA	TP53:Point:frameshift_variant	0.8466	61	705
BRCA	TP53:Point:missense_variant	0.8138	212	706
BRCA	TP53:Point:stop_gained	0.5965	45	707
BRCA	TP53:Point:(frameshift_variant|missense_variant)	0.8747	272	708
BRCA	TP53:Point:(frameshift_variant|stop_gained)	0.8582	106	709
BRCA	TP53:Point:(missense_variant|stop_gained)	0.8485	255	710
BRCA	TP53:Point:5/11	0.7553	91	711
BRCA	TP53:Point:6/11	0.8013	66	712
BRCA	TP53:Point:7/11	0.6925	46	713
BRCA	TP53:Point:8/11	0.793	74	714
BRCA	TP53:Point:(4/11|5/11)	0.799	120	715
BRCA	TP53:Point:(4/11|6/11)	0.7893	95	716
BRCA	TP53:Point:(4/11|7/11)	0.724	75	717
BRCA	TP53:Point:(4/11|8/11)	0.8027	104	718
BRCA	TP53:Point:(5/11|6/11)	0.8315	157	719
BRCA	TP53:Point:(5/11|7/11)	0.7685	137	720
BRCA	TP53:Point:(5/11|8/11)	0.8289	165	721
BRCA	TP53:Point:(6/11|7/11)	0.7676	112	722
BRCA	TP53:Point:(6/11|8/11)	0.8345	139	723
BRCA	TP53:Point:(7/11|8/11)	0.7653	119	724
BRCA	TP53:Point:PF00870	0.8786	286	725
BRCA	TP53:Point:none	0.7753	45	726
BRCA	TP53:Point:(PF00870|PF07710)	0.897	302	727
BRCA	TP53:Point:(PF00870|none)	0.914	328	728
BRCA	TP53:Point:(PF07710|none)	0.7982	61	729
BRCA	TP53:Point:missense_variant:5/11	0.761	69	730
BRCA	TP53:Point:missense_variant:7/11	0.6266	34	731
BRCA	TP53:Point:missense_variant:8/11	0.7901	60	732
BRCA	TP53:Point:missense_variant:(5/11|6/11)	0.793	109	733
BRCA	TP53:Point:missense_variant:(5/11|7/11)	0.729	103	734
BRCA	TP53:Point:missense_variant:(5/11|8/11)	0.8236	129	735
BRCA	TP53:Point:missense_variant:(6/11|7/11)	0.6231	74	736
BRCA	TP53:Point:missense_variant:(6/11|8/11)	0.785	99	737
BRCA	TP53:Point:missense_variant:(7/11|8/11)	0.7348	94	738
BRCA	TP53:Point:frameshift_variant:6/11|missense_variant:5/11	0.7813	77	739
BRCA	TP53:Point:(frameshift_variant|missense_variant):6/11	0.8006	48	740
BRCA	TP53:Point:frameshift_variant:6/11|missense_variant:7/11	0.6723	42	741
BRCA	TP53:Point:frameshift_variant:6/11|missense_variant:8/11	0.8221	68	742
BRCA	TP53:Point:frameshift_variant:6/11|missense_variant	0.8221	220	743
BRCA	TP53:Point:frameshift_variant|missense_variant:5/11	0.8335	129	744
BRCA	TP53:Point:frameshift_variant|missense_variant:6/11	0.8483	101	745
BRCA	TP53:Point:frameshift_variant|missense_variant:7/11	0.7952	95	746
BRCA	TP53:Point:frameshift_variant|missense_variant:8/11	0.839	121	747
BRCA	TP53:Point:(frameshift_variant|stop_gained):6/11	0.8326	26	748
BRCA	TP53:Point:frameshift_variant:6/11|stop_gained	0.7475	53	749
BRCA	TP53:Point:frameshift_variant|stop_gained:6/11	0.854	79	750
BRCA	TP53:Point:missense_variant:5/11|stop_gained:6/11	0.7969	87	751
BRCA	TP53:Point:missense_variant:5/11|stop_gained	0.8085	114	752
BRCA	TP53:Point:(missense_variant|stop_gained):6/11	0.7399	58	753
BRCA	TP53:Point:missense_variant:6/11|stop_gained	0.7394	84	754
BRCA	TP53:Point:missense_variant:7/11|stop_gained:6/11	0.7041	52	755
BRCA	TP53:Point:missense_variant:7/11|stop_gained	0.7211	78	756
BRCA	TP53:Point:missense_variant:8/11|stop_gained:6/11	0.8092	78	757
BRCA	TP53:Point:missense_variant:8/11|stop_gained	0.8043	105	758
BRCA	TP53:Point:missense_variant|stop_gained:6/11	0.8277	230	759
BRCA	TP53:Point:4/11|5/11:175	0.7053	50	760
BRCA	TP53:Point:4/11|7/11:248	0.789	38	761
BRCA	TP53:Point:5/11:175|6/11	0.7739	87	762
BRCA	TP53:Point:5/11:175|7/11:248	0.7316	30	763
BRCA	TP53:Point:5/11:175|7/11	0.7077	67	764
BRCA	TP53:Point:5/11|7/11:248	0.7747	100	765
BRCA	TP53:Point:5/11:175|8/11	0.7847	95	766
BRCA	TP53:Point:6/11|7/11:248	0.8099	75	767
BRCA	TP53:Point:7/11:248|8/11	0.7888	82	768
BRCA	TP53:Point:PF00870:frameshift_variant	0.7693	46	769
BRCA	TP53:Point:PF00870:missense_variant	0.8168	207	770
BRCA	TP53:Point:PF00870:(frameshift_variant|missense_variant)	0.8503	253	771
BRCA	TP53:Point:PF00870:(frameshift_variant|stop_gained)	0.8273	74	772
BRCA	TP53:Point:PF00870:(missense_variant|stop_gained)	0.8309	234	773
BRCA	TP53:Point:PF00870:frameshift_variant|PF07710	0.8	62	775
BRCA	TP53:Point:PF00870:missense_variant|PF07710	0.8314	223	776
BRCA	TP53:Point:PF00870:stop_gained|PF07710	0.7095	44	777
BRCA	TP53:Point:(PF00870|none):frameshift_variant	0.8293	56	778
BRCA	TP53:Point:PF00870:frameshift_variant|none:stop_gained	0.7817	54	779
BRCA	TP53:Point:PF00870:frameshift_variant|none	0.8309	91	780
BRCA	TP53:Point:PF00870:missense_variant|none:frameshift_variant	0.8103	216	781
BRCA	TP53:Point:PF00870:missense_variant|none:stop_gained	0.8149	214	782
BRCA	TP53:Point:PF00870:missense_variant|none	0.8411	249	783
BRCA	TP53:Point:PF00870:stop_gained|none:frameshift_variant	0.807	38	784
BRCA	TP53:Point:(PF00870|none):stop_gained	0.6742	36	785
BRCA	TP53:Point:PF00870:stop_gained|none	0.7709	73	786
BRCA	TP53:Point:PF00870|none:frameshift_variant	0.8877	295	787
BRCA	TP53:Point:PF00870|none:stop_gained	0.8797	293	788
BRCA	TP53:Point:PF07710|none:frameshift_variant	0.8051	26	789
BRCA	TP53:Point:PF07710|none:stop_gained	0.5995	24	790
BRCA	TP53:Point:none:frameshift_variant	0.8466	61	791
BRCA	TP53:Point:none:missense_variant	0.8138	212	792
BRCA	TP53:Point:none:stop_gained	0.5964	45	793
BRCA	TP53:Point:none:(frameshift_variant|missense_variant)	0.8747	272	794
BRCA	TP53:Point:none:(frameshift_variant|stop_gained)	0.8582	106	795
BRCA	TP53:Point:none:(missense_variant|stop_gained)	0.8485	255	796
BRCA	TP53:Point:-:-:-|4/11	0.621	54	797
BRCA	TP53:Point:-:-:-|5/11:175	0.6587	45	798
BRCA	TP53:Point:-:-:-|5/11:175:ENSP00000269305.4:p.Arg175His	0.642	45	799
BRCA	TP53:Point:-:-:-|5/11	0.7747	115	800
BRCA	TP53:Point:-:-:-|6/11	0.8225	90	801
BRCA	TP53:Point:-:-:-|7/11:248	0.7776	33	802
BRCA	TP53:Point:-:-:-|7/11	0.7609	70	803
BRCA	TP53:Point:-:-:-|8/11	0.7913	98	804
BRCA	TP53:Point:4/11|5/11:175:ENSP00000269305.4:p.Arg175His	0.7071	50	805
BRCA	TP53:Point:5/11:175:ENSP00000269305.4:p.Arg175His|6/11	0.7846	87	806
BRCA	TP53:Point:5/11:175:ENSP00000269305.4:p.Arg175His|7/11:248	0.7283	30	807
BRCA	TP53:Point:5/11:175:ENSP00000269305.4:p.Arg175His|7/11	0.715	67	808
BRCA	TP53:Point:5/11:175:ENSP00000269305.4:p.Arg175His|8/11	0.7928	95	809
BRCA_LumA	AKT1:Point	0.8163	23	0
BRCA_LumA	AKT1:Point:missense_variant	0.8569	22	1
BRCA_LumA	AKT1:Point:2/13	0.8224	21	2
BRCA_LumA	AKT1:Point:PF00169	0.8416	21	3
BRCA_LumA	AKT1:Point:SM00233	0.8416	21	4
BRCA_LumA	AKT1:Point:missense_variant:2/13	0.8542	21	5
BRCA_LumA	AKT1:Point:PF00169:missense_variant	0.8424	21	6
BRCA_LumA	AKT1:Point:SM00233:missense_variant	0.8424	21	7
BRCA_LumA	AKT1:Point:2/13:17:ENSP00000451828.1:p.Glu17Lys	0.8382	21	8
BRCA_LumA	ARID1A:Point	0.5948	21	19
BRCA_LumA	ARID1A:Point:none	0.6029	20	29
BRCA_LumA	CBFB:Point	0.8445	21	71
BRCA_LumA	CBFB:Point:PF02312	0.8401	21	77
BRCA_LumA	CBFB:Point:PF02312|none:splice_donor_variant	0.8517	21	86
BRCA_LumA	CDH1:Point	0.7685	110	94
BRCA_LumA	CDH1:Point:frameshift_variant	0.761	57	95
BRCA_LumA	CDH1:Point:(frameshift_variant|stop_gained)	0.7451	84	96
BRCA_LumA	CDH1:Point:PF00028	0.7037	59	98
BRCA_LumA	CDH1:Point:none	0.7381	35	99
BRCA_LumA	CDH1:Point:(PF00028|none)	0.7733	94	100
BRCA_LumA	CDH1:Point:none	0.7816	62	101
BRCA_LumA	CDH1:Point:(SM00112|none)	0.8073	103	102
BRCA_LumA	CDH1:Point:PF00028:frameshift_variant	0.7376	34	103
BRCA_LumA	CDH1:Point:PF00028:frameshift_variant|none	0.8002	69	104
BRCA_LumA	CDH1:Point:none:(frameshift_variant|stop_gained)	0.7529	44	105
BRCA_LumA	CDH1:Point:(SM00112|none):frameshift_variant	0.7865	54	106
BRCA_LumA	CDH1:Point:SM00112:frameshift_variant|none:stop_gained	0.6953	42	107
BRCA_LumA	CDH1:Point:SM00112:frameshift_variant|none	0.7868	88	108
BRCA_LumA	CDH1:Point:SM00112|none:frameshift_variant	0.7994	69	109
BRCA_LumA	CDH1:Point:SM00112|none:stop_gained	0.7103	57	110
BRCA_LumA	GATA3:Point	0.8957	80	153
BRCA_LumA	GATA3:Point:frameshift_variant	0.8445	46	154
BRCA_LumA	GATA3:Point:(frameshift_variant|missense_variant)	0.8392	54	157
BRCA_LumA	GATA3:Point:(frameshift_variant|splice_acceptor_variant)	0.9089	65	158
BRCA_LumA	GATA3:Point:(frameshift_variant|synonymous_variant)	0.8197	47	159
BRCA_LumA	GATA3:Point:(missense_variant|splice_acceptor_variant)	0.8789	27	160
BRCA_LumA	GATA3:Point:(splice_acceptor_variant|synonymous_variant)	0.8672	20	162
BRCA_LumA	GATA3:Point:5/6	0.8771	20	164
BRCA_LumA	GATA3:Point:6/6	0.8284	36	165
BRCA_LumA	GATA3:Point:(3/6|5/6)	0.8493	22	167
BRCA_LumA	GATA3:Point:(3/6|6/6)	0.7642	38	168
BRCA_LumA	GATA3:Point:(4/6|5/6)	0.8266	24	169
BRCA_LumA	GATA3:Point:(4/6|6/6)	0.83	40	170
BRCA_LumA	GATA3:Point:(5/6|6/6)	0.8888	56	171
BRCA_LumA	GATA3:Point:PF00320	0.8438	22	172
BRCA_LumA	GATA3:Point:none	0.7884	59	173
BRCA_LumA	GATA3:Point:SM00401	0.8263	33	174
BRCA_LumA	GATA3:Point:none	0.7967	47	175
BRCA_LumA	GATA3:Point:frameshift_variant:6/6	0.8673	30	177
BRCA_LumA	GATA3:Point:frameshift_variant:(5/6|6/6)	0.8717	45	178
BRCA_LumA	GATA3:Point:frameshift_variant:5/6|missense_variant	0.8903	23	183
BRCA_LumA	GATA3:Point:frameshift_variant:6/6|missense_variant:4/6	0.8737	33	184
BRCA_LumA	GATA3:Point:(frameshift_variant|missense_variant):6/6	0.8535	32	185
BRCA_LumA	GATA3:Point:frameshift_variant:6/6|missense_variant	0.8281	38	186
BRCA_LumA	GATA3:Point:frameshift_variant|missense_variant:4/6	0.8299	49	187
BRCA_LumA	GATA3:Point:frameshift_variant|missense_variant:6/6	0.858	48	188
BRCA_LumA	GATA3:Point:frameshift_variant:5/6|splice_acceptor_variant:-	0.9503	33	189
BRCA_LumA	GATA3:Point:frameshift_variant:5/6|splice_acceptor_variant	0.9507	34	190
BRCA_LumA	GATA3:Point:frameshift_variant:6/6|splice_acceptor_variant:-	0.8984	48	191
BRCA_LumA	GATA3:Point:frameshift_variant:6/6|splice_acceptor_variant	0.8962	49	192
BRCA_LumA	GATA3:Point:frameshift_variant|splice_acceptor_variant:-	0.9028	64	193
BRCA_LumA	GATA3:Point:frameshift_variant:6/6|synonymous_variant	0.8272	31	195
BRCA_LumA	GATA3:Point:missense_variant:4/6|splice_acceptor_variant:-	0.9368	21	196
BRCA_LumA	GATA3:Point:missense_variant:4/6|splice_acceptor_variant	0.9342	22	197
BRCA_LumA	GATA3:Point:missense_variant:6/6|splice_acceptor_variant:-	0.8701	20	198
BRCA_LumA	GATA3:Point:missense_variant:6/6|splice_acceptor_variant	0.8796	21	199
BRCA_LumA	GATA3:Point:missense_variant|splice_acceptor_variant:-	0.8604	26	200
BRCA_LumA	GATA3:Point:4/6:294|5/6	0.8666	23	205
BRCA_LumA	GATA3:Point:4/6:294|6/6	0.8381	39	206
BRCA_LumA	GATA3:Point:none:frameshift_variant	0.8096	32	209
BRCA_LumA	GATA3:Point:none:(frameshift_variant|missense_variant)	0.7514	36	212
BRCA_LumA	GATA3:Point:none:(frameshift_variant|splice_acceptor_variant)	0.8913	51	213
BRCA_LumA	GATA3:Point:none:(missense_variant|splice_acceptor_variant)	0.7991	23	214
BRCA_LumA	GATA3:Point:(PF00320|none):frameshift_variant	0.8445	46	215
BRCA_LumA	GATA3:Point:PF00320:frameshift_variant|none:splice_acceptor_variant	0.9456	33	217
BRCA_LumA	GATA3:Point:PF00320:frameshift_variant|none	0.875	73	218
BRCA_LumA	GATA3:Point:PF00320:missense_variant|none:frameshift_variant	0.8368	37	219
BRCA_LumA	GATA3:Point:PF00320:missense_variant|none:splice_acceptor_variant	0.9352	24	221
BRCA_LumA	GATA3:Point:PF00320:missense_variant|none	0.8252	63	222
BRCA_LumA	GATA3:Point:PF00320|none:frameshift_variant	0.826	54	223
BRCA_LumA	GATA3:Point:PF00320|none:missense_variant	0.8866	25	224
BRCA_LumA	GATA3:Point:PF00320|none:splice_acceptor_variant	0.9341	41	225
BRCA_LumA	GATA3:Point:SM00401:frameshift_variant	0.8388	23	226
BRCA_LumA	GATA3:Point:SM00401:(frameshift_variant|missense_variant)	0.8098	29	228
BRCA_LumA	GATA3:Point:none:frameshift_variant	0.9449	23	229
BRCA_LumA	GATA3:Point:none:(frameshift_variant|missense_variant)	0.8559	25	231
BRCA_LumA	GATA3:Point:none:(frameshift_variant|splice_acceptor_variant)	0.8774	42	232
BRCA_LumA	GATA3:Point:none:(missense_variant|splice_acceptor_variant)	0.8336	21	233
BRCA_LumA	GATA3:Point:(SM00401|none):frameshift_variant	0.8445	46	234
BRCA_LumA	GATA3:Point:SM00401:frameshift_variant|none:missense_variant	0.8424	25	235
BRCA_LumA	GATA3:Point:SM00401:frameshift_variant|none:splice_acceptor_variant	0.943	42	236
BRCA_LumA	GATA3:Point:SM00401:frameshift_variant|none	0.8899	70	237
BRCA_LumA	GATA3:Point:SM00401:missense_variant|none:frameshift_variant	0.8897	29	238
BRCA_LumA	GATA3:Point:SM00401:missense_variant|none:splice_acceptor_variant	0.9293	25	240
BRCA_LumA	GATA3:Point:SM00401:missense_variant|none	0.7884	53	241
BRCA_LumA	GATA3:Point:SM00401|none:frameshift_variant	0.8441	56	242
BRCA_LumA	GATA3:Point:SM00401|none:missense_variant	0.8415	35	243
BRCA_LumA	GATA3:Point:SM00401|none:splice_acceptor_variant	0.9511	52	244
BRCA_LumA	GATA3:Point:-:-:-|3/6	0.8082	20	246
BRCA_LumA	GATA3:Point:-:-:-|4/6:294	0.9175	21	247
BRCA_LumA	GATA3:Point:-:-:-|4/6:294:ENSP00000368632.3:p.Met294Lys	0.8892	21	248
BRCA_LumA	GATA3:Point:-:-:-|4/6	0.8838	22	249
BRCA_LumA	GATA3:Point:-:-:-|5/6	0.9573	38	250
BRCA_LumA	GATA3:Point:-:-:-|6/6	0.8442	54	251
BRCA_LumA	GATA3:Point:4/6:294:ENSP00000368632.3:p.Met294Lys|5/6	0.8493	23	253
BRCA_LumA	GATA3:Point:4/6:294:ENSP00000368632.3:p.Met294Lys|6/6	0.8486	39	254
BRCA_LumA	MAP2K4:Point	0.6198	30	256
BRCA_LumA	MAP2K4:Point:PF00069	0.6069	22	258
BRCA_LumA	MAP2K4:Point:SM00220	0.6069	22	259
BRCA_LumA	MAP3K1:Point	0.7501	73	262
BRCA_LumA	MAP3K1:Point:frameshift_variant	0.7693	54	263
BRCA_LumA	MAP3K1:Point:stop_gained	0.6079	20	265
BRCA_LumA	MAP3K1:Point:(frameshift_variant|missense_variant)	0.7678	63	266
BRCA_LumA	MAP3K1:Point:(frameshift_variant|stop_gained)	0.7702	63	267
BRCA_LumA	MAP3K1:Point:(frameshift_variant|synonymous_variant)	0.753	56	268
BRCA_LumA	MAP3K1:Point:(missense_variant|stop_gained)	0.6683	33	269
BRCA_LumA	MAP3K1:Point:(stop_gained|synonymous_variant)	0.5796	23	271
BRCA_LumA	MAP3K1:Point:14/20	0.6886	23	272
BRCA_LumA	MAP3K1:Point:(13/20|14/20)	0.7134	30	273
BRCA_LumA	MAP3K1:Point:(14/20|15/20)	0.7281	26	278
BRCA_LumA	MAP3K1:Point:(14/20|16/20)	0.703	26	279
BRCA_LumA	MAP3K1:Point:(14/20|4/20)	0.6887	30	280
BRCA_LumA	MAP3K1:Point:(14/20|5/20)	0.7027	28	281
BRCA_LumA	MAP3K1:Point:PF00069	0.8175	24	288
BRCA_LumA	MAP3K1:Point:none	0.7431	64	289
BRCA_LumA	MAP3K1:Point:SM00220	0.8149	24	290
BRCA_LumA	MAP3K1:Point:none	0.7405	64	291
BRCA_LumA	MAP3K1:Point:frameshift_variant:14/20|missense_variant	0.7523	31	293
BRCA_LumA	MAP3K1:Point:(frameshift_variant|stop_gained):14/20	0.7018	21	294
BRCA_LumA	MAP3K1:Point:frameshift_variant:14/20|stop_gained	0.7444	32	295
BRCA_LumA	MAP3K1:Point:frameshift_variant|stop_gained:14/20	0.7528	56	296
BRCA_LumA	MAP3K1:Point:frameshift_variant:14/20|synonymous_variant	0.7342	20	297
BRCA_LumA	MAP3K1:Point:missense_variant|stop_gained:14/20	0.7132	24	298
BRCA_LumA	MAP3K1:Point:PF00069:(frameshift_variant|missense_variant)	0.8183	21	301
BRCA_LumA	MAP3K1:Point:none:frameshift_variant	0.7701	44	302
BRCA_LumA	MAP3K1:Point:none:(frameshift_variant|missense_variant)	0.7425	50	305
BRCA_LumA	MAP3K1:Point:none:(frameshift_variant|stop_gained)	0.7768	56	306
BRCA_LumA	MAP3K1:Point:none:(frameshift_variant|synonymous_variant)	0.7544	46	307
BRCA_LumA	MAP3K1:Point:none:(missense_variant|stop_gained)	0.608	25	308
BRCA_LumA	MAP3K1:Point:none:(stop_gained|synonymous_variant)	0.4996	21	310
BRCA_LumA	MAP3K1:Point:(PF00069|none):frameshift_variant	0.7693	54	311
BRCA_LumA	MAP3K1:Point:PF00069:frameshift_variant|none:missense_variant	0.7194	20	312
BRCA_LumA	MAP3K1:Point:PF00069:frameshift_variant|none:stop_gained	0.7652	29	313
BRCA_LumA	MAP3K1:Point:PF00069:frameshift_variant|none	0.7371	71	315
BRCA_LumA	MAP3K1:Point:PF00069:missense_variant|none:frameshift_variant	0.7766	49	316
BRCA_LumA	MAP3K1:Point:PF00069:missense_variant|none:stop_gained	0.6983	27	318
BRCA_LumA	MAP3K1:Point:PF00069:missense_variant|none	0.7492	66	320
BRCA_LumA	MAP3K1:Point:PF00069|none:frameshift_variant	0.781	59	321
BRCA_LumA	MAP3K1:Point:PF00069|none:missense_variant	0.7797	30	322
BRCA_LumA	MAP3K1:Point:PF00069|none:stop_gained	0.793	38	323
BRCA_LumA	MAP3K1:Point:PF00069|none:synonymous_variant	0.752	26	324
BRCA_LumA	MAP3K1:Point:SM00220:(frameshift_variant|missense_variant)	0.8123	21	326
BRCA_LumA	MAP3K1:Point:none:frameshift_variant	0.7701	44	327
BRCA_LumA	MAP3K1:Point:none:(frameshift_variant|missense_variant)	0.7368	50	330
BRCA_LumA	MAP3K1:Point:none:(frameshift_variant|stop_gained)	0.7768	56	331
BRCA_LumA	MAP3K1:Point:none:(frameshift_variant|synonymous_variant)	0.7544	46	332
BRCA_LumA	MAP3K1:Point:none:(missense_variant|stop_gained)	0.5574	25	333
BRCA_LumA	MAP3K1:Point:none:(stop_gained|synonymous_variant)	0.4996	21	335
BRCA_LumA	MAP3K1:Point:(SM00220|none):frameshift_variant	0.7693	54	336
BRCA_LumA	MAP3K1:Point:SM00220:frameshift_variant|none:missense_variant	0.6929	20	337
BRCA_LumA	MAP3K1:Point:SM00220:frameshift_variant|none:stop_gained	0.7652	29	338
BRCA_LumA	MAP3K1:Point:SM00220:frameshift_variant|none	0.7346	71	340
BRCA_LumA	MAP3K1:Point:SM00220:missense_variant|none:frameshift_variant	0.7806	49	341
BRCA_LumA	MAP3K1:Point:SM00220:missense_variant|none:stop_gained	0.7072	27	343
BRCA_LumA	MAP3K1:Point:SM00220:missense_variant|none	0.7492	66	345
BRCA_LumA	MAP3K1:Point:SM00220|none:frameshift_variant	0.7865	59	346
BRCA_LumA	MAP3K1:Point:SM00220|none:missense_variant	0.7797	30	347
BRCA_LumA	MAP3K1:Point:SM00220|none:stop_gained	0.7918	38	348
BRCA_LumA	MAP3K1:Point:SM00220|none:synonymous_variant	0.7767	26	349
BRCA_LumA	NCOR1:Point	0.6372	32	350
BRCA_LumA	NCOR1:Point:none	0.6192	32	352
BRCA_LumA	NCOR1:Point:none	0.598	32	353
BRCA_LumA	NF1:Point	0.6281	25	356
BRCA_LumA	NF1:Point:none	0.6779	23	361
BRCA_LumA	NF1:Point:none	0.6077	20	362
BRCA_LumA	PIK3CA:Point	0.7161	237	402
BRCA_LumA	PIK3CA:Point:missense_variant	0.7078	227	403
BRCA_LumA	PIK3CA:Point:(inframe_deletion|missense_variant)	0.7144	237	404
BRCA_LumA	PIK3CA:Point:10/21	0.6449	92	405
BRCA_LumA	PIK3CA:Point:21/21	0.6847	107	407
BRCA_LumA	PIK3CA:Point:(10/21|14/21)	0.6499	96	409
BRCA_LumA	PIK3CA:Point:(10/21|2/21)	0.64	103	410
BRCA_LumA	PIK3CA:Point:(10/21|21/21)	0.7334	194	411
BRCA_LumA	PIK3CA:Point:(10/21|5/21)	0.6641	109	412
BRCA_LumA	PIK3CA:Point:(10/21|8/21)	0.6578	103	413
BRCA_LumA	PIK3CA:Point:(14/21|21/21)	0.6729	111	415
BRCA_LumA	PIK3CA:Point:(14/21|5/21)	0.4446	24	416
BRCA_LumA	PIK3CA:Point:(14/21|8/21)	0.5811	20	417
BRCA_LumA	PIK3CA:Point:(2/21|21/21)	0.6665	117	418
BRCA_LumA	PIK3CA:Point:(2/21|5/21)	0.3828	28	419
BRCA_LumA	PIK3CA:Point:(2/21|8/21)	0.494	24	420
BRCA_LumA	PIK3CA:Point:(21/21|5/21)	0.6832	123	421
BRCA_LumA	PIK3CA:Point:(21/21|8/21)	0.6815	119	422
BRCA_LumA	PIK3CA:Point:(5/21|8/21)	0.4362	30	423
BRCA_LumA	PIK3CA:Point:none	0.672	135	426
BRCA_LumA	PIK3CA:Point:(PF00792|PF02192)	0.5449	21	427
BRCA_LumA	PIK3CA:Point:(PF00792|none)	0.6585	149	428
BRCA_LumA	PIK3CA:Point:(PF02192|none)	0.661	138	429
BRCA_LumA	PIK3CA:Point:SM00142	0.4114	24	430
BRCA_LumA	PIK3CA:Point:SM00146	0.6767	109	432
BRCA_LumA	PIK3CA:Point:none	0.5667	28	433
BRCA_LumA	PIK3CA:Point:(SM00142|SM00143)	0.3916	28	434
BRCA_LumA	PIK3CA:Point:(SM00142|SM00146)	0.6747	130	435
BRCA_LumA	PIK3CA:Point:(SM00142|none)	0.5135	52	436
BRCA_LumA	PIK3CA:Point:(SM00143|SM00146)	0.6706	112	437
BRCA_LumA	PIK3CA:Point:(SM00143|none)	0.5467	32	438
BRCA_LumA	PIK3CA:Point:(SM00146|none)	0.6625	131	439
BRCA_LumA	PIK3CA:Point:missense_variant:10/21	0.6449	92	440
BRCA_LumA	PIK3CA:Point:missense_variant:21/21	0.6719	107	442
BRCA_LumA	PIK3CA:Point:missense_variant:(10/21|14/21)	0.6499	96	444
BRCA_LumA	PIK3CA:Point:missense_variant:(10/21|2/21)	0.6454	97	445
BRCA_LumA	PIK3CA:Point:missense_variant:(10/21|21/21)	0.7139	194	446
BRCA_LumA	PIK3CA:Point:missense_variant:(10/21|5/21)	0.6598	109	447
BRCA_LumA	PIK3CA:Point:missense_variant:(10/21|8/21)	0.6536	99	448
BRCA_LumA	PIK3CA:Point:missense_variant:(14/21|21/21)	0.672	111	450
BRCA_LumA	PIK3CA:Point:missense_variant:(14/21|5/21)	0.4555	24	451
BRCA_LumA	PIK3CA:Point:missense_variant:(2/21|21/21)	0.6747	111	453
BRCA_LumA	PIK3CA:Point:missense_variant:(2/21|5/21)	0.3812	22	454
BRCA_LumA	PIK3CA:Point:missense_variant:(21/21|5/21)	0.6831	123	456
BRCA_LumA	PIK3CA:Point:missense_variant:(21/21|8/21)	0.6777	115	457
BRCA_LumA	PIK3CA:Point:missense_variant:(5/21|8/21)	0.3355	26	458
BRCA_LumA	PIK3CA:Point:inframe_deletion|missense_variant:10/21	0.6527	102	459
BRCA_LumA	PIK3CA:Point:inframe_deletion|missense_variant:21/21	0.6717	117	462
BRCA_LumA	PIK3CA:Point:inframe_deletion|missense_variant:5/21	0.397	27	463
BRCA_LumA	PIK3CA:Point:10/21:545	0.6483	53	465
BRCA_LumA	PIK3CA:Point:10/21:(545|546)	0.6242	61	466
BRCA_LumA	PIK3CA:Point:21/21:1047	0.6778	98	467
BRCA_LumA	PIK3CA:Point:10/21:545|14/21	0.6436	58	469
BRCA_LumA	PIK3CA:Point:10/21:545|2/21	0.6269	64	471
BRCA_LumA	PIK3CA:Point:10/21:545|21/21:1047	0.7152	151	473
BRCA_LumA	PIK3CA:Point:10/21:545|21/21	0.7117	160	474
BRCA_LumA	PIK3CA:Point:10/21:546|21/21:1047	0.6743	105	475
BRCA_LumA	PIK3CA:Point:10/21:546|21/21	0.6905	113	476
BRCA_LumA	PIK3CA:Point:10/21|21/21:1047	0.7318	188	477
BRCA_LumA	PIK3CA:Point:10/21:545|5/21:345	0.6707	68	478
BRCA_LumA	PIK3CA:Point:10/21:545|5/21	0.6772	70	479
BRCA_LumA	PIK3CA:Point:10/21:546|5/21:345	0.4658	23	480
BRCA_LumA	PIK3CA:Point:10/21:546|5/21	0.4677	25	481
BRCA_LumA	PIK3CA:Point:10/21|5/21:345	0.6583	107	482
BRCA_LumA	PIK3CA:Point:10/21:545|8/21	0.6546	64	483
BRCA_LumA	PIK3CA:Point:10/21:546|8/21	0.6201	21	484
BRCA_LumA	PIK3CA:Point:14/21|21/21:1047	0.6496	102	485
BRCA_LumA	PIK3CA:Point:14/21|5/21:345	0.4972	22	486
BRCA_LumA	PIK3CA:Point:2/21|21/21:1047	0.6495	108	487
BRCA_LumA	PIK3CA:Point:2/21|5/21:345	0.3614	26	488
BRCA_LumA	PIK3CA:Point:21/21:1047|5/21:345	0.6769	113	489
BRCA_LumA	PIK3CA:Point:21/21:1047|5/21	0.6765	114	490
BRCA_LumA	PIK3CA:Point:21/21|5/21:345	0.689	122	491
BRCA_LumA	PIK3CA:Point:21/21:1047|8/21	0.6569	110	492
BRCA_LumA	PIK3CA:Point:5/21:345|8/21	0.4246	28	493
BRCA_LumA	PIK3CA:Point:PF00613:missense_variant	0.6427	94	494
BRCA_LumA	PIK3CA:Point:none:missense_variant	0.6606	130	496
BRCA_LumA	PIK3CA:Point:(PF00613|PF00792):missense_variant	0.6498	103	497
BRCA_LumA	PIK3CA:Point:PF00613:missense_variant|PF00792	0.6639	108	498
BRCA_LumA	PIK3CA:Point:(PF00613|PF02192):missense_variant	0.6447	97	499
BRCA_LumA	PIK3CA:Point:PF00613:missense_variant|PF02192	0.6528	98	500
BRCA_LumA	PIK3CA:Point:(PF00613|none):missense_variant	0.7297	217	501
BRCA_LumA	PIK3CA:Point:PF00613:missense_variant|none	0.719	222	502
BRCA_LumA	PIK3CA:Point:PF00792|PF02192:missense_variant	0.5533	20	505
BRCA_LumA	PIK3CA:Point:(PF00792|none):missense_variant	0.6483	140	506
BRCA_LumA	PIK3CA:Point:PF00792:missense_variant|none	0.658	145	507
BRCA_LumA	PIK3CA:Point:PF00792|none:missense_variant	0.651	144	508
BRCA_LumA	PIK3CA:Point:(PF02192|none):missense_variant	0.6525	132	509
BRCA_LumA	PIK3CA:Point:PF02192:missense_variant|none	0.6586	137	510
BRCA_LumA	PIK3CA:Point:PF02192|none:missense_variant	0.6488	133	511
BRCA_LumA	PIK3CA:Point:SM00142:missense_variant	0.41	24	512
BRCA_LumA	PIK3CA:Point:SM00145:missense_variant	0.6427	94	514
BRCA_LumA	PIK3CA:Point:SM00146:missense_variant	0.6743	109	515
BRCA_LumA	PIK3CA:Point:none:(inframe_deletion|missense_variant)	0.5798	26	517
BRCA_LumA	PIK3CA:Point:(SM00142|SM00143):missense_variant	0.4122	27	518
BRCA_LumA	PIK3CA:Point:SM00142:missense_variant|SM00143	0.3951	28	519
BRCA_LumA	PIK3CA:Point:SM00142|SM00143:missense_variant	0.404	27	520
BRCA_LumA	PIK3CA:Point:(SM00142|SM00145):missense_variant	0.6512	116	521
BRCA_LumA	PIK3CA:Point:SM00142|SM00145:missense_variant	0.6511	116	522
BRCA_LumA	PIK3CA:Point:(SM00142|SM00146):missense_variant	0.6731	130	523
BRCA_LumA	PIK3CA:Point:SM00142:missense_variant|SM00146	0.6693	130	524
BRCA_LumA	PIK3CA:Point:SM00142|SM00146:missense_variant	0.6583	130	525
BRCA_LumA	PIK3CA:Point:SM00142:missense_variant|none:inframe_deletion	0.4309	33	526
BRCA_LumA	PIK3CA:Point:(SM00142|none):missense_variant	0.5129	41	527
BRCA_LumA	PIK3CA:Point:SM00142:missense_variant|none	0.5139	52	528
BRCA_LumA	PIK3CA:Point:SM00142|none:inframe_deletion	0.4335	33	529
BRCA_LumA	PIK3CA:Point:SM00142|none:missense_variant	0.5163	41	530
BRCA_LumA	PIK3CA:Point:(SM00143|SM00145):missense_variant	0.6447	97	531
BRCA_LumA	PIK3CA:Point:SM00143|SM00145:missense_variant	0.6528	98	532
BRCA_LumA	PIK3CA:Point:(SM00143|SM00146):missense_variant	0.664	111	533
BRCA_LumA	PIK3CA:Point:SM00143:missense_variant|SM00146	0.6694	111	534
BRCA_LumA	PIK3CA:Point:SM00143|SM00146:missense_variant	0.6633	112	535
BRCA_LumA	PIK3CA:Point:(SM00143|none):missense_variant	0.5635	20	537
BRCA_LumA	PIK3CA:Point:SM00143:missense_variant|none	0.5403	31	538
BRCA_LumA	PIK3CA:Point:SM00143|none:missense_variant	0.5778	21	540
BRCA_LumA	PIK3CA:Point:(SM00145|SM00146):missense_variant	0.7066	197	541
BRCA_LumA	PIK3CA:Point:SM00145:missense_variant|SM00146	0.7176	197	542
BRCA_LumA	PIK3CA:Point:SM00145:missense_variant|none:inframe_deletion	0.6393	103	543
BRCA_LumA	PIK3CA:Point:(SM00145|none):missense_variant	0.636	107	544
BRCA_LumA	PIK3CA:Point:SM00145:missense_variant|none	0.6339	118	545
BRCA_LumA	PIK3CA:Point:SM00146:missense_variant|none:inframe_deletion	0.6726	118	546
BRCA_LumA	PIK3CA:Point:(SM00146|none):missense_variant	0.6467	122	547
BRCA_LumA	PIK3CA:Point:SM00146:missense_variant|none	0.6646	131	548
BRCA_LumA	PIK3CA:Point:SM00146|none:inframe_deletion	0.6719	118	549
BRCA_LumA	PIK3CA:Point:SM00146|none:missense_variant	0.661	122	550
BRCA_LumA	PIK3CA:Point:10/21:542:ENSP00000263967.3:p.Glu542Lys	0.6291	30	551
BRCA_LumA	PIK3CA:Point:10/21:545:ENSP00000263967.3:p.Glu545Lys	0.6597	46	552
BRCA_LumA	PIK3CA:Point:10/21:542:ENSP00000263967.3:p.Glu542Lys|545:ENSP00000263967.3:p.Glu545Lys	0.6973	76	553
BRCA_LumA	PIK3CA:Point:10/21:542:ENSP00000263967.3:p.Glu542Lys|545	0.6701	82	554
BRCA_LumA	PIK3CA:Point:10/21:542:ENSP00000263967.3:p.Glu542Lys|546	0.6106	38	555
BRCA_LumA	PIK3CA:Point:10/21:545:ENSP00000263967.3:p.Glu545Lys|546	0.6438	54	556
BRCA_LumA	PIK3CA:Point:21/21:1047:ENSP00000263967.3:p.His1047Arg	0.6807	87	557
BRCA_LumA	PIK3CA:Point:21/21:1047:(ENSP00000263967.3:p.His1047Arg|ENSP00000263967.3:p.His1047Leu)	0.6641	97	558
BRCA_LumA	PIK3CA:Point:10/21:542:ENSP00000263967.3:p.Glu542Lys|14/21:726:ENSP00000263967.3:p.Glu726Lys	0.6568	35	560
BRCA_LumA	PIK3CA:Point:10/21:542:ENSP00000263967.3:p.Glu542Lys|14/21	0.6728	36	561
BRCA_LumA	PIK3CA:Point:10/21:545|14/21:726:ENSP00000263967.3:p.Glu726Lys	0.6278	57	562
BRCA_LumA	PIK3CA:Point:10/21:545:ENSP00000263967.3:p.Glu545Lys|14/21:726:ENSP00000263967.3:p.Glu726Lys	0.6599	50	563
BRCA_LumA	PIK3CA:Point:10/21:545:ENSP00000263967.3:p.Glu545Lys|14/21	0.6678	51	564
BRCA_LumA	PIK3CA:Point:10/21|14/21:726:ENSP00000263967.3:p.Glu726Lys	0.645	95	566
BRCA_LumA	PIK3CA:Point:10/21:542:ENSP00000263967.3:p.Glu542Lys|2/21	0.5689	41	567
BRCA_LumA	PIK3CA:Point:10/21:545:ENSP00000263967.3:p.Glu545Lys|2/21	0.6408	57	568
BRCA_LumA	PIK3CA:Point:10/21:542:ENSP00000263967.3:p.Glu542Lys|21/21:1047	0.67	128	569
BRCA_LumA	PIK3CA:Point:10/21:542:ENSP00000263967.3:p.Glu542Lys|21/21:1047:ENSP00000263967.3:p.His1047Arg	0.6847	117	570
BRCA_LumA	PIK3CA:Point:10/21:542:ENSP00000263967.3:p.Glu542Lys|21/21:1047:ENSP00000263967.3:p.His1047Leu	0.6002	40	571
BRCA_LumA	PIK3CA:Point:10/21:542:ENSP00000263967.3:p.Glu542Lys|21/21	0.6848	135	572
BRCA_LumA	PIK3CA:Point:10/21:545|21/21:1047:ENSP00000263967.3:p.His1047Arg	0.7194	140	573
BRCA_LumA	PIK3CA:Point:10/21:545|21/21:1047:ENSP00000263967.3:p.His1047Leu	0.6645	63	574
BRCA_LumA	PIK3CA:Point:10/21:545:ENSP00000263967.3:p.Glu545Lys|21/21:1047	0.7177	144	575
BRCA_LumA	PIK3CA:Point:10/21:545:ENSP00000263967.3:p.Glu545Lys|21/21:1047:ENSP00000263967.3:p.His1047Arg	0.7255	133	576
BRCA_LumA	PIK3CA:Point:10/21:545:ENSP00000263967.3:p.Glu545Lys|21/21:1047:ENSP00000263967.3:p.His1047Leu	0.6925	56	577
BRCA_LumA	PIK3CA:Point:10/21:545:ENSP00000263967.3:p.Glu545Lys|21/21	0.7275	153	578
BRCA_LumA	PIK3CA:Point:10/21:546|21/21:1047:ENSP00000263967.3:p.His1047Arg	0.7007	94	579
BRCA_LumA	PIK3CA:Point:10/21|21/21:1047:ENSP00000263967.3:p.His1047Arg	0.7415	177	581
BRCA_LumA	PIK3CA:Point:10/21|21/21:1047:ENSP00000263967.3:p.His1047Leu	0.654	102	582
BRCA_LumA	PIK3CA:Point:10/21:542:ENSP00000263967.3:p.Glu542Lys|5/21:345	0.5323	45	583
BRCA_LumA	PIK3CA:Point:10/21:542:ENSP00000263967.3:p.Glu542Lys|5/21:345:ENSP00000263967.3:p.Asn345Lys	0.554	43	584
BRCA_LumA	PIK3CA:Point:10/21:542:ENSP00000263967.3:p.Glu542Lys|5/21	0.5347	47	585
BRCA_LumA	PIK3CA:Point:10/21:545|5/21:345:ENSP00000263967.3:p.Asn345Lys	0.6898	66	586
BRCA_LumA	PIK3CA:Point:10/21:545:ENSP00000263967.3:p.Glu545Lys|5/21:345	0.6847	61	587
BRCA_LumA	PIK3CA:Point:10/21:545:ENSP00000263967.3:p.Glu545Lys|5/21:345:ENSP00000263967.3:p.Asn345Lys	0.7009	59	588
BRCA_LumA	PIK3CA:Point:10/21:545:ENSP00000263967.3:p.Glu545Lys|5/21	0.6882	63	589
BRCA_LumA	PIK3CA:Point:10/21:546|5/21:345:ENSP00000263967.3:p.Asn345Lys	0.5216	21	590
BRCA_LumA	PIK3CA:Point:10/21|5/21:345:ENSP00000263967.3:p.Asn345Lys	0.6669	105	591
BRCA_LumA	PIK3CA:Point:10/21:542:ENSP00000263967.3:p.Glu542Lys|8/21	0.6449	43	592
BRCA_LumA	PIK3CA:Point:10/21:545:ENSP00000263967.3:p.Glu545Lys|8/21	0.6666	57	593
BRCA_LumA	PIK3CA:Point:14/21:726:ENSP00000263967.3:p.Glu726Lys|21/21:1047	0.6645	101	595
BRCA_LumA	PIK3CA:Point:14/21:726:ENSP00000263967.3:p.Glu726Lys|21/21:1047:ENSP00000263967.3:p.His1047Arg	0.674	90	596
BRCA_LumA	PIK3CA:Point:14/21:726:ENSP00000263967.3:p.Glu726Lys|21/21	0.6811	110	598
BRCA_LumA	PIK3CA:Point:14/21|21/21:1047:ENSP00000263967.3:p.His1047Arg	0.6664	91	599
BRCA_LumA	PIK3CA:Point:14/21:726:ENSP00000263967.3:p.Glu726Lys|5/21:345	0.4441	21	601
BRCA_LumA	PIK3CA:Point:14/21:726:ENSP00000263967.3:p.Glu726Lys|5/21	0.4176	23	603
BRCA_LumA	PIK3CA:Point:14/21|5/21:345:ENSP00000263967.3:p.Asn345Lys	0.513	20	604
BRCA_LumA	PIK3CA:Point:2/21|21/21:1047:ENSP00000263967.3:p.His1047Arg	0.6642	97	606
BRCA_LumA	PIK3CA:Point:2/21|21/21:1047:ENSP00000263967.3:p.His1047Leu	0.4113	21	607
BRCA_LumA	PIK3CA:Point:2/21|5/21:345:ENSP00000263967.3:p.Asn345Lys	0.3959	24	608
BRCA_LumA	PIK3CA:Point:21/21:1047|5/21:345:ENSP00000263967.3:p.Asn345Lys	0.6832	111	609
BRCA_LumA	PIK3CA:Point:21/21:1047:ENSP00000263967.3:p.His1047Arg|5/21:345	0.6904	102	610
BRCA_LumA	PIK3CA:Point:21/21:1047:ENSP00000263967.3:p.His1047Arg|5/21:345:ENSP00000263967.3:p.Asn345Lys	0.6996	100	611
BRCA_LumA	PIK3CA:Point:21/21:1047:ENSP00000263967.3:p.His1047Arg|5/21	0.6886	103	612
BRCA_LumA	PIK3CA:Point:21/21:1047:ENSP00000263967.3:p.His1047Leu|5/21:345	0.4599	25	613
BRCA_LumA	PIK3CA:Point:21/21:1047:ENSP00000263967.3:p.His1047Leu|5/21:345:ENSP00000263967.3:p.Asn345Lys	0.4846	23	614
BRCA_LumA	PIK3CA:Point:21/21:1047:ENSP00000263967.3:p.His1047Leu|5/21	0.4443	27	615
BRCA_LumA	PIK3CA:Point:21/21|5/21:345:ENSP00000263967.3:p.Asn345Lys	0.6958	120	616
BRCA_LumA	PIK3CA:Point:21/21:1047:ENSP00000263967.3:p.His1047Arg|8/21	0.6921	99	617
BRCA_LumA	PIK3CA:Point:21/21:1047:ENSP00000263967.3:p.His1047Leu|8/21	0.5681	23	618
BRCA_LumA	PIK3CA:Point:5/21:345:ENSP00000263967.3:p.Asn345Lys|8/21	0.4586	26	619
BRCA_LumA	PTEN:Point	0.5344	31	621
BRCA_LumA	PTEN:Point:(frameshift_variant|missense_variant)	0.4488	21	623
BRCA_LumA	PTEN:Point:(PF00782|PF10409)	0.5679	21	626
BRCA_LumA	PTEN:Point:(PF00782|none)	0.4984	23	627
BRCA_LumA	PTEN:Point:(PF10409|none)	0.4976	21	628
BRCA_LumA	PTEN:Point:SM00404:missense_variant|none	0.4792	20	638
BRCA_LumA	PTEN:Point:SM00404|none:frameshift_variant	0.5262	23	639
BRCA_LumA	RUNX1:Point	0.5862	29	645
BRCA_LumA	RUNX1:Point:(frameshift_variant|missense_variant)	0.6598	22	646
BRCA_LumA	RUNX1:Point:(PF00853|none)	0.5849	29	648
BRCA_LumA	RUNX1:Point:PF00853|none:frameshift_variant	0.6376	21	649
BRCA_LumA	RUNX1:Point:none:(frameshift_variant|missense_variant)	0.6598	22	650
BRCA_LumA	TBX3:Point	0.5926	23	666
BRCA_LumA	TP53:Point	0.8446	53	704
BRCA_LumA	TP53:Point:missense_variant	0.7938	35	706
BRCA_LumA	TP53:Point:(frameshift_variant|missense_variant)	0.8408	41	708
BRCA_LumA	TP53:Point:(missense_variant|stop_gained)	0.7743	41	710
BRCA_LumA	TP53:Point:(5/11|6/11)	0.7914	22	719
BRCA_LumA	TP53:Point:(5/11|7/11)	0.7389	25	720
BRCA_LumA	TP53:Point:(5/11|8/11)	0.8547	27	721
BRCA_LumA	TP53:Point:(7/11|8/11)	0.6667	20	724
BRCA_LumA	TP53:Point:PF00870	0.8242	42	725
BRCA_LumA	TP53:Point:(PF00870|PF07710)	0.8297	44	727
BRCA_LumA	TP53:Point:(PF00870|none)	0.8444	49	728
BRCA_LumA	TP53:Point:missense_variant:(5/11|7/11)	0.7235	20	734
BRCA_LumA	TP53:Point:missense_variant:(5/11|8/11)	0.8412	20	735
BRCA_LumA	TP53:Point:frameshift_variant:6/11|missense_variant	0.7996	36	743
BRCA_LumA	TP53:Point:missense_variant|stop_gained:6/11	0.7856	37	759
BRCA_LumA	TP53:Point:PF00870:missense_variant	0.8015	32	770
BRCA_LumA	TP53:Point:PF00870:(frameshift_variant|missense_variant)	0.8189	37	771
BRCA_LumA	TP53:Point:PF00870:(missense_variant|stop_gained)	0.789	35	773
BRCA_LumA	TP53:Point:PF00870:missense_variant|PF07710	0.803	34	776
BRCA_LumA	TP53:Point:PF00870:missense_variant|none:frameshift_variant	0.7759	33	781
BRCA_LumA	TP53:Point:PF00870:missense_variant|none:stop_gained	0.7875	34	782
BRCA_LumA	TP53:Point:PF00870:missense_variant|none	0.7989	39	783
BRCA_LumA	TP53:Point:PF00870|none:frameshift_variant	0.8157	43	787
BRCA_LumA	TP53:Point:PF00870|none:stop_gained	0.7853	44	788
BRCA_LumA	TP53:Point:none:missense_variant	0.7938	35	792
BRCA_LumA	TP53:Point:none:(frameshift_variant|missense_variant)	0.8408	41	794
BRCA_LumA	TP53:Point:none:(missense_variant|stop_gained)	0.7743	41	796
BRCA_LumA	TP53:Point:-:-:-|5/11	0.7751	20	800
BRCA_luminal	AKT1:Point	0.8197	29	0
BRCA_luminal	AKT1:Point:missense_variant	0.855	26	1
BRCA_luminal	AKT1:Point:2/13	0.8212	25	2
BRCA_luminal	AKT1:Point:PF00169	0.8436	25	3
BRCA_luminal	AKT1:Point:SM00233	0.8436	25	4
BRCA_luminal	AKT1:Point:missense_variant:2/13	0.856	25	5
BRCA_luminal	AKT1:Point:PF00169:missense_variant	0.8448	25	6
BRCA_luminal	AKT1:Point:SM00233:missense_variant	0.8448	25	7
BRCA_luminal	AKT1:Point:2/13:17:ENSP00000451828.1:p.Glu17Lys	0.8457	24	8
BRCA_luminal	ARID1A:Point	0.6085	33	19
BRCA_luminal	ARID1A:Point:(frameshift_variant|stop_gained)	0.7212	21	22
BRCA_luminal	ARID1A:Point:none	0.5883	26	28
BRCA_luminal	ARID1A:Point:none	0.6082	32	29
BRCA_luminal	ARID1A:Point:none:(frameshift_variant|stop_gained)	0.7517	20	39
BRCA_luminal	CBFB:Point	0.8651	23	71
BRCA_luminal	CBFB:Point:(3/6|4/6)	0.7978	20	76
BRCA_luminal	CBFB:Point:PF02312	0.8459	23	77
BRCA_luminal	CBFB:Point:PF02312|none:splice_donor_variant	0.8599	23	86
BRCA_luminal	CDH1:Point	0.7354	120	94
BRCA_luminal	CDH1:Point:frameshift_variant	0.7792	60	95
BRCA_luminal	CDH1:Point:(frameshift_variant|stop_gained)	0.7325	89	96
BRCA_luminal	CDH1:Point:PF00028	0.6801	61	98
BRCA_luminal	CDH1:Point:none	0.7073	40	99
BRCA_luminal	CDH1:Point:(PF00028|none)	0.7305	101	100
BRCA_luminal	CDH1:Point:none	0.752	69	101
BRCA_luminal	CDH1:Point:(SM00112|none)	0.7746	111	102
BRCA_luminal	CDH1:Point:PF00028:frameshift_variant	0.7694	35	103
BRCA_luminal	CDH1:Point:PF00028:frameshift_variant|none	0.7885	75	104
BRCA_luminal	CDH1:Point:none:(frameshift_variant|stop_gained)	0.735	47	105
BRCA_luminal	CDH1:Point:(SM00112|none):frameshift_variant	0.8047	57	106
BRCA_luminal	CDH1:Point:SM00112:frameshift_variant|none:stop_gained	0.6877	42	107
BRCA_luminal	CDH1:Point:SM00112:frameshift_variant|none	0.7631	95	108
BRCA_luminal	CDH1:Point:SM00112|none:frameshift_variant	0.8053	73	109
BRCA_luminal	CDH1:Point:SM00112|none:stop_gained	0.6944	58	110
BRCA_luminal	CTCF:Point	0.9133	20	111
BRCA_luminal	ERBB2:Point	0.6737	21	135
BRCA_luminal	ERBB2:Point:(SM00219|none)	0.6771	21	139
BRCA_luminal	ERBB2:Point:SM00219:missense_variant|none	0.6318	21	141
BRCA_luminal	GATA3:Point	0.8665	121	153
BRCA_luminal	GATA3:Point:frameshift_variant	0.8572	81	154
BRCA_luminal	GATA3:Point:splice_acceptor_variant	0.9284	22	156
BRCA_luminal	GATA3:Point:(frameshift_variant|missense_variant)	0.8551	91	157
BRCA_luminal	GATA3:Point:(frameshift_variant|splice_acceptor_variant)	0.8779	103	158
BRCA_luminal	GATA3:Point:(frameshift_variant|synonymous_variant)	0.8376	83	159
BRCA_luminal	GATA3:Point:(missense_variant|splice_acceptor_variant)	0.8586	33	160
BRCA_luminal	GATA3:Point:(splice_acceptor_variant|synonymous_variant)	0.8436	24	162
BRCA_luminal	GATA3:Point:5/6	0.8982	32	164
BRCA_luminal	GATA3:Point:6/6	0.8332	59	165
BRCA_luminal	GATA3:Point:(3/6|5/6)	0.8744	35	167
BRCA_luminal	GATA3:Point:(3/6|6/6)	0.7853	62	168
BRCA_luminal	GATA3:Point:(4/6|5/6)	0.8503	38	169
BRCA_luminal	GATA3:Point:(4/6|6/6)	0.8234	65	170
BRCA_luminal	GATA3:Point:(5/6|6/6)	0.8874	91	171
BRCA_luminal	GATA3:Point:PF00320	0.8801	35	172
BRCA_luminal	GATA3:Point:none	0.7709	87	173
BRCA_luminal	GATA3:Point:SM00401	0.8408	48	174
BRCA_luminal	GATA3:Point:none	0.7849	73	175
BRCA_luminal	GATA3:Point:frameshift_variant:5/6	0.9071	27	176
BRCA_luminal	GATA3:Point:frameshift_variant:6/6	0.8675	53	177
BRCA_luminal	GATA3:Point:frameshift_variant:(5/6|6/6)	0.8789	80	178
BRCA_luminal	GATA3:Point:splice_acceptor_variant:-	0.9407	21	180
BRCA_luminal	GATA3:Point:frameshift_variant:5/6|missense_variant:4/6	0.8719	32	181
BRCA_luminal	GATA3:Point:frameshift_variant:5/6|missense_variant:6/6	0.9012	30	182
BRCA_luminal	GATA3:Point:frameshift_variant:5/6|missense_variant	0.8752	38	183
BRCA_luminal	GATA3:Point:frameshift_variant:6/6|missense_variant:4/6	0.8463	58	184
BRCA_luminal	GATA3:Point:(frameshift_variant|missense_variant):6/6	0.8529	55	185
BRCA_luminal	GATA3:Point:frameshift_variant:6/6|missense_variant	0.8237	63	186
BRCA_luminal	GATA3:Point:frameshift_variant|missense_variant:4/6	0.8415	86	187
BRCA_luminal	GATA3:Point:frameshift_variant|missense_variant:6/6	0.872	83	188
BRCA_luminal	GATA3:Point:frameshift_variant:5/6|splice_acceptor_variant:-	0.9235	48	189
BRCA_luminal	GATA3:Point:frameshift_variant:5/6|splice_acceptor_variant	0.9251	49	190
BRCA_luminal	GATA3:Point:frameshift_variant:6/6|splice_acceptor_variant:-	0.8597	74	191
BRCA_luminal	GATA3:Point:frameshift_variant:6/6|splice_acceptor_variant	0.8558	75	192
BRCA_luminal	GATA3:Point:frameshift_variant|splice_acceptor_variant:-	0.8748	102	193
BRCA_luminal	GATA3:Point:frameshift_variant:5/6|synonymous_variant	0.8886	29	194
BRCA_luminal	GATA3:Point:frameshift_variant:6/6|synonymous_variant	0.8205	55	195
BRCA_luminal	GATA3:Point:missense_variant:4/6|splice_acceptor_variant:-	0.9117	26	196
BRCA_luminal	GATA3:Point:missense_variant:4/6|splice_acceptor_variant	0.9066	27	197
BRCA_luminal	GATA3:Point:missense_variant:6/6|splice_acceptor_variant:-	0.847	24	198
BRCA_luminal	GATA3:Point:missense_variant:6/6|splice_acceptor_variant	0.857	25	199
BRCA_luminal	GATA3:Point:missense_variant|splice_acceptor_variant:-	0.8433	32	200
BRCA_luminal	GATA3:Point:splice_acceptor_variant:-|synonymous_variant	0.8455	23	203
BRCA_luminal	GATA3:Point:4/6:294|5/6	0.8951	36	205
BRCA_luminal	GATA3:Point:4/6:294|6/6	0.8336	63	206
BRCA_luminal	GATA3:Point:PF00320:frameshift_variant	0.9087	26	207
BRCA_luminal	GATA3:Point:PF00320:(frameshift_variant|missense_variant)	0.8743	32	208
BRCA_luminal	GATA3:Point:none:frameshift_variant	0.8245	55	209
BRCA_luminal	GATA3:Point:none:splice_acceptor_variant	0.9284	22	211
BRCA_luminal	GATA3:Point:none:(frameshift_variant|missense_variant)	0.7787	60	212
BRCA_luminal	GATA3:Point:none:(frameshift_variant|splice_acceptor_variant)	0.854	77	213
BRCA_luminal	GATA3:Point:none:(missense_variant|splice_acceptor_variant)	0.781	28	214
BRCA_luminal	GATA3:Point:(PF00320|none):frameshift_variant	0.8572	81	215
BRCA_luminal	GATA3:Point:PF00320:frameshift_variant|none:missense_variant	0.8589	32	216
BRCA_luminal	GATA3:Point:PF00320:frameshift_variant|none:splice_acceptor_variant	0.9241	48	217
BRCA_luminal	GATA3:Point:PF00320:frameshift_variant|none	0.8477	113	218
BRCA_luminal	GATA3:Point:PF00320:missense_variant|none:frameshift_variant	0.8301	61	219
BRCA_luminal	GATA3:Point:PF00320:missense_variant|none:splice_acceptor_variant	0.9371	28	221
BRCA_luminal	GATA3:Point:PF00320:missense_variant|none	0.8011	92	222
BRCA_luminal	GATA3:Point:PF00320|none:frameshift_variant	0.8489	90	223
BRCA_luminal	GATA3:Point:PF00320|none:missense_variant	0.8786	40	224
BRCA_luminal	GATA3:Point:PF00320|none:splice_acceptor_variant	0.9235	57	225
BRCA_luminal	GATA3:Point:SM00401:frameshift_variant	0.8537	36	226
BRCA_luminal	GATA3:Point:SM00401:(frameshift_variant|missense_variant)	0.8241	44	228
BRCA_luminal	GATA3:Point:none:frameshift_variant	0.9164	45	229
BRCA_luminal	GATA3:Point:none:splice_acceptor_variant	0.9285	22	230
BRCA_luminal	GATA3:Point:none:(frameshift_variant|missense_variant)	0.8667	47	231
BRCA_luminal	GATA3:Point:none:(frameshift_variant|splice_acceptor_variant)	0.8498	67	232
BRCA_luminal	GATA3:Point:none:(missense_variant|splice_acceptor_variant)	0.826	25	233
BRCA_luminal	GATA3:Point:(SM00401|none):frameshift_variant	0.8572	81	234
BRCA_luminal	GATA3:Point:SM00401:frameshift_variant|none:missense_variant	0.8369	39	235
BRCA_luminal	GATA3:Point:SM00401:frameshift_variant|none:splice_acceptor_variant	0.9182	58	236
BRCA_luminal	GATA3:Point:SM00401:frameshift_variant|none	0.8643	109	237
BRCA_luminal	GATA3:Point:SM00401:missense_variant|none:frameshift_variant	0.8853	53	238
BRCA_luminal	GATA3:Point:SM00401:missense_variant|none:splice_acceptor_variant	0.9165	30	240
BRCA_luminal	GATA3:Point:SM00401:missense_variant|none	0.781	81	241
BRCA_luminal	GATA3:Point:SM00401|none:frameshift_variant	0.8523	93	242
BRCA_luminal	GATA3:Point:SM00401|none:missense_variant	0.8371	51	243
BRCA_luminal	GATA3:Point:SM00401|none:splice_acceptor_variant	0.9179	70	244
BRCA_luminal	GATA3:Point:-:-:-	0.9226	21	245
BRCA_luminal	GATA3:Point:-:-:-|3/6	0.794	24	246
BRCA_luminal	GATA3:Point:-:-:-|4/6:294	0.9225	25	247
BRCA_luminal	GATA3:Point:-:-:-|4/6:294:ENSP00000368632.3:p.Met294Lys	0.8978	24	248
BRCA_luminal	GATA3:Point:-:-:-|4/6	0.8845	27	249
BRCA_luminal	GATA3:Point:-:-:-|5/6	0.9349	53	250
BRCA_luminal	GATA3:Point:-:-:-|6/6	0.8251	80	251
BRCA_luminal	GATA3:Point:4/6:294:ENSP00000368632.3:p.Met294Lys|5/6	0.8748	35	253
BRCA_luminal	GATA3:Point:4/6:294:ENSP00000368632.3:p.Met294Lys|6/6	0.8431	62	254
BRCA_luminal	MAP2K4:Point	0.6103	40	256
BRCA_luminal	MAP2K4:Point:(frameshift_variant|missense_variant)	0.5985	25	257
BRCA_luminal	MAP2K4:Point:PF00069	0.5677	29	258
BRCA_luminal	MAP2K4:Point:SM00220	0.5677	29	259
BRCA_luminal	MAP2K4:Point:PF00069:missense_variant|none	0.5412	24	260
BRCA_luminal	MAP2K4:Point:SM00220:missense_variant|none	0.5419	24	261
BRCA_luminal	MAP3K1:Point	0.7329	80	262
BRCA_luminal	MAP3K1:Point:frameshift_variant	0.7738	60	263
BRCA_luminal	MAP3K1:Point:stop_gained	0.5806	20	265
BRCA_luminal	MAP3K1:Point:(frameshift_variant|missense_variant)	0.7579	70	266
BRCA_luminal	MAP3K1:Point:(frameshift_variant|stop_gained)	0.7662	69	267
BRCA_luminal	MAP3K1:Point:(frameshift_variant|synonymous_variant)	0.7478	62	268
BRCA_luminal	MAP3K1:Point:(missense_variant|stop_gained)	0.6499	34	269
BRCA_luminal	MAP3K1:Point:(stop_gained|synonymous_variant)	0.5519	23	271
BRCA_luminal	MAP3K1:Point:14/20	0.683	24	272
BRCA_luminal	MAP3K1:Point:(13/20|14/20)	0.7083	31	273
BRCA_luminal	MAP3K1:Point:(14/20|15/20)	0.7205	27	278
BRCA_luminal	MAP3K1:Point:(14/20|16/20)	0.6785	28	279
BRCA_luminal	MAP3K1:Point:(14/20|4/20)	0.6729	32	280
BRCA_luminal	MAP3K1:Point:(14/20|5/20)	0.6825	29	281
BRCA_luminal	MAP3K1:Point:PF00069	0.8137	26	288
BRCA_luminal	MAP3K1:Point:none	0.7288	69	289
BRCA_luminal	MAP3K1:Point:SM00220	0.8108	26	290
BRCA_luminal	MAP3K1:Point:none	0.7285	69	291
BRCA_luminal	MAP3K1:Point:frameshift_variant:14/20|missense_variant	0.7497	33	293
BRCA_luminal	MAP3K1:Point:(frameshift_variant|stop_gained):14/20	0.6959	22	294
BRCA_luminal	MAP3K1:Point:frameshift_variant:14/20|stop_gained	0.7409	33	295
BRCA_luminal	MAP3K1:Point:frameshift_variant|stop_gained:14/20	0.7541	62	296
BRCA_luminal	MAP3K1:Point:frameshift_variant:14/20|synonymous_variant	0.7314	21	297
BRCA_luminal	MAP3K1:Point:missense_variant|stop_gained:14/20	0.6747	25	298
BRCA_luminal	MAP3K1:Point:PF00069:(frameshift_variant|missense_variant)	0.8004	23	301
BRCA_luminal	MAP3K1:Point:none:frameshift_variant	0.7728	48	302
BRCA_luminal	MAP3K1:Point:none:(frameshift_variant|missense_variant)	0.7395	55	305
BRCA_luminal	MAP3K1:Point:none:(frameshift_variant|stop_gained)	0.7729	60	306
BRCA_luminal	MAP3K1:Point:none:(frameshift_variant|synonymous_variant)	0.7563	50	307
BRCA_luminal	MAP3K1:Point:none:(missense_variant|stop_gained)	0.6062	26	308
BRCA_luminal	MAP3K1:Point:none:(stop_gained|synonymous_variant)	0.4795	21	310
BRCA_luminal	MAP3K1:Point:(PF00069|none):frameshift_variant	0.7738	60	311
BRCA_luminal	MAP3K1:Point:PF00069:frameshift_variant|none:missense_variant	0.713	23	312
BRCA_luminal	MAP3K1:Point:PF00069:frameshift_variant|none:stop_gained	0.7642	31	313
BRCA_luminal	MAP3K1:Point:PF00069:frameshift_variant|none	0.7265	78	315
BRCA_luminal	MAP3K1:Point:PF00069:missense_variant|none:frameshift_variant	0.7759	53	316
BRCA_luminal	MAP3K1:Point:PF00069:missense_variant|none:stop_gained	0.692	27	318
BRCA_luminal	MAP3K1:Point:PF00069:missense_variant|none	0.7341	71	320
BRCA_luminal	MAP3K1:Point:PF00069|none:frameshift_variant	0.7703	65	321
BRCA_luminal	MAP3K1:Point:PF00069|none:missense_variant	0.7625	33	322
BRCA_luminal	MAP3K1:Point:PF00069|none:stop_gained	0.778	40	323
BRCA_luminal	MAP3K1:Point:PF00069|none:synonymous_variant	0.7326	28	324
BRCA_luminal	MAP3K1:Point:SM00220:(frameshift_variant|missense_variant)	0.7924	23	326
BRCA_luminal	MAP3K1:Point:none:frameshift_variant	0.7728	48	327
BRCA_luminal	MAP3K1:Point:none:(frameshift_variant|missense_variant)	0.7366	55	330
BRCA_luminal	MAP3K1:Point:none:(frameshift_variant|stop_gained)	0.7729	60	331
BRCA_luminal	MAP3K1:Point:none:(frameshift_variant|synonymous_variant)	0.7563	50	332
BRCA_luminal	MAP3K1:Point:none:(missense_variant|stop_gained)	0.5629	26	333
BRCA_luminal	MAP3K1:Point:none:(stop_gained|synonymous_variant)	0.4795	21	335
BRCA_luminal	MAP3K1:Point:(SM00220|none):frameshift_variant	0.7738	60	336
BRCA_luminal	MAP3K1:Point:SM00220:frameshift_variant|none:missense_variant	0.6863	23	337
BRCA_luminal	MAP3K1:Point:SM00220:frameshift_variant|none:stop_gained	0.7642	31	338
BRCA_luminal	MAP3K1:Point:SM00220:frameshift_variant|none	0.7268	78	340
BRCA_luminal	MAP3K1:Point:SM00220:missense_variant|none:frameshift_variant	0.7756	53	341
BRCA_luminal	MAP3K1:Point:SM00220:missense_variant|none:stop_gained	0.6997	27	343
BRCA_luminal	MAP3K1:Point:SM00220:missense_variant|none	0.7341	71	345
BRCA_luminal	MAP3K1:Point:SM00220|none:frameshift_variant	0.7729	65	346
BRCA_luminal	MAP3K1:Point:SM00220|none:missense_variant	0.7625	33	347
BRCA_luminal	MAP3K1:Point:SM00220|none:stop_gained	0.7779	40	348
BRCA_luminal	MAP3K1:Point:SM00220|none:synonymous_variant	0.7718	28	349
BRCA_luminal	NCOR1:Point	0.624	42	350
BRCA_luminal	NCOR1:Point:none	0.6119	42	352
BRCA_luminal	NCOR1:Point:none	0.594	42	353
BRCA_luminal	NF1:Point	0.6073	33	356
BRCA_luminal	NF1:Point:none	0.6395	29	361
BRCA_luminal	NF1:Point:none	0.5933	26	362
BRCA_luminal	PIK3CA:Point	0.7481	297	402
BRCA_luminal	PIK3CA:Point:missense_variant	0.7353	284	403
BRCA_luminal	PIK3CA:Point:(inframe_deletion|missense_variant)	0.7452	296	404
BRCA_luminal	PIK3CA:Point:10/21	0.6565	112	405
BRCA_luminal	PIK3CA:Point:21/21	0.6991	136	407
BRCA_luminal	PIK3CA:Point:5/21	0.391	21	408
BRCA_luminal	PIK3CA:Point:(10/21|14/21)	0.6652	118	409
BRCA_luminal	PIK3CA:Point:(10/21|2/21)	0.6531	127	410
BRCA_luminal	PIK3CA:Point:(10/21|21/21)	0.7559	242	411
BRCA_luminal	PIK3CA:Point:(10/21|5/21)	0.6845	133	412
BRCA_luminal	PIK3CA:Point:(10/21|8/21)	0.6693	124	413
BRCA_luminal	PIK3CA:Point:(14/21|2/21)	0.5815	26	414
BRCA_luminal	PIK3CA:Point:(14/21|21/21)	0.6906	140	415
BRCA_luminal	PIK3CA:Point:(14/21|5/21)	0.4793	31	416
BRCA_luminal	PIK3CA:Point:(14/21|8/21)	0.5984	25	417
BRCA_luminal	PIK3CA:Point:(2/21|21/21)	0.6944	151	418
BRCA_luminal	PIK3CA:Point:(2/21|5/21)	0.4225	37	419
BRCA_luminal	PIK3CA:Point:(2/21|8/21)	0.512	31	420
BRCA_luminal	PIK3CA:Point:(21/21|5/21)	0.7008	156	421
BRCA_luminal	PIK3CA:Point:(21/21|8/21)	0.6935	150	422
BRCA_luminal	PIK3CA:Point:(5/21|8/21)	0.4338	36	423
BRCA_luminal	PIK3CA:Point:PF00792	0.6265	20	424
BRCA_luminal	PIK3CA:Point:none	0.6973	171	426
BRCA_luminal	PIK3CA:Point:(PF00792|PF02192)	0.5562	28	427
BRCA_luminal	PIK3CA:Point:(PF00792|none)	0.6799	187	428
BRCA_luminal	PIK3CA:Point:(PF02192|none)	0.6917	178	429
BRCA_luminal	PIK3CA:Point:SM00142	0.4282	30	430
BRCA_luminal	PIK3CA:Point:SM00146	0.6879	139	432
BRCA_luminal	PIK3CA:Point:none	0.612	35	433
BRCA_luminal	PIK3CA:Point:(SM00142|SM00143)	0.4313	38	434
BRCA_luminal	PIK3CA:Point:(SM00142|SM00146)	0.6868	165	435
BRCA_luminal	PIK3CA:Point:(SM00142|none)	0.5308	65	436
BRCA_luminal	PIK3CA:Point:(SM00143|SM00146)	0.6847	146	437
BRCA_luminal	PIK3CA:Point:(SM00143|none)	0.5958	43	438
BRCA_luminal	PIK3CA:Point:(SM00146|none)	0.6841	165	439
BRCA_luminal	PIK3CA:Point:missense_variant:10/21	0.6565	112	440
BRCA_luminal	PIK3CA:Point:missense_variant:21/21	0.6875	136	442
BRCA_luminal	PIK3CA:Point:missense_variant:5/21	0.3695	21	443
BRCA_luminal	PIK3CA:Point:missense_variant:(10/21|14/21)	0.6652	118	444
BRCA_luminal	PIK3CA:Point:missense_variant:(10/21|2/21)	0.6581	119	445
BRCA_luminal	PIK3CA:Point:missense_variant:(10/21|21/21)	0.7345	242	446
BRCA_luminal	PIK3CA:Point:missense_variant:(10/21|5/21)	0.6788	133	447
BRCA_luminal	PIK3CA:Point:missense_variant:(10/21|8/21)	0.6654	120	448
BRCA_luminal	PIK3CA:Point:missense_variant:(14/21|21/21)	0.6933	140	450
BRCA_luminal	PIK3CA:Point:missense_variant:(14/21|5/21)	0.4747	31	451
BRCA_luminal	PIK3CA:Point:missense_variant:(14/21|8/21)	0.6272	21	452
BRCA_luminal	PIK3CA:Point:missense_variant:(2/21|21/21)	0.6931	142	453
BRCA_luminal	PIK3CA:Point:missense_variant:(2/21|5/21)	0.3982	28	454
BRCA_luminal	PIK3CA:Point:missense_variant:(21/21|5/21)	0.7033	156	456
BRCA_luminal	PIK3CA:Point:missense_variant:(21/21|8/21)	0.6934	146	457
BRCA_luminal	PIK3CA:Point:missense_variant:(5/21|8/21)	0.3485	32	458
BRCA_luminal	PIK3CA:Point:inframe_deletion|missense_variant:10/21	0.667	124	459
BRCA_luminal	PIK3CA:Point:inframe_deletion|missense_variant:14/21	0.6153	22	460
BRCA_luminal	PIK3CA:Point:inframe_deletion|missense_variant:21/21	0.6971	148	462
BRCA_luminal	PIK3CA:Point:inframe_deletion|missense_variant:5/21	0.4162	33	463
BRCA_luminal	PIK3CA:Point:inframe_deletion|missense_variant:8/21	0.5162	23	464
BRCA_luminal	PIK3CA:Point:10/21:545	0.6688	66	465
BRCA_luminal	PIK3CA:Point:10/21:(545|546)	0.6327	76	466
BRCA_luminal	PIK3CA:Point:21/21:1047	0.6915	124	467
BRCA_luminal	PIK3CA:Point:10/21:545|14/21	0.6712	73	469
BRCA_luminal	PIK3CA:Point:10/21:546|14/21	0.5322	20	470
BRCA_luminal	PIK3CA:Point:10/21:545|2/21	0.6361	82	471
BRCA_luminal	PIK3CA:Point:10/21:546|2/21	0.5118	26	472
BRCA_luminal	PIK3CA:Point:10/21:545|21/21:1047	0.7256	190	473
BRCA_luminal	PIK3CA:Point:10/21:545|21/21	0.7269	201	474
BRCA_luminal	PIK3CA:Point:10/21:546|21/21:1047	0.692	133	475
BRCA_luminal	PIK3CA:Point:10/21:546|21/21	0.7105	144	476
BRCA_luminal	PIK3CA:Point:10/21|21/21:1047	0.755	234	477
BRCA_luminal	PIK3CA:Point:10/21:545|5/21:345	0.689	84	478
BRCA_luminal	PIK3CA:Point:10/21:545|5/21	0.6981	87	479
BRCA_luminal	PIK3CA:Point:10/21:546|5/21:345	0.5037	28	480
BRCA_luminal	PIK3CA:Point:10/21:546|5/21	0.4925	31	481
BRCA_luminal	PIK3CA:Point:10/21|5/21:345	0.6783	130	482
BRCA_luminal	PIK3CA:Point:10/21:545|8/21	0.6687	78	483
BRCA_luminal	PIK3CA:Point:10/21:546|8/21	0.6063	25	484
BRCA_luminal	PIK3CA:Point:14/21|21/21:1047	0.6638	129	485
BRCA_luminal	PIK3CA:Point:14/21|5/21:345	0.5259	28	486
BRCA_luminal	PIK3CA:Point:2/21|21/21:1047	0.6764	139	487
BRCA_luminal	PIK3CA:Point:2/21|5/21:345	0.4151	34	488
BRCA_luminal	PIK3CA:Point:21/21:1047|5/21:345	0.6921	142	489
BRCA_luminal	PIK3CA:Point:21/21:1047|5/21	0.6879	144	490
BRCA_luminal	PIK3CA:Point:21/21|5/21:345	0.7123	154	491
BRCA_luminal	PIK3CA:Point:21/21:1047|8/21	0.6667	138	492
BRCA_luminal	PIK3CA:Point:5/21:345|8/21	0.4194	33	493
BRCA_luminal	PIK3CA:Point:PF00613:missense_variant	0.6555	114	494
BRCA_luminal	PIK3CA:Point:none:missense_variant	0.6809	164	496
BRCA_luminal	PIK3CA:Point:(PF00613|PF00792):missense_variant	0.6647	125	497
BRCA_luminal	PIK3CA:Point:PF00613:missense_variant|PF00792	0.6806	130	498
BRCA_luminal	PIK3CA:Point:(PF00613|PF02192):missense_variant	0.6588	119	499
BRCA_luminal	PIK3CA:Point:PF00613:missense_variant|PF02192	0.6632	121	500
BRCA_luminal	PIK3CA:Point:(PF00613|none):missense_variant	0.7604	270	501
BRCA_luminal	PIK3CA:Point:PF00613:missense_variant|none	0.7513	277	502
BRCA_luminal	PIK3CA:Point:(PF00792|PF02192):missense_variant	0.5373	20	503
BRCA_luminal	PIK3CA:Point:PF00792:missense_variant|PF02192	0.5506	23	504
BRCA_luminal	PIK3CA:Point:PF00792|PF02192:missense_variant	0.5244	25	505
BRCA_luminal	PIK3CA:Point:(PF00792|none):missense_variant	0.6688	176	506
BRCA_luminal	PIK3CA:Point:PF00792:missense_variant|none	0.6821	183	507
BRCA_luminal	PIK3CA:Point:PF00792|none:missense_variant	0.6655	180	508
BRCA_luminal	PIK3CA:Point:(PF02192|none):missense_variant	0.6771	168	509
BRCA_luminal	PIK3CA:Point:PF02192:missense_variant|none	0.6808	175	510
BRCA_luminal	PIK3CA:Point:PF02192|none:missense_variant	0.6753	171	511
BRCA_luminal	PIK3CA:Point:SM00142:missense_variant	0.4295	30	512
BRCA_luminal	PIK3CA:Point:SM00145:missense_variant	0.6555	114	514
BRCA_luminal	PIK3CA:Point:SM00146:missense_variant	0.6856	139	515
BRCA_luminal	PIK3CA:Point:none:missense_variant	0.6147	22	516
BRCA_luminal	PIK3CA:Point:none:(inframe_deletion|missense_variant)	0.6067	32	517
BRCA_luminal	PIK3CA:Point:(SM00142|SM00143):missense_variant	0.4298	35	518
BRCA_luminal	PIK3CA:Point:SM00142:missense_variant|SM00143	0.4274	38	519
BRCA_luminal	PIK3CA:Point:SM00142|SM00143:missense_variant	0.4135	35	520
BRCA_luminal	PIK3CA:Point:(SM00142|SM00145):missense_variant	0.6717	142	521
BRCA_luminal	PIK3CA:Point:SM00142|SM00145:missense_variant	0.6747	142	522
BRCA_luminal	PIK3CA:Point:(SM00142|SM00146):missense_variant	0.689	165	523
BRCA_luminal	PIK3CA:Point:SM00142:missense_variant|SM00146	0.6818	165	524
BRCA_luminal	PIK3CA:Point:SM00142|SM00146:missense_variant	0.6689	165	525
BRCA_luminal	PIK3CA:Point:SM00142:missense_variant|none:inframe_deletion	0.4535	40	526
BRCA_luminal	PIK3CA:Point:(SM00142|none):missense_variant	0.5308	52	527
BRCA_luminal	PIK3CA:Point:SM00142:missense_variant|none	0.534	65	528
BRCA_luminal	PIK3CA:Point:SM00142|none:inframe_deletion	0.4525	40	529
BRCA_luminal	PIK3CA:Point:SM00142|none:missense_variant	0.5374	52	530
BRCA_luminal	PIK3CA:Point:(SM00143|SM00145):missense_variant	0.6588	119	531
BRCA_luminal	PIK3CA:Point:SM00143|SM00145:missense_variant	0.6632	121	532
BRCA_luminal	PIK3CA:Point:(SM00143|SM00146):missense_variant	0.6781	143	533
BRCA_luminal	PIK3CA:Point:SM00143:missense_variant|SM00146	0.6813	143	534
BRCA_luminal	PIK3CA:Point:SM00143|SM00146:missense_variant	0.679	146	535
BRCA_luminal	PIK3CA:Point:(SM00143|none):missense_variant	0.5912	27	537
BRCA_luminal	PIK3CA:Point:SM00143:missense_variant|none	0.574	40	538
BRCA_luminal	PIK3CA:Point:SM00143|none:missense_variant	0.6275	30	540
BRCA_luminal	PIK3CA:Point:(SM00145|SM00146):missense_variant	0.726	246	541
BRCA_luminal	PIK3CA:Point:SM00145:missense_variant|SM00146	0.7355	246	542
BRCA_luminal	PIK3CA:Point:SM00145:missense_variant|none:inframe_deletion	0.6594	124	543
BRCA_luminal	PIK3CA:Point:(SM00145|none):missense_variant	0.6597	130	544
BRCA_luminal	PIK3CA:Point:SM00145:missense_variant|none	0.6662	143	545
BRCA_luminal	PIK3CA:Point:SM00146:missense_variant|none:inframe_deletion	0.6928	149	546
BRCA_luminal	PIK3CA:Point:(SM00146|none):missense_variant	0.6648	154	547
BRCA_luminal	PIK3CA:Point:SM00146:missense_variant|none	0.684	165	548
BRCA_luminal	PIK3CA:Point:SM00146|none:inframe_deletion	0.6912	149	549
BRCA_luminal	PIK3CA:Point:SM00146|none:missense_variant	0.6791	154	550
BRCA_luminal	PIK3CA:Point:10/21:542:ENSP00000263967.3:p.Glu542Lys	0.6577	35	551
BRCA_luminal	PIK3CA:Point:10/21:545:ENSP00000263967.3:p.Glu545Lys	0.6728	59	552
BRCA_luminal	PIK3CA:Point:10/21:542:ENSP00000263967.3:p.Glu542Lys|545:ENSP00000263967.3:p.Glu545Lys	0.7087	94	553
BRCA_luminal	PIK3CA:Point:10/21:542:ENSP00000263967.3:p.Glu542Lys|545	0.6864	100	554
BRCA_luminal	PIK3CA:Point:10/21:542:ENSP00000263967.3:p.Glu542Lys|546	0.6222	45	555
BRCA_luminal	PIK3CA:Point:10/21:545:ENSP00000263967.3:p.Glu545Lys|546	0.6413	69	556
BRCA_luminal	PIK3CA:Point:21/21:1047:ENSP00000263967.3:p.His1047Arg	0.6816	112	557
BRCA_luminal	PIK3CA:Point:21/21:1047:(ENSP00000263967.3:p.His1047Arg|ENSP00000263967.3:p.His1047Leu)	0.6797	123	558
BRCA_luminal	PIK3CA:Point:10/21:542:ENSP00000263967.3:p.Glu542Lys|14/21:726:ENSP00000263967.3:p.Glu726Lys	0.6756	43	560
BRCA_luminal	PIK3CA:Point:10/21:542:ENSP00000263967.3:p.Glu542Lys|14/21	0.6934	44	561
BRCA_luminal	PIK3CA:Point:10/21:545|14/21:726:ENSP00000263967.3:p.Glu726Lys	0.6504	72	562
BRCA_luminal	PIK3CA:Point:10/21:545:ENSP00000263967.3:p.Glu545Lys|14/21:726:ENSP00000263967.3:p.Glu726Lys	0.6767	65	563
BRCA_luminal	PIK3CA:Point:10/21:545:ENSP00000263967.3:p.Glu545Lys|14/21	0.6834	66	564
BRCA_luminal	PIK3CA:Point:10/21|14/21:726:ENSP00000263967.3:p.Glu726Lys	0.6593	117	566
BRCA_luminal	PIK3CA:Point:10/21:542:ENSP00000263967.3:p.Glu542Lys|2/21	0.6265	50	567
BRCA_luminal	PIK3CA:Point:10/21:545:ENSP00000263967.3:p.Glu545Lys|2/21	0.6454	75	568
BRCA_luminal	PIK3CA:Point:10/21:542:ENSP00000263967.3:p.Glu542Lys|21/21:1047	0.7003	159	569
BRCA_luminal	PIK3CA:Point:10/21:542:ENSP00000263967.3:p.Glu542Lys|21/21:1047:ENSP00000263967.3:p.His1047Arg	0.7114	147	570
BRCA_luminal	PIK3CA:Point:10/21:542:ENSP00000263967.3:p.Glu542Lys|21/21:1047:ENSP00000263967.3:p.His1047Leu	0.6497	46	571
BRCA_luminal	PIK3CA:Point:10/21:542:ENSP00000263967.3:p.Glu542Lys|21/21	0.7147	169	572
BRCA_luminal	PIK3CA:Point:10/21:545|21/21:1047:ENSP00000263967.3:p.His1047Arg	0.7245	178	573
BRCA_luminal	PIK3CA:Point:10/21:545|21/21:1047:ENSP00000263967.3:p.His1047Leu	0.6818	77	574
BRCA_luminal	PIK3CA:Point:10/21:545:ENSP00000263967.3:p.Glu545Lys|21/21:1047	0.7282	183	575
BRCA_luminal	PIK3CA:Point:10/21:545:ENSP00000263967.3:p.Glu545Lys|21/21:1047:ENSP00000263967.3:p.His1047Arg	0.7305	171	576
BRCA_luminal	PIK3CA:Point:10/21:545:ENSP00000263967.3:p.Glu545Lys|21/21:1047:ENSP00000263967.3:p.His1047Leu	0.7016	70	577
BRCA_luminal	PIK3CA:Point:10/21:545:ENSP00000263967.3:p.Glu545Lys|21/21	0.7426	194	578
BRCA_luminal	PIK3CA:Point:10/21:546|21/21:1047:ENSP00000263967.3:p.His1047Arg	0.7064	121	579
BRCA_luminal	PIK3CA:Point:10/21:546|21/21:1047:ENSP00000263967.3:p.His1047Leu	0.574	21	580
BRCA_luminal	PIK3CA:Point:10/21|21/21:1047:ENSP00000263967.3:p.His1047Arg	0.7615	222	581
BRCA_luminal	PIK3CA:Point:10/21|21/21:1047:ENSP00000263967.3:p.His1047Leu	0.6675	123	582
BRCA_luminal	PIK3CA:Point:10/21:542:ENSP00000263967.3:p.Glu542Lys|5/21:345	0.5503	53	583
BRCA_luminal	PIK3CA:Point:10/21:542:ENSP00000263967.3:p.Glu542Lys|5/21:345:ENSP00000263967.3:p.Asn345Lys	0.5743	51	584
BRCA_luminal	PIK3CA:Point:10/21:542:ENSP00000263967.3:p.Glu542Lys|5/21	0.5571	56	585
BRCA_luminal	PIK3CA:Point:10/21:545|5/21:345:ENSP00000263967.3:p.Asn345Lys	0.7043	82	586
BRCA_luminal	PIK3CA:Point:10/21:545:ENSP00000263967.3:p.Glu545Lys|5/21:345	0.6989	77	587
BRCA_luminal	PIK3CA:Point:10/21:545:ENSP00000263967.3:p.Glu545Lys|5/21:345:ENSP00000263967.3:p.Asn345Lys	0.7107	75	588
BRCA_luminal	PIK3CA:Point:10/21:545:ENSP00000263967.3:p.Glu545Lys|5/21	0.7024	80	589
BRCA_luminal	PIK3CA:Point:10/21:546|5/21:345:ENSP00000263967.3:p.Asn345Lys	0.5517	26	590
BRCA_luminal	PIK3CA:Point:10/21|5/21:345:ENSP00000263967.3:p.Asn345Lys	0.6851	128	591
BRCA_luminal	PIK3CA:Point:10/21:542:ENSP00000263967.3:p.Glu542Lys|8/21	0.6898	50	592
BRCA_luminal	PIK3CA:Point:10/21:545:ENSP00000263967.3:p.Glu545Lys|8/21	0.6778	71	593
BRCA_luminal	PIK3CA:Point:14/21:726:ENSP00000263967.3:p.Glu726Lys|2/21	0.5647	25	594
BRCA_luminal	PIK3CA:Point:14/21:726:ENSP00000263967.3:p.Glu726Lys|21/21:1047	0.6761	128	595
BRCA_luminal	PIK3CA:Point:14/21:726:ENSP00000263967.3:p.Glu726Lys|21/21:1047:ENSP00000263967.3:p.His1047Arg	0.674	117	596
BRCA_luminal	PIK3CA:Point:14/21:726:ENSP00000263967.3:p.Glu726Lys|21/21	0.6958	139	598
BRCA_luminal	PIK3CA:Point:14/21|21/21:1047:ENSP00000263967.3:p.His1047Arg	0.6707	118	599
BRCA_luminal	PIK3CA:Point:14/21|21/21:1047:ENSP00000263967.3:p.His1047Leu	0.5552	20	600
BRCA_luminal	PIK3CA:Point:14/21:726:ENSP00000263967.3:p.Glu726Lys|5/21:345	0.4634	27	601
BRCA_luminal	PIK3CA:Point:14/21:726:ENSP00000263967.3:p.Glu726Lys|5/21:345:ENSP00000263967.3:p.Asn345Lys	0.4766	25	602
BRCA_luminal	PIK3CA:Point:14/21:726:ENSP00000263967.3:p.Glu726Lys|5/21	0.4397	30	603
BRCA_luminal	PIK3CA:Point:14/21|5/21:345:ENSP00000263967.3:p.Asn345Lys	0.5405	26	604
BRCA_luminal	PIK3CA:Point:14/21:726:ENSP00000263967.3:p.Glu726Lys|8/21	0.5732	24	605
BRCA_luminal	PIK3CA:Point:2/21|21/21:1047:ENSP00000263967.3:p.His1047Arg	0.6822	127	606
BRCA_luminal	PIK3CA:Point:2/21|21/21:1047:ENSP00000263967.3:p.His1047Leu	0.4594	27	607
BRCA_luminal	PIK3CA:Point:2/21|5/21:345:ENSP00000263967.3:p.Asn345Lys	0.4431	32	608
BRCA_luminal	PIK3CA:Point:21/21:1047|5/21:345:ENSP00000263967.3:p.Asn345Lys	0.6978	140	609
BRCA_luminal	PIK3CA:Point:21/21:1047:ENSP00000263967.3:p.His1047Arg|5/21:345	0.7018	130	610
BRCA_luminal	PIK3CA:Point:21/21:1047:ENSP00000263967.3:p.His1047Arg|5/21:345:ENSP00000263967.3:p.Asn345Lys	0.7102	128	611
BRCA_luminal	PIK3CA:Point:21/21:1047:ENSP00000263967.3:p.His1047Arg|5/21	0.6966	132	612
BRCA_luminal	PIK3CA:Point:21/21:1047:ENSP00000263967.3:p.His1047Leu|5/21:345	0.4508	29	613
BRCA_luminal	PIK3CA:Point:21/21:1047:ENSP00000263967.3:p.His1047Leu|5/21:345:ENSP00000263967.3:p.Asn345Lys	0.4765	27	614
BRCA_luminal	PIK3CA:Point:21/21:1047:ENSP00000263967.3:p.His1047Leu|5/21	0.428	32	615
BRCA_luminal	PIK3CA:Point:21/21|5/21:345:ENSP00000263967.3:p.Asn345Lys	0.7172	152	616
BRCA_luminal	PIK3CA:Point:21/21:1047:ENSP00000263967.3:p.His1047Arg|8/21	0.6993	126	617
BRCA_luminal	PIK3CA:Point:21/21:1047:ENSP00000263967.3:p.His1047Leu|8/21	0.5689	26	618
BRCA_luminal	PIK3CA:Point:5/21:345:ENSP00000263967.3:p.Asn345Lys|8/21	0.4513	31	619
BRCA_luminal	PIK3R1:Point	0.5101	21	620
BRCA_luminal	PTEN:Point	0.5781	43	621
BRCA_luminal	PTEN:Point:(frameshift_variant|missense_variant)	0.4972	28	623
BRCA_luminal	PTEN:Point:(5/9|8/9)	0.5506	23	624
BRCA_luminal	PTEN:Point:(PF00782|PF10409)	0.5795	27	626
BRCA_luminal	PTEN:Point:(PF00782|none)	0.5591	31	627
BRCA_luminal	PTEN:Point:(PF10409|none)	0.5137	32	628
BRCA_luminal	PTEN:Point:SM00404	0.5438	22	629
BRCA_luminal	PTEN:Point:none	0.4426	24	630
BRCA_luminal	PTEN:Point:frameshift_variant|missense_variant:5/9	0.466	24	631
BRCA_luminal	PTEN:Point:PF00782:missense_variant|PF10409	0.5218	21	633
BRCA_luminal	PTEN:Point:PF00782|PF10409:frameshift_variant	0.5157	22	634
BRCA_luminal	PTEN:Point:PF00782:missense_variant|none	0.6179	25	635
BRCA_luminal	PTEN:Point:PF10409:frameshift_variant|none	0.5179	28	636
BRCA_luminal	PTEN:Point:SM00404:missense_variant|none	0.5155	31	638
BRCA_luminal	PTEN:Point:SM00404|none:frameshift_variant	0.5644	31	639
BRCA_luminal	RUNX1:Point	0.5689	36	645
BRCA_luminal	RUNX1:Point:(frameshift_variant|missense_variant)	0.6035	29	646
BRCA_luminal	RUNX1:Point:(PF00853|none)	0.5635	36	648
BRCA_luminal	RUNX1:Point:PF00853|none:frameshift_variant	0.5982	27	649
BRCA_luminal	RUNX1:Point:none:(frameshift_variant|missense_variant)	0.6035	29	650
BRCA_luminal	SF3B1:Point	0.8123	21	657
BRCA_luminal	SF3B1:Point:none	0.8286	21	660
BRCA_luminal	TBX3:Point	0.5925	30	666
BRCA_luminal	TBX3:Point:(frameshift_variant|missense_variant)	0.6088	21	669
BRCA_luminal	TBX3:Point:PF00907	0.6508	21	672
BRCA_luminal	TBX3:Point:(PF00907|PF12598)	0.6479	25	674
BRCA_luminal	TBX3:Point:(PF00907|none)	0.5644	26	675
BRCA_luminal	TBX3:Point:SM00425	0.6416	22	677
BRCA_luminal	TBX3:Point:PF00907|none:frameshift_variant	0.5975	23	690
BRCA_luminal	TBX3:Point:PF00907|none:missense_variant	0.596	21	691
BRCA_luminal	TBX3:Point:SM00425|none:frameshift_variant	0.622	26	702
BRCA_luminal	TBX3:Point:SM00425|none:missense_variant	0.6044	23	703
BRCA_luminal	TP53:Point	0.8852	124	704
BRCA_luminal	TP53:Point:missense_variant	0.823	85	706
BRCA_luminal	TP53:Point:(frameshift_variant|missense_variant)	0.8686	102	708
BRCA_luminal	TP53:Point:(frameshift_variant|stop_gained)	0.866	29	709
BRCA_luminal	TP53:Point:(missense_variant|stop_gained)	0.8273	97	710
BRCA_luminal	TP53:Point:5/11	0.7202	38	711
BRCA_luminal	TP53:Point:7/11	0.6765	23	713
BRCA_luminal	TP53:Point:8/11	0.8168	24	714
BRCA_luminal	TP53:Point:(4/11|5/11)	0.8015	47	715
BRCA_luminal	TP53:Point:(4/11|6/11)	0.6514	27	716
BRCA_luminal	TP53:Point:(4/11|7/11)	0.6354	32	717
BRCA_luminal	TP53:Point:(4/11|8/11)	0.8162	33	718
BRCA_luminal	TP53:Point:(5/11|6/11)	0.8263	56	719
BRCA_luminal	TP53:Point:(5/11|7/11)	0.7674	61	720
BRCA_luminal	TP53:Point:(5/11|8/11)	0.85	62	721
BRCA_luminal	TP53:Point:(6/11|7/11)	0.7554	41	722
BRCA_luminal	TP53:Point:(6/11|8/11)	0.8287	42	723
BRCA_luminal	TP53:Point:(7/11|8/11)	0.7557	47	724
BRCA_luminal	TP53:Point:PF00870	0.8665	108	725
BRCA_luminal	TP53:Point:(PF00870|PF07710)	0.874	110	727
BRCA_luminal	TP53:Point:(PF00870|none)	0.8827	120	728
BRCA_luminal	TP53:Point:missense_variant:5/11	0.778	28	730
BRCA_luminal	TP53:Point:missense_variant:7/11	0.6331	21	731
BRCA_luminal	TP53:Point:missense_variant:(5/11|6/11)	0.7869	39	733
BRCA_luminal	TP53:Point:missense_variant:(5/11|7/11)	0.7489	49	734
BRCA_luminal	TP53:Point:missense_variant:(5/11|8/11)	0.8606	47	735
BRCA_luminal	TP53:Point:missense_variant:(6/11|7/11)	0.6157	32	736
BRCA_luminal	TP53:Point:missense_variant:(6/11|8/11)	0.8082	30	737
BRCA_luminal	TP53:Point:missense_variant:(7/11|8/11)	0.754	40	738
BRCA_luminal	TP53:Point:frameshift_variant:6/11|missense_variant:5/11	0.79	29	739
BRCA_luminal	TP53:Point:frameshift_variant:6/11|missense_variant:7/11	0.6622	22	741
BRCA_luminal	TP53:Point:frameshift_variant:6/11|missense_variant:8/11	0.8561	20	742
BRCA_luminal	TP53:Point:frameshift_variant:6/11|missense_variant	0.8237	86	743
BRCA_luminal	TP53:Point:frameshift_variant|missense_variant:5/11	0.8402	45	744
BRCA_luminal	TP53:Point:frameshift_variant|missense_variant:6/11	0.8191	28	745
BRCA_luminal	TP53:Point:frameshift_variant|missense_variant:7/11	0.777	38	746
BRCA_luminal	TP53:Point:frameshift_variant|missense_variant:8/11	0.8548	36	747
BRCA_luminal	TP53:Point:frameshift_variant|stop_gained:6/11	0.8789	23	750
BRCA_luminal	TP53:Point:missense_variant:5/11|stop_gained:6/11	0.8406	34	751
BRCA_luminal	TP53:Point:missense_variant:5/11|stop_gained	0.7991	40	752
BRCA_luminal	TP53:Point:missense_variant:6/11|stop_gained	0.6022	23	754
BRCA_luminal	TP53:Point:missense_variant:7/11|stop_gained:6/11	0.7553	27	755
BRCA_luminal	TP53:Point:missense_variant:7/11|stop_gained	0.6896	33	756
BRCA_luminal	TP53:Point:missense_variant:8/11|stop_gained:6/11	0.8545	25	757
BRCA_luminal	TP53:Point:missense_variant:8/11|stop_gained	0.8316	31	758
BRCA_luminal	TP53:Point:missense_variant|stop_gained:6/11	0.8374	91	759
BRCA_luminal	TP53:Point:5/11:175|6/11	0.7382	26	762
BRCA_luminal	TP53:Point:5/11:175|7/11	0.7197	31	764
BRCA_luminal	TP53:Point:5/11|7/11:248	0.7889	41	765
BRCA_luminal	TP53:Point:5/11:175|8/11	0.8037	32	766
BRCA_luminal	TP53:Point:6/11|7/11:248	0.8107	21	767
BRCA_luminal	TP53:Point:7/11:248|8/11	0.8173	27	768
BRCA_luminal	TP53:Point:PF00870:missense_variant	0.836	82	770
BRCA_luminal	TP53:Point:PF00870:(frameshift_variant|missense_variant)	0.8409	97	771
BRCA_luminal	TP53:Point:PF00870:(frameshift_variant|stop_gained)	0.8613	24	772
BRCA_luminal	TP53:Point:PF00870:(missense_variant|stop_gained)	0.8374	91	773
BRCA_luminal	TP53:Point:PF00870:missense_variant|PF07710	0.8417	84	776
BRCA_luminal	TP53:Point:PF00870:frameshift_variant|none	0.8427	27	780
BRCA_luminal	TP53:Point:PF00870:missense_variant|none:frameshift_variant	0.8111	84	781
BRCA_luminal	TP53:Point:PF00870:missense_variant|none:stop_gained	0.8178	84	782
BRCA_luminal	TP53:Point:PF00870:missense_variant|none	0.8334	94	783
BRCA_luminal	TP53:Point:PF00870:stop_gained|none	0.7489	21	786
BRCA_luminal	TP53:Point:PF00870|none:frameshift_variant	0.8665	110	787
BRCA_luminal	TP53:Point:PF00870|none:stop_gained	0.8443	110	788
BRCA_luminal	TP53:Point:none:missense_variant	0.823	85	792
BRCA_luminal	TP53:Point:none:(frameshift_variant|missense_variant)	0.8686	102	794
BRCA_luminal	TP53:Point:none:(frameshift_variant|stop_gained)	0.866	29	795
BRCA_luminal	TP53:Point:none:(missense_variant|stop_gained)	0.8273	97	796
BRCA_luminal	TP53:Point:-:-:-|5/11	0.7804	46	800
BRCA_luminal	TP53:Point:-:-:-|6/11	0.8033	26	801
BRCA_luminal	TP53:Point:-:-:-|7/11	0.791	31	803
BRCA_luminal	TP53:Point:-:-:-|8/11	0.7989	32	804
BRCA_luminal	TP53:Point:5/11:175:ENSP00000269305.4:p.Arg175His|6/11	0.7338	26	806
BRCA_luminal	TP53:Point:5/11:175:ENSP00000269305.4:p.Arg175His|7/11	0.7247	31	808
BRCA_luminal	TP53:Point:5/11:175:ENSP00000269305.4:p.Arg175His|8/11	0.8101	32	809
BRCA_nonbasal	AKT1:Point	0.819	30	0
BRCA_nonbasal	AKT1:Point:missense_variant	0.8502	27	1
BRCA_nonbasal	AKT1:Point:2/13	0.8105	26	2
BRCA_nonbasal	AKT1:Point:PF00169	0.8353	26	3
BRCA_nonbasal	AKT1:Point:SM00233	0.8353	26	4
BRCA_nonbasal	AKT1:Point:missense_variant:2/13	0.8455	26	5
BRCA_nonbasal	AKT1:Point:PF00169:missense_variant	0.8356	26	6
BRCA_nonbasal	AKT1:Point:SM00233:missense_variant	0.8355	26	7
BRCA_nonbasal	AKT1:Point:2/13:17:ENSP00000451828.1:p.Glu17Lys	0.8324	25	8
BRCA_nonbasal	ARID1A:Point	0.5949	38	19
BRCA_nonbasal	ARID1A:Point:(frameshift_variant|missense_variant)	0.653	20	21
BRCA_nonbasal	ARID1A:Point:(frameshift_variant|stop_gained)	0.7234	22	22
BRCA_nonbasal	ARID1A:Point:(missense_variant|stop_gained)	0.5402	22	24
BRCA_nonbasal	ARID1A:Point:none	0.5879	31	28
BRCA_nonbasal	ARID1A:Point:none	0.5958	37	29
BRCA_nonbasal	ARID1A:Point:none:(frameshift_variant|stop_gained)	0.7488	21	39
BRCA_nonbasal	ARID1A:Point:none:(missense_variant|stop_gained)	0.5555	22	41
BRCA_nonbasal	BRCA2:Point	0.5623	20	70
BRCA_nonbasal	CBFB:Point	0.8603	24	71
BRCA_nonbasal	CBFB:Point:(3/6|4/6)	0.8091	20	76
BRCA_nonbasal	CBFB:Point:PF02312	0.8571	23	77
BRCA_nonbasal	CBFB:Point:PF02312|none:splice_donor_variant	0.8557	24	86
BRCA_nonbasal	CDH1:Point	0.7226	129	94
BRCA_nonbasal	CDH1:Point:frameshift_variant	0.7868	63	95
BRCA_nonbasal	CDH1:Point:(frameshift_variant|stop_gained)	0.7395	94	96
BRCA_nonbasal	CDH1:Point:PF00028	0.6743	64	98
BRCA_nonbasal	CDH1:Point:none	0.7144	43	99
BRCA_nonbasal	CDH1:Point:(PF00028|none)	0.7134	107	100
BRCA_nonbasal	CDH1:Point:none	0.7411	72	101
BRCA_nonbasal	CDH1:Point:(SM00112|none)	0.764	118	102
BRCA_nonbasal	CDH1:Point:PF00028:frameshift_variant	0.7823	36	103
BRCA_nonbasal	CDH1:Point:PF00028:frameshift_variant|none	0.7984	79	104
BRCA_nonbasal	CDH1:Point:none:(frameshift_variant|stop_gained)	0.7361	49	105
BRCA_nonbasal	CDH1:Point:(SM00112|none):frameshift_variant	0.8121	59	106
BRCA_nonbasal	CDH1:Point:SM00112:frameshift_variant|none:stop_gained	0.7034	44	107
BRCA_nonbasal	CDH1:Point:SM00112:frameshift_variant|none	0.7694	99	108
BRCA_nonbasal	CDH1:Point:SM00112|none:frameshift_variant	0.7874	78	109
BRCA_nonbasal	CDH1:Point:SM00112|none:stop_gained	0.6817	63	110
BRCA_nonbasal	CTCF:Point	0.887	24	111
BRCA_nonbasal	CTCF:Point:(PF13465|none)	0.8969	21	114
BRCA_nonbasal	CTCF:Point:PF13465:missense_variant|none	0.8966	21	117
BRCA_nonbasal	CTCF:Point:SM00355:missense_variant|none	0.8864	23	119
BRCA_nonbasal	ERBB2:Point	0.6823	30	135
BRCA_nonbasal	ERBB2:Point:missense_variant	0.6866	24	136
BRCA_nonbasal	ERBB2:Point:(missense_variant|synonymous_variant)	0.6541	27	137
BRCA_nonbasal	ERBB2:Point:(SM00219|none)	0.6792	30	139
BRCA_nonbasal	ERBB2:Point:(SM00219|none):missense_variant	0.6774	24	140
BRCA_nonbasal	ERBB2:Point:SM00219:missense_variant|none	0.6296	30	141
BRCA_nonbasal	ERBB2:Point:SM00219|none:missense_variant	0.6807	24	142
BRCA_nonbasal	ERBB3:Point	0.6221	22	143
BRCA_nonbasal	ERBB3:Point:none	0.6715	21	145
BRCA_nonbasal	GATA3:Point	0.8747	124	153
BRCA_nonbasal	GATA3:Point:frameshift_variant	0.8656	84	154
BRCA_nonbasal	GATA3:Point:splice_acceptor_variant	0.9345	22	156
BRCA_nonbasal	GATA3:Point:(frameshift_variant|missense_variant)	0.8657	94	157
BRCA_nonbasal	GATA3:Point:(frameshift_variant|splice_acceptor_variant)	0.8855	106	158
BRCA_nonbasal	GATA3:Point:(frameshift_variant|synonymous_variant)	0.8485	86	159
BRCA_nonbasal	GATA3:Point:(missense_variant|splice_acceptor_variant)	0.868	33	160
BRCA_nonbasal	GATA3:Point:(splice_acceptor_variant|synonymous_variant)	0.8501	24	162
BRCA_nonbasal	GATA3:Point:5/6	0.9036	33	164
BRCA_nonbasal	GATA3:Point:6/6	0.8386	61	165
BRCA_nonbasal	GATA3:Point:(3/6|5/6)	0.8766	36	167
BRCA_nonbasal	GATA3:Point:(3/6|6/6)	0.7927	64	168
BRCA_nonbasal	GATA3:Point:(4/6|5/6)	0.8569	39	169
BRCA_nonbasal	GATA3:Point:(4/6|6/6)	0.8295	67	170
BRCA_nonbasal	GATA3:Point:(5/6|6/6)	0.8925	94	171
BRCA_nonbasal	GATA3:Point:PF00320	0.8873	36	172
BRCA_nonbasal	GATA3:Point:none	0.7802	89	173
BRCA_nonbasal	GATA3:Point:SM00401	0.8481	49	174
BRCA_nonbasal	GATA3:Point:none	0.7942	75	175
BRCA_nonbasal	GATA3:Point:frameshift_variant:5/6	0.9115	28	176
BRCA_nonbasal	GATA3:Point:frameshift_variant:6/6	0.8735	55	177
BRCA_nonbasal	GATA3:Point:frameshift_variant:(5/6|6/6)	0.8856	83	178
BRCA_nonbasal	GATA3:Point:splice_acceptor_variant:-	0.9477	21	180
BRCA_nonbasal	GATA3:Point:frameshift_variant:5/6|missense_variant:4/6	0.8787	33	181
BRCA_nonbasal	GATA3:Point:frameshift_variant:5/6|missense_variant:6/6	0.9028	31	182
BRCA_nonbasal	GATA3:Point:frameshift_variant:5/6|missense_variant	0.884	39	183
BRCA_nonbasal	GATA3:Point:frameshift_variant:6/6|missense_variant:4/6	0.8496	60	184
BRCA_nonbasal	GATA3:Point:(frameshift_variant|missense_variant):6/6	0.8625	57	185
BRCA_nonbasal	GATA3:Point:frameshift_variant:6/6|missense_variant	0.8325	65	186
BRCA_nonbasal	GATA3:Point:frameshift_variant|missense_variant:4/6	0.8504	89	187
BRCA_nonbasal	GATA3:Point:frameshift_variant|missense_variant:6/6	0.882	86	188
BRCA_nonbasal	GATA3:Point:frameshift_variant:5/6|splice_acceptor_variant:-	0.929	49	189
BRCA_nonbasal	GATA3:Point:frameshift_variant:5/6|splice_acceptor_variant	0.9297	50	190
BRCA_nonbasal	GATA3:Point:frameshift_variant:6/6|splice_acceptor_variant:-	0.8697	76	191
BRCA_nonbasal	GATA3:Point:frameshift_variant:6/6|splice_acceptor_variant	0.8635	77	192
BRCA_nonbasal	GATA3:Point:frameshift_variant|splice_acceptor_variant:-	0.8841	105	193
BRCA_nonbasal	GATA3:Point:frameshift_variant:5/6|synonymous_variant	0.8933	30	194
BRCA_nonbasal	GATA3:Point:frameshift_variant:6/6|synonymous_variant	0.8277	57	195
BRCA_nonbasal	GATA3:Point:missense_variant:4/6|splice_acceptor_variant:-	0.9208	26	196
BRCA_nonbasal	GATA3:Point:missense_variant:4/6|splice_acceptor_variant	0.9137	27	197
BRCA_nonbasal	GATA3:Point:missense_variant:6/6|splice_acceptor_variant:-	0.8579	24	198
BRCA_nonbasal	GATA3:Point:missense_variant:6/6|splice_acceptor_variant	0.8656	25	199
BRCA_nonbasal	GATA3:Point:missense_variant|splice_acceptor_variant:-	0.8557	32	200
BRCA_nonbasal	GATA3:Point:splice_acceptor_variant:-|synonymous_variant	0.8546	23	203
BRCA_nonbasal	GATA3:Point:4/6:294|5/6	0.9013	37	205
BRCA_nonbasal	GATA3:Point:4/6:294|6/6	0.84	65	206
BRCA_nonbasal	GATA3:Point:PF00320:frameshift_variant	0.9138	27	207
BRCA_nonbasal	GATA3:Point:PF00320:(frameshift_variant|missense_variant)	0.8814	33	208
BRCA_nonbasal	GATA3:Point:none:frameshift_variant	0.8295	57	209
BRCA_nonbasal	GATA3:Point:none:splice_acceptor_variant	0.9345	22	211
BRCA_nonbasal	GATA3:Point:none:(frameshift_variant|missense_variant)	0.7868	62	212
BRCA_nonbasal	GATA3:Point:none:(frameshift_variant|splice_acceptor_variant)	0.8612	79	213
BRCA_nonbasal	GATA3:Point:none:(missense_variant|splice_acceptor_variant)	0.7898	28	214
BRCA_nonbasal	GATA3:Point:(PF00320|none):frameshift_variant	0.8656	84	215
BRCA_nonbasal	GATA3:Point:PF00320:frameshift_variant|none:missense_variant	0.867	33	216
BRCA_nonbasal	GATA3:Point:PF00320:frameshift_variant|none:splice_acceptor_variant	0.9301	49	217
BRCA_nonbasal	GATA3:Point:PF00320:frameshift_variant|none	0.8559	116	218
BRCA_nonbasal	GATA3:Point:PF00320:missense_variant|none:frameshift_variant	0.8372	63	219
BRCA_nonbasal	GATA3:Point:PF00320:missense_variant|none:splice_acceptor_variant	0.9428	28	221
BRCA_nonbasal	GATA3:Point:PF00320:missense_variant|none	0.8108	94	222
BRCA_nonbasal	GATA3:Point:PF00320|none:frameshift_variant	0.8593	93	223
BRCA_nonbasal	GATA3:Point:PF00320|none:missense_variant	0.8885	41	224
BRCA_nonbasal	GATA3:Point:PF00320|none:splice_acceptor_variant	0.9319	58	225
BRCA_nonbasal	GATA3:Point:SM00401:frameshift_variant	0.8586	37	226
BRCA_nonbasal	GATA3:Point:SM00401:(frameshift_variant|missense_variant)	0.8333	45	228
BRCA_nonbasal	GATA3:Point:none:frameshift_variant	0.918	47	229
BRCA_nonbasal	GATA3:Point:none:splice_acceptor_variant	0.9345	22	230
BRCA_nonbasal	GATA3:Point:none:(frameshift_variant|missense_variant)	0.8684	49	231
BRCA_nonbasal	GATA3:Point:none:(frameshift_variant|splice_acceptor_variant)	0.8592	69	232
BRCA_nonbasal	GATA3:Point:none:(missense_variant|splice_acceptor_variant)	0.8319	25	233
BRCA_nonbasal	GATA3:Point:(SM00401|none):frameshift_variant	0.8656	84	234
BRCA_nonbasal	GATA3:Point:SM00401:frameshift_variant|none:missense_variant	0.8421	40	235
BRCA_nonbasal	GATA3:Point:SM00401:frameshift_variant|none:splice_acceptor_variant	0.9225	59	236
BRCA_nonbasal	GATA3:Point:SM00401:frameshift_variant|none	0.8727	112	237
BRCA_nonbasal	GATA3:Point:SM00401:missense_variant|none:frameshift_variant	0.8884	55	238
BRCA_nonbasal	GATA3:Point:SM00401:missense_variant|none:splice_acceptor_variant	0.9248	30	240
BRCA_nonbasal	GATA3:Point:SM00401:missense_variant|none	0.7962	83	241
BRCA_nonbasal	GATA3:Point:SM00401|none:frameshift_variant	0.8611	96	242
BRCA_nonbasal	GATA3:Point:SM00401|none:missense_variant	0.8442	52	243
BRCA_nonbasal	GATA3:Point:SM00401|none:splice_acceptor_variant	0.9236	71	244
BRCA_nonbasal	GATA3:Point:-:-:-	0.9313	21	245
BRCA_nonbasal	GATA3:Point:-:-:-|3/6	0.804	24	246
BRCA_nonbasal	GATA3:Point:-:-:-|4/6:294	0.9318	25	247
BRCA_nonbasal	GATA3:Point:-:-:-|4/6:294:ENSP00000368632.3:p.Met294Lys	0.9091	24	248
BRCA_nonbasal	GATA3:Point:-:-:-|4/6	0.8988	27	249
BRCA_nonbasal	GATA3:Point:-:-:-|5/6	0.9429	54	250
BRCA_nonbasal	GATA3:Point:-:-:-|6/6	0.8373	82	251
BRCA_nonbasal	GATA3:Point:4/6:294:ENSP00000368632.3:p.Met294Lys|5/6	0.8814	36	253
BRCA_nonbasal	GATA3:Point:4/6:294:ENSP00000368632.3:p.Met294Lys|6/6	0.8461	64	254
BRCA_nonbasal	MAP2K4:Point	0.6335	42	256
BRCA_nonbasal	MAP2K4:Point:(frameshift_variant|missense_variant)	0.6241	26	257
BRCA_nonbasal	MAP2K4:Point:PF00069	0.5873	30	258
BRCA_nonbasal	MAP2K4:Point:SM00220	0.5873	30	259
BRCA_nonbasal	MAP2K4:Point:PF00069:missense_variant|none	0.5467	25	260
BRCA_nonbasal	MAP2K4:Point:SM00220:missense_variant|none	0.5473	25	261
BRCA_nonbasal	MAP3K1:Point	0.7073	85	262
BRCA_nonbasal	MAP3K1:Point:frameshift_variant	0.7743	61	263
BRCA_nonbasal	MAP3K1:Point:missense_variant	0.6235	20	264
BRCA_nonbasal	MAP3K1:Point:stop_gained	0.5894	21	265
BRCA_nonbasal	MAP3K1:Point:(frameshift_variant|missense_variant)	0.7464	74	266
BRCA_nonbasal	MAP3K1:Point:(frameshift_variant|stop_gained)	0.7555	71	267
BRCA_nonbasal	MAP3K1:Point:(frameshift_variant|synonymous_variant)	0.7333	64	268
BRCA_nonbasal	MAP3K1:Point:(missense_variant|stop_gained)	0.6289	37	269
BRCA_nonbasal	MAP3K1:Point:(missense_variant|synonymous_variant)	0.5243	23	270
BRCA_nonbasal	MAP3K1:Point:(stop_gained|synonymous_variant)	0.5664	25	271
BRCA_nonbasal	MAP3K1:Point:14/20	0.652	26	272
BRCA_nonbasal	MAP3K1:Point:(13/20|14/20)	0.6872	33	273
BRCA_nonbasal	MAP3K1:Point:(14/20|15/20)	0.6828	29	278
BRCA_nonbasal	MAP3K1:Point:(14/20|16/20)	0.6501	30	279
BRCA_nonbasal	MAP3K1:Point:(14/20|4/20)	0.6599	35	280
BRCA_nonbasal	MAP3K1:Point:(14/20|5/20)	0.6558	31	281
BRCA_nonbasal	MAP3K1:Point:PF00069	0.821	26	288
BRCA_nonbasal	MAP3K1:Point:none	0.7015	74	289
BRCA_nonbasal	MAP3K1:Point:SM00220	0.8197	26	290
BRCA_nonbasal	MAP3K1:Point:none	0.7013	74	291
BRCA_nonbasal	MAP3K1:Point:frameshift_variant:14/20|missense_variant	0.7297	36	293
BRCA_nonbasal	MAP3K1:Point:(frameshift_variant|stop_gained):14/20	0.68	23	294
BRCA_nonbasal	MAP3K1:Point:frameshift_variant:14/20|stop_gained	0.7358	34	295
BRCA_nonbasal	MAP3K1:Point:frameshift_variant|stop_gained:14/20	0.7473	64	296
BRCA_nonbasal	MAP3K1:Point:frameshift_variant:14/20|synonymous_variant	0.7334	22	297
BRCA_nonbasal	MAP3K1:Point:missense_variant|stop_gained:14/20	0.64	28	298
BRCA_nonbasal	MAP3K1:Point:PF00069:(frameshift_variant|missense_variant)	0.8125	23	301
BRCA_nonbasal	MAP3K1:Point:none:frameshift_variant	0.7784	49	302
BRCA_nonbasal	MAP3K1:Point:none:stop_gained	0.6027	20	304
BRCA_nonbasal	MAP3K1:Point:none:(frameshift_variant|missense_variant)	0.7241	59	305
BRCA_nonbasal	MAP3K1:Point:none:(frameshift_variant|stop_gained)	0.7668	62	306
BRCA_nonbasal	MAP3K1:Point:none:(frameshift_variant|synonymous_variant)	0.7532	52	307
BRCA_nonbasal	MAP3K1:Point:none:(missense_variant|stop_gained)	0.5825	29	308
BRCA_nonbasal	MAP3K1:Point:none:(stop_gained|synonymous_variant)	0.5068	23	310
BRCA_nonbasal	MAP3K1:Point:(PF00069|none):frameshift_variant	0.7743	61	311
BRCA_nonbasal	MAP3K1:Point:PF00069:frameshift_variant|none:missense_variant	0.6928	26	312
BRCA_nonbasal	MAP3K1:Point:PF00069:frameshift_variant|none:stop_gained	0.7584	32	313
BRCA_nonbasal	MAP3K1:Point:PF00069:frameshift_variant|none	0.7006	83	315
BRCA_nonbasal	MAP3K1:Point:PF00069:missense_variant|none:frameshift_variant	0.78	54	316
BRCA_nonbasal	MAP3K1:Point:(PF00069|none):missense_variant	0.6235	20	317
BRCA_nonbasal	MAP3K1:Point:PF00069:missense_variant|none:stop_gained	0.7097	28	318
BRCA_nonbasal	MAP3K1:Point:PF00069:missense_variant|none	0.7116	76	320
BRCA_nonbasal	MAP3K1:Point:PF00069|none:frameshift_variant	0.7666	66	321
BRCA_nonbasal	MAP3K1:Point:PF00069|none:missense_variant	0.7423	36	322
BRCA_nonbasal	MAP3K1:Point:PF00069|none:stop_gained	0.7719	41	323
[truncated: 5,022 more rows]
