# Supplementary material for: Systematic interrogation of mutation groupings reveals divergent downstream expression programs within key cancer genes
Source: BMC Bioinformatics. 2021 May 6;22:233. doi: 10.1186/s12859-021-04147-y (PMC8101181; doi:10.1186/s12859-021-04147-y)
Supplement: Supplementary file 2 — Additional file 2: Table S1. Inventories of subgrouping task information. For each cohort and sub-cohort in which subgroupings were enumerated, we list here information for the subgroupings of point mutations (Base), the subgroupings constructed by adding CNAs (Copy), as well as the cohort-specific and gene-specific randomly-chosen subgroupings (RandCoh and RandGene). We include here these files for the METABRIC(LumA) cohort: mtype-tbl for an inventory of the subgroupings tested, auc-mat for subgrouping perfomances and Delong divergence relative to the corresponding gene-wide task, coef-means for averaged logistic ridge regression model coefficients, and trnsf-aucs for transfer performances when applied to the remaining cohorts, as well as a README describing the format of each file. These files for the remaining cohorts can be found at our data portal under Datasets/Output Summaries/Ridge. [file 12859_2021_4147_MOESM2_ESM.gz › microarray__METABRIC_LumA__trnsf-aucs_Copy.csv]

Cohort	Subgrouping	AUC	Size	Index
BLCA	ALK:Copy:DeepGain|Point	0.4642	24	9
BLCA	ALK:Copy:DeepGain|Point:missense_variant	0.4888	20	10
BLCA	ALK:Copy:DeepGain|Point:(missense_variant|synonymous_variant)	0.467	23	11
BLCA	ALK:Copy:DeepGain|Point:none	0.4595	21	13
BLCA	ALK:Copy:DeepGain|Point:none:(missense_variant|synonymous_variant)	0.4816	20	14
BLCA	APC:Copy:DeepGain|Point	0.482	27	15
BLCA	APC:Copy:DeepGain|Point:16/16	0.4665	23	16
BLCA	APC:Copy:DeepGain|Point:none	0.4904	27	18
BLCA	ARID1B:Copy:DeepGain|Point	0.525	32	19
BLCA	ARID1B:Copy:DeepGain|Point:(missense_variant|synonymous_variant)	0.4238	20	20
BLCA	ARID1B:Copy:DeepGain|Point:none	0.5035	24	21
BLCA	ARID1B:Copy:DeepGain|Point:none	0.5517	28	22
BLCA	ARID2:Copy:DeepGain|Point	0.5598	41	25
BLCA	ARID2:Copy:DeepGain|Point:(missense_variant|synonymous_variant)	0.5633	26	26
BLCA	ARID2:Copy:DeepGain|Point:none	0.517	35	27
BLCA	ARID2:Copy:DeepGain|Point:none	0.5123	37	28
BLCA	ASXL1:Copy:DeepGain	0.6123	22	30
BLCA	ASXL1:Copy:DeepGain|Point	0.5114	49	31
BLCA	ASXL1:Copy:DeepGain|Point:13/13	0.5943	39	32
BLCA	ASXL1:Copy:DeepGain|Point:none	0.5178	45	33
BLCA	ATR:Copy:DeepGain|Point	0.5358	46	34
BLCA	ATR:Copy:DeepGain|Point:missense_variant	0.4419	40	35
BLCA	ATR:Copy:DeepGain|Point:(missense_variant|synonymous_variant)	0.4924	43	36
BLCA	ATR:Copy:DeepGain|Point:none	0.4491	36	37
BLCA	ATR:Copy:DeepGain|Point:(PF02259|none)	0.4967	39	38
BLCA	ATR:Copy:DeepGain|Point:none	0.4934	38	39
BLCA	ATR:Copy:DeepGain|Point:none:missense_variant	0.4272	31	40
BLCA	ATR:Copy:DeepGain|Point:none:(missense_variant|synonymous_variant)	0.4196	33	41
BLCA	ATR:Copy:DeepGain|Point:PF02259|none:missense_variant	0.4809	34	42
BLCA	ATR:Copy:DeepGain|Point:none:missense_variant	0.4328	33	44
BLCA	ATR:Copy:DeepGain|Point:none:(missense_variant|synonymous_variant)	0.4453	35	45
BLCA	BRCA2:Copy:DeepDel|Point	0.4536	54	46
BLCA	BRCA2:Copy:DeepGain|Point	0.4505	53	47
BLCA	EGFR:Copy:DeepGain|Point	0.6107	34	65
BLCA	EGFR:Copy:DeepGain|Point:(missense_variant|synonymous_variant)	0.5969	29	66
BLCA	EGFR:Copy:DeepGain|Point:none	0.5753	30	67
BLCA	ERBB2:Copy:DeepGain	0.7499	24	68
BLCA	ERBB2:Copy:DeepGain|Point	0.5864	78	69
BLCA	ERBB2:Copy:DeepGain|Point:missense_variant	0.5586	68	70
BLCA	ERBB2:Copy:DeepGain|Point:(missense_variant|synonymous_variant)	0.5941	77	71
BLCA	ERBB2:Copy:DeepGain|Point:none	0.5623	67	72
BLCA	ERBB2:Copy:DeepGain|Point:(SM00219|none)	0.6011	75	73
BLCA	ERBB2:Copy:DeepGain|Point:(SM00219|none):missense_variant	0.5689	66	74
BLCA	ERBB2:Copy:DeepGain|Point:SM00219:missense_variant|none	0.5844	74	75
BLCA	ERBB2:Copy:DeepGain|Point:SM00219|none:missense_variant	0.582	67	76
BLCA	ERBB3:Copy:DeepGain|Point	0.5184	57	77
BLCA	ERBB3:Copy:DeepGain|Point:missense_variant	0.5518	47	78
BLCA	ERBB3:Copy:DeepGain|Point:none	0.5297	51	79
BLCA	FANCD2:Copy:DeepGain|Point	0.5542	63	80
BLCA	FANCD2:Copy:DeepGain|Point:PF14631	0.5741	59	81
BLCA	GATA3:Copy:DeepGain|Point	0.3994	51	82
BLCA	GATA3:Copy:DeepGain|Point:frameshift_variant	0.3915	41	83
BLCA	GATA3:Copy:DeepGain|Point:missense_variant	0.4558	44	84
BLCA	GATA3:Copy:DeepGain|Point:splice_acceptor_variant	0.407	39	85
BLCA	GATA3:Copy:DeepGain|Point:(frameshift_variant|missense_variant)	0.4327	46	86
BLCA	GATA3:Copy:DeepGain|Point:(frameshift_variant|splice_acceptor_variant)	0.3479	41	87
BLCA	GATA3:Copy:DeepGain|Point:(frameshift_variant|synonymous_variant)	0.4079	44	88
BLCA	GATA3:Copy:DeepGain|Point:(missense_variant|splice_acceptor_variant)	0.4382	44	89
BLCA	GATA3:Copy:DeepGain|Point:(missense_variant|synonymous_variant)	0.4613	47	90
BLCA	GATA3:Copy:DeepGain|Point:(splice_acceptor_variant|synonymous_variant)	0.4344	42	91
BLCA	GATA3:Copy:DeepGain|Point:4/6	0.3884	40	92
BLCA	GATA3:Copy:DeepGain|Point:5/6	0.3699	39	93
BLCA	GATA3:Copy:DeepGain|Point:6/6	0.4745	45	94
BLCA	GATA3:Copy:DeepGain|Point:(3/6|4/6)	0.4503	45	95
BLCA	GATA3:Copy:DeepGain|Point:(3/6|5/6)	0.4253	44	96
BLCA	GATA3:Copy:DeepGain|Point:(3/6|6/6)	0.4946	50	97
BLCA	GATA3:Copy:DeepGain|Point:(4/6|5/6)	0.3778	40	98
BLCA	GATA3:Copy:DeepGain|Point:(4/6|6/6)	0.4297	46	99
BLCA	GATA3:Copy:DeepGain|Point:(5/6|6/6)	0.4593	45	100
BLCA	GATA3:Copy:DeepGain|Point:PF00320	0.3582	40	101
BLCA	GATA3:Copy:DeepGain|Point:none	0.4351	50	102
BLCA	GATA3:Copy:DeepGain|Point:SM00401	0.3601	40	103
BLCA	GATA3:Copy:DeepGain|Point:none	0.447	50	104
BLCA	GATA3:Copy:DeepGain|Point:frameshift_variant:5/6	0.3924	39	105
BLCA	GATA3:Copy:DeepGain|Point:frameshift_variant:6/6	0.3934	41	106
BLCA	GATA3:Copy:DeepGain|Point:frameshift_variant:(5/6|6/6)	0.4063	41	107
BLCA	GATA3:Copy:DeepGain|Point:missense_variant:(4/6|6/6)	0.427	41	108
BLCA	GATA3:Copy:DeepGain|Point:splice_acceptor_variant:-	0.3989	39	109
BLCA	GATA3:Copy:DeepGain|Point:frameshift_variant:5/6|missense_variant:4/6	0.3849	39	110
BLCA	GATA3:Copy:DeepGain|Point:frameshift_variant:5/6|missense_variant:6/6	0.4429	41	111
BLCA	GATA3:Copy:DeepGain|Point:frameshift_variant:5/6|missense_variant	0.4478	44	112
BLCA	GATA3:Copy:DeepGain|Point:frameshift_variant:6/6|missense_variant:4/6	0.3897	41	113
BLCA	GATA3:Copy:DeepGain|Point:(frameshift_variant|missense_variant):6/6	0.4499	43	114
BLCA	GATA3:Copy:DeepGain|Point:frameshift_variant:6/6|missense_variant	0.4534	46	115
BLCA	GATA3:Copy:DeepGain|Point:frameshift_variant|missense_variant:4/6	0.3814	41	116
BLCA	GATA3:Copy:DeepGain|Point:frameshift_variant|missense_variant:6/6	0.4266	43	117
BLCA	GATA3:Copy:DeepGain|Point:frameshift_variant:5/6|splice_acceptor_variant:-	0.3781	39	118
BLCA	GATA3:Copy:DeepGain|Point:frameshift_variant:5/6|splice_acceptor_variant	0.3954	39	119
BLCA	GATA3:Copy:DeepGain|Point:frameshift_variant:6/6|splice_acceptor_variant:-	0.3651	41	120
BLCA	GATA3:Copy:DeepGain|Point:frameshift_variant:6/6|splice_acceptor_variant	0.3705	41	121
BLCA	GATA3:Copy:DeepGain|Point:frameshift_variant|splice_acceptor_variant:-	0.35	41	122
BLCA	GATA3:Copy:DeepGain|Point:frameshift_variant:5/6|synonymous_variant	0.4104	42	123
BLCA	GATA3:Copy:DeepGain|Point:frameshift_variant:6/6|synonymous_variant	0.42	44	124
BLCA	GATA3:Copy:DeepGain|Point:missense_variant:4/6|splice_acceptor_variant:-	0.3715	39	125
BLCA	GATA3:Copy:DeepGain|Point:missense_variant:4/6|splice_acceptor_variant	0.3807	39	126
BLCA	GATA3:Copy:DeepGain|Point:missense_variant:6/6|splice_acceptor_variant:-	0.4268	41	127
BLCA	GATA3:Copy:DeepGain|Point:missense_variant:6/6|splice_acceptor_variant	0.4361	41	128
BLCA	GATA3:Copy:DeepGain|Point:missense_variant|splice_acceptor_variant:-	0.4243	44	129
BLCA	GATA3:Copy:DeepGain|Point:missense_variant:4/6|synonymous_variant	0.4135	42	130
BLCA	GATA3:Copy:DeepGain|Point:missense_variant:6/6|synonymous_variant	0.4482	44	131
BLCA	GATA3:Copy:DeepGain|Point:splice_acceptor_variant:-|synonymous_variant	0.4122	42	132
BLCA	GATA3:Copy:DeepGain|Point:3/6|4/6:294	0.4475	44	133
BLCA	GATA3:Copy:DeepGain|Point:4/6:294|5/6	0.3686	39	134
BLCA	GATA3:Copy:DeepGain|Point:4/6:294|6/6	0.4434	45	135
BLCA	GATA3:Copy:DeepGain|Point:PF00320:frameshift_variant	0.3678	39	136
BLCA	GATA3:Copy:DeepGain|Point:PF00320:(frameshift_variant|missense_variant)	0.3619	39	137
BLCA	GATA3:Copy:DeepGain|Point:none:frameshift_variant	0.414	41	138
BLCA	GATA3:Copy:DeepGain|Point:none:missense_variant	0.4599	44	139
BLCA	GATA3:Copy:DeepGain|Point:none:splice_acceptor_variant	0.407	39	140
BLCA	GATA3:Copy:DeepGain|Point:none:(frameshift_variant|missense_variant)	0.4675	46	141
BLCA	GATA3:Copy:DeepGain|Point:none:(frameshift_variant|splice_acceptor_variant)	0.364	41	142
BLCA	GATA3:Copy:DeepGain|Point:none:(missense_variant|splice_acceptor_variant)	0.4455	44	143
BLCA	GATA3:Copy:DeepGain|Point:(PF00320|none):frameshift_variant	0.3915	41	144
BLCA	GATA3:Copy:DeepGain|Point:PF00320:frameshift_variant|none:missense_variant	0.4497	44	145
BLCA	GATA3:Copy:DeepGain|Point:PF00320:frameshift_variant|none:splice_acceptor_variant	0.3727	39	146
BLCA	GATA3:Copy:DeepGain|Point:PF00320:frameshift_variant|none	0.4354	50	147
BLCA	GATA3:Copy:DeepGain|Point:PF00320:missense_variant|none:frameshift_variant	0.3844	41	148
BLCA	GATA3:Copy:DeepGain|Point:(PF00320|none):missense_variant	0.4558	44	149
BLCA	GATA3:Copy:DeepGain|Point:PF00320:missense_variant|none:splice_acceptor_variant	0.3745	39	150
BLCA	GATA3:Copy:DeepGain|Point:PF00320:missense_variant|none	0.4206	50	151
BLCA	GATA3:Copy:DeepGain|Point:PF00320|none:frameshift_variant	0.3627	42	152
BLCA	GATA3:Copy:DeepGain|Point:PF00320|none:missense_variant	0.4376	45	153
BLCA	GATA3:Copy:DeepGain|Point:PF00320|none:splice_acceptor_variant	0.351	40	154
BLCA	GATA3:Copy:DeepGain|Point:SM00401:frameshift_variant	0.3721	39	155
BLCA	GATA3:Copy:DeepGain|Point:SM00401:missense_variant	0.3955	39	156
BLCA	GATA3:Copy:DeepGain|Point:SM00401:(frameshift_variant|missense_variant)	0.363	39	157
BLCA	GATA3:Copy:DeepGain|Point:none:frameshift_variant	0.4242	41	158
BLCA	GATA3:Copy:DeepGain|Point:none:splice_acceptor_variant	0.407	39	159
BLCA	GATA3:Copy:DeepGain|Point:none:(frameshift_variant|missense_variant)	0.4794	46	160
BLCA	GATA3:Copy:DeepGain|Point:none:(frameshift_variant|splice_acceptor_variant)	0.3944	41	161
BLCA	GATA3:Copy:DeepGain|Point:none:(missense_variant|splice_acceptor_variant)	0.4563	44	162
BLCA	GATA3:Copy:DeepGain|Point:(SM00401|none):frameshift_variant	0.3915	41	163
BLCA	GATA3:Copy:DeepGain|Point:SM00401:frameshift_variant|none:missense_variant	0.424	44	164
BLCA	GATA3:Copy:DeepGain|Point:SM00401:frameshift_variant|none:splice_acceptor_variant	0.3492	39	165
BLCA	GATA3:Copy:DeepGain|Point:SM00401:frameshift_variant|none	0.4447	50	166
BLCA	GATA3:Copy:DeepGain|Point:SM00401:missense_variant|none:frameshift_variant	0.389	41	167
BLCA	GATA3:Copy:DeepGain|Point:(SM00401|none):missense_variant	0.4558	44	168
BLCA	GATA3:Copy:DeepGain|Point:SM00401:missense_variant|none:splice_acceptor_variant	0.3765	39	169
BLCA	GATA3:Copy:DeepGain|Point:SM00401:missense_variant|none	0.4175	50	170
BLCA	GATA3:Copy:DeepGain|Point:SM00401|none:frameshift_variant	0.363	42	171
BLCA	GATA3:Copy:DeepGain|Point:SM00401|none:missense_variant	0.4192	45	172
BLCA	GATA3:Copy:DeepGain|Point:SM00401|none:splice_acceptor_variant	0.3155	40	173
BLCA	GATA3:Copy:DeepGain|Point:-:-:-	0.3832	39	174
BLCA	GATA3:Copy:DeepGain|Point:-:-:-|3/6	0.4264	44	175
BLCA	GATA3:Copy:DeepGain|Point:-:-:-|4/6:294	0.3457	39	176
BLCA	GATA3:Copy:DeepGain|Point:-:-:-|4/6:294:ENSP00000368632.3:p.Met294Lys	0.3512	39	177
BLCA	GATA3:Copy:DeepGain|Point:-:-:-|4/6	0.3505	40	178
BLCA	GATA3:Copy:DeepGain|Point:-:-:-|5/6	0.3479	39	179
BLCA	GATA3:Copy:DeepGain|Point:-:-:-|6/6	0.4038	45	180
BLCA	GATA3:Copy:DeepGain|Point:3/6|4/6:294:ENSP00000368632.3:p.Met294Lys	0.441	44	181
BLCA	GATA3:Copy:DeepGain|Point:4/6:294:ENSP00000368632.3:p.Met294Lys|5/6	0.36	39	182
BLCA	GATA3:Copy:DeepGain|Point:4/6:294:ENSP00000368632.3:p.Met294Lys|6/6	0.4584	45	183
BLCA	NCOR1:Copy:DeepDel|Point	0.5137	51	192
BLCA	NCOR1:Copy:DeepDel|Point:missense_variant	0.4818	35	193
BLCA	NCOR1:Copy:DeepDel|Point:none	0.507	50	194
BLCA	NCOR1:Copy:DeepDel|Point:none	0.5151	50	195
BLCA	NCOR1:Copy:DeepDel|Point:none:missense_variant	0.4818	35	196
BLCA	NCOR1:Copy:DeepDel|Point:none:missense_variant	0.4818	35	197
BLCA	NF1:Copy:DeepGain|Point	0.5416	69	198
BLCA	NF1:Copy:DeepGain|Point:missense_variant	0.5445	37	199
BLCA	NF1:Copy:DeepGain|Point:(missense_variant|stop_gained)	0.5602	44	200
BLCA	NF1:Copy:DeepGain|Point:(missense_variant|synonymous_variant)	0.5234	43	201
BLCA	NF1:Copy:DeepGain|Point:(stop_gained|synonymous_variant)	0.6339	37	202
BLCA	NF1:Copy:DeepGain|Point:none	0.5719	67	203
BLCA	NF1:Copy:DeepGain|Point:none	0.5657	66	204
BLCA	NOTCH1:Copy:DeepGain|Point	0.5142	25	205
BLCA	NOTCH1:Copy:DeepGain|Point:(missense_variant|synonymous_variant)	0.4597	24	208
BLCA	NOTCH1:Copy:DeepGain|Point:(PF00008|none)	0.55	20	214
BLCA	PIK3CA:Copy:DeepGain	0.6349	20	243
BLCA	PIK3CA:Copy:DeepGain|Point	0.5169	106	244
BLCA	PIK3CA:Copy:DeepGain|Point:missense_variant	0.5204	103	245
BLCA	PIK3CA:Copy:DeepGain|Point:(inframe_deletion|missense_variant)	0.5188	103	246
BLCA	PIK3CA:Copy:DeepGain|Point:10/21	0.476	69	247
BLCA	PIK3CA:Copy:DeepGain|Point:2/21	0.5623	25	248
BLCA	PIK3CA:Copy:DeepGain|Point:21/21	0.5253	33	249
BLCA	PIK3CA:Copy:DeepGain|Point:5/21	0.6861	22	250
BLCA	PIK3CA:Copy:DeepGain|Point:(10/21|14/21)	0.484	72	251
BLCA	PIK3CA:Copy:DeepGain|Point:(10/21|2/21)	0.4873	74	252
BLCA	PIK3CA:Copy:DeepGain|Point:(10/21|21/21)	0.4576	81	253
BLCA	PIK3CA:Copy:DeepGain|Point:(10/21|5/21)	0.4869	70	254
BLCA	PIK3CA:Copy:DeepGain|Point:(10/21|8/21)	0.513	73	255
BLCA	PIK3CA:Copy:DeepGain|Point:(14/21|2/21)	0.5357	28	256
BLCA	PIK3CA:Copy:DeepGain|Point:(14/21|21/21)	0.5151	36	257
BLCA	PIK3CA:Copy:DeepGain|Point:(14/21|5/21)	0.5971	25	258
BLCA	PIK3CA:Copy:DeepGain|Point:(14/21|8/21)	0.5981	27	259
BLCA	PIK3CA:Copy:DeepGain|Point:(2/21|21/21)	0.5456	38	260
BLCA	PIK3CA:Copy:DeepGain|Point:(2/21|5/21)	0.587	26	261
BLCA	PIK3CA:Copy:DeepGain|Point:(2/21|8/21)	0.5692	29	262
BLCA	PIK3CA:Copy:DeepGain|Point:(21/21|5/21)	0.5732	35	263
BLCA	PIK3CA:Copy:DeepGain|Point:(21/21|8/21)	0.5655	36	264
BLCA	PIK3CA:Copy:DeepGain|Point:(5/21|8/21)	0.6738	26	265
BLCA	PIK3CA:Copy:DeepGain|Point:PF00792	0.6553	28	266
BLCA	PIK3CA:Copy:DeepGain|Point:PF02192	0.5744	24	267
BLCA	PIK3CA:Copy:DeepGain|Point:none	0.5381	39	268
BLCA	PIK3CA:Copy:DeepGain|Point:(PF00792|PF02192)	0.6261	31	269
BLCA	PIK3CA:Copy:DeepGain|Point:(PF00792|none)	0.5586	46	270
BLCA	PIK3CA:Copy:DeepGain|Point:(PF02192|none)	0.5469	42	271
BLCA	PIK3CA:Copy:DeepGain|Point:SM00142	0.686	25	272
BLCA	PIK3CA:Copy:DeepGain|Point:SM00143	0.5744	24	273
BLCA	PIK3CA:Copy:DeepGain|Point:SM00146	0.5113	36	274
BLCA	PIK3CA:Copy:DeepGain|Point:none	0.5544	32	275
BLCA	PIK3CA:Copy:DeepGain|Point:(SM00142|SM00143)	0.6275	27	276
BLCA	PIK3CA:Copy:DeepGain|Point:(SM00142|SM00146)	0.5729	40	277
BLCA	PIK3CA:Copy:DeepGain|Point:(SM00142|none)	0.6321	37	278
BLCA	PIK3CA:Copy:DeepGain|Point:(SM00143|SM00146)	0.5503	40	279
BLCA	PIK3CA:Copy:DeepGain|Point:(SM00143|none)	0.574	36	280
BLCA	PIK3CA:Copy:DeepGain|Point:(SM00146|none)	0.5261	48	281
BLCA	PIK3CA:Copy:DeepGain|Point:missense_variant:10/21	0.4831	68	282
BLCA	PIK3CA:Copy:DeepGain|Point:missense_variant:2/21	0.5501	25	283
BLCA	PIK3CA:Copy:DeepGain|Point:missense_variant:21/21	0.53	33	284
BLCA	PIK3CA:Copy:DeepGain|Point:missense_variant:5/21	0.6764	22	285
BLCA	PIK3CA:Copy:DeepGain|Point:missense_variant:(10/21|14/21)	0.4913	71	286
BLCA	PIK3CA:Copy:DeepGain|Point:missense_variant:(10/21|2/21)	0.4697	73	287
BLCA	PIK3CA:Copy:DeepGain|Point:missense_variant:(10/21|21/21)	0.4632	80	288
BLCA	PIK3CA:Copy:DeepGain|Point:missense_variant:(10/21|5/21)	0.496	69	289
BLCA	PIK3CA:Copy:DeepGain|Point:missense_variant:(10/21|8/21)	0.5179	72	290
BLCA	PIK3CA:Copy:DeepGain|Point:missense_variant:(14/21|2/21)	0.5231	28	291
BLCA	PIK3CA:Copy:DeepGain|Point:missense_variant:(14/21|21/21)	0.5279	36	292
BLCA	PIK3CA:Copy:DeepGain|Point:missense_variant:(14/21|5/21)	0.5983	25	293
BLCA	PIK3CA:Copy:DeepGain|Point:missense_variant:(14/21|8/21)	0.5598	27	294
BLCA	PIK3CA:Copy:DeepGain|Point:missense_variant:(2/21|21/21)	0.5302	38	295
BLCA	PIK3CA:Copy:DeepGain|Point:missense_variant:(2/21|5/21)	0.5655	26	296
BLCA	PIK3CA:Copy:DeepGain|Point:missense_variant:(2/21|8/21)	0.5205	29	297
BLCA	PIK3CA:Copy:DeepGain|Point:missense_variant:(21/21|5/21)	0.5609	35	298
BLCA	PIK3CA:Copy:DeepGain|Point:missense_variant:(21/21|8/21)	0.5399	36	299
BLCA	PIK3CA:Copy:DeepGain|Point:missense_variant:(5/21|8/21)	0.6248	26	300
BLCA	PIK3CA:Copy:DeepGain|Point:inframe_deletion|missense_variant:10/21	0.4958	68	301
BLCA	PIK3CA:Copy:DeepGain|Point:inframe_deletion|missense_variant:14/21	0.5732	23	302
BLCA	PIK3CA:Copy:DeepGain|Point:inframe_deletion|missense_variant:2/21	0.5794	25	303
BLCA	PIK3CA:Copy:DeepGain|Point:inframe_deletion|missense_variant:21/21	0.5349	33	304
BLCA	PIK3CA:Copy:DeepGain|Point:inframe_deletion|missense_variant:5/21	0.6902	22	305
BLCA	PIK3CA:Copy:DeepGain|Point:inframe_deletion|missense_variant:8/21	0.6384	24	306
BLCA	PIK3CA:Copy:DeepGain|Point:10/21:545	0.5735	50	307
BLCA	PIK3CA:Copy:DeepGain|Point:10/21:(545|546)	0.5521	53	308
BLCA	PIK3CA:Copy:DeepGain|Point:21/21:1047	0.5371	28	309
BLCA	PIK3CA:Copy:DeepGain|Point:5/21:345	0.6619	21	310
BLCA	PIK3CA:Copy:DeepGain|Point:10/21:545|14/21	0.5997	53	311
BLCA	PIK3CA:Copy:DeepGain|Point:10/21:546|14/21	0.6251	26	312
BLCA	PIK3CA:Copy:DeepGain|Point:10/21:545|2/21	0.5374	55	313
BLCA	PIK3CA:Copy:DeepGain|Point:10/21:546|2/21	0.5544	28	314
BLCA	PIK3CA:Copy:DeepGain|Point:10/21:545|21/21:1047	0.5596	58	315
BLCA	PIK3CA:Copy:DeepGain|Point:10/21:545|21/21	0.5594	63	316
BLCA	PIK3CA:Copy:DeepGain|Point:10/21:546|21/21:1047	0.5073	31	317
BLCA	PIK3CA:Copy:DeepGain|Point:10/21:546|21/21	0.5164	36	318
BLCA	PIK3CA:Copy:DeepGain|Point:10/21|21/21:1047	0.4545	77	319
BLCA	PIK3CA:Copy:DeepGain|Point:10/21:545|5/21:345	0.5901	51	320
BLCA	PIK3CA:Copy:DeepGain|Point:10/21:545|5/21	0.5827	51	321
BLCA	PIK3CA:Copy:DeepGain|Point:10/21:546|5/21:345	0.6597	24	322
BLCA	PIK3CA:Copy:DeepGain|Point:10/21:546|5/21	0.6799	25	323
BLCA	PIK3CA:Copy:DeepGain|Point:10/21|5/21:345	0.488	70	324
BLCA	PIK3CA:Copy:DeepGain|Point:10/21:545|8/21	0.6163	54	325
BLCA	PIK3CA:Copy:DeepGain|Point:10/21:546|8/21	0.6962	27	326
BLCA	PIK3CA:Copy:DeepGain|Point:14/21|21/21:1047	0.5284	31	327
BLCA	PIK3CA:Copy:DeepGain|Point:14/21|5/21:345	0.5838	24	328
BLCA	PIK3CA:Copy:DeepGain|Point:2/21|21/21:1047	0.5641	33	329
BLCA	PIK3CA:Copy:DeepGain|Point:2/21|5/21:345	0.5829	25	330
BLCA	PIK3CA:Copy:DeepGain|Point:21/21:1047|5/21:345	0.5765	29	331
BLCA	PIK3CA:Copy:DeepGain|Point:21/21:1047|5/21	0.5921	30	332
BLCA	PIK3CA:Copy:DeepGain|Point:21/21|5/21:345	0.5598	34	333
BLCA	PIK3CA:Copy:DeepGain|Point:21/21:1047|8/21	0.5619	32	334
BLCA	PIK3CA:Copy:DeepGain|Point:5/21:345|8/21	0.6379	25	335
BLCA	PIK3CA:Copy:DeepGain|Point:PF00613:missense_variant	0.4921	71	336
BLCA	PIK3CA:Copy:DeepGain|Point:PF02192:missense_variant	0.5629	24	337
BLCA	PIK3CA:Copy:DeepGain|Point:none:missense_variant	0.5377	39	338
BLCA	PIK3CA:Copy:DeepGain|Point:(PF00613|PF00792):missense_variant	0.5206	79	339
BLCA	PIK3CA:Copy:DeepGain|Point:PF00613:missense_variant|PF00792	0.5506	79	340
BLCA	PIK3CA:Copy:DeepGain|Point:(PF00613|PF02192):missense_variant	0.4976	75	341
BLCA	PIK3CA:Copy:DeepGain|Point:PF00613:missense_variant|PF02192	0.4884	75	342
BLCA	PIK3CA:Copy:DeepGain|Point:(PF00613|none):missense_variant	0.5092	90	343
BLCA	PIK3CA:Copy:DeepGain|Point:PF00613:missense_variant|none	0.5065	90	344
BLCA	PIK3CA:Copy:DeepGain|Point:(PF00792|PF02192):missense_variant	0.5636	31	345
BLCA	PIK3CA:Copy:DeepGain|Point:PF00792:missense_variant|PF02192	0.572	31	346
BLCA	PIK3CA:Copy:DeepGain|Point:PF00792|PF02192:missense_variant	0.5853	31	347
BLCA	PIK3CA:Copy:DeepGain|Point:(PF00792|none):missense_variant	0.5368	46	348
BLCA	PIK3CA:Copy:DeepGain|Point:PF00792:missense_variant|none	0.5395	46	349
BLCA	PIK3CA:Copy:DeepGain|Point:PF00792|none:missense_variant	0.5494	46	350
BLCA	PIK3CA:Copy:DeepGain|Point:(PF02192|none):missense_variant	0.5354	42	351
BLCA	PIK3CA:Copy:DeepGain|Point:PF02192:missense_variant|none	0.5451	42	352
BLCA	PIK3CA:Copy:DeepGain|Point:PF02192|none:missense_variant	0.5352	42	353
BLCA	PIK3CA:Copy:DeepGain|Point:SM00142:missense_variant	0.6616	25	354
BLCA	PIK3CA:Copy:DeepGain|Point:SM00143:missense_variant	0.5629	24	355
BLCA	PIK3CA:Copy:DeepGain|Point:SM00145:missense_variant	0.4921	71	356
BLCA	PIK3CA:Copy:DeepGain|Point:SM00146:missense_variant	0.5077	35	357
BLCA	PIK3CA:Copy:DeepGain|Point:none:missense_variant	0.6028	32	358
BLCA	PIK3CA:Copy:DeepGain|Point:none:(inframe_deletion|missense_variant)	0.5697	32	359
BLCA	PIK3CA:Copy:DeepGain|Point:(SM00142|SM00143):missense_variant	0.6156	27	360
BLCA	PIK3CA:Copy:DeepGain|Point:SM00142:missense_variant|SM00143	0.627	27	361
BLCA	PIK3CA:Copy:DeepGain|Point:SM00142|SM00143:missense_variant	0.6189	27	362
BLCA	PIK3CA:Copy:DeepGain|Point:(SM00142|SM00145):missense_variant	0.5352	76	363
BLCA	PIK3CA:Copy:DeepGain|Point:SM00142|SM00145:missense_variant	0.5381	76	364
BLCA	PIK3CA:Copy:DeepGain|Point:(SM00142|SM00146):missense_variant	0.5576	39	365
BLCA	PIK3CA:Copy:DeepGain|Point:SM00142:missense_variant|SM00146	0.5706	40	366
BLCA	PIK3CA:Copy:DeepGain|Point:SM00142|SM00146:missense_variant	0.5619	39	367
BLCA	PIK3CA:Copy:DeepGain|Point:SM00142:missense_variant|none:inframe_deletion	0.6994	25	368
BLCA	PIK3CA:Copy:DeepGain|Point:(SM00142|none):missense_variant	0.5865	37	369
BLCA	PIK3CA:Copy:DeepGain|Point:SM00142:missense_variant|none	0.628	37	370
BLCA	PIK3CA:Copy:DeepGain|Point:SM00142|none:inframe_deletion	0.7063	25	371
BLCA	PIK3CA:Copy:DeepGain|Point:SM00142|none:missense_variant	0.5668	37	372
BLCA	PIK3CA:Copy:DeepGain|Point:(SM00143|SM00145):missense_variant	0.4976	75	373
BLCA	PIK3CA:Copy:DeepGain|Point:SM00143|SM00145:missense_variant	0.4884	75	374
BLCA	PIK3CA:Copy:DeepGain|Point:(SM00143|SM00146):missense_variant	0.528	39	375
BLCA	PIK3CA:Copy:DeepGain|Point:SM00143:missense_variant|SM00146	0.5408	40	376
BLCA	PIK3CA:Copy:DeepGain|Point:SM00143|SM00146:missense_variant	0.5343	39	377
BLCA	PIK3CA:Copy:DeepGain|Point:SM00143:missense_variant|none:inframe_deletion	0.5861	24	378
BLCA	PIK3CA:Copy:DeepGain|Point:(SM00143|none):missense_variant	0.5114	36	379
BLCA	PIK3CA:Copy:DeepGain|Point:SM00143:missense_variant|none	0.5475	36	380
BLCA	PIK3CA:Copy:DeepGain|Point:SM00143|none:inframe_deletion	0.6018	24	381
BLCA	PIK3CA:Copy:DeepGain|Point:SM00143|none:missense_variant	0.5202	36	382
BLCA	PIK3CA:Copy:DeepGain|Point:(SM00145|SM00146):missense_variant	0.465	85	383
BLCA	PIK3CA:Copy:DeepGain|Point:SM00145:missense_variant|SM00146	0.4669	85	384
BLCA	PIK3CA:Copy:DeepGain|Point:SM00145:missense_variant|none:inframe_deletion	0.5063	71	385
BLCA	PIK3CA:Copy:DeepGain|Point:(SM00145|none):missense_variant	0.5096	83	386
BLCA	PIK3CA:Copy:DeepGain|Point:SM00145:missense_variant|none	0.518	83	387
BLCA	PIK3CA:Copy:DeepGain|Point:SM00146:missense_variant|none:inframe_deletion	0.5121	35	388
BLCA	PIK3CA:Copy:DeepGain|Point:(SM00146|none):missense_variant	0.4744	47	389
BLCA	PIK3CA:Copy:DeepGain|Point:SM00146:missense_variant|none	0.5026	47	390
BLCA	PIK3CA:Copy:DeepGain|Point:SM00146|none:inframe_deletion	0.5288	36	391
BLCA	PIK3CA:Copy:DeepGain|Point:SM00146|none:missense_variant	0.4988	48	392
BLCA	PIK3CA:Copy:DeepGain|Point:10/21:542:ENSP00000263967.3:p.Glu542Lys	0.4315	35	393
BLCA	PIK3CA:Copy:DeepGain|Point:10/21:545:ENSP00000263967.3:p.Glu545Lys	0.5718	46	394
BLCA	PIK3CA:Copy:DeepGain|Point:10/21:542:ENSP00000263967.3:p.Glu542Lys|545:ENSP00000263967.3:p.Glu545Lys	0.4908	61	395
BLCA	PIK3CA:Copy:DeepGain|Point:10/21:542:ENSP00000263967.3:p.Glu542Lys|545	0.4625	65	396
BLCA	PIK3CA:Copy:DeepGain|Point:10/21:542:ENSP00000263967.3:p.Glu542Lys|546	0.44	38	397
BLCA	PIK3CA:Copy:DeepGain|Point:10/21:545:ENSP00000263967.3:p.Glu545Lys|546	0.5812	49	398
BLCA	PIK3CA:Copy:DeepGain|Point:21/21:1047:ENSP00000263967.3:p.His1047Arg	0.5531	26	399
BLCA	PIK3CA:Copy:DeepGain|Point:21/21:1047:(ENSP00000263967.3:p.His1047Arg|ENSP00000263967.3:p.His1047Leu)	0.5331	28	400
BLCA	PIK3CA:Copy:DeepGain|Point:5/21:345:ENSP00000263967.3:p.Asn345Lys	0.6663	21	401
BLCA	PIK3CA:Copy:DeepGain|Point:10/21:542:ENSP00000263967.3:p.Glu542Lys|14/21:726:ENSP00000263967.3:p.Glu726Lys	0.4052	37	402
BLCA	PIK3CA:Copy:DeepGain|Point:10/21:542:ENSP00000263967.3:p.Glu542Lys|14/21	0.4141	38	403
BLCA	PIK3CA:Copy:DeepGain|Point:10/21:545|14/21:726:ENSP00000263967.3:p.Glu726Lys	0.5722	52	404
BLCA	PIK3CA:Copy:DeepGain|Point:10/21:545:ENSP00000263967.3:p.Glu545Lys|14/21:726:ENSP00000263967.3:p.Glu726Lys	0.5855	48	405
BLCA	PIK3CA:Copy:DeepGain|Point:10/21:545:ENSP00000263967.3:p.Glu545Lys|14/21	0.5439	49	406
BLCA	PIK3CA:Copy:DeepGain|Point:10/21:546|14/21:726:ENSP00000263967.3:p.Glu726Lys	0.6485	25	407
BLCA	PIK3CA:Copy:DeepGain|Point:10/21|14/21:726:ENSP00000263967.3:p.Glu726Lys	0.4592	71	408
BLCA	PIK3CA:Copy:DeepGain|Point:10/21:542:ENSP00000263967.3:p.Glu542Lys|2/21	0.461	40	409
BLCA	PIK3CA:Copy:DeepGain|Point:10/21:545:ENSP00000263967.3:p.Glu545Lys|2/21	0.5536	51	410
BLCA	PIK3CA:Copy:DeepGain|Point:10/21:542:ENSP00000263967.3:p.Glu542Lys|21/21:1047	0.4161	43	411
BLCA	PIK3CA:Copy:DeepGain|Point:10/21:542:ENSP00000263967.3:p.Glu542Lys|21/21:1047:ENSP00000263967.3:p.His1047Arg	0.447	41	412
BLCA	PIK3CA:Copy:DeepGain|Point:10/21:542:ENSP00000263967.3:p.Glu542Lys|21/21:1047:ENSP00000263967.3:p.His1047Leu	0.3842	37	413
BLCA	PIK3CA:Copy:DeepGain|Point:10/21:542:ENSP00000263967.3:p.Glu542Lys|21/21	0.4198	47	414
BLCA	PIK3CA:Copy:DeepGain|Point:10/21:545|21/21:1047:ENSP00000263967.3:p.His1047Arg	0.559	56	415
BLCA	PIK3CA:Copy:DeepGain|Point:10/21:545|21/21:1047:ENSP00000263967.3:p.His1047Leu	0.5376	52	416
BLCA	PIK3CA:Copy:DeepGain|Point:10/21:545:ENSP00000263967.3:p.Glu545Lys|21/21:1047	0.5394	54	417
BLCA	PIK3CA:Copy:DeepGain|Point:10/21:545:ENSP00000263967.3:p.Glu545Lys|21/21:1047:ENSP00000263967.3:p.His1047Arg	0.5475	52	418
BLCA	PIK3CA:Copy:DeepGain|Point:10/21:545:ENSP00000263967.3:p.Glu545Lys|21/21:1047:ENSP00000263967.3:p.His1047Leu	0.5461	48	419
BLCA	PIK3CA:Copy:DeepGain|Point:10/21:545:ENSP00000263967.3:p.Glu545Lys|21/21	0.5554	59	420
BLCA	PIK3CA:Copy:DeepGain|Point:10/21:546|21/21:1047:ENSP00000263967.3:p.His1047Arg	0.5496	29	421
BLCA	PIK3CA:Copy:DeepGain|Point:10/21:546|21/21:1047:ENSP00000263967.3:p.His1047Leu	0.5772	25	422
BLCA	PIK3CA:Copy:DeepGain|Point:10/21|21/21:1047:ENSP00000263967.3:p.His1047Arg	0.4587	75	423
BLCA	PIK3CA:Copy:DeepGain|Point:10/21|21/21:1047:ENSP00000263967.3:p.His1047Leu	0.4487	71	424
BLCA	PIK3CA:Copy:DeepGain|Point:10/21:542:ENSP00000263967.3:p.Glu542Lys|5/21:345	0.4644	36	425
BLCA	PIK3CA:Copy:DeepGain|Point:10/21:542:ENSP00000263967.3:p.Glu542Lys|5/21:345:ENSP00000263967.3:p.Asn345Lys	0.479	36	426
BLCA	PIK3CA:Copy:DeepGain|Point:10/21:542:ENSP00000263967.3:p.Glu542Lys|5/21	0.4736	37	427
BLCA	PIK3CA:Copy:DeepGain|Point:10/21:545|5/21:345:ENSP00000263967.3:p.Asn345Lys	0.619	51	428
BLCA	PIK3CA:Copy:DeepGain|Point:10/21:545:ENSP00000263967.3:p.Glu545Lys|5/21:345	0.6249	47	429
BLCA	PIK3CA:Copy:DeepGain|Point:10/21:545:ENSP00000263967.3:p.Glu545Lys|5/21:345:ENSP00000263967.3:p.Asn345Lys	0.6106	47	430
BLCA	PIK3CA:Copy:DeepGain|Point:10/21:545:ENSP00000263967.3:p.Glu545Lys|5/21	0.5881	47	431
BLCA	PIK3CA:Copy:DeepGain|Point:10/21:546|5/21:345:ENSP00000263967.3:p.Asn345Lys	0.6674	24	432
BLCA	PIK3CA:Copy:DeepGain|Point:10/21|5/21:345:ENSP00000263967.3:p.Asn345Lys	0.4939	70	433
BLCA	PIK3CA:Copy:DeepGain|Point:10/21:542:ENSP00000263967.3:p.Glu542Lys|8/21	0.4575	39	434
BLCA	PIK3CA:Copy:DeepGain|Point:10/21:545:ENSP00000263967.3:p.Glu545Lys|8/21	0.6074	50	435
BLCA	PIK3CA:Copy:DeepGain|Point:14/21:726:ENSP00000263967.3:p.Glu726Lys|2/21	0.5536	27	436
BLCA	PIK3CA:Copy:DeepGain|Point:14/21:726:ENSP00000263967.3:p.Glu726Lys|21/21:1047	0.5028	30	437
BLCA	PIK3CA:Copy:DeepGain|Point:14/21:726:ENSP00000263967.3:p.Glu726Lys|21/21:1047:ENSP00000263967.3:p.His1047Arg	0.5115	28	438
BLCA	PIK3CA:Copy:DeepGain|Point:14/21:726:ENSP00000263967.3:p.Glu726Lys|21/21:1047:ENSP00000263967.3:p.His1047Leu	0.517	24	439
BLCA	PIK3CA:Copy:DeepGain|Point:14/21:726:ENSP00000263967.3:p.Glu726Lys|21/21	0.5076	35	440
BLCA	PIK3CA:Copy:DeepGain|Point:14/21|21/21:1047:ENSP00000263967.3:p.His1047Arg	0.5297	29	441
BLCA	PIK3CA:Copy:DeepGain|Point:14/21|21/21:1047:ENSP00000263967.3:p.His1047Leu	0.5421	25	442
BLCA	PIK3CA:Copy:DeepGain|Point:14/21:726:ENSP00000263967.3:p.Glu726Lys|5/21:345	0.6221	23	443
BLCA	PIK3CA:Copy:DeepGain|Point:14/21:726:ENSP00000263967.3:p.Glu726Lys|5/21:345:ENSP00000263967.3:p.Asn345Lys	0.6323	23	444
BLCA	PIK3CA:Copy:DeepGain|Point:14/21:726:ENSP00000263967.3:p.Glu726Lys|5/21	0.6354	24	445
BLCA	PIK3CA:Copy:DeepGain|Point:14/21|5/21:345:ENSP00000263967.3:p.Asn345Lys	0.6096	24	446
BLCA	PIK3CA:Copy:DeepGain|Point:14/21:726:ENSP00000263967.3:p.Glu726Lys|8/21	0.6119	26	447
BLCA	PIK3CA:Copy:DeepGain|Point:2/21|21/21:1047:ENSP00000263967.3:p.His1047Arg	0.5634	31	448
BLCA	PIK3CA:Copy:DeepGain|Point:2/21|21/21:1047:ENSP00000263967.3:p.His1047Leu	0.5803	27	449
BLCA	PIK3CA:Copy:DeepGain|Point:2/21|5/21:345:ENSP00000263967.3:p.Asn345Lys	0.5938	25	450
BLCA	PIK3CA:Copy:DeepGain|Point:21/21:1047|5/21:345:ENSP00000263967.3:p.Asn345Lys	0.5829	29	451
BLCA	PIK3CA:Copy:DeepGain|Point:21/21:1047:ENSP00000263967.3:p.His1047Arg|5/21:345	0.5876	27	452
BLCA	PIK3CA:Copy:DeepGain|Point:21/21:1047:ENSP00000263967.3:p.His1047Arg|5/21:345:ENSP00000263967.3:p.Asn345Lys	0.5939	27	453
BLCA	PIK3CA:Copy:DeepGain|Point:21/21:1047:ENSP00000263967.3:p.His1047Arg|5/21	0.5971	28	454
BLCA	PIK3CA:Copy:DeepGain|Point:21/21:1047:ENSP00000263967.3:p.His1047Leu|5/21:345	0.6114	23	455
BLCA	PIK3CA:Copy:DeepGain|Point:21/21:1047:ENSP00000263967.3:p.His1047Leu|5/21:345:ENSP00000263967.3:p.Asn345Lys	0.632	23	456
BLCA	PIK3CA:Copy:DeepGain|Point:21/21:1047:ENSP00000263967.3:p.His1047Leu|5/21	0.6443	24	457
BLCA	PIK3CA:Copy:DeepGain|Point:21/21|5/21:345:ENSP00000263967.3:p.Asn345Lys	0.5658	34	458
BLCA	PIK3CA:Copy:DeepGain|Point:21/21:1047:ENSP00000263967.3:p.His1047Arg|8/21	0.5918	30	459
BLCA	PIK3CA:Copy:DeepGain|Point:21/21:1047:ENSP00000263967.3:p.His1047Leu|8/21	0.628	26	460
BLCA	PIK3CA:Copy:DeepGain|Point:5/21:345:ENSP00000263967.3:p.Asn345Lys|8/21	0.6495	25	461
BLCA	PTEN:Copy:DeepDel|Point	0.6932	36	462
BLCA	PTEN:Copy:DeepDel|Point:missense_variant	0.6989	28	463
BLCA	PTEN:Copy:DeepDel|Point:(frameshift_variant|missense_variant)	0.7016	29	464
BLCA	PTEN:Copy:DeepDel|Point:(5/9|8/9)	0.5967	24	465
BLCA	PTEN:Copy:DeepDel|Point:none	0.7262	29	466
BLCA	PTEN:Copy:DeepDel|Point:(PF00782|PF10409)	0.6228	27	467
BLCA	PTEN:Copy:DeepDel|Point:(PF00782|none)	0.7179	31	468
BLCA	PTEN:Copy:DeepDel|Point:(PF10409|none)	0.6911	34	469
BLCA	PTEN:Copy:DeepDel|Point:SM00404	0.6754	24	470
BLCA	PTEN:Copy:DeepDel|Point:none	0.6844	32	471
BLCA	PTEN:Copy:DeepDel|Point:frameshift_variant|missense_variant:5/9	0.6498	23	472
BLCA	PTEN:Copy:DeepDel|Point:PF00782:missense_variant|PF10409:frameshift_variant	0.631	23	473
BLCA	PTEN:Copy:DeepDel|Point:PF00782:missense_variant|PF10409	0.6181	27	474
BLCA	PTEN:Copy:DeepDel|Point:PF00782|PF10409:frameshift_variant	0.6165	23	475
BLCA	PTEN:Copy:DeepDel|Point:PF00782:missense_variant|none	0.7161	31	476
BLCA	PTEN:Copy:DeepDel|Point:PF10409:frameshift_variant|none	0.6925	30	477
BLCA	PTEN:Copy:DeepDel|Point:SM00404:missense_variant|none:frameshift_variant	0.6771	24	478
BLCA	PTEN:Copy:DeepDel|Point:SM00404:missense_variant|none	0.6825	35	479
BLCA	PTEN:Copy:DeepDel|Point:SM00404|none:frameshift_variant	0.6687	25	480
BLCA	ROS1:Copy:DeepGain|Point	0.5778	24	481
BLCA	ROS1:Copy:DeepGain|Point:none	0.5571	22	482
BLCA	RUNX1:Copy:DeepGain|Point	0.4888	22	484
BLCA	RUNX1:Copy:DeepGain|Point:(PF00853|none)	0.5078	22	487
BLCA	SF3B1:Copy:DeepGain|Point	0.5908	26	490
BLCA	SF3B1:Copy:DeepGain|Point:missense_variant	0.5899	24	491
BLCA	SF3B1:Copy:DeepGain|Point:none	0.5939	26	493
BLCA	SF3B1:Copy:DeepGain|Point:none:missense_variant	0.5867	24	495
BLCA	SF3B1:Copy:DeepGain|Point:none:missense_variant	0.5899	24	496
BRCA	AKT1:Copy:DeepGain|Point	0.745	46	0
BRCA	AKT1:Copy:DeepGain|Point:missense_variant	0.7479	43	1
BRCA	AKT1:Copy:DeepGain|Point:2/13	0.7649	42	2
BRCA	AKT1:Copy:DeepGain|Point:PF00169	0.7797	42	3
BRCA	AKT1:Copy:DeepGain|Point:SM00233	0.7797	42	4
BRCA	AKT1:Copy:DeepGain|Point:missense_variant:2/13	0.7755	42	5
BRCA	AKT1:Copy:DeepGain|Point:PF00169:missense_variant	0.7568	42	6
BRCA	AKT1:Copy:DeepGain|Point:SM00233:missense_variant	0.7568	42	7
BRCA	AKT1:Copy:DeepGain|Point:2/13:17:ENSP00000451828.1:p.Glu17Lys	0.7808	41	8
BRCA	ALK:Copy:DeepGain|Point	0.6774	22	9
BRCA	ALK:Copy:DeepGain|Point:(missense_variant|synonymous_variant)	0.6598	20	11
BRCA	APC:Copy:DeepGain|Point	0.6527	21	15
BRCA	APC:Copy:DeepGain|Point:16/16	0.6826	20	16
BRCA	APC:Copy:DeepGain|Point:none	0.6744	20	18
BRCA	ARID1B:Copy:DeepGain|Point	0.6254	33	19
BRCA	ARID1B:Copy:DeepGain|Point:(missense_variant|synonymous_variant)	0.6247	28	20
BRCA	ARID1B:Copy:DeepGain|Point:none	0.5865	29	21
BRCA	ARID1B:Copy:DeepGain|Point:none	0.6522	31	22
BRCA	ARID1B:Copy:DeepGain|Point:none:(missense_variant|synonymous_variant)	0.6032	25	23
BRCA	ARID1B:Copy:DeepGain|Point:none:(missense_variant|synonymous_variant)	0.6348	27	24
BRCA	ARID2:Copy:DeepGain|Point	0.5521	24	25
BRCA	ARID2:Copy:DeepGain|Point:none	0.6084	21	27
BRCA	ARID2:Copy:DeepGain|Point:none	0.6123	24	28
BRCA	ASXL1:Copy:DeepGain|Point	0.6117	33	31
BRCA	ASXL1:Copy:DeepGain|Point:13/13	0.6002	25	32
BRCA	ASXL1:Copy:DeepGain|Point:none	0.6355	30	33
BRCA	ATR:Copy:DeepGain|Point	0.6934	28	34
BRCA	ATR:Copy:DeepGain|Point:missense_variant	0.6757	22	35
BRCA	ATR:Copy:DeepGain|Point:(missense_variant|synonymous_variant)	0.667	25	36
BRCA	ATR:Copy:DeepGain|Point:none	0.7478	22	37
BRCA	ATR:Copy:DeepGain|Point:(PF02259|none)	0.7239	25	38
BRCA	ATR:Copy:DeepGain|Point:none	0.7251	24	39
BRCA	ATR:Copy:DeepGain|Point:none:(missense_variant|synonymous_variant)	0.7385	20	41
BRCA	ATR:Copy:DeepGain|Point:PF02259|none:missense_variant	0.6902	22	42
BRCA	ATR:Copy:DeepGain|Point:none:(missense_variant|synonymous_variant)	0.702	21	45
BRCA	BRCA2:Copy:DeepDel|Point	0.4933	47	46
BRCA	BRCA2:Copy:DeepGain|Point	0.5635	40	47
BRCA	CDH1:Copy:DeepDel|Point	0.7016	149	48
BRCA	CDH1:Copy:DeepDel|Point:frameshift_variant	0.7254	82	49
BRCA	CDH1:Copy:DeepDel|Point:(frameshift_variant|stop_gained)	0.6859	113	50
BRCA	CDH1:Copy:DeepDel|Point:(12/16|2/16)	0.5326	40	51
BRCA	CDH1:Copy:DeepDel|Point:PF00028	0.6243	83	52
BRCA	CDH1:Copy:DeepDel|Point:none	0.7108	62	53
BRCA	CDH1:Copy:DeepDel|Point:(PF00028|none)	0.6954	125	54
BRCA	CDH1:Copy:DeepDel|Point:none	0.7067	92	55
BRCA	CDH1:Copy:DeepDel|Point:(SM00112|none)	0.7348	137	56
BRCA	CDH1:Copy:DeepDel|Point:PF00028:frameshift_variant	0.7119	54	57
BRCA	CDH1:Copy:DeepDel|Point:PF00028:frameshift_variant|none	0.74	96	58
BRCA	CDH1:Copy:DeepDel|Point:none:(frameshift_variant|stop_gained)	0.6637	68	59
BRCA	CDH1:Copy:DeepDel|Point:(SM00112|none):frameshift_variant	0.7554	77	60
BRCA	CDH1:Copy:DeepDel|Point:SM00112:frameshift_variant|none:stop_gained	0.6614	63	61
BRCA	CDH1:Copy:DeepDel|Point:SM00112:frameshift_variant|none	0.7298	118	62
BRCA	CDH1:Copy:DeepDel|Point:SM00112|none:frameshift_variant	0.7748	96	63
BRCA	CDH1:Copy:DeepDel|Point:SM00112|none:stop_gained	0.6931	82	64
BRCA	EGFR:Copy:DeepGain|Point	0.6006	45	65
BRCA	EGFR:Copy:DeepGain|Point:(missense_variant|synonymous_variant)	0.5892	42	66
BRCA	EGFR:Copy:DeepGain|Point:none	0.6532	37	67
BRCA	ERBB2:Copy:DeepGain	0.8203	126	68
BRCA	ERBB2:Copy:DeepGain|Point	0.8067	151	69
BRCA	ERBB2:Copy:DeepGain|Point:missense_variant	0.8049	146	70
BRCA	ERBB2:Copy:DeepGain|Point:(missense_variant|synonymous_variant)	0.7986	148	71
BRCA	ERBB2:Copy:DeepGain|Point:none	0.7841	136	72
BRCA	ERBB2:Copy:DeepGain|Point:(SM00219|none)	0.8111	151	73
BRCA	ERBB2:Copy:DeepGain|Point:(SM00219|none):missense_variant	0.804	146	74
BRCA	ERBB2:Copy:DeepGain|Point:SM00219:missense_variant|none	0.7883	151	75
BRCA	ERBB2:Copy:DeepGain|Point:SM00219|none:missense_variant	0.8209	146	76
BRCA	ERBB3:Copy:DeepGain|Point	0.6291	28	77
BRCA	ERBB3:Copy:DeepGain|Point:missense_variant	0.6714	23	78
BRCA	ERBB3:Copy:DeepGain|Point:none	0.6676	26	79
BRCA	FANCD2:Copy:DeepGain|Point	0.5674	38	80
BRCA	FANCD2:Copy:DeepGain|Point:PF14631	0.5861	35	81
BRCA	GATA3:Copy:DeepGain|Point	0.7757	170	82
BRCA	GATA3:Copy:DeepGain|Point:frameshift_variant	0.7907	129	83
BRCA	GATA3:Copy:DeepGain|Point:missense_variant	0.7178	55	84
BRCA	GATA3:Copy:DeepGain|Point:splice_acceptor_variant	0.8146	65	85
BRCA	GATA3:Copy:DeepGain|Point:(frameshift_variant|missense_variant)	0.7631	140	86
BRCA	GATA3:Copy:DeepGain|Point:(frameshift_variant|splice_acceptor_variant)	0.7988	151	87
BRCA	GATA3:Copy:DeepGain|Point:(frameshift_variant|synonymous_variant)	0.7749	131	88
BRCA	GATA3:Copy:DeepGain|Point:(missense_variant|splice_acceptor_variant)	0.7448	77	89
BRCA	GATA3:Copy:DeepGain|Point:(missense_variant|synonymous_variant)	0.704	57	90
BRCA	GATA3:Copy:DeepGain|Point:(splice_acceptor_variant|synonymous_variant)	0.7675	67	91
BRCA	GATA3:Copy:DeepGain|Point:4/6	0.7838	50	92
BRCA	GATA3:Copy:DeepGain|Point:5/6	0.8088	77	93
BRCA	GATA3:Copy:DeepGain|Point:6/6	0.7117	105	94
BRCA	GATA3:Copy:DeepGain|Point:(3/6|4/6)	0.8088	53	95
BRCA	GATA3:Copy:DeepGain|Point:(3/6|5/6)	0.8156	80	96
BRCA	GATA3:Copy:DeepGain|Point:(3/6|6/6)	0.6912	108	97
BRCA	GATA3:Copy:DeepGain|Point:(4/6|5/6)	0.7841	84	98
BRCA	GATA3:Copy:DeepGain|Point:(4/6|6/6)	0.7027	112	99
BRCA	GATA3:Copy:DeepGain|Point:(5/6|6/6)	0.7955	139	100
BRCA	GATA3:Copy:DeepGain|Point:PF00320	0.7923	81	101
BRCA	GATA3:Copy:DeepGain|Point:none	0.7033	133	102
BRCA	GATA3:Copy:DeepGain|Point:SM00401	0.7615	94	103
BRCA	GATA3:Copy:DeepGain|Point:none	0.7125	119	104
BRCA	GATA3:Copy:DeepGain|Point:frameshift_variant:5/6	0.8202	72	105
BRCA	GATA3:Copy:DeepGain|Point:frameshift_variant:6/6	0.7466	99	106
BRCA	GATA3:Copy:DeepGain|Point:frameshift_variant:(5/6|6/6)	0.7877	128	107
BRCA	GATA3:Copy:DeepGain|Point:missense_variant:(4/6|6/6)	0.7171	52	108
BRCA	GATA3:Copy:DeepGain|Point:splice_acceptor_variant:-	0.823	64	109
BRCA	GATA3:Copy:DeepGain|Point:frameshift_variant:5/6|missense_variant:4/6	0.796	78	110
BRCA	GATA3:Copy:DeepGain|Point:frameshift_variant:5/6|missense_variant:6/6	0.7951	75	111
BRCA	GATA3:Copy:DeepGain|Point:frameshift_variant:5/6|missense_variant	0.7741	84	112
BRCA	GATA3:Copy:DeepGain|Point:frameshift_variant:6/6|missense_variant:4/6	0.7085	105	113
BRCA	GATA3:Copy:DeepGain|Point:(frameshift_variant|missense_variant):6/6	0.7173	101	114
BRCA	GATA3:Copy:DeepGain|Point:frameshift_variant:6/6|missense_variant	0.6938	110	115
BRCA	GATA3:Copy:DeepGain|Point:frameshift_variant|missense_variant:4/6	0.7668	135	116
BRCA	GATA3:Copy:DeepGain|Point:frameshift_variant|missense_variant:6/6	0.7858	131	117
BRCA	GATA3:Copy:DeepGain|Point:frameshift_variant:5/6|splice_acceptor_variant:-	0.8181	93	118
BRCA	GATA3:Copy:DeepGain|Point:frameshift_variant:5/6|splice_acceptor_variant	0.8084	94	119
BRCA	GATA3:Copy:DeepGain|Point:frameshift_variant:6/6|splice_acceptor_variant:-	0.7773	120	120
BRCA	GATA3:Copy:DeepGain|Point:frameshift_variant:6/6|splice_acceptor_variant	0.7678	121	121
BRCA	GATA3:Copy:DeepGain|Point:frameshift_variant|splice_acceptor_variant:-	0.8077	150	122
BRCA	GATA3:Copy:DeepGain|Point:frameshift_variant:5/6|synonymous_variant	0.7964	74	123
BRCA	GATA3:Copy:DeepGain|Point:frameshift_variant:6/6|synonymous_variant	0.7169	101	124
BRCA	GATA3:Copy:DeepGain|Point:missense_variant:4/6|splice_acceptor_variant:-	0.7779	70	125
BRCA	GATA3:Copy:DeepGain|Point:missense_variant:4/6|splice_acceptor_variant	0.7773	71	126
BRCA	GATA3:Copy:DeepGain|Point:missense_variant:6/6|splice_acceptor_variant:-	0.7721	67	127
BRCA	GATA3:Copy:DeepGain|Point:missense_variant:6/6|splice_acceptor_variant	0.7723	68	128
BRCA	GATA3:Copy:DeepGain|Point:missense_variant|splice_acceptor_variant:-	0.7522	76	129
BRCA	GATA3:Copy:DeepGain|Point:missense_variant:4/6|synonymous_variant	0.7663	51	130
BRCA	GATA3:Copy:DeepGain|Point:missense_variant:6/6|synonymous_variant	0.7335	48	131
BRCA	GATA3:Copy:DeepGain|Point:splice_acceptor_variant:-|synonymous_variant	0.7862	66	132
BRCA	GATA3:Copy:DeepGain|Point:3/6|4/6:294	0.7997	51	133
BRCA	GATA3:Copy:DeepGain|Point:4/6:294|5/6	0.7917	82	134
BRCA	GATA3:Copy:DeepGain|Point:4/6:294|6/6	0.6943	110	135
BRCA	GATA3:Copy:DeepGain|Point:PF00320:frameshift_variant	0.7944	71	136
BRCA	GATA3:Copy:DeepGain|Point:PF00320:(frameshift_variant|missense_variant)	0.7864	78	137
BRCA	GATA3:Copy:DeepGain|Point:none:frameshift_variant	0.7615	101	138
BRCA	GATA3:Copy:DeepGain|Point:none:missense_variant	0.7702	49	139
BRCA	GATA3:Copy:DeepGain|Point:none:splice_acceptor_variant	0.8146	65	140
BRCA	GATA3:Copy:DeepGain|Point:none:(frameshift_variant|missense_variant)	0.6933	106	141
BRCA	GATA3:Copy:DeepGain|Point:none:(frameshift_variant|splice_acceptor_variant)	0.771	123	142
BRCA	GATA3:Copy:DeepGain|Point:none:(missense_variant|splice_acceptor_variant)	0.7558	71	143
BRCA	GATA3:Copy:DeepGain|Point:(PF00320|none):frameshift_variant	0.7907	129	144
BRCA	GATA3:Copy:DeepGain|Point:PF00320:frameshift_variant|none:missense_variant	0.782	77	145
BRCA	GATA3:Copy:DeepGain|Point:PF00320:frameshift_variant|none:splice_acceptor_variant	0.8025	93	146
BRCA	GATA3:Copy:DeepGain|Point:PF00320:frameshift_variant|none	0.7732	161	147
BRCA	GATA3:Copy:DeepGain|Point:PF00320:missense_variant|none:frameshift_variant	0.7207	108	148
BRCA	GATA3:Copy:DeepGain|Point:(PF00320|none):missense_variant	0.7178	55	149
BRCA	GATA3:Copy:DeepGain|Point:PF00320:missense_variant|none:splice_acceptor_variant	0.7813	72	150
BRCA	GATA3:Copy:DeepGain|Point:PF00320:missense_variant|none	0.7073	139	151
BRCA	GATA3:Copy:DeepGain|Point:PF00320|none:frameshift_variant	0.7724	139	152
BRCA	GATA3:Copy:DeepGain|Point:PF00320|none:missense_variant	0.7676	86	153
BRCA	GATA3:Copy:DeepGain|Point:PF00320|none:splice_acceptor_variant	0.8048	103	154
BRCA	GATA3:Copy:DeepGain|Point:SM00401:frameshift_variant	0.7839	81	155
BRCA	GATA3:Copy:DeepGain|Point:SM00401:missense_variant	0.7386	52	156
BRCA	GATA3:Copy:DeepGain|Point:SM00401:(frameshift_variant|missense_variant)	0.7484	90	157
BRCA	GATA3:Copy:DeepGain|Point:none:frameshift_variant	0.8028	91	158
BRCA	GATA3:Copy:DeepGain|Point:none:splice_acceptor_variant	0.8146	65	159
BRCA	GATA3:Copy:DeepGain|Point:none:(frameshift_variant|missense_variant)	0.7615	93	160
BRCA	GATA3:Copy:DeepGain|Point:none:(frameshift_variant|splice_acceptor_variant)	0.7635	113	161
BRCA	GATA3:Copy:DeepGain|Point:none:(missense_variant|splice_acceptor_variant)	0.7883	68	162
BRCA	GATA3:Copy:DeepGain|Point:(SM00401|none):frameshift_variant	0.7907	129	163
BRCA	GATA3:Copy:DeepGain|Point:SM00401:frameshift_variant|none:missense_variant	0.7865	84	164
BRCA	GATA3:Copy:DeepGain|Point:SM00401:frameshift_variant|none:splice_acceptor_variant	0.8043	103	165
BRCA	GATA3:Copy:DeepGain|Point:SM00401:frameshift_variant|none	0.7767	157	166
BRCA	GATA3:Copy:DeepGain|Point:SM00401:missense_variant|none:frameshift_variant	0.7387	100	167
BRCA	GATA3:Copy:DeepGain|Point:(SM00401|none):missense_variant	0.7178	55	168
BRCA	GATA3:Copy:DeepGain|Point:SM00401:missense_variant|none:splice_acceptor_variant	0.7541	74	169
BRCA	GATA3:Copy:DeepGain|Point:SM00401:missense_variant|none	0.6831	128	170
BRCA	GATA3:Copy:DeepGain|Point:SM00401|none:frameshift_variant	0.7698	142	171
BRCA	GATA3:Copy:DeepGain|Point:SM00401|none:missense_variant	0.7705	97	172
BRCA	GATA3:Copy:DeepGain|Point:SM00401|none:splice_acceptor_variant	0.8086	116	173
BRCA	GATA3:Copy:DeepGain|Point:-:-:-	0.8077	64	174
BRCA	GATA3:Copy:DeepGain|Point:-:-:-|3/6	0.7836	67	175
BRCA	GATA3:Copy:DeepGain|Point:-:-:-|4/6:294	0.7612	69	176
BRCA	GATA3:Copy:DeepGain|Point:-:-:-|4/6:294:ENSP00000368632.3:p.Met294Lys	0.7659	68	177
BRCA	GATA3:Copy:DeepGain|Point:-:-:-|4/6	0.768	71	178
BRCA	GATA3:Copy:DeepGain|Point:-:-:-|5/6	0.8264	98	179
BRCA	GATA3:Copy:DeepGain|Point:-:-:-|6/6	0.735	126	180
BRCA	GATA3:Copy:DeepGain|Point:3/6|4/6:294:ENSP00000368632.3:p.Met294Lys	0.7964	50	181
BRCA	GATA3:Copy:DeepGain|Point:4/6:294:ENSP00000368632.3:p.Met294Lys|5/6	0.7904	81	182
BRCA	GATA3:Copy:DeepGain|Point:4/6:294:ENSP00000368632.3:p.Met294Lys|6/6	0.7	109	183
BRCA	JAK1:Copy:DeepGain|Point	0.4919	25	184
BRCA	MAP2K4:Copy:DeepDel	0.6932	32	185
BRCA	MAP2K4:Copy:DeepDel|Point	0.7068	75	186
BRCA	MAP2K4:Copy:DeepDel|Point:(frameshift_variant|missense_variant)	0.6209	57	187
BRCA	MAP2K4:Copy:DeepDel|Point:PF00069	0.6896	62	188
BRCA	MAP2K4:Copy:DeepDel|Point:SM00220	0.6896	62	189
BRCA	MAP2K4:Copy:DeepDel|Point:PF00069:missense_variant|none	0.6624	58	190
BRCA	MAP2K4:Copy:DeepDel|Point:SM00220:missense_variant|none	0.6624	58	191
BRCA	NCOR1:Copy:DeepDel|Point	0.6007	61	192
BRCA	NCOR1:Copy:DeepDel|Point:missense_variant	0.5555	30	193
BRCA	NCOR1:Copy:DeepDel|Point:none	0.5924	61	194
BRCA	NCOR1:Copy:DeepDel|Point:none	0.5754	61	195
BRCA	NCOR1:Copy:DeepDel|Point:none:missense_variant	0.5555	30	196
BRCA	NCOR1:Copy:DeepDel|Point:none:missense_variant	0.5555	30	197
BRCA	NF1:Copy:DeepGain|Point	0.6048	78	198
BRCA	NF1:Copy:DeepGain|Point:missense_variant	0.5727	39	199
BRCA	NF1:Copy:DeepGain|Point:(missense_variant|stop_gained)	0.651	49	200
BRCA	NF1:Copy:DeepGain|Point:(missense_variant|synonymous_variant)	0.6149	44	201
BRCA	NF1:Copy:DeepGain|Point:(stop_gained|synonymous_variant)	0.7573	42	202
BRCA	NF1:Copy:DeepGain|Point:none	0.6148	73	203
BRCA	NF1:Copy:DeepGain|Point:none	0.5873	70	204
BRCA	PIK3CA:Copy:DeepGain	0.7373	49	243
BRCA	PIK3CA:Copy:DeepGain|Point	0.7342	379	244
BRCA	PIK3CA:Copy:DeepGain|Point:missense_variant	0.7423	362	245
BRCA	PIK3CA:Copy:DeepGain|Point:(inframe_deletion|missense_variant)	0.7339	376	246
BRCA	PIK3CA:Copy:DeepGain|Point:10/21	0.6327	175	247
BRCA	PIK3CA:Copy:DeepGain|Point:2/21	0.6004	71	248
BRCA	PIK3CA:Copy:DeepGain|Point:21/21	0.6766	194	249
BRCA	PIK3CA:Copy:DeepGain|Point:5/21	0.583	70	250
BRCA	PIK3CA:Copy:DeepGain|Point:(10/21|14/21)	0.6378	182	251
BRCA	PIK3CA:Copy:DeepGain|Point:(10/21|2/21)	0.6512	194	252
BRCA	PIK3CA:Copy:DeepGain|Point:(10/21|21/21)	0.7543	314	253
BRCA	PIK3CA:Copy:DeepGain|Point:(10/21|5/21)	0.6509	196	254
BRCA	PIK3CA:Copy:DeepGain|Point:(10/21|8/21)	0.6525	189	255
BRCA	PIK3CA:Copy:DeepGain|Point:(14/21|2/21)	0.584	82	256
BRCA	PIK3CA:Copy:DeepGain|Point:(14/21|21/21)	0.6633	199	257
BRCA	PIK3CA:Copy:DeepGain|Point:(14/21|5/21)	0.5687	81	258
BRCA	PIK3CA:Copy:DeepGain|Point:(14/21|8/21)	0.612	77	259
BRCA	PIK3CA:Copy:DeepGain|Point:(2/21|21/21)	0.6695	214	260
BRCA	PIK3CA:Copy:DeepGain|Point:(2/21|5/21)	0.5629	92	261
BRCA	PIK3CA:Copy:DeepGain|Point:(2/21|8/21)	0.5982	87	262
BRCA	PIK3CA:Copy:DeepGain|Point:(21/21|5/21)	0.6737	214	263
BRCA	PIK3CA:Copy:DeepGain|Point:(21/21|8/21)	0.6635	209	264
BRCA	PIK3CA:Copy:DeepGain|Point:(5/21|8/21)	0.5852	87	265
BRCA	PIK3CA:Copy:DeepGain|Point:PF00792	0.6621	72	266
BRCA	PIK3CA:Copy:DeepGain|Point:PF02192	0.6447	63	267
BRCA	PIK3CA:Copy:DeepGain|Point:none	0.666	233	268
BRCA	PIK3CA:Copy:DeepGain|Point:(PF00792|PF02192)	0.6434	85	269
BRCA	PIK3CA:Copy:DeepGain|Point:(PF00792|none)	0.6602	252	270
BRCA	PIK3CA:Copy:DeepGain|Point:(PF02192|none)	0.674	245	271
BRCA	PIK3CA:Copy:DeepGain|Point:SM00142	0.5999	80	272
BRCA	PIK3CA:Copy:DeepGain|Point:SM00143	0.6446	63	273
BRCA	PIK3CA:Copy:DeepGain|Point:SM00146	0.6508	197	274
BRCA	PIK3CA:Copy:DeepGain|Point:none	0.6389	91	275
BRCA	PIK3CA:Copy:DeepGain|Point:(SM00142|SM00143)	0.6056	94	276
BRCA	PIK3CA:Copy:DeepGain|Point:(SM00142|SM00146)	0.6484	224	277
BRCA	PIK3CA:Copy:DeepGain|Point:(SM00142|none)	0.5642	122	278
BRCA	PIK3CA:Copy:DeepGain|Point:(SM00143|SM00146)	0.6705	209	279
BRCA	PIK3CA:Copy:DeepGain|Point:(SM00143|none)	0.6041	104	280
BRCA	PIK3CA:Copy:DeepGain|Point:(SM00146|none)	0.6643	229	281
BRCA	PIK3CA:Copy:DeepGain|Point:missense_variant:10/21	0.6327	175	282
BRCA	PIK3CA:Copy:DeepGain|Point:missense_variant:2/21	0.6002	60	283
BRCA	PIK3CA:Copy:DeepGain|Point:missense_variant:21/21	0.6679	194	284
BRCA	PIK3CA:Copy:DeepGain|Point:missense_variant:5/21	0.5771	70	285
BRCA	PIK3CA:Copy:DeepGain|Point:missense_variant:(10/21|14/21)	0.6378	182	286
BRCA	PIK3CA:Copy:DeepGain|Point:missense_variant:(10/21|2/21)	0.6405	185	287
BRCA	PIK3CA:Copy:DeepGain|Point:missense_variant:(10/21|21/21)	0.7472	314	288
BRCA	PIK3CA:Copy:DeepGain|Point:missense_variant:(10/21|5/21)	0.6546	196	289
BRCA	PIK3CA:Copy:DeepGain|Point:missense_variant:(10/21|8/21)	0.6496	183	290
BRCA	PIK3CA:Copy:DeepGain|Point:missense_variant:(14/21|2/21)	0.5864	71	291
BRCA	PIK3CA:Copy:DeepGain|Point:missense_variant:(14/21|21/21)	0.6572	199	292
BRCA	PIK3CA:Copy:DeepGain|Point:missense_variant:(14/21|5/21)	0.5735	81	293
BRCA	PIK3CA:Copy:DeepGain|Point:missense_variant:(14/21|8/21)	0.6246	71	294
BRCA	PIK3CA:Copy:DeepGain|Point:missense_variant:(2/21|21/21)	0.6593	203	295
BRCA	PIK3CA:Copy:DeepGain|Point:missense_variant:(2/21|5/21)	0.5603	81	296
BRCA	PIK3CA:Copy:DeepGain|Point:missense_variant:(2/21|8/21)	0.6052	70	297
BRCA	PIK3CA:Copy:DeepGain|Point:missense_variant:(21/21|5/21)	0.6586	214	298
BRCA	PIK3CA:Copy:DeepGain|Point:missense_variant:(21/21|8/21)	0.6545	204	299
BRCA	PIK3CA:Copy:DeepGain|Point:missense_variant:(5/21|8/21)	0.5771	81	300
BRCA	PIK3CA:Copy:DeepGain|Point:inframe_deletion|missense_variant:10/21	0.6503	189	301
BRCA	PIK3CA:Copy:DeepGain|Point:inframe_deletion|missense_variant:14/21	0.6164	75	302
BRCA	PIK3CA:Copy:DeepGain|Point:inframe_deletion|missense_variant:2/21	0.6249	75	303
BRCA	PIK3CA:Copy:DeepGain|Point:inframe_deletion|missense_variant:21/21	0.6763	209	304
BRCA	PIK3CA:Copy:DeepGain|Point:inframe_deletion|missense_variant:5/21	0.5631	85	305
BRCA	PIK3CA:Copy:DeepGain|Point:inframe_deletion|missense_variant:8/21	0.5986	75	306
BRCA	PIK3CA:Copy:DeepGain|Point:10/21:545	0.6104	119	307
BRCA	PIK3CA:Copy:DeepGain|Point:10/21:(545|546)	0.602	129	308
BRCA	PIK3CA:Copy:DeepGain|Point:21/21:1047	0.6582	180	309
BRCA	PIK3CA:Copy:DeepGain|Point:5/21:345	0.6106	67	310
BRCA	PIK3CA:Copy:DeepGain|Point:10/21:545|14/21	0.6327	127	311
BRCA	PIK3CA:Copy:DeepGain|Point:10/21:546|14/21	0.6458	70	312
BRCA	PIK3CA:Copy:DeepGain|Point:10/21:545|2/21	0.6301	141	313
BRCA	PIK3CA:Copy:DeepGain|Point:10/21:546|2/21	0.6071	81	314
BRCA	PIK3CA:Copy:DeepGain|Point:10/21:545|21/21:1047	0.7195	250	315
BRCA	PIK3CA:Copy:DeepGain|Point:10/21:545|21/21	0.7267	263	316
BRCA	PIK3CA:Copy:DeepGain|Point:10/21:546|21/21:1047	0.6752	189	317
BRCA	PIK3CA:Copy:DeepGain|Point:10/21:546|21/21	0.6896	202	318
BRCA	PIK3CA:Copy:DeepGain|Point:10/21|21/21:1047	0.7485	304	319
BRCA	PIK3CA:Copy:DeepGain|Point:10/21:545|5/21:345	0.6204	137	320
BRCA	PIK3CA:Copy:DeepGain|Point:10/21:545|5/21	0.6236	140	321
BRCA	PIK3CA:Copy:DeepGain|Point:10/21:546|5/21:345	0.6006	77	322
BRCA	PIK3CA:Copy:DeepGain|Point:10/21:546|5/21	0.5745	80	323
BRCA	PIK3CA:Copy:DeepGain|Point:10/21|5/21:345	0.654	193	324
BRCA	PIK3CA:Copy:DeepGain|Point:10/21:545|8/21	0.6311	133	325
BRCA	PIK3CA:Copy:DeepGain|Point:10/21:546|8/21	0.6361	76	326
BRCA	PIK3CA:Copy:DeepGain|Point:14/21|21/21:1047	0.6522	186	327
BRCA	PIK3CA:Copy:DeepGain|Point:14/21|5/21:345	0.5813	78	328
BRCA	PIK3CA:Copy:DeepGain|Point:2/21|21/21:1047	0.6532	200	329
BRCA	PIK3CA:Copy:DeepGain|Point:2/21|5/21:345	0.57	89	330
BRCA	PIK3CA:Copy:DeepGain|Point:21/21:1047|5/21:345	0.6754	198	331
BRCA	PIK3CA:Copy:DeepGain|Point:21/21:1047|5/21	0.6761	200	332
BRCA	PIK3CA:Copy:DeepGain|Point:21/21|5/21:345	0.6762	212	333
BRCA	PIK3CA:Copy:DeepGain|Point:21/21:1047|8/21	0.6576	196	334
BRCA	PIK3CA:Copy:DeepGain|Point:5/21:345|8/21	0.5719	84	335
BRCA	PIK3CA:Copy:DeepGain|Point:PF00613:missense_variant	0.6341	180	336
BRCA	PIK3CA:Copy:DeepGain|Point:PF02192:missense_variant	0.595	58	337
BRCA	PIK3CA:Copy:DeepGain|Point:none:missense_variant	0.6596	224	338
BRCA	PIK3CA:Copy:DeepGain|Point:(PF00613|PF00792):missense_variant	0.654	191	339
BRCA	PIK3CA:Copy:DeepGain|Point:PF00613:missense_variant|PF00792	0.6635	197	340
BRCA	PIK3CA:Copy:DeepGain|Point:(PF00613|PF02192):missense_variant	0.6428	188	341
BRCA	PIK3CA:Copy:DeepGain|Point:PF00613:missense_variant|PF02192	0.6508	191	342
BRCA	PIK3CA:Copy:DeepGain|Point:(PF00613|none):missense_variant	0.746	347	343
BRCA	PIK3CA:Copy:DeepGain|Point:PF00613:missense_variant|none	0.7473	356	344
BRCA	PIK3CA:Copy:DeepGain|Point:(PF00792|PF02192):missense_variant	0.6204	73	345
BRCA	PIK3CA:Copy:DeepGain|Point:PF00792:missense_variant|PF02192	0.6213	78	346
BRCA	PIK3CA:Copy:DeepGain|Point:PF00792|PF02192:missense_variant	0.6184	80	347
BRCA	PIK3CA:Copy:DeepGain|Point:(PF00792|none):missense_variant	0.6618	237	348
BRCA	PIK3CA:Copy:DeepGain|Point:PF00792:missense_variant|none	0.6515	246	349
BRCA	PIK3CA:Copy:DeepGain|Point:PF00792|none:missense_variant	0.6542	243	350
BRCA	PIK3CA:Copy:DeepGain|Point:(PF02192|none):missense_variant	0.6582	231	351
BRCA	PIK3CA:Copy:DeepGain|Point:PF02192:missense_variant|none	0.6633	240	352
BRCA	PIK3CA:Copy:DeepGain|Point:PF02192|none:missense_variant	0.6583	236	353
BRCA	PIK3CA:Copy:DeepGain|Point:SM00142:missense_variant	0.5999	80	354
BRCA	PIK3CA:Copy:DeepGain|Point:SM00143:missense_variant	0.595	58	355
BRCA	PIK3CA:Copy:DeepGain|Point:SM00145:missense_variant	0.6341	180	356
BRCA	PIK3CA:Copy:DeepGain|Point:SM00146:missense_variant	0.6571	197	357
BRCA	PIK3CA:Copy:DeepGain|Point:none:missense_variant	0.6762	74	358
BRCA	PIK3CA:Copy:DeepGain|Point:none:(inframe_deletion|missense_variant)	0.6193	85	359
BRCA	PIK3CA:Copy:DeepGain|Point:(SM00142|SM00143):missense_variant	0.5907	89	360
BRCA	PIK3CA:Copy:DeepGain|Point:SM00142:missense_variant|SM00143	0.5998	94	361
BRCA	PIK3CA:Copy:DeepGain|Point:SM00142|SM00143:missense_variant	0.6051	89	362
BRCA	PIK3CA:Copy:DeepGain|Point:(SM00142|SM00145):missense_variant	0.6445	208	363
BRCA	PIK3CA:Copy:DeepGain|Point:SM00142|SM00145:missense_variant	0.6488	208	364
BRCA	PIK3CA:Copy:DeepGain|Point:(SM00142|SM00146):missense_variant	0.6434	224	365
BRCA	PIK3CA:Copy:DeepGain|Point:SM00142:missense_variant|SM00146	0.6477	224	366
BRCA	PIK3CA:Copy:DeepGain|Point:SM00142|SM00146:missense_variant	0.6461	224	367
BRCA	PIK3CA:Copy:DeepGain|Point:SM00142:missense_variant|none:inframe_deletion	0.5752	91	368
BRCA	PIK3CA:Copy:DeepGain|Point:(SM00142|none):missense_variant	0.5985	105	369
BRCA	PIK3CA:Copy:DeepGain|Point:SM00142:missense_variant|none	0.5683	122	370
BRCA	PIK3CA:Copy:DeepGain|Point:SM00142|none:inframe_deletion	0.5886	91	371
BRCA	PIK3CA:Copy:DeepGain|Point:SM00142|none:missense_variant	0.5819	105	372
BRCA	PIK3CA:Copy:DeepGain|Point:(SM00143|SM00145):missense_variant	0.6428	188	373
BRCA	PIK3CA:Copy:DeepGain|Point:SM00143|SM00145:missense_variant	0.6508	191	374
BRCA	PIK3CA:Copy:DeepGain|Point:(SM00143|SM00146):missense_variant	0.6525	204	375
BRCA	PIK3CA:Copy:DeepGain|Point:SM00143:missense_variant|SM00146	0.657	204	376
BRCA	PIK3CA:Copy:DeepGain|Point:SM00143|SM00146:missense_variant	0.6569	209	377
BRCA	PIK3CA:Copy:DeepGain|Point:SM00143:missense_variant|none:inframe_deletion	0.6112	69	378
BRCA	PIK3CA:Copy:DeepGain|Point:(SM00143|none):missense_variant	0.5992	82	379
BRCA	PIK3CA:Copy:DeepGain|Point:SM00143:missense_variant|none	0.5944	99	380
BRCA	PIK3CA:Copy:DeepGain|Point:SM00143|none:inframe_deletion	0.6225	74	381
BRCA	PIK3CA:Copy:DeepGain|Point:SM00143|none:missense_variant	0.5973	87	382
BRCA	PIK3CA:Copy:DeepGain|Point:(SM00145|SM00146):missense_variant	0.74	320	383
BRCA	PIK3CA:Copy:DeepGain|Point:SM00145:missense_variant|SM00146	0.7414	320	384
BRCA	PIK3CA:Copy:DeepGain|Point:SM00145:missense_variant|none:inframe_deletion	0.6427	191	385
BRCA	PIK3CA:Copy:DeepGain|Point:(SM00145|none):missense_variant	0.6482	199	386
BRCA	PIK3CA:Copy:DeepGain|Point:SM00145:missense_variant|none	0.6577	215	387
BRCA	PIK3CA:Copy:DeepGain|Point:SM00146:missense_variant|none:inframe_deletion	0.6606	208	388
BRCA	PIK3CA:Copy:DeepGain|Point:(SM00146|none):missense_variant	0.6536	215	389
BRCA	PIK3CA:Copy:DeepGain|Point:SM00146:missense_variant|none	0.6613	229	390
BRCA	PIK3CA:Copy:DeepGain|Point:SM00146|none:inframe_deletion	0.6568	208	391
BRCA	PIK3CA:Copy:DeepGain|Point:SM00146|none:missense_variant	0.6505	215	392
BRCA	PIK3CA:Copy:DeepGain|Point:10/21:542:ENSP00000263967.3:p.Glu542Lys	0.5644	92	393
BRCA	PIK3CA:Copy:DeepGain|Point:10/21:545:ENSP00000263967.3:p.Glu545Lys	0.619	112	394
BRCA	PIK3CA:Copy:DeepGain|Point:10/21:542:ENSP00000263967.3:p.Glu542Lys|545:ENSP00000263967.3:p.Glu545Lys	0.6365	155	395
BRCA	PIK3CA:Copy:DeepGain|Point:10/21:542:ENSP00000263967.3:p.Glu542Lys|545	0.6385	161	396
BRCA	PIK3CA:Copy:DeepGain|Point:10/21:542:ENSP00000263967.3:p.Glu542Lys|546	0.5661	102	397
BRCA	PIK3CA:Copy:DeepGain|Point:10/21:545:ENSP00000263967.3:p.Glu545Lys|546	0.611	122	398
BRCA	PIK3CA:Copy:DeepGain|Point:21/21:1047:ENSP00000263967.3:p.His1047Arg	0.6563	166	399
BRCA	PIK3CA:Copy:DeepGain|Point:21/21:1047:(ENSP00000263967.3:p.His1047Arg|ENSP00000263967.3:p.His1047Leu)	0.6578	179	400
BRCA	PIK3CA:Copy:DeepGain|Point:5/21:345:ENSP00000263967.3:p.Asn345Lys	0.6156	65	401
BRCA	PIK3CA:Copy:DeepGain|Point:10/21:542:ENSP00000263967.3:p.Glu542Lys|14/21:726:ENSP00000263967.3:p.Glu726Lys	0.5742	101	402
BRCA	PIK3CA:Copy:DeepGain|Point:10/21:542:ENSP00000263967.3:p.Glu542Lys|14/21	0.5785	102	403
BRCA	PIK3CA:Copy:DeepGain|Point:10/21:545|14/21:726:ENSP00000263967.3:p.Glu726Lys	0.6174	126	404
BRCA	PIK3CA:Copy:DeepGain|Point:10/21:545:ENSP00000263967.3:p.Glu545Lys|14/21:726:ENSP00000263967.3:p.Glu726Lys	0.6232	119	405
BRCA	PIK3CA:Copy:DeepGain|Point:10/21:545:ENSP00000263967.3:p.Glu545Lys|14/21	0.6126	120	406
BRCA	PIK3CA:Copy:DeepGain|Point:10/21:546|14/21:726:ENSP00000263967.3:p.Glu726Lys	0.6578	69	407
BRCA	PIK3CA:Copy:DeepGain|Point:10/21|14/21:726:ENSP00000263967.3:p.Glu726Lys	0.638	181	408
BRCA	PIK3CA:Copy:DeepGain|Point:10/21:542:ENSP00000263967.3:p.Glu542Lys|2/21	0.5752	112	409
BRCA	PIK3CA:Copy:DeepGain|Point:10/21:545:ENSP00000263967.3:p.Glu545Lys|2/21	0.64	134	410
BRCA	PIK3CA:Copy:DeepGain|Point:10/21:542:ENSP00000263967.3:p.Glu542Lys|21/21:1047	0.6694	223	411
BRCA	PIK3CA:Copy:DeepGain|Point:10/21:542:ENSP00000263967.3:p.Glu542Lys|21/21:1047:ENSP00000263967.3:p.His1047Arg	0.6792	209	412
BRCA	PIK3CA:Copy:DeepGain|Point:10/21:542:ENSP00000263967.3:p.Glu542Lys|21/21:1047:ENSP00000263967.3:p.His1047Leu	0.5627	105	413
BRCA	PIK3CA:Copy:DeepGain|Point:10/21:542:ENSP00000263967.3:p.Glu542Lys|21/21	0.6945	235	414
BRCA	PIK3CA:Copy:DeepGain|Point:10/21:545|21/21:1047:ENSP00000263967.3:p.His1047Arg	0.7085	236	415
BRCA	PIK3CA:Copy:DeepGain|Point:10/21:545|21/21:1047:ENSP00000263967.3:p.His1047Leu	0.6376	132	416
BRCA	PIK3CA:Copy:DeepGain|Point:10/21:545:ENSP00000263967.3:p.Glu545Lys|21/21:1047	0.706	243	417
BRCA	PIK3CA:Copy:DeepGain|Point:10/21:545:ENSP00000263967.3:p.Glu545Lys|21/21:1047:ENSP00000263967.3:p.His1047Arg	0.7062	229	418
BRCA	PIK3CA:Copy:DeepGain|Point:10/21:545:ENSP00000263967.3:p.Glu545Lys|21/21:1047:ENSP00000263967.3:p.His1047Leu	0.6311	125	419
BRCA	PIK3CA:Copy:DeepGain|Point:10/21:545:ENSP00000263967.3:p.Glu545Lys|21/21	0.7205	256	420
BRCA	PIK3CA:Copy:DeepGain|Point:10/21:546|21/21:1047:ENSP00000263967.3:p.His1047Arg	0.6817	175	421
BRCA	PIK3CA:Copy:DeepGain|Point:10/21:546|21/21:1047:ENSP00000263967.3:p.His1047Leu	0.6434	72	422
BRCA	PIK3CA:Copy:DeepGain|Point:10/21|21/21:1047:ENSP00000263967.3:p.His1047Arg	0.7481	290	423
BRCA	PIK3CA:Copy:DeepGain|Point:10/21|21/21:1047:ENSP00000263967.3:p.His1047Leu	0.648	188	424
BRCA	PIK3CA:Copy:DeepGain|Point:10/21:542:ENSP00000263967.3:p.Glu542Lys|5/21:345	0.5553	110	425
BRCA	PIK3CA:Copy:DeepGain|Point:10/21:542:ENSP00000263967.3:p.Glu542Lys|5/21:345:ENSP00000263967.3:p.Asn345Lys	0.5498	108	426
BRCA	PIK3CA:Copy:DeepGain|Point:10/21:542:ENSP00000263967.3:p.Glu542Lys|5/21	0.5419	113	427
BRCA	PIK3CA:Copy:DeepGain|Point:10/21:545|5/21:345:ENSP00000263967.3:p.Asn345Lys	0.631	135	428
BRCA	PIK3CA:Copy:DeepGain|Point:10/21:545:ENSP00000263967.3:p.Glu545Lys|5/21:345	0.6485	130	429
BRCA	PIK3CA:Copy:DeepGain|Point:10/21:545:ENSP00000263967.3:p.Glu545Lys|5/21:345:ENSP00000263967.3:p.Asn345Lys	0.6541	128	430
BRCA	PIK3CA:Copy:DeepGain|Point:10/21:545:ENSP00000263967.3:p.Glu545Lys|5/21	0.627	133	431
BRCA	PIK3CA:Copy:DeepGain|Point:10/21:546|5/21:345:ENSP00000263967.3:p.Asn345Lys	0.618	75	432
BRCA	PIK3CA:Copy:DeepGain|Point:10/21|5/21:345:ENSP00000263967.3:p.Asn345Lys	0.6592	191	433
BRCA	PIK3CA:Copy:DeepGain|Point:10/21:542:ENSP00000263967.3:p.Glu542Lys|8/21	0.5805	109	434
BRCA	PIK3CA:Copy:DeepGain|Point:10/21:545:ENSP00000263967.3:p.Glu545Lys|8/21	0.6214	126	435
BRCA	PIK3CA:Copy:DeepGain|Point:14/21:726:ENSP00000263967.3:p.Glu726Lys|2/21	0.6237	81	436
BRCA	PIK3CA:Copy:DeepGain|Point:14/21:726:ENSP00000263967.3:p.Glu726Lys|21/21:1047	0.6454	185	437
BRCA	PIK3CA:Copy:DeepGain|Point:14/21:726:ENSP00000263967.3:p.Glu726Lys|21/21:1047:ENSP00000263967.3:p.His1047Arg	0.6495	172	438
BRCA	PIK3CA:Copy:DeepGain|Point:14/21:726:ENSP00000263967.3:p.Glu726Lys|21/21:1047:ENSP00000263967.3:p.His1047Leu	0.6026	71	439
BRCA	PIK3CA:Copy:DeepGain|Point:14/21:726:ENSP00000263967.3:p.Glu726Lys|21/21	0.6721	198	440
BRCA	PIK3CA:Copy:DeepGain|Point:14/21|21/21:1047:ENSP00000263967.3:p.His1047Arg	0.6425	173	441
BRCA	PIK3CA:Copy:DeepGain|Point:14/21|21/21:1047:ENSP00000263967.3:p.His1047Leu	0.5991	72	442
BRCA	PIK3CA:Copy:DeepGain|Point:14/21:726:ENSP00000263967.3:p.Glu726Lys|5/21:345	0.6077	77	443
BRCA	PIK3CA:Copy:DeepGain|Point:14/21:726:ENSP00000263967.3:p.Glu726Lys|5/21:345:ENSP00000263967.3:p.Asn345Lys	0.6225	75	444
BRCA	PIK3CA:Copy:DeepGain|Point:14/21:726:ENSP00000263967.3:p.Glu726Lys|5/21	0.566	80	445
BRCA	PIK3CA:Copy:DeepGain|Point:14/21|5/21:345:ENSP00000263967.3:p.Asn345Lys	0.5851	76	446
BRCA	PIK3CA:Copy:DeepGain|Point:14/21:726:ENSP00000263967.3:p.Glu726Lys|8/21	0.6217	76	447
BRCA	PIK3CA:Copy:DeepGain|Point:2/21|21/21:1047:ENSP00000263967.3:p.His1047Arg	0.6562	186	448
BRCA	PIK3CA:Copy:DeepGain|Point:2/21|21/21:1047:ENSP00000263967.3:p.His1047Leu	0.5662	84	449
BRCA	PIK3CA:Copy:DeepGain|Point:2/21|5/21:345:ENSP00000263967.3:p.Asn345Lys	0.5816	87	450
BRCA	PIK3CA:Copy:DeepGain|Point:21/21:1047|5/21:345:ENSP00000263967.3:p.Asn345Lys	0.6781	196	451
BRCA	PIK3CA:Copy:DeepGain|Point:21/21:1047:ENSP00000263967.3:p.His1047Arg|5/21:345	0.6732	184	452
BRCA	PIK3CA:Copy:DeepGain|Point:21/21:1047:ENSP00000263967.3:p.His1047Arg|5/21:345:ENSP00000263967.3:p.Asn345Lys	0.6795	182	453
BRCA	PIK3CA:Copy:DeepGain|Point:21/21:1047:ENSP00000263967.3:p.His1047Arg|5/21	0.6763	186	454
BRCA	PIK3CA:Copy:DeepGain|Point:21/21:1047:ENSP00000263967.3:p.His1047Leu|5/21:345	0.607	80	455
BRCA	PIK3CA:Copy:DeepGain|Point:21/21:1047:ENSP00000263967.3:p.His1047Leu|5/21:345:ENSP00000263967.3:p.Asn345Lys	0.6226	78	456
BRCA	PIK3CA:Copy:DeepGain|Point:21/21:1047:ENSP00000263967.3:p.His1047Leu|5/21	0.5947	83	457
BRCA	PIK3CA:Copy:DeepGain|Point:21/21|5/21:345:ENSP00000263967.3:p.Asn345Lys	0.6851	210	458
BRCA	PIK3CA:Copy:DeepGain|Point:21/21:1047:ENSP00000263967.3:p.His1047Arg|8/21	0.6583	182	459
BRCA	PIK3CA:Copy:DeepGain|Point:21/21:1047:ENSP00000263967.3:p.His1047Leu|8/21	0.6003	79	460
BRCA	PIK3CA:Copy:DeepGain|Point:5/21:345:ENSP00000263967.3:p.Asn345Lys|8/21	0.589	82	461
BRCA	PTEN:Copy:DeepDel|Point	0.5883	110	462
BRCA	PTEN:Copy:DeepDel|Point:missense_variant	0.6188	70	463
BRCA	PTEN:Copy:DeepDel|Point:(frameshift_variant|missense_variant)	0.5129	92	464
BRCA	PTEN:Copy:DeepDel|Point:(5/9|8/9)	0.5892	84	465
BRCA	PTEN:Copy:DeepDel|Point:none	0.6278	73	466
BRCA	PTEN:Copy:DeepDel|Point:(PF00782|PF10409)	0.5402	92	467
BRCA	PTEN:Copy:DeepDel|Point:(PF00782|none)	0.6373	92	468
BRCA	PTEN:Copy:DeepDel|Point:(PF10409|none)	0.5463	92	469
BRCA	PTEN:Copy:DeepDel|Point:SM00404	0.6539	82	470
BRCA	PTEN:Copy:DeepDel|Point:none	0.4779	83	471
BRCA	PTEN:Copy:DeepDel|Point:frameshift_variant|missense_variant:5/9	0.4798	86	472
BRCA	PTEN:Copy:DeepDel|Point:PF00782:missense_variant|PF10409:frameshift_variant	0.5152	76	473
BRCA	PTEN:Copy:DeepDel|Point:PF00782:missense_variant|PF10409	0.5042	83	474
BRCA	PTEN:Copy:DeepDel|Point:PF00782|PF10409:frameshift_variant	0.5015	85	475
BRCA	PTEN:Copy:DeepDel|Point:PF00782:missense_variant|none	0.6707	84	476
BRCA	PTEN:Copy:DeepDel|Point:PF10409:frameshift_variant|none	0.5514	86	477
BRCA	PTEN:Copy:DeepDel|Point:SM00404:missense_variant|none:frameshift_variant	0.5184	79	478
BRCA	PTEN:Copy:DeepDel|Point:SM00404:missense_variant|none	0.549	95	479
BRCA	PTEN:Copy:DeepDel|Point:SM00404|none:frameshift_variant	0.5468	95	480
BRCA	ROS1:Copy:DeepGain|Point	0.5892	37	481
BRCA	ROS1:Copy:DeepGain|Point:none	0.586	33	482
BRCA	ROS1:Copy:DeepGain|Point:none	0.6314	31	483
BRCA	RUNX1:Copy:DeepGain|Point	0.5297	62	484
BRCA	RUNX1:Copy:DeepGain|Point:(frameshift_variant|missense_variant)	0.5212	50	485
BRCA	RUNX1:Copy:DeepGain|Point:none	0.5314	41	486
BRCA	RUNX1:Copy:DeepGain|Point:(PF00853|none)	0.509	62	487
BRCA	RUNX1:Copy:DeepGain|Point:PF00853|none:frameshift_variant	0.4995	48	488
BRCA	RUNX1:Copy:DeepGain|Point:none:(frameshift_variant|missense_variant)	0.5212	50	489
BRCA	SF3B1:Copy:DeepGain|Point	0.6937	34	490
BRCA	SF3B1:Copy:DeepGain|Point:missense_variant	0.7177	29	491
BRCA	SF3B1:Copy:DeepGain|Point:15/25	0.7438	20	492
BRCA	SF3B1:Copy:DeepGain|Point:none	0.7025	34	493
BRCA	SF3B1:Copy:DeepGain|Point:missense_variant:15/25	0.7438	20	494
BRCA	SF3B1:Copy:DeepGain|Point:none:missense_variant	0.7259	29	495
BRCA	SF3B1:Copy:DeepGain|Point:none:missense_variant	0.7177	29	496
BRCA	SF3B1:Copy:DeepGain|Point:15/25:700:ENSP00000335321.5:p.Lys700Glu	0.7424	20	497
BRCA_LumA	AKT1:Copy:DeepGain|Point	0.8081	26	0
BRCA_LumA	AKT1:Copy:DeepGain|Point:missense_variant	0.8466	25	1
BRCA_LumA	AKT1:Copy:DeepGain|Point:2/13	0.8388	24	2
BRCA_LumA	AKT1:Copy:DeepGain|Point:PF00169	0.8596	24	3
BRCA_LumA	AKT1:Copy:DeepGain|Point:SM00233	0.8596	24	4
BRCA_LumA	AKT1:Copy:DeepGain|Point:missense_variant:2/13	0.8553	24	5
BRCA_LumA	AKT1:Copy:DeepGain|Point:PF00169:missense_variant	0.8443	24	6
BRCA_LumA	AKT1:Copy:DeepGain|Point:SM00233:missense_variant	0.8443	24	7
BRCA_LumA	AKT1:Copy:DeepGain|Point:2/13:17:ENSP00000451828.1:p.Glu17Lys	0.8475	24	8
BRCA_LumA	CDH1:Copy:DeepDel|Point	0.7556	122	48
BRCA_LumA	CDH1:Copy:DeepDel|Point:frameshift_variant	0.7064	70	49
BRCA_LumA	CDH1:Copy:DeepDel|Point:(frameshift_variant|stop_gained)	0.7129	97	50
BRCA_LumA	CDH1:Copy:DeepDel|Point:(12/16|2/16)	0.6208	31	51
BRCA_LumA	CDH1:Copy:DeepDel|Point:PF00028	0.6527	72	52
BRCA_LumA	CDH1:Copy:DeepDel|Point:none	0.7118	49	53
BRCA_LumA	CDH1:Copy:DeepDel|Point:(PF00028|none)	0.7529	106	54
BRCA_LumA	CDH1:Copy:DeepDel|Point:none	0.7371	75	55
BRCA_LumA	CDH1:Copy:DeepDel|Point:(SM00112|none)	0.7797	115	56
BRCA_LumA	CDH1:Copy:DeepDel|Point:PF00028:frameshift_variant	0.6787	47	57
BRCA_LumA	CDH1:Copy:DeepDel|Point:PF00028:frameshift_variant|none	0.7575	81	58
BRCA_LumA	CDH1:Copy:DeepDel|Point:none:(frameshift_variant|stop_gained)	0.692	58	59
BRCA_LumA	CDH1:Copy:DeepDel|Point:(SM00112|none):frameshift_variant	0.7177	67	60
BRCA_LumA	CDH1:Copy:DeepDel|Point:SM00112:frameshift_variant|none:stop_gained	0.6663	56	61
BRCA_LumA	CDH1:Copy:DeepDel|Point:SM00112:frameshift_variant|none	0.7585	100	62
BRCA_LumA	CDH1:Copy:DeepDel|Point:SM00112|none:frameshift_variant	0.7541	82	63
BRCA_LumA	CDH1:Copy:DeepDel|Point:SM00112|none:stop_gained	0.7088	71	64
BRCA_LumA	ERBB2:Copy:DeepGain	0.8384	31	68
BRCA_LumA	ERBB2:Copy:DeepGain|Point	0.8205	47	69
BRCA_LumA	ERBB2:Copy:DeepGain|Point:missense_variant	0.798	44	70
BRCA_LumA	ERBB2:Copy:DeepGain|Point:(missense_variant|synonymous_variant)	0.8344	45	71
BRCA_LumA	ERBB2:Copy:DeepGain|Point:none	0.8223	37	72
BRCA_LumA	ERBB2:Copy:DeepGain|Point:(SM00219|none)	0.8283	47	73
BRCA_LumA	ERBB2:Copy:DeepGain|Point:(SM00219|none):missense_variant	0.789	44	74
BRCA_LumA	ERBB2:Copy:DeepGain|Point:SM00219:missense_variant|none	0.8214	47	75
BRCA_LumA	ERBB2:Copy:DeepGain|Point:SM00219|none:missense_variant	0.8041	44	76
BRCA_LumA	GATA3:Copy:DeepGain|Point	0.8869	82	82
BRCA_LumA	GATA3:Copy:DeepGain|Point:frameshift_variant	0.8602	48	83
BRCA_LumA	GATA3:Copy:DeepGain|Point:splice_acceptor_variant	0.8578	21	85
BRCA_LumA	GATA3:Copy:DeepGain|Point:(frameshift_variant|missense_variant)	0.8384	56	86
BRCA_LumA	GATA3:Copy:DeepGain|Point:(frameshift_variant|splice_acceptor_variant)	0.9052	67	87
BRCA_LumA	GATA3:Copy:DeepGain|Point:(frameshift_variant|synonymous_variant)	0.8304	49	88
BRCA_LumA	GATA3:Copy:DeepGain|Point:(missense_variant|splice_acceptor_variant)	0.8498	29	89
BRCA_LumA	GATA3:Copy:DeepGain|Point:(splice_acceptor_variant|synonymous_variant)	0.8045	22	91
BRCA_LumA	GATA3:Copy:DeepGain|Point:5/6	0.8344	22	93
BRCA_LumA	GATA3:Copy:DeepGain|Point:6/6	0.8177	38	94
BRCA_LumA	GATA3:Copy:DeepGain|Point:(3/6|5/6)	0.823	24	96
BRCA_LumA	GATA3:Copy:DeepGain|Point:(3/6|6/6)	0.7397	40	97
BRCA_LumA	GATA3:Copy:DeepGain|Point:(4/6|5/6)	0.8094	26	98
BRCA_LumA	GATA3:Copy:DeepGain|Point:(4/6|6/6)	0.8229	42	99
BRCA_LumA	GATA3:Copy:DeepGain|Point:(5/6|6/6)	0.8886	58	100
BRCA_LumA	GATA3:Copy:DeepGain|Point:PF00320	0.8196	24	101
BRCA_LumA	GATA3:Copy:DeepGain|Point:none	0.7816	61	102
BRCA_LumA	GATA3:Copy:DeepGain|Point:SM00401	0.8006	35	103
BRCA_LumA	GATA3:Copy:DeepGain|Point:none	0.7837	49	104
BRCA_LumA	GATA3:Copy:DeepGain|Point:frameshift_variant:6/6	0.8361	32	106
BRCA_LumA	GATA3:Copy:DeepGain|Point:frameshift_variant:(5/6|6/6)	0.8671	47	107
BRCA_LumA	GATA3:Copy:DeepGain|Point:splice_acceptor_variant:-	0.8579	20	109
BRCA_LumA	GATA3:Copy:DeepGain|Point:frameshift_variant:5/6|missense_variant:4/6	0.8376	20	110
BRCA_LumA	GATA3:Copy:DeepGain|Point:frameshift_variant:5/6|missense_variant	0.8586	25	112
BRCA_LumA	GATA3:Copy:DeepGain|Point:frameshift_variant:6/6|missense_variant:4/6	0.8463	35	113
BRCA_LumA	GATA3:Copy:DeepGain|Point:(frameshift_variant|missense_variant):6/6	0.8302	34	114
BRCA_LumA	GATA3:Copy:DeepGain|Point:frameshift_variant:6/6|missense_variant	0.8009	40	115
BRCA_LumA	GATA3:Copy:DeepGain|Point:frameshift_variant|missense_variant:4/6	0.8377	51	116
BRCA_LumA	GATA3:Copy:DeepGain|Point:frameshift_variant|missense_variant:6/6	0.8795	50	117
BRCA_LumA	GATA3:Copy:DeepGain|Point:frameshift_variant:5/6|splice_acceptor_variant:-	0.9067	35	118
BRCA_LumA	GATA3:Copy:DeepGain|Point:frameshift_variant:5/6|splice_acceptor_variant	0.903	36	119
BRCA_LumA	GATA3:Copy:DeepGain|Point:frameshift_variant:6/6|splice_acceptor_variant:-	0.8751	50	120
BRCA_LumA	GATA3:Copy:DeepGain|Point:frameshift_variant:6/6|splice_acceptor_variant	0.8813	51	121
BRCA_LumA	GATA3:Copy:DeepGain|Point:frameshift_variant|splice_acceptor_variant:-	0.9035	66	122
BRCA_LumA	GATA3:Copy:DeepGain|Point:frameshift_variant:6/6|synonymous_variant	0.8164	33	124
BRCA_LumA	GATA3:Copy:DeepGain|Point:missense_variant:4/6|splice_acceptor_variant:-	0.8627	23	125
BRCA_LumA	GATA3:Copy:DeepGain|Point:missense_variant:4/6|splice_acceptor_variant	0.8731	24	126
BRCA_LumA	GATA3:Copy:DeepGain|Point:missense_variant:6/6|splice_acceptor_variant:-	0.8406	22	127
BRCA_LumA	GATA3:Copy:DeepGain|Point:missense_variant:6/6|splice_acceptor_variant	0.8579	23	128
BRCA_LumA	GATA3:Copy:DeepGain|Point:missense_variant|splice_acceptor_variant:-	0.8284	28	129
BRCA_LumA	GATA3:Copy:DeepGain|Point:splice_acceptor_variant:-|synonymous_variant	0.8242	21	132
BRCA_LumA	GATA3:Copy:DeepGain|Point:4/6:294|5/6	0.8421	25	134
BRCA_LumA	GATA3:Copy:DeepGain|Point:4/6:294|6/6	0.8257	41	135
BRCA_LumA	GATA3:Copy:DeepGain|Point:PF00320:(frameshift_variant|missense_variant)	0.8106	21	137
BRCA_LumA	GATA3:Copy:DeepGain|Point:none:frameshift_variant	0.8233	34	138
BRCA_LumA	GATA3:Copy:DeepGain|Point:none:splice_acceptor_variant	0.8578	21	140
BRCA_LumA	GATA3:Copy:DeepGain|Point:none:(frameshift_variant|missense_variant)	0.7368	38	141
BRCA_LumA	GATA3:Copy:DeepGain|Point:none:(frameshift_variant|splice_acceptor_variant)	0.8819	53	142
BRCA_LumA	GATA3:Copy:DeepGain|Point:none:(missense_variant|splice_acceptor_variant)	0.7788	25	143
BRCA_LumA	GATA3:Copy:DeepGain|Point:(PF00320|none):frameshift_variant	0.8602	48	144
BRCA_LumA	GATA3:Copy:DeepGain|Point:PF00320:frameshift_variant|none:missense_variant	0.8523	20	145
BRCA_LumA	GATA3:Copy:DeepGain|Point:PF00320:frameshift_variant|none:splice_acceptor_variant	0.8977	35	146
BRCA_LumA	GATA3:Copy:DeepGain|Point:PF00320:frameshift_variant|none	0.8666	75	147
BRCA_LumA	GATA3:Copy:DeepGain|Point:PF00320:missense_variant|none:frameshift_variant	0.8173	39	148
BRCA_LumA	GATA3:Copy:DeepGain|Point:PF00320:missense_variant|none:splice_acceptor_variant	0.8719	26	150
BRCA_LumA	GATA3:Copy:DeepGain|Point:PF00320:missense_variant|none	0.8107	65	151
BRCA_LumA	GATA3:Copy:DeepGain|Point:PF00320|none:frameshift_variant	0.834	56	152
BRCA_LumA	GATA3:Copy:DeepGain|Point:PF00320|none:missense_variant	0.8457	27	153
BRCA_LumA	GATA3:Copy:DeepGain|Point:PF00320|none:splice_acceptor_variant	0.8975	43	154
BRCA_LumA	GATA3:Copy:DeepGain|Point:SM00401:frameshift_variant	0.8068	25	155
BRCA_LumA	GATA3:Copy:DeepGain|Point:SM00401:(frameshift_variant|missense_variant)	0.7958	31	157
BRCA_LumA	GATA3:Copy:DeepGain|Point:none:frameshift_variant	0.9377	25	158
BRCA_LumA	GATA3:Copy:DeepGain|Point:none:splice_acceptor_variant	0.8578	21	159
BRCA_LumA	GATA3:Copy:DeepGain|Point:none:(frameshift_variant|missense_variant)	0.8548	27	160
BRCA_LumA	GATA3:Copy:DeepGain|Point:none:(frameshift_variant|splice_acceptor_variant)	0.8661	44	161
BRCA_LumA	GATA3:Copy:DeepGain|Point:none:(missense_variant|splice_acceptor_variant)	0.7968	23	162
BRCA_LumA	GATA3:Copy:DeepGain|Point:(SM00401|none):frameshift_variant	0.8602	48	163
BRCA_LumA	GATA3:Copy:DeepGain|Point:SM00401:frameshift_variant|none:missense_variant	0.8231	27	164
BRCA_LumA	GATA3:Copy:DeepGain|Point:SM00401:frameshift_variant|none:splice_acceptor_variant	0.9116	44	165
BRCA_LumA	GATA3:Copy:DeepGain|Point:SM00401:frameshift_variant|none	0.8771	72	166
BRCA_LumA	GATA3:Copy:DeepGain|Point:SM00401:missense_variant|none:frameshift_variant	0.882	31	167
BRCA_LumA	GATA3:Copy:DeepGain|Point:SM00401:missense_variant|none:splice_acceptor_variant	0.8828	27	169
BRCA_LumA	GATA3:Copy:DeepGain|Point:SM00401:missense_variant|none	0.7814	55	170
BRCA_LumA	GATA3:Copy:DeepGain|Point:SM00401|none:frameshift_variant	0.84	58	171
BRCA_LumA	GATA3:Copy:DeepGain|Point:SM00401|none:missense_variant	0.8274	37	172
BRCA_LumA	GATA3:Copy:DeepGain|Point:SM00401|none:splice_acceptor_variant	0.9215	54	173
BRCA_LumA	GATA3:Copy:DeepGain|Point:-:-:-	0.8622	20	174
BRCA_LumA	GATA3:Copy:DeepGain|Point:-:-:-|3/6	0.7729	22	175
BRCA_LumA	GATA3:Copy:DeepGain|Point:-:-:-|4/6:294	0.8578	23	176
BRCA_LumA	GATA3:Copy:DeepGain|Point:-:-:-|4/6:294:ENSP00000368632.3:p.Met294Lys	0.8608	23	177
BRCA_LumA	GATA3:Copy:DeepGain|Point:-:-:-|4/6	0.8484	24	178
BRCA_LumA	GATA3:Copy:DeepGain|Point:-:-:-|5/6	0.9215	40	179
BRCA_LumA	GATA3:Copy:DeepGain|Point:-:-:-|6/6	0.8376	56	180
BRCA_LumA	GATA3:Copy:DeepGain|Point:4/6:294:ENSP00000368632.3:p.Met294Lys|5/6	0.8257	25	182
BRCA_LumA	GATA3:Copy:DeepGain|Point:4/6:294:ENSP00000368632.3:p.Met294Lys|6/6	0.8301	41	183
BRCA_LumA	MAP2K4:Copy:DeepDel|Point	0.7093	45	186
BRCA_LumA	MAP2K4:Copy:DeepDel|Point:(frameshift_variant|missense_variant)	0.6465	32	187
BRCA_LumA	MAP2K4:Copy:DeepDel|Point:PF00069	0.7329	38	188
BRCA_LumA	MAP2K4:Copy:DeepDel|Point:SM00220	0.7329	38	189
BRCA_LumA	MAP2K4:Copy:DeepDel|Point:PF00069:missense_variant|none	0.6462	33	190
BRCA_LumA	MAP2K4:Copy:DeepDel|Point:SM00220:missense_variant|none	0.6462	33	191
BRCA_LumA	NCOR1:Copy:DeepDel|Point	0.6455	37	192
BRCA_LumA	NCOR1:Copy:DeepDel|Point:none	0.6358	37	194
BRCA_LumA	NCOR1:Copy:DeepDel|Point:none	0.614	37	195
BRCA_LumA	NF1:Copy:DeepGain|Point	0.6068	32	198
BRCA_LumA	NF1:Copy:DeepGain|Point:(missense_variant|stop_gained)	0.6253	22	200
BRCA_LumA	NF1:Copy:DeepGain|Point:none	0.6286	30	203
BRCA_LumA	NF1:Copy:DeepGain|Point:none	0.592	27	204
BRCA_LumA	PIK3CA:Copy:DeepGain|Point	0.7072	241	244
BRCA_LumA	PIK3CA:Copy:DeepGain|Point:missense_variant	0.7082	231	245
BRCA_LumA	PIK3CA:Copy:DeepGain|Point:(inframe_deletion|missense_variant)	0.699	241	246
BRCA_LumA	PIK3CA:Copy:DeepGain|Point:10/21	0.6319	102	247
BRCA_LumA	PIK3CA:Copy:DeepGain|Point:2/21	0.5443	22	248
BRCA_LumA	PIK3CA:Copy:DeepGain|Point:21/21	0.6835	113	249
BRCA_LumA	PIK3CA:Copy:DeepGain|Point:5/21	0.5465	28	250
BRCA_LumA	PIK3CA:Copy:DeepGain|Point:(10/21|14/21)	0.6256	106	251
BRCA_LumA	PIK3CA:Copy:DeepGain|Point:(10/21|2/21)	0.6375	113	252
BRCA_LumA	PIK3CA:Copy:DeepGain|Point:(10/21|21/21)	0.7275	199	253
BRCA_LumA	PIK3CA:Copy:DeepGain|Point:(10/21|5/21)	0.6523	119	254
BRCA_LumA	PIK3CA:Copy:DeepGain|Point:(10/21|8/21)	0.6428	112	255
BRCA_LumA	PIK3CA:Copy:DeepGain|Point:(14/21|2/21)	0.5651	29	256
BRCA_LumA	PIK3CA:Copy:DeepGain|Point:(14/21|21/21)	0.6636	117	257
BRCA_LumA	PIK3CA:Copy:DeepGain|Point:(14/21|5/21)	0.5416	35	258
BRCA_LumA	PIK3CA:Copy:DeepGain|Point:(14/21|8/21)	0.6252	30	259
BRCA_LumA	PIK3CA:Copy:DeepGain|Point:(2/21|21/21)	0.6568	123	260
BRCA_LumA	PIK3CA:Copy:DeepGain|Point:(2/21|5/21)	0.4918	39	261
BRCA_LumA	PIK3CA:Copy:DeepGain|Point:(2/21|8/21)	0.5402	34	262
BRCA_LumA	PIK3CA:Copy:DeepGain|Point:(21/21|5/21)	0.6876	129	263
BRCA_LumA	PIK3CA:Copy:DeepGain|Point:(21/21|8/21)	0.6742	124	264
BRCA_LumA	PIK3CA:Copy:DeepGain|Point:(5/21|8/21)	0.5483	40	265
BRCA_LumA	PIK3CA:Copy:DeepGain|Point:PF00792	0.7068	27	266
BRCA_LumA	PIK3CA:Copy:DeepGain|Point:none	0.669	141	268
BRCA_LumA	PIK3CA:Copy:DeepGain|Point:(PF00792|PF02192)	0.6697	31	269
BRCA_LumA	PIK3CA:Copy:DeepGain|Point:(PF00792|none)	0.6612	154	270
BRCA_LumA	PIK3CA:Copy:DeepGain|Point:(PF02192|none)	0.6682	144	271
BRCA_LumA	PIK3CA:Copy:DeepGain|Point:SM00142	0.5811	35	272
BRCA_LumA	PIK3CA:Copy:DeepGain|Point:SM00146	0.6618	115	274
BRCA_LumA	PIK3CA:Copy:DeepGain|Point:none	0.6615	38	275
BRCA_LumA	PIK3CA:Copy:DeepGain|Point:(SM00142|SM00143)	0.577	39	276
BRCA_LumA	PIK3CA:Copy:DeepGain|Point:(SM00142|SM00146)	0.6648	136	277
BRCA_LumA	PIK3CA:Copy:DeepGain|Point:(SM00142|none)	0.5933	62	278
BRCA_LumA	PIK3CA:Copy:DeepGain|Point:(SM00143|SM00146)	0.6684	118	279
BRCA_LumA	PIK3CA:Copy:DeepGain|Point:(SM00143|none)	0.6063	42	280
BRCA_LumA	PIK3CA:Copy:DeepGain|Point:(SM00146|none)	0.6686	136	281
BRCA_LumA	PIK3CA:Copy:DeepGain|Point:missense_variant:10/21	0.6319	102	282
BRCA_LumA	PIK3CA:Copy:DeepGain|Point:missense_variant:21/21	0.6731	113	284
BRCA_LumA	PIK3CA:Copy:DeepGain|Point:missense_variant:5/21	0.5485	28	285
BRCA_LumA	PIK3CA:Copy:DeepGain|Point:missense_variant:(10/21|14/21)	0.6256	106	286
BRCA_LumA	PIK3CA:Copy:DeepGain|Point:missense_variant:(10/21|2/21)	0.6354	107	287
BRCA_LumA	PIK3CA:Copy:DeepGain|Point:missense_variant:(10/21|21/21)	0.717	199	288
BRCA_LumA	PIK3CA:Copy:DeepGain|Point:missense_variant:(10/21|5/21)	0.6541	119	289
BRCA_LumA	PIK3CA:Copy:DeepGain|Point:missense_variant:(10/21|8/21)	0.6446	108	290
BRCA_LumA	PIK3CA:Copy:DeepGain|Point:missense_variant:(14/21|2/21)	0.6582	23	291
BRCA_LumA	PIK3CA:Copy:DeepGain|Point:missense_variant:(14/21|21/21)	0.6563	117	292
BRCA_LumA	PIK3CA:Copy:DeepGain|Point:missense_variant:(14/21|5/21)	0.5447	35	293
BRCA_LumA	PIK3CA:Copy:DeepGain|Point:missense_variant:(14/21|8/21)	0.6412	26	294
BRCA_LumA	PIK3CA:Copy:DeepGain|Point:missense_variant:(2/21|21/21)	0.6551	117	295
BRCA_LumA	PIK3CA:Copy:DeepGain|Point:missense_variant:(2/21|5/21)	0.5255	33	296
BRCA_LumA	PIK3CA:Copy:DeepGain|Point:missense_variant:(2/21|8/21)	0.6099	24	297
BRCA_LumA	PIK3CA:Copy:DeepGain|Point:missense_variant:(21/21|5/21)	0.668	129	298
BRCA_LumA	PIK3CA:Copy:DeepGain|Point:missense_variant:(21/21|8/21)	0.6565	120	299
BRCA_LumA	PIK3CA:Copy:DeepGain|Point:missense_variant:(5/21|8/21)	0.5214	36	300
BRCA_LumA	PIK3CA:Copy:DeepGain|Point:inframe_deletion|missense_variant:10/21	0.6417	112	301
BRCA_LumA	PIK3CA:Copy:DeepGain|Point:inframe_deletion|missense_variant:14/21	0.6217	28	302
BRCA_LumA	PIK3CA:Copy:DeepGain|Point:inframe_deletion|missense_variant:2/21	0.6057	26	303
BRCA_LumA	PIK3CA:Copy:DeepGain|Point:inframe_deletion|missense_variant:21/21	0.6664	123	304
BRCA_LumA	PIK3CA:Copy:DeepGain|Point:inframe_deletion|missense_variant:5/21	0.5241	38	305
BRCA_LumA	PIK3CA:Copy:DeepGain|Point:inframe_deletion|missense_variant:8/21	0.5605	29	306
BRCA_LumA	PIK3CA:Copy:DeepGain|Point:10/21:545	0.6422	63	307
BRCA_LumA	PIK3CA:Copy:DeepGain|Point:10/21:(545|546)	0.6168	71	308
BRCA_LumA	PIK3CA:Copy:DeepGain|Point:21/21:1047	0.66	104	309
BRCA_LumA	PIK3CA:Copy:DeepGain|Point:5/21:345	0.5955	26	310
BRCA_LumA	PIK3CA:Copy:DeepGain|Point:10/21:545|14/21	0.6471	68	311
BRCA_LumA	PIK3CA:Copy:DeepGain|Point:10/21:546|14/21	0.5842	26	312
BRCA_LumA	PIK3CA:Copy:DeepGain|Point:10/21:545|2/21	0.6422	74	313
BRCA_LumA	PIK3CA:Copy:DeepGain|Point:10/21:546|2/21	0.5635	30	314
BRCA_LumA	PIK3CA:Copy:DeepGain|Point:10/21:545|21/21:1047	0.7165	156	315
BRCA_LumA	PIK3CA:Copy:DeepGain|Point:10/21:545|21/21	0.722	165	316
BRCA_LumA	PIK3CA:Copy:DeepGain|Point:10/21:546|21/21:1047	0.678	111	317
BRCA_LumA	PIK3CA:Copy:DeepGain|Point:10/21:546|21/21	0.6903	119	318
BRCA_LumA	PIK3CA:Copy:DeepGain|Point:10/21|21/21:1047	0.7218	193	319
BRCA_LumA	PIK3CA:Copy:DeepGain|Point:10/21:545|5/21:345	0.665	78	320
BRCA_LumA	PIK3CA:Copy:DeepGain|Point:10/21:545|5/21	0.6674	80	321
BRCA_LumA	PIK3CA:Copy:DeepGain|Point:10/21:546|5/21:345	0.5537	34	322
BRCA_LumA	PIK3CA:Copy:DeepGain|Point:10/21:546|5/21	0.537	36	323
BRCA_LumA	PIK3CA:Copy:DeepGain|Point:10/21|5/21:345	0.652	117	324
BRCA_LumA	PIK3CA:Copy:DeepGain|Point:10/21:545|8/21	0.6591	73	325
BRCA_LumA	PIK3CA:Copy:DeepGain|Point:10/21:546|8/21	0.606	31	326
BRCA_LumA	PIK3CA:Copy:DeepGain|Point:14/21|21/21:1047	0.6525	108	327
BRCA_LumA	PIK3CA:Copy:DeepGain|Point:14/21|5/21:345	0.5735	33	328
BRCA_LumA	PIK3CA:Copy:DeepGain|Point:2/21|21/21:1047	0.6366	114	329
BRCA_LumA	PIK3CA:Copy:DeepGain|Point:2/21|5/21:345	0.481	37	330
BRCA_LumA	PIK3CA:Copy:DeepGain|Point:21/21:1047|5/21:345	0.6764	119	331
BRCA_LumA	PIK3CA:Copy:DeepGain|Point:21/21:1047|5/21	0.6808	120	332
BRCA_LumA	PIK3CA:Copy:DeepGain|Point:21/21|5/21:345	0.6852	128	333
BRCA_LumA	PIK3CA:Copy:DeepGain|Point:21/21:1047|8/21	0.6598	115	334
BRCA_LumA	PIK3CA:Copy:DeepGain|Point:5/21:345|8/21	0.5478	38	335
BRCA_LumA	PIK3CA:Copy:DeepGain|Point:PF00613:missense_variant	0.6314	104	336
BRCA_LumA	PIK3CA:Copy:DeepGain|Point:none:missense_variant	0.6599	136	338
BRCA_LumA	PIK3CA:Copy:DeepGain|Point:(PF00613|PF00792):missense_variant	0.6472	112	339
BRCA_LumA	PIK3CA:Copy:DeepGain|Point:PF00613:missense_variant|PF00792	0.6558	117	340
BRCA_LumA	PIK3CA:Copy:DeepGain|Point:(PF00613|PF02192):missense_variant	0.6384	107	341
BRCA_LumA	PIK3CA:Copy:DeepGain|Point:PF00613:missense_variant|PF02192	0.6486	108	342
BRCA_LumA	PIK3CA:Copy:DeepGain|Point:(PF00613|none):missense_variant	0.7199	222	343
BRCA_LumA	PIK3CA:Copy:DeepGain|Point:PF00613:missense_variant|none	0.7221	227	344
BRCA_LumA	PIK3CA:Copy:DeepGain|Point:(PF00792|PF02192):missense_variant	0.6683	25	345
BRCA_LumA	PIK3CA:Copy:DeepGain|Point:PF00792:missense_variant|PF02192	0.6547	26	346
BRCA_LumA	PIK3CA:Copy:DeepGain|Point:PF00792|PF02192:missense_variant	0.6647	30	347
BRCA_LumA	PIK3CA:Copy:DeepGain|Point:(PF00792|none):missense_variant	0.6575	145	348
BRCA_LumA	PIK3CA:Copy:DeepGain|Point:PF00792:missense_variant|none	0.6496	150	349
BRCA_LumA	PIK3CA:Copy:DeepGain|Point:PF00792|none:missense_variant	0.6518	149	350
BRCA_LumA	PIK3CA:Copy:DeepGain|Point:(PF02192|none):missense_variant	0.6528	138	351
BRCA_LumA	PIK3CA:Copy:DeepGain|Point:PF02192:missense_variant|none	0.6633	143	352
BRCA_LumA	PIK3CA:Copy:DeepGain|Point:PF02192|none:missense_variant	0.648	139	353
BRCA_LumA	PIK3CA:Copy:DeepGain|Point:SM00142:missense_variant	0.5853	35	354
BRCA_LumA	PIK3CA:Copy:DeepGain|Point:SM00145:missense_variant	0.6314	104	356
BRCA_LumA	PIK3CA:Copy:DeepGain|Point:SM00146:missense_variant	0.6638	115	357
BRCA_LumA	PIK3CA:Copy:DeepGain|Point:none:missense_variant	0.6894	27	358
BRCA_LumA	PIK3CA:Copy:DeepGain|Point:none:(inframe_deletion|missense_variant)	0.6326	36	359
BRCA_LumA	PIK3CA:Copy:DeepGain|Point:(SM00142|SM00143):missense_variant	0.5763	38	360
BRCA_LumA	PIK3CA:Copy:DeepGain|Point:SM00142:missense_variant|SM00143	0.5744	39	361
BRCA_LumA	PIK3CA:Copy:DeepGain|Point:SM00142|SM00143:missense_variant	0.593	38	362
BRCA_LumA	PIK3CA:Copy:DeepGain|Point:(SM00142|SM00145):missense_variant	0.6429	126	363
BRCA_LumA	PIK3CA:Copy:DeepGain|Point:SM00142|SM00145:missense_variant	0.6442	126	364
BRCA_LumA	PIK3CA:Copy:DeepGain|Point:(SM00142|SM00146):missense_variant	0.6491	136	365
BRCA_LumA	PIK3CA:Copy:DeepGain|Point:SM00142:missense_variant|SM00146	0.6639	136	366
BRCA_LumA	PIK3CA:Copy:DeepGain|Point:SM00142|SM00146:missense_variant	0.654	136	367
BRCA_LumA	PIK3CA:Copy:DeepGain|Point:SM00142:missense_variant|none:inframe_deletion	0.5488	44	368
BRCA_LumA	PIK3CA:Copy:DeepGain|Point:(SM00142|none):missense_variant	0.6138	51	369
BRCA_LumA	PIK3CA:Copy:DeepGain|Point:SM00142:missense_variant|none	0.5967	62	370
BRCA_LumA	PIK3CA:Copy:DeepGain|Point:SM00142|none:inframe_deletion	0.5664	44	371
BRCA_LumA	PIK3CA:Copy:DeepGain|Point:SM00142|none:missense_variant	0.6026	51	372
BRCA_LumA	PIK3CA:Copy:DeepGain|Point:(SM00143|SM00145):missense_variant	0.6384	107	373
BRCA_LumA	PIK3CA:Copy:DeepGain|Point:SM00143|SM00145:missense_variant	0.6486	108	374
BRCA_LumA	PIK3CA:Copy:DeepGain|Point:(SM00143|SM00146):missense_variant	0.6539	117	375
BRCA_LumA	PIK3CA:Copy:DeepGain|Point:SM00143:missense_variant|SM00146	0.6654	117	376
BRCA_LumA	PIK3CA:Copy:DeepGain|Point:SM00143|SM00146:missense_variant	0.6519	118	377
BRCA_LumA	PIK3CA:Copy:DeepGain|Point:SM00143:missense_variant|none:inframe_deletion	0.6006	23	378
BRCA_LumA	PIK3CA:Copy:DeepGain|Point:(SM00143|none):missense_variant	0.6601	30	379
BRCA_LumA	PIK3CA:Copy:DeepGain|Point:SM00143:missense_variant|none	0.6148	41	380
BRCA_LumA	PIK3CA:Copy:DeepGain|Point:SM00143|none:inframe_deletion	0.5975	24	381
BRCA_LumA	PIK3CA:Copy:DeepGain|Point:SM00143|none:missense_variant	0.6243	31	382
BRCA_LumA	PIK3CA:Copy:DeepGain|Point:(SM00145|SM00146):missense_variant	0.7095	202	383
BRCA_LumA	PIK3CA:Copy:DeepGain|Point:SM00145:missense_variant|SM00146	0.7143	202	384
BRCA_LumA	PIK3CA:Copy:DeepGain|Point:SM00145:missense_variant|none:inframe_deletion	0.6277	113	385
BRCA_LumA	PIK3CA:Copy:DeepGain|Point:(SM00145|none):missense_variant	0.6254	116	386
BRCA_LumA	PIK3CA:Copy:DeepGain|Point:SM00145:missense_variant|none	0.6266	127	387
BRCA_LumA	PIK3CA:Copy:DeepGain|Point:SM00146:missense_variant|none:inframe_deletion	0.6551	124	388
BRCA_LumA	PIK3CA:Copy:DeepGain|Point:(SM00146|none):missense_variant	0.6497	127	389
BRCA_LumA	PIK3CA:Copy:DeepGain|Point:SM00146:missense_variant|none	0.6589	136	390
BRCA_LumA	PIK3CA:Copy:DeepGain|Point:SM00146|none:inframe_deletion	0.659	124	391
BRCA_LumA	PIK3CA:Copy:DeepGain|Point:SM00146|none:missense_variant	0.6523	127	392
BRCA_LumA	PIK3CA:Copy:DeepGain|Point:10/21:542:ENSP00000263967.3:p.Glu542Lys	0.5529	41	393
BRCA_LumA	PIK3CA:Copy:DeepGain|Point:10/21:545:ENSP00000263967.3:p.Glu545Lys	0.6557	56	394
BRCA_LumA	PIK3CA:Copy:DeepGain|Point:10/21:542:ENSP00000263967.3:p.Glu542Lys|545:ENSP00000263967.3:p.Glu545Lys	0.6563	86	395
BRCA_LumA	PIK3CA:Copy:DeepGain|Point:10/21:542:ENSP00000263967.3:p.Glu542Lys|545	0.6528	92	396
BRCA_LumA	PIK3CA:Copy:DeepGain|Point:10/21:542:ENSP00000263967.3:p.Glu542Lys|546	0.5307	49	397
BRCA_LumA	PIK3CA:Copy:DeepGain|Point:10/21:545:ENSP00000263967.3:p.Glu545Lys|546	0.6325	64	398
BRCA_LumA	PIK3CA:Copy:DeepGain|Point:21/21:1047:ENSP00000263967.3:p.His1047Arg	0.6753	93	399
BRCA_LumA	PIK3CA:Copy:DeepGain|Point:21/21:1047:(ENSP00000263967.3:p.His1047Arg|ENSP00000263967.3:p.His1047Leu)	0.6598	103	400
BRCA_LumA	PIK3CA:Copy:DeepGain|Point:5/21:345:ENSP00000263967.3:p.Asn345Lys	0.6057	24	401
BRCA_LumA	PIK3CA:Copy:DeepGain|Point:10/21:542:ENSP00000263967.3:p.Glu542Lys|14/21:726:ENSP00000263967.3:p.Glu726Lys	0.5795	46	402
BRCA_LumA	PIK3CA:Copy:DeepGain|Point:10/21:542:ENSP00000263967.3:p.Glu542Lys|14/21	0.5779	47	403
BRCA_LumA	PIK3CA:Copy:DeepGain|Point:10/21:545|14/21:726:ENSP00000263967.3:p.Glu726Lys	0.641	67	404
BRCA_LumA	PIK3CA:Copy:DeepGain|Point:10/21:545:ENSP00000263967.3:p.Glu545Lys|14/21:726:ENSP00000263967.3:p.Glu726Lys	0.6574	60	405
BRCA_LumA	PIK3CA:Copy:DeepGain|Point:10/21:545:ENSP00000263967.3:p.Glu545Lys|14/21	0.654	61	406
BRCA_LumA	PIK3CA:Copy:DeepGain|Point:10/21:546|14/21:726:ENSP00000263967.3:p.Glu726Lys	0.5993	25	407
BRCA_LumA	PIK3CA:Copy:DeepGain|Point:10/21|14/21:726:ENSP00000263967.3:p.Glu726Lys	0.6315	105	408
BRCA_LumA	PIK3CA:Copy:DeepGain|Point:10/21:542:ENSP00000263967.3:p.Glu542Lys|2/21	0.5136	52	409
BRCA_LumA	PIK3CA:Copy:DeepGain|Point:10/21:545:ENSP00000263967.3:p.Glu545Lys|2/21	0.6595	67	410
BRCA_LumA	PIK3CA:Copy:DeepGain|Point:10/21:542:ENSP00000263967.3:p.Glu542Lys|21/21:1047	0.6535	134	411
BRCA_LumA	PIK3CA:Copy:DeepGain|Point:10/21:542:ENSP00000263967.3:p.Glu542Lys|21/21:1047:ENSP00000263967.3:p.His1047Arg	0.6754	123	412
BRCA_LumA	PIK3CA:Copy:DeepGain|Point:10/21:542:ENSP00000263967.3:p.Glu542Lys|21/21:1047:ENSP00000263967.3:p.His1047Leu	0.5253	51	413
BRCA_LumA	PIK3CA:Copy:DeepGain|Point:10/21:542:ENSP00000263967.3:p.Glu542Lys|21/21	0.6769	141	414
BRCA_LumA	PIK3CA:Copy:DeepGain|Point:10/21:545|21/21:1047:ENSP00000263967.3:p.His1047Arg	0.7209	145	415
BRCA_LumA	PIK3CA:Copy:DeepGain|Point:10/21:545|21/21:1047:ENSP00000263967.3:p.His1047Leu	0.6517	73	416
BRCA_LumA	PIK3CA:Copy:DeepGain|Point:10/21:545:ENSP00000263967.3:p.Glu545Lys|21/21:1047	0.703	149	417
BRCA_LumA	PIK3CA:Copy:DeepGain|Point:10/21:545:ENSP00000263967.3:p.Glu545Lys|21/21:1047:ENSP00000263967.3:p.His1047Arg	0.7148	138	418
BRCA_LumA	PIK3CA:Copy:DeepGain|Point:10/21:545:ENSP00000263967.3:p.Glu545Lys|21/21:1047:ENSP00000263967.3:p.His1047Leu	0.6583	66	419
BRCA_LumA	PIK3CA:Copy:DeepGain|Point:10/21:545:ENSP00000263967.3:p.Glu545Lys|21/21	0.7195	158	420
BRCA_LumA	PIK3CA:Copy:DeepGain|Point:10/21:546|21/21:1047:ENSP00000263967.3:p.His1047Arg	0.697	100	421
BRCA_LumA	PIK3CA:Copy:DeepGain|Point:10/21:546|21/21:1047:ENSP00000263967.3:p.His1047Leu	0.6065	29	422
BRCA_LumA	PIK3CA:Copy:DeepGain|Point:10/21|21/21:1047:ENSP00000263967.3:p.His1047Arg	0.7349	182	423
BRCA_LumA	PIK3CA:Copy:DeepGain|Point:10/21|21/21:1047:ENSP00000263967.3:p.His1047Leu	0.6327	112	424
BRCA_LumA	PIK3CA:Copy:DeepGain|Point:10/21:542:ENSP00000263967.3:p.Glu542Lys|5/21:345	0.5428	56	425
BRCA_LumA	PIK3CA:Copy:DeepGain|Point:10/21:542:ENSP00000263967.3:p.Glu542Lys|5/21:345:ENSP00000263967.3:p.Asn345Lys	0.5375	54	426
BRCA_LumA	PIK3CA:Copy:DeepGain|Point:10/21:542:ENSP00000263967.3:p.Glu542Lys|5/21	0.5324	58	427
BRCA_LumA	PIK3CA:Copy:DeepGain|Point:10/21:545|5/21:345:ENSP00000263967.3:p.Asn345Lys	0.6841	76	428
BRCA_LumA	PIK3CA:Copy:DeepGain|Point:10/21:545:ENSP00000263967.3:p.Glu545Lys|5/21:345	0.6937	71	429
BRCA_LumA	PIK3CA:Copy:DeepGain|Point:10/21:545:ENSP00000263967.3:p.Glu545Lys|5/21:345:ENSP00000263967.3:p.Asn345Lys	0.7084	69	430
BRCA_LumA	PIK3CA:Copy:DeepGain|Point:10/21:545:ENSP00000263967.3:p.Glu545Lys|5/21	0.6714	73	431
BRCA_LumA	PIK3CA:Copy:DeepGain|Point:10/21:546|5/21:345:ENSP00000263967.3:p.Asn345Lys	0.5831	32	432
BRCA_LumA	PIK3CA:Copy:DeepGain|Point:10/21|5/21:345:ENSP00000263967.3:p.Asn345Lys	0.6641	115	433
BRCA_LumA	PIK3CA:Copy:DeepGain|Point:10/21:542:ENSP00000263967.3:p.Glu542Lys|8/21	0.5797	53	434
BRCA_LumA	PIK3CA:Copy:DeepGain|Point:10/21:545:ENSP00000263967.3:p.Glu545Lys|8/21	0.6424	66	435
BRCA_LumA	PIK3CA:Copy:DeepGain|Point:14/21:726:ENSP00000263967.3:p.Glu726Lys|2/21	0.6062	28	436
BRCA_LumA	PIK3CA:Copy:DeepGain|Point:14/21:726:ENSP00000263967.3:p.Glu726Lys|21/21:1047	0.6481	107	437
BRCA_LumA	PIK3CA:Copy:DeepGain|Point:14/21:726:ENSP00000263967.3:p.Glu726Lys|21/21:1047:ENSP00000263967.3:p.His1047Arg	0.6684	96	438
BRCA_LumA	PIK3CA:Copy:DeepGain|Point:14/21:726:ENSP00000263967.3:p.Glu726Lys|21/21:1047:ENSP00000263967.3:p.His1047Leu	0.5798	27	439
BRCA_LumA	PIK3CA:Copy:DeepGain|Point:14/21:726:ENSP00000263967.3:p.Glu726Lys|21/21	0.6745	116	440
BRCA_LumA	PIK3CA:Copy:DeepGain|Point:14/21|21/21:1047:ENSP00000263967.3:p.His1047Arg	0.6602	97	441
BRCA_LumA	PIK3CA:Copy:DeepGain|Point:14/21|21/21:1047:ENSP00000263967.3:p.His1047Leu	0.5887	28	442
BRCA_LumA	PIK3CA:Copy:DeepGain|Point:14/21:726:ENSP00000263967.3:p.Glu726Lys|5/21:345	0.5966	32	443
BRCA_LumA	PIK3CA:Copy:DeepGain|Point:14/21:726:ENSP00000263967.3:p.Glu726Lys|5/21:345:ENSP00000263967.3:p.Asn345Lys	0.607	30	444
BRCA_LumA	PIK3CA:Copy:DeepGain|Point:14/21:726:ENSP00000263967.3:p.Glu726Lys|5/21	0.5326	34	445
BRCA_LumA	PIK3CA:Copy:DeepGain|Point:14/21|5/21:345:ENSP00000263967.3:p.Asn345Lys	0.5759	31	446
BRCA_LumA	PIK3CA:Copy:DeepGain|Point:14/21:726:ENSP00000263967.3:p.Glu726Lys|8/21	0.6153	29	447
BRCA_LumA	PIK3CA:Copy:DeepGain|Point:2/21|21/21:1047:ENSP00000263967.3:p.His1047Arg	0.6586	103	448
BRCA_LumA	PIK3CA:Copy:DeepGain|Point:2/21|21/21:1047:ENSP00000263967.3:p.His1047Leu	0.4971	32	449
BRCA_LumA	PIK3CA:Copy:DeepGain|Point:2/21|5/21:345:ENSP00000263967.3:p.Asn345Lys	0.5135	35	450
BRCA_LumA	PIK3CA:Copy:DeepGain|Point:21/21:1047|5/21:345:ENSP00000263967.3:p.Asn345Lys	0.6805	117	451
BRCA_LumA	PIK3CA:Copy:DeepGain|Point:21/21:1047:ENSP00000263967.3:p.His1047Arg|5/21:345	0.6906	108	452
BRCA_LumA	PIK3CA:Copy:DeepGain|Point:21/21:1047:ENSP00000263967.3:p.His1047Arg|5/21:345:ENSP00000263967.3:p.Asn345Lys	0.6974	106	453
BRCA_LumA	PIK3CA:Copy:DeepGain|Point:21/21:1047:ENSP00000263967.3:p.His1047Arg|5/21	0.6956	109	454
BRCA_LumA	PIK3CA:Copy:DeepGain|Point:21/21:1047:ENSP00000263967.3:p.His1047Leu|5/21:345	0.5902	36	455
BRCA_LumA	PIK3CA:Copy:DeepGain|Point:21/21:1047:ENSP00000263967.3:p.His1047Leu|5/21:345:ENSP00000263967.3:p.Asn345Lys	0.6013	34	456
BRCA_LumA	PIK3CA:Copy:DeepGain|Point:21/21:1047:ENSP00000263967.3:p.His1047Leu|5/21	0.5807	38	457
BRCA_LumA	PIK3CA:Copy:DeepGain|Point:21/21|5/21:345:ENSP00000263967.3:p.Asn345Lys	0.6962	126	458
BRCA_LumA	PIK3CA:Copy:DeepGain|Point:21/21:1047:ENSP00000263967.3:p.His1047Arg|8/21	0.6762	104	459
BRCA_LumA	PIK3CA:Copy:DeepGain|Point:21/21:1047:ENSP00000263967.3:p.His1047Leu|8/21	0.5818	33	460
BRCA_LumA	PIK3CA:Copy:DeepGain|Point:5/21:345:ENSP00000263967.3:p.Asn345Lys|8/21	0.5622	36	461
BRCA_LumA	PTEN:Copy:DeepDel|Point	0.5481	40	462
BRCA_LumA	PTEN:Copy:DeepDel|Point:missense_variant	0.5278	20	463
BRCA_LumA	PTEN:Copy:DeepDel|Point:(frameshift_variant|missense_variant)	0.4875	31	464
BRCA_LumA	PTEN:Copy:DeepDel|Point:(5/9|8/9)	0.5973	28	465
BRCA_LumA	PTEN:Copy:DeepDel|Point:none	0.5701	21	466
BRCA_LumA	PTEN:Copy:DeepDel|Point:(PF00782|PF10409)	0.5471	31	467
BRCA_LumA	PTEN:Copy:DeepDel|Point:(PF00782|none)	0.5764	32	468
BRCA_LumA	PTEN:Copy:DeepDel|Point:(PF10409|none)	0.5154	30	469
BRCA_LumA	PTEN:Copy:DeepDel|Point:SM00404	0.6715	27	470
BRCA_LumA	PTEN:Copy:DeepDel|Point:none	0.4203	25	471
BRCA_LumA	PTEN:Copy:DeepDel|Point:frameshift_variant|missense_variant:5/9	0.4851	28	472
BRCA_LumA	PTEN:Copy:DeepDel|Point:PF00782:missense_variant|PF10409:frameshift_variant	0.4924	21	473
BRCA_LumA	PTEN:Copy:DeepDel|Point:PF00782:missense_variant|PF10409	0.5161	25	474
BRCA_LumA	PTEN:Copy:DeepDel|Point:PF00782|PF10409:frameshift_variant	0.5142	27	475
BRCA_LumA	PTEN:Copy:DeepDel|Point:PF00782:missense_variant|none	0.5781	26	476
BRCA_LumA	PTEN:Copy:DeepDel|Point:PF10409:frameshift_variant|none	0.5054	26	477
BRCA_LumA	PTEN:Copy:DeepDel|Point:SM00404:missense_variant|none:frameshift_variant	0.4932	22	478
BRCA_LumA	PTEN:Copy:DeepDel|Point:SM00404:missense_variant|none	0.4802	30	479
BRCA_LumA	PTEN:Copy:DeepDel|Point:SM00404|none:frameshift_variant	0.5355	32	480
BRCA_LumA	RUNX1:Copy:DeepGain|Point	0.5236	31	484
BRCA_LumA	RUNX1:Copy:DeepGain|Point:(frameshift_variant|missense_variant)	0.56	24	485
BRCA_LumA	RUNX1:Copy:DeepGain|Point:(PF00853|none)	0.5058	31	487
BRCA_LumA	RUNX1:Copy:DeepGain|Point:PF00853|none:frameshift_variant	0.5098	23	488
BRCA_LumA	RUNX1:Copy:DeepGain|Point:none:(frameshift_variant|missense_variant)	0.56	24	489
BRCA_LumA	SF3B1:Copy:DeepGain|Point	0.7538	20	490
BRCA_LumA	SF3B1:Copy:DeepGain|Point:none	0.776	20	493
BRCA_luminal	AKT1:Copy:DeepGain|Point	0.7986	36	0
BRCA_luminal	AKT1:Copy:DeepGain|Point:missense_variant	0.8272	33	1
BRCA_luminal	AKT1:Copy:DeepGain|Point:2/13	0.8211	32	2
BRCA_luminal	AKT1:Copy:DeepGain|Point:PF00169	0.846	32	3
BRCA_luminal	AKT1:Copy:DeepGain|Point:SM00233	0.846	32	4
BRCA_luminal	AKT1:Copy:DeepGain|Point:missense_variant:2/13	0.8355	32	5
BRCA_luminal	AKT1:Copy:DeepGain|Point:PF00169:missense_variant	0.8233	32	6
BRCA_luminal	AKT1:Copy:DeepGain|Point:SM00233:missense_variant	0.8233	32	7
BRCA_luminal	AKT1:Copy:DeepGain|Point:2/13:17:ENSP00000451828.1:p.Glu17Lys	0.8329	31	8
BRCA_luminal	BRCA2:Copy:DeepDel|Point	0.5416	23	46
BRCA_luminal	BRCA2:Copy:DeepGain|Point	0.6101	22	47
BRCA_luminal	CDH1:Copy:DeepDel|Point	0.7225	134	48
BRCA_luminal	CDH1:Copy:DeepDel|Point:frameshift_variant	0.7153	75	49
BRCA_luminal	CDH1:Copy:DeepDel|Point:(frameshift_variant|stop_gained)	0.6856	104	50
BRCA_luminal	CDH1:Copy:DeepDel|Point:(12/16|2/16)	0.5979	34	51
BRCA_luminal	CDH1:Copy:DeepDel|Point:PF00028	0.6242	76	52
BRCA_luminal	CDH1:Copy:DeepDel|Point:none	0.7047	56	53
BRCA_luminal	CDH1:Copy:DeepDel|Point:(PF00028|none)	0.715	115	54
BRCA_luminal	CDH1:Copy:DeepDel|Point:none	0.7078	84	55
BRCA_luminal	CDH1:Copy:DeepDel|Point:(SM00112|none)	0.7451	125	56
BRCA_luminal	CDH1:Copy:DeepDel|Point:PF00028:frameshift_variant	0.7006	50	57
BRCA_luminal	CDH1:Copy:DeepDel|Point:PF00028:frameshift_variant|none	0.7484	89	58
BRCA_luminal	CDH1:Copy:DeepDel|Point:none:(frameshift_variant|stop_gained)	0.6556	63	59
BRCA_luminal	CDH1:Copy:DeepDel|Point:(SM00112|none):frameshift_variant	0.733	72	60
BRCA_luminal	CDH1:Copy:DeepDel|Point:SM00112:frameshift_variant|none:stop_gained	0.6551	58	61
BRCA_luminal	CDH1:Copy:DeepDel|Point:SM00112:frameshift_variant|none	0.7306	109	62
BRCA_luminal	CDH1:Copy:DeepDel|Point:SM00112|none:frameshift_variant	0.7653	88	63
BRCA_luminal	CDH1:Copy:DeepDel|Point:SM00112|none:stop_gained	0.6952	74	64
BRCA_luminal	ERBB2:Copy:DeepGain	0.8308	58	68
BRCA_luminal	ERBB2:Copy:DeepGain|Point	0.8204	77	69
BRCA_luminal	ERBB2:Copy:DeepGain|Point:missense_variant	0.8107	73	70
BRCA_luminal	ERBB2:Copy:DeepGain|Point:(missense_variant|synonymous_variant)	0.8242	75	71
BRCA_luminal	ERBB2:Copy:DeepGain|Point:none	0.8169	66	72
BRCA_luminal	ERBB2:Copy:DeepGain|Point:(SM00219|none)	0.8236	77	73
BRCA_luminal	ERBB2:Copy:DeepGain|Point:(SM00219|none):missense_variant	0.8023	73	74
BRCA_luminal	ERBB2:Copy:DeepGain|Point:SM00219:missense_variant|none	0.8127	77	75
BRCA_luminal	ERBB2:Copy:DeepGain|Point:SM00219|none:missense_variant	0.811	73	76
BRCA_luminal	GATA3:Copy:DeepGain|Point	0.8557	125	82
BRCA_luminal	GATA3:Copy:DeepGain|Point:frameshift_variant	0.8509	85	83
BRCA_luminal	GATA3:Copy:DeepGain|Point:splice_acceptor_variant	0.8205	27	85
BRCA_luminal	GATA3:Copy:DeepGain|Point:(frameshift_variant|missense_variant)	0.8438	95	86
BRCA_luminal	GATA3:Copy:DeepGain|Point:(frameshift_variant|splice_acceptor_variant)	0.8562	107	87
BRCA_luminal	GATA3:Copy:DeepGain|Point:(frameshift_variant|synonymous_variant)	0.8319	87	88
BRCA_luminal	GATA3:Copy:DeepGain|Point:(missense_variant|splice_acceptor_variant)	0.8195	38	89
BRCA_luminal	GATA3:Copy:DeepGain|Point:(splice_acceptor_variant|synonymous_variant)	0.7545	29	91
BRCA_luminal	GATA3:Copy:DeepGain|Point:5/6	0.8432	36	93
BRCA_luminal	GATA3:Copy:DeepGain|Point:6/6	0.7826	64	94
BRCA_luminal	GATA3:Copy:DeepGain|Point:(3/6|5/6)	0.8472	39	96
BRCA_luminal	GATA3:Copy:DeepGain|Point:(3/6|6/6)	0.7347	67	97
BRCA_luminal	GATA3:Copy:DeepGain|Point:(4/6|5/6)	0.8354	42	98
BRCA_luminal	GATA3:Copy:DeepGain|Point:(4/6|6/6)	0.781	70	99
BRCA_luminal	GATA3:Copy:DeepGain|Point:(5/6|6/6)	0.8774	95	100
BRCA_luminal	GATA3:Copy:DeepGain|Point:PF00320	0.856	39	101
BRCA_luminal	GATA3:Copy:DeepGain|Point:none	0.7491	92	102
BRCA_luminal	GATA3:Copy:DeepGain|Point:SM00401	0.8142	52	103
BRCA_luminal	GATA3:Copy:DeepGain|Point:none	0.7545	78	104
BRCA_luminal	GATA3:Copy:DeepGain|Point:frameshift_variant:5/6	0.8546	31	105
BRCA_luminal	GATA3:Copy:DeepGain|Point:frameshift_variant:6/6	0.8013	58	106
BRCA_luminal	GATA3:Copy:DeepGain|Point:frameshift_variant:(5/6|6/6)	0.8535	84	107
BRCA_luminal	GATA3:Copy:DeepGain|Point:splice_acceptor_variant:-	0.825	26	109
BRCA_luminal	GATA3:Copy:DeepGain|Point:frameshift_variant:5/6|missense_variant:4/6	0.8535	36	110
BRCA_luminal	GATA3:Copy:DeepGain|Point:frameshift_variant:5/6|missense_variant:6/6	0.8637	34	111
BRCA_luminal	GATA3:Copy:DeepGain|Point:frameshift_variant:5/6|missense_variant	0.8577	42	112
BRCA_luminal	GATA3:Copy:DeepGain|Point:frameshift_variant:6/6|missense_variant:4/6	0.7984	63	113
BRCA_luminal	GATA3:Copy:DeepGain|Point:(frameshift_variant|missense_variant):6/6	0.7963	60	114
BRCA_luminal	GATA3:Copy:DeepGain|Point:frameshift_variant:6/6|missense_variant	0.7781	68	115
BRCA_luminal	GATA3:Copy:DeepGain|Point:frameshift_variant|missense_variant:4/6	0.8349	90	116
BRCA_luminal	GATA3:Copy:DeepGain|Point:frameshift_variant|missense_variant:6/6	0.8652	87	117
BRCA_luminal	GATA3:Copy:DeepGain|Point:frameshift_variant:5/6|splice_acceptor_variant:-	0.8693	52	118
BRCA_luminal	GATA3:Copy:DeepGain|Point:frameshift_variant:5/6|splice_acceptor_variant	0.8672	53	119
BRCA_luminal	GATA3:Copy:DeepGain|Point:frameshift_variant:6/6|splice_acceptor_variant:-	0.8272	79	120
BRCA_luminal	GATA3:Copy:DeepGain|Point:frameshift_variant:6/6|splice_acceptor_variant	0.8309	80	121
BRCA_luminal	GATA3:Copy:DeepGain|Point:frameshift_variant|splice_acceptor_variant:-	0.8592	106	122
BRCA_luminal	GATA3:Copy:DeepGain|Point:frameshift_variant:5/6|synonymous_variant	0.8485	33	123
BRCA_luminal	GATA3:Copy:DeepGain|Point:frameshift_variant:6/6|synonymous_variant	0.7723	60	124
BRCA_luminal	GATA3:Copy:DeepGain|Point:missense_variant:4/6|splice_acceptor_variant:-	0.8294	31	125
BRCA_luminal	GATA3:Copy:DeepGain|Point:missense_variant:4/6|splice_acceptor_variant	0.8377	32	126
BRCA_luminal	GATA3:Copy:DeepGain|Point:missense_variant:6/6|splice_acceptor_variant:-	0.791	29	127
BRCA_luminal	GATA3:Copy:DeepGain|Point:missense_variant:6/6|splice_acceptor_variant	0.8096	30	128
BRCA_luminal	GATA3:Copy:DeepGain|Point:missense_variant|splice_acceptor_variant:-	0.8016	37	129
BRCA_luminal	GATA3:Copy:DeepGain|Point:splice_acceptor_variant:-|synonymous_variant	0.7743	28	132
BRCA_luminal	GATA3:Copy:DeepGain|Point:4/6:294|5/6	0.8636	40	134
BRCA_luminal	GATA3:Copy:DeepGain|Point:4/6:294|6/6	0.7874	68	135
BRCA_luminal	GATA3:Copy:DeepGain|Point:PF00320:frameshift_variant	0.8401	30	136
BRCA_luminal	GATA3:Copy:DeepGain|Point:PF00320:(frameshift_variant|missense_variant)	0.8476	36	137
BRCA_luminal	GATA3:Copy:DeepGain|Point:none:frameshift_variant	0.8002	60	138
BRCA_luminal	GATA3:Copy:DeepGain|Point:none:splice_acceptor_variant	0.8205	27	140
BRCA_luminal	GATA3:Copy:DeepGain|Point:none:(frameshift_variant|missense_variant)	0.7341	65	141
BRCA_luminal	GATA3:Copy:DeepGain|Point:none:(frameshift_variant|splice_acceptor_variant)	0.8242	82	142
BRCA_luminal	GATA3:Copy:DeepGain|Point:none:(missense_variant|splice_acceptor_variant)	0.7509	33	143
BRCA_luminal	GATA3:Copy:DeepGain|Point:(PF00320|none):frameshift_variant	0.8509	85	144
BRCA_luminal	GATA3:Copy:DeepGain|Point:PF00320:frameshift_variant|none:missense_variant	0.8309	36	145
BRCA_luminal	GATA3:Copy:DeepGain|Point:PF00320:frameshift_variant|none:splice_acceptor_variant	0.8647	52	146
BRCA_luminal	GATA3:Copy:DeepGain|Point:PF00320:frameshift_variant|none	0.8312	117	147
BRCA_luminal	GATA3:Copy:DeepGain|Point:PF00320:missense_variant|none:frameshift_variant	0.7863	66	148
BRCA_luminal	GATA3:Copy:DeepGain|Point:PF00320:missense_variant|none:splice_acceptor_variant	0.8501	33	150
BRCA_luminal	GATA3:Copy:DeepGain|Point:PF00320:missense_variant|none	0.774	97	151
BRCA_luminal	GATA3:Copy:DeepGain|Point:PF00320|none:frameshift_variant	0.8429	94	152
BRCA_luminal	GATA3:Copy:DeepGain|Point:PF00320|none:missense_variant	0.8541	44	153
BRCA_luminal	GATA3:Copy:DeepGain|Point:PF00320|none:splice_acceptor_variant	0.8868	61	154
BRCA_luminal	GATA3:Copy:DeepGain|Point:SM00401:frameshift_variant	0.8137	40	155
BRCA_luminal	GATA3:Copy:DeepGain|Point:SM00401:(frameshift_variant|missense_variant)	0.8091	48	157
BRCA_luminal	GATA3:Copy:DeepGain|Point:none:frameshift_variant	0.8679	50	158
BRCA_luminal	GATA3:Copy:DeepGain|Point:none:splice_acceptor_variant	0.8205	27	159
BRCA_luminal	GATA3:Copy:DeepGain|Point:none:(frameshift_variant|missense_variant)	0.8201	52	160
BRCA_luminal	GATA3:Copy:DeepGain|Point:none:(frameshift_variant|splice_acceptor_variant)	0.8076	72	161
BRCA_luminal	GATA3:Copy:DeepGain|Point:none:(missense_variant|splice_acceptor_variant)	0.763	30	162
BRCA_luminal	GATA3:Copy:DeepGain|Point:(SM00401|none):frameshift_variant	0.8509	85	163
BRCA_luminal	GATA3:Copy:DeepGain|Point:SM00401:frameshift_variant|none:missense_variant	0.8218	43	164
BRCA_luminal	GATA3:Copy:DeepGain|Point:SM00401:frameshift_variant|none:splice_acceptor_variant	0.8715	62	165
BRCA_luminal	GATA3:Copy:DeepGain|Point:SM00401:frameshift_variant|none	0.8387	113	166
BRCA_luminal	GATA3:Copy:DeepGain|Point:SM00401:missense_variant|none:frameshift_variant	0.8488	58	167
BRCA_luminal	GATA3:Copy:DeepGain|Point:SM00401:missense_variant|none:splice_acceptor_variant	0.8546	35	169
BRCA_luminal	GATA3:Copy:DeepGain|Point:SM00401:missense_variant|none	0.7637	86	170
BRCA_luminal	GATA3:Copy:DeepGain|Point:SM00401|none:frameshift_variant	0.8416	97	171
BRCA_luminal	GATA3:Copy:DeepGain|Point:SM00401|none:missense_variant	0.827	55	172
BRCA_luminal	GATA3:Copy:DeepGain|Point:SM00401|none:splice_acceptor_variant	0.8854	74	173
BRCA_luminal	GATA3:Copy:DeepGain|Point:-:-:-	0.8316	26	174
BRCA_luminal	GATA3:Copy:DeepGain|Point:-:-:-|3/6	0.7374	29	175
BRCA_luminal	GATA3:Copy:DeepGain|Point:-:-:-|4/6:294	0.8482	30	176
BRCA_luminal	GATA3:Copy:DeepGain|Point:-:-:-|4/6:294:ENSP00000368632.3:p.Met294Lys	0.8485	29	177
BRCA_luminal	GATA3:Copy:DeepGain|Point:-:-:-|4/6	0.8283	32	178
BRCA_luminal	GATA3:Copy:DeepGain|Point:-:-:-|5/6	0.8937	57	179
BRCA_luminal	GATA3:Copy:DeepGain|Point:-:-:-|6/6	0.7979	85	180
BRCA_luminal	GATA3:Copy:DeepGain|Point:4/6:294:ENSP00000368632.3:p.Met294Lys|5/6	0.8452	39	182
BRCA_luminal	GATA3:Copy:DeepGain|Point:4/6:294:ENSP00000368632.3:p.Met294Lys|6/6	0.7926	67	183
BRCA_luminal	MAP2K4:Copy:DeepDel	0.7027	26	185
BRCA_luminal	MAP2K4:Copy:DeepDel|Point	0.6952	65	186
BRCA_luminal	MAP2K4:Copy:DeepDel|Point:(frameshift_variant|missense_variant)	0.6277	50	187
BRCA_luminal	MAP2K4:Copy:DeepDel|Point:PF00069	0.6924	55	188
BRCA_luminal	MAP2K4:Copy:DeepDel|Point:SM00220	0.6924	55	189
BRCA_luminal	MAP2K4:Copy:DeepDel|Point:PF00069:missense_variant|none	0.6677	49	190
BRCA_luminal	MAP2K4:Copy:DeepDel|Point:SM00220:missense_variant|none	0.6677	49	191
BRCA_luminal	NCOR1:Copy:DeepDel|Point	0.6293	49	192
BRCA_luminal	NCOR1:Copy:DeepDel|Point:none	0.6208	49	194
BRCA_luminal	NCOR1:Copy:DeepDel|Point:none	0.6032	49	195
BRCA_luminal	NF1:Copy:DeepGain|Point	0.5982	47	198
BRCA_luminal	NF1:Copy:DeepGain|Point:missense_variant	0.5345	25	199
BRCA_luminal	NF1:Copy:DeepGain|Point:(missense_variant|stop_gained)	0.6298	33	200
BRCA_luminal	NF1:Copy:DeepGain|Point:(missense_variant|synonymous_variant)	0.5985	27	201
BRCA_luminal	NF1:Copy:DeepGain|Point:(stop_gained|synonymous_variant)	0.7744	26	202
BRCA_luminal	NF1:Copy:DeepGain|Point:none	0.6071	43	203
BRCA_luminal	NF1:Copy:DeepGain|Point:none	0.579	40	204
BRCA_luminal	PIK3CA:Copy:DeepGain	0.682	21	243
BRCA_luminal	PIK3CA:Copy:DeepGain|Point	0.736	307	244
BRCA_luminal	PIK3CA:Copy:DeepGain|Point:missense_variant	0.7335	294	245
BRCA_luminal	PIK3CA:Copy:DeepGain|Point:(inframe_deletion|missense_variant)	0.7256	306	246
BRCA_luminal	PIK3CA:Copy:DeepGain|Point:10/21	0.6435	131	247
BRCA_luminal	PIK3CA:Copy:DeepGain|Point:2/21	0.5512	37	248
BRCA_luminal	PIK3CA:Copy:DeepGain|Point:21/21	0.6948	150	249
BRCA_luminal	PIK3CA:Copy:DeepGain|Point:5/21	0.5304	41	250
BRCA_luminal	PIK3CA:Copy:DeepGain|Point:(10/21|14/21)	0.6452	137	251
BRCA_luminal	PIK3CA:Copy:DeepGain|Point:(10/21|2/21)	0.6535	146	252
BRCA_luminal	PIK3CA:Copy:DeepGain|Point:(10/21|21/21)	0.7492	254	253
BRCA_luminal	PIK3CA:Copy:DeepGain|Point:(10/21|5/21)	0.6677	151	254
BRCA_luminal	PIK3CA:Copy:DeepGain|Point:(10/21|8/21)	0.6557	142	255
BRCA_luminal	PIK3CA:Copy:DeepGain|Point:(14/21|2/21)	0.5721	47	256
BRCA_luminal	PIK3CA:Copy:DeepGain|Point:(14/21|21/21)	0.6771	154	257
BRCA_luminal	PIK3CA:Copy:DeepGain|Point:(14/21|5/21)	0.5356	51	258
BRCA_luminal	PIK3CA:Copy:DeepGain|Point:(14/21|8/21)	0.6095	45	259
BRCA_luminal	PIK3CA:Copy:DeepGain|Point:(2/21|21/21)	0.6814	165	260
BRCA_luminal	PIK3CA:Copy:DeepGain|Point:(2/21|5/21)	0.51	57	261
BRCA_luminal	PIK3CA:Copy:DeepGain|Point:(2/21|8/21)	0.5565	51	262
BRCA_luminal	PIK3CA:Copy:DeepGain|Point:(21/21|5/21)	0.6997	169	263
BRCA_luminal	PIK3CA:Copy:DeepGain|Point:(21/21|8/21)	0.6844	163	264
BRCA_luminal	PIK3CA:Copy:DeepGain|Point:(5/21|8/21)	0.5472	55	265
BRCA_luminal	PIK3CA:Copy:DeepGain|Point:PF00792	0.6746	40	266
BRCA_luminal	PIK3CA:Copy:DeepGain|Point:PF02192	0.6124	29	267
BRCA_luminal	PIK3CA:Copy:DeepGain|Point:none	0.6888	184	268
BRCA_luminal	PIK3CA:Copy:DeepGain|Point:(PF00792|PF02192)	0.6457	48	269
BRCA_luminal	PIK3CA:Copy:DeepGain|Point:(PF00792|none)	0.6821	199	270
BRCA_luminal	PIK3CA:Copy:DeepGain|Point:(PF02192|none)	0.6934	191	271
BRCA_luminal	PIK3CA:Copy:DeepGain|Point:SM00142	0.5666	50	272
BRCA_luminal	PIK3CA:Copy:DeepGain|Point:SM00143	0.6124	29	273
BRCA_luminal	PIK3CA:Copy:DeepGain|Point:SM00146	0.6663	153	274
BRCA_luminal	PIK3CA:Copy:DeepGain|Point:none	0.6742	55	275
BRCA_luminal	PIK3CA:Copy:DeepGain|Point:(SM00142|SM00143)	0.5677	58	276
BRCA_luminal	PIK3CA:Copy:DeepGain|Point:(SM00142|SM00146)	0.6741	178	277
BRCA_luminal	PIK3CA:Copy:DeepGain|Point:(SM00142|none)	0.5948	84	278
BRCA_luminal	PIK3CA:Copy:DeepGain|Point:(SM00143|SM00146)	0.6794	160	279
BRCA_luminal	PIK3CA:Copy:DeepGain|Point:(SM00143|none)	0.6309	63	280
BRCA_luminal	PIK3CA:Copy:DeepGain|Point:(SM00146|none)	0.6875	178	281
BRCA_luminal	PIK3CA:Copy:DeepGain|Point:missense_variant:10/21	0.6435	131	282
BRCA_luminal	PIK3CA:Copy:DeepGain|Point:missense_variant:2/21	0.5645	28	283
BRCA_luminal	PIK3CA:Copy:DeepGain|Point:missense_variant:21/21	0.6833	150	284
BRCA_luminal	PIK3CA:Copy:DeepGain|Point:missense_variant:5/21	0.5272	41	285
BRCA_luminal	PIK3CA:Copy:DeepGain|Point:missense_variant:(10/21|14/21)	0.6452	137	286
BRCA_luminal	PIK3CA:Copy:DeepGain|Point:missense_variant:(10/21|2/21)	0.6438	138	287
BRCA_luminal	PIK3CA:Copy:DeepGain|Point:missense_variant:(10/21|21/21)	0.7374	254	288
BRCA_luminal	PIK3CA:Copy:DeepGain|Point:missense_variant:(10/21|5/21)	0.6701	151	289
BRCA_luminal	PIK3CA:Copy:DeepGain|Point:missense_variant:(10/21|8/21)	0.654	138	290
BRCA_luminal	PIK3CA:Copy:DeepGain|Point:missense_variant:(14/21|2/21)	0.6004	38	291
BRCA_luminal	PIK3CA:Copy:DeepGain|Point:missense_variant:(14/21|21/21)	0.6703	154	292
BRCA_luminal	PIK3CA:Copy:DeepGain|Point:missense_variant:(14/21|5/21)	0.5384	51	293
BRCA_luminal	PIK3CA:Copy:DeepGain|Point:missense_variant:(14/21|8/21)	0.6092	41	294
BRCA_luminal	PIK3CA:Copy:DeepGain|Point:missense_variant:(2/21|21/21)	0.6691	156	295
BRCA_luminal	PIK3CA:Copy:DeepGain|Point:missense_variant:(2/21|5/21)	0.5183	48	296
BRCA_luminal	PIK3CA:Copy:DeepGain|Point:missense_variant:(2/21|8/21)	0.5671	38	297
BRCA_luminal	PIK3CA:Copy:DeepGain|Point:missense_variant:(21/21|5/21)	0.6801	169	298
BRCA_luminal	PIK3CA:Copy:DeepGain|Point:missense_variant:(21/21|8/21)	0.6687	159	299
BRCA_luminal	PIK3CA:Copy:DeepGain|Point:missense_variant:(5/21|8/21)	0.5164	51	300
BRCA_luminal	PIK3CA:Copy:DeepGain|Point:inframe_deletion|missense_variant:10/21	0.6598	143	301
BRCA_luminal	PIK3CA:Copy:DeepGain|Point:inframe_deletion|missense_variant:14/21	0.6279	43	302
BRCA_luminal	PIK3CA:Copy:DeepGain|Point:inframe_deletion|missense_variant:2/21	0.6	40	303
BRCA_luminal	PIK3CA:Copy:DeepGain|Point:inframe_deletion|missense_variant:21/21	0.6879	162	304
BRCA_luminal	PIK3CA:Copy:DeepGain|Point:inframe_deletion|missense_variant:5/21	0.5364	53	305
BRCA_luminal	PIK3CA:Copy:DeepGain|Point:inframe_deletion|missense_variant:8/21	0.5737	43	306
BRCA_luminal	PIK3CA:Copy:DeepGain|Point:10/21:545	0.6407	85	307
BRCA_luminal	PIK3CA:Copy:DeepGain|Point:10/21:(545|546)	0.6258	95	308
BRCA_luminal	PIK3CA:Copy:DeepGain|Point:21/21:1047	0.666	138	309
BRCA_luminal	PIK3CA:Copy:DeepGain|Point:5/21:345	0.569	38	310
BRCA_luminal	PIK3CA:Copy:DeepGain|Point:10/21:545|14/21	0.6661	92	311
BRCA_luminal	PIK3CA:Copy:DeepGain|Point:10/21:546|14/21	0.6371	41	312
BRCA_luminal	PIK3CA:Copy:DeepGain|Point:10/21:545|2/21	0.642	101	313
BRCA_luminal	PIK3CA:Copy:DeepGain|Point:10/21:546|2/21	0.5957	47	314
BRCA_luminal	PIK3CA:Copy:DeepGain|Point:10/21:545|21/21:1047	0.7253	202	315
BRCA_luminal	PIK3CA:Copy:DeepGain|Point:10/21:545|21/21	0.7327	213	316
BRCA_luminal	PIK3CA:Copy:DeepGain|Point:10/21:546|21/21:1047	0.6899	147	317
BRCA_luminal	PIK3CA:Copy:DeepGain|Point:10/21:546|21/21	0.7086	158	318
BRCA_luminal	PIK3CA:Copy:DeepGain|Point:10/21|21/21:1047	0.745	246	319
BRCA_luminal	PIK3CA:Copy:DeepGain|Point:10/21:545|5/21:345	0.6688	102	320
BRCA_luminal	PIK3CA:Copy:DeepGain|Point:10/21:545|5/21	0.6686	105	321
BRCA_luminal	PIK3CA:Copy:DeepGain|Point:10/21:546|5/21:345	0.5828	48	322
BRCA_luminal	PIK3CA:Copy:DeepGain|Point:10/21:546|5/21	0.5594	51	323
BRCA_luminal	PIK3CA:Copy:DeepGain|Point:10/21|5/21:345	0.6695	148	324
BRCA_luminal	PIK3CA:Copy:DeepGain|Point:10/21:545|8/21	0.6538	96	325
BRCA_luminal	PIK3CA:Copy:DeepGain|Point:10/21:546|8/21	0.6128	45	326
BRCA_luminal	PIK3CA:Copy:DeepGain|Point:14/21|21/21:1047	0.6611	143	327
BRCA_luminal	PIK3CA:Copy:DeepGain|Point:14/21|5/21:345	0.5588	48	328
BRCA_luminal	PIK3CA:Copy:DeepGain|Point:2/21|21/21:1047	0.659	153	329
BRCA_luminal	PIK3CA:Copy:DeepGain|Point:2/21|5/21:345	0.5167	54	330
BRCA_luminal	PIK3CA:Copy:DeepGain|Point:21/21:1047|5/21:345	0.6874	155	331
BRCA_luminal	PIK3CA:Copy:DeepGain|Point:21/21:1047|5/21	0.6894	157	332
BRCA_luminal	PIK3CA:Copy:DeepGain|Point:21/21|5/21:345	0.7002	167	333
BRCA_luminal	PIK3CA:Copy:DeepGain|Point:21/21:1047|8/21	0.6695	151	334
BRCA_luminal	PIK3CA:Copy:DeepGain|Point:5/21:345|8/21	0.5386	52	335
BRCA_luminal	PIK3CA:Copy:DeepGain|Point:PF00613:missense_variant	0.6434	133	336
BRCA_luminal	PIK3CA:Copy:DeepGain|Point:PF02192:missense_variant	0.5691	26	337
BRCA_luminal	PIK3CA:Copy:DeepGain|Point:none:missense_variant	0.6763	177	338
BRCA_luminal	PIK3CA:Copy:DeepGain|Point:(PF00613|PF00792):missense_variant	0.6582	143	339
BRCA_luminal	PIK3CA:Copy:DeepGain|Point:PF00613:missense_variant|PF00792	0.6702	148	340
BRCA_luminal	PIK3CA:Copy:DeepGain|Point:(PF00613|PF02192):missense_variant	0.6487	138	341
BRCA_luminal	PIK3CA:Copy:DeepGain|Point:PF00613:missense_variant|PF02192	0.6553	140	342
BRCA_luminal	PIK3CA:Copy:DeepGain|Point:(PF00613|none):missense_variant	0.7436	281	343
BRCA_luminal	PIK3CA:Copy:DeepGain|Point:PF00613:missense_variant|none	0.7502	288	344
BRCA_luminal	PIK3CA:Copy:DeepGain|Point:(PF00792|PF02192):missense_variant	0.6075	40	345
BRCA_luminal	PIK3CA:Copy:DeepGain|Point:PF00792:missense_variant|PF02192	0.612	43	346
BRCA_luminal	PIK3CA:Copy:DeepGain|Point:PF00792|PF02192:missense_variant	0.6213	45	347
BRCA_luminal	PIK3CA:Copy:DeepGain|Point:(PF00792|none):missense_variant	0.6779	188	348
BRCA_luminal	PIK3CA:Copy:DeepGain|Point:PF00792:missense_variant|none	0.6696	195	349
BRCA_luminal	PIK3CA:Copy:DeepGain|Point:PF00792|none:missense_variant	0.6686	192	350
BRCA_luminal	PIK3CA:Copy:DeepGain|Point:(PF02192|none):missense_variant	0.6704	181	351
BRCA_luminal	PIK3CA:Copy:DeepGain|Point:PF02192:missense_variant|none	0.6823	188	352
BRCA_luminal	PIK3CA:Copy:DeepGain|Point:PF02192|none:missense_variant	0.6684	184	353
BRCA_luminal	PIK3CA:Copy:DeepGain|Point:SM00142:missense_variant	0.5685	50	354
BRCA_luminal	PIK3CA:Copy:DeepGain|Point:SM00143:missense_variant	0.5691	26	355
BRCA_luminal	PIK3CA:Copy:DeepGain|Point:SM00145:missense_variant	0.6434	133	356
BRCA_luminal	PIK3CA:Copy:DeepGain|Point:SM00146:missense_variant	0.6696	153	357
BRCA_luminal	PIK3CA:Copy:DeepGain|Point:none:missense_variant	0.686	42	358
BRCA_luminal	PIK3CA:Copy:DeepGain|Point:none:(inframe_deletion|missense_variant)	0.6417	52	359
BRCA_luminal	PIK3CA:Copy:DeepGain|Point:(SM00142|SM00143):missense_variant	0.5556	55	360
BRCA_luminal	PIK3CA:Copy:DeepGain|Point:SM00142:missense_variant|SM00143	0.5612	58	361
BRCA_luminal	PIK3CA:Copy:DeepGain|Point:SM00142|SM00143:missense_variant	0.5673	55	362
BRCA_luminal	PIK3CA:Copy:DeepGain|Point:(SM00142|SM00145):missense_variant	0.6599	160	363
BRCA_luminal	PIK3CA:Copy:DeepGain|Point:SM00142|SM00145:missense_variant	0.6633	160	364
BRCA_luminal	PIK3CA:Copy:DeepGain|Point:(SM00142|SM00146):missense_variant	0.6587	178	365
BRCA_luminal	PIK3CA:Copy:DeepGain|Point:SM00142:missense_variant|SM00146	0.673	178	366
BRCA_luminal	PIK3CA:Copy:DeepGain|Point:SM00142|SM00146:missense_variant	0.6625	178	367
BRCA_luminal	PIK3CA:Copy:DeepGain|Point:SM00142:missense_variant|none:inframe_deletion	0.5601	60	368
BRCA_luminal	PIK3CA:Copy:DeepGain|Point:(SM00142|none):missense_variant	0.6	71	369
BRCA_luminal	PIK3CA:Copy:DeepGain|Point:SM00142:missense_variant|none	0.6001	84	370
BRCA_luminal	PIK3CA:Copy:DeepGain|Point:SM00142|none:inframe_deletion	0.5809	60	371
BRCA_luminal	PIK3CA:Copy:DeepGain|Point:SM00142|none:missense_variant	0.5853	71	372
BRCA_luminal	PIK3CA:Copy:DeepGain|Point:(SM00143|SM00145):missense_variant	0.6487	138	373
BRCA_luminal	PIK3CA:Copy:DeepGain|Point:SM00143|SM00145:missense_variant	0.6553	140	374
BRCA_luminal	PIK3CA:Copy:DeepGain|Point:(SM00143|SM00146):missense_variant	0.6602	157	375
BRCA_luminal	PIK3CA:Copy:DeepGain|Point:SM00143:missense_variant|SM00146	0.6711	157	376
BRCA_luminal	PIK3CA:Copy:DeepGain|Point:SM00143|SM00146:missense_variant	0.6621	160	377
BRCA_luminal	PIK3CA:Copy:DeepGain|Point:SM00143:missense_variant|none:inframe_deletion	0.594	36	378
BRCA_luminal	PIK3CA:Copy:DeepGain|Point:(SM00143|none):missense_variant	0.621	47	379
BRCA_luminal	PIK3CA:Copy:DeepGain|Point:SM00143:missense_variant|none	0.6269	60	380
BRCA_luminal	PIK3CA:Copy:DeepGain|Point:SM00143|none:inframe_deletion	0.5912	39	381
BRCA_luminal	PIK3CA:Copy:DeepGain|Point:SM00143|none:missense_variant	0.608	50	382
BRCA_luminal	PIK3CA:Copy:DeepGain|Point:(SM00145|SM00146):missense_variant	0.7289	258	383
BRCA_luminal	PIK3CA:Copy:DeepGain|Point:SM00145:missense_variant|SM00146	0.7317	258	384
BRCA_luminal	PIK3CA:Copy:DeepGain|Point:SM00145:missense_variant|none:inframe_deletion	0.6486	143	385
BRCA_luminal	PIK3CA:Copy:DeepGain|Point:(SM00145|none):missense_variant	0.6504	148	386
BRCA_luminal	PIK3CA:Copy:DeepGain|Point:SM00145:missense_variant|none	0.6603	161	387
BRCA_luminal	PIK3CA:Copy:DeepGain|Point:SM00146:missense_variant|none:inframe_deletion	0.6688	163	388
BRCA_luminal	PIK3CA:Copy:DeepGain|Point:(SM00146|none):missense_variant	0.6629	167	389
BRCA_luminal	PIK3CA:Copy:DeepGain|Point:SM00146:missense_variant|none	0.6777	178	390
BRCA_luminal	PIK3CA:Copy:DeepGain|Point:SM00146|none:inframe_deletion	0.6715	163	391
BRCA_luminal	PIK3CA:Copy:DeepGain|Point:SM00146|none:missense_variant	0.6659	167	392
BRCA_luminal	PIK3CA:Copy:DeepGain|Point:10/21:542:ENSP00000263967.3:p.Glu542Lys	0.525	56	393
BRCA_luminal	PIK3CA:Copy:DeepGain|Point:10/21:545:ENSP00000263967.3:p.Glu545Lys	0.6511	78	394
BRCA_luminal	PIK3CA:Copy:DeepGain|Point:10/21:542:ENSP00000263967.3:p.Glu542Lys|545:ENSP00000263967.3:p.Glu545Lys	0.6528	113	395
BRCA_luminal	PIK3CA:Copy:DeepGain|Point:10/21:542:ENSP00000263967.3:p.Glu542Lys|545	0.6523	119	396
BRCA_luminal	PIK3CA:Copy:DeepGain|Point:10/21:542:ENSP00000263967.3:p.Glu542Lys|546	0.5372	66	397
BRCA_luminal	PIK3CA:Copy:DeepGain|Point:10/21:545:ENSP00000263967.3:p.Glu545Lys|546	0.6388	88	398
BRCA_luminal	PIK3CA:Copy:DeepGain|Point:21/21:1047:ENSP00000263967.3:p.His1047Arg	0.6739	126	399
BRCA_luminal	PIK3CA:Copy:DeepGain|Point:21/21:1047:(ENSP00000263967.3:p.His1047Arg|ENSP00000263967.3:p.His1047Leu)	0.6685	137	400
BRCA_luminal	PIK3CA:Copy:DeepGain|Point:5/21:345:ENSP00000263967.3:p.Asn345Lys	0.5752	36	401
BRCA_luminal	PIK3CA:Copy:DeepGain|Point:10/21:542:ENSP00000263967.3:p.Glu542Lys|14/21:726:ENSP00000263967.3:p.Glu726Lys	0.5483	64	402
BRCA_luminal	PIK3CA:Copy:DeepGain|Point:10/21:542:ENSP00000263967.3:p.Glu542Lys|14/21	0.5525	65	403
BRCA_luminal	PIK3CA:Copy:DeepGain|Point:10/21:545|14/21:726:ENSP00000263967.3:p.Glu726Lys	0.6532	91	404
BRCA_luminal	PIK3CA:Copy:DeepGain|Point:10/21:545:ENSP00000263967.3:p.Glu545Lys|14/21:726:ENSP00000263967.3:p.Glu726Lys	0.6607	84	405
BRCA_luminal	PIK3CA:Copy:DeepGain|Point:10/21:545:ENSP00000263967.3:p.Glu545Lys|14/21	0.6539	85	406
BRCA_luminal	PIK3CA:Copy:DeepGain|Point:10/21:546|14/21:726:ENSP00000263967.3:p.Glu726Lys	0.6402	40	407
BRCA_luminal	PIK3CA:Copy:DeepGain|Point:10/21|14/21:726:ENSP00000263967.3:p.Glu726Lys	0.647	136	408
BRCA_luminal	PIK3CA:Copy:DeepGain|Point:10/21:542:ENSP00000263967.3:p.Glu542Lys|2/21	0.5356	71	409
BRCA_luminal	PIK3CA:Copy:DeepGain|Point:10/21:545:ENSP00000263967.3:p.Glu545Lys|2/21	0.6555	94	410
BRCA_luminal	PIK3CA:Copy:DeepGain|Point:10/21:542:ENSP00000263967.3:p.Glu542Lys|21/21:1047	0.6707	173	411
BRCA_luminal	PIK3CA:Copy:DeepGain|Point:10/21:542:ENSP00000263967.3:p.Glu542Lys|21/21:1047:ENSP00000263967.3:p.His1047Arg	0.688	161	412
BRCA_luminal	PIK3CA:Copy:DeepGain|Point:10/21:542:ENSP00000263967.3:p.Glu542Lys|21/21:1047:ENSP00000263967.3:p.His1047Leu	0.5115	67	413
BRCA_luminal	PIK3CA:Copy:DeepGain|Point:10/21:542:ENSP00000263967.3:p.Glu542Lys|21/21	0.6974	183	414
BRCA_luminal	PIK3CA:Copy:DeepGain|Point:10/21:545|21/21:1047:ENSP00000263967.3:p.His1047Arg	0.7223	190	415
BRCA_luminal	PIK3CA:Copy:DeepGain|Point:10/21:545|21/21:1047:ENSP00000263967.3:p.His1047Leu	0.6551	96	416
BRCA_luminal	PIK3CA:Copy:DeepGain|Point:10/21:545:ENSP00000263967.3:p.Glu545Lys|21/21:1047	0.7091	195	417
BRCA_luminal	PIK3CA:Copy:DeepGain|Point:10/21:545:ENSP00000263967.3:p.Glu545Lys|21/21:1047:ENSP00000263967.3:p.His1047Arg	0.7159	183	418
BRCA_luminal	PIK3CA:Copy:DeepGain|Point:10/21:545:ENSP00000263967.3:p.Glu545Lys|21/21:1047:ENSP00000263967.3:p.His1047Leu	0.6513	89	419
BRCA_luminal	PIK3CA:Copy:DeepGain|Point:10/21:545:ENSP00000263967.3:p.Glu545Lys|21/21	0.7273	206	420
BRCA_luminal	PIK3CA:Copy:DeepGain|Point:10/21:546|21/21:1047:ENSP00000263967.3:p.His1047Arg	0.7065	135	421
BRCA_luminal	PIK3CA:Copy:DeepGain|Point:10/21:546|21/21:1047:ENSP00000263967.3:p.His1047Leu	0.596	42	422
BRCA_luminal	PIK3CA:Copy:DeepGain|Point:10/21|21/21:1047:ENSP00000263967.3:p.His1047Arg	0.7527	234	423
BRCA_luminal	PIK3CA:Copy:DeepGain|Point:10/21|21/21:1047:ENSP00000263967.3:p.His1047Leu	0.648	142	424
BRCA_luminal	PIK3CA:Copy:DeepGain|Point:10/21:542:ENSP00000263967.3:p.Glu542Lys|5/21:345	0.5304	73	425
BRCA_luminal	PIK3CA:Copy:DeepGain|Point:10/21:542:ENSP00000263967.3:p.Glu542Lys|5/21:345:ENSP00000263967.3:p.Asn345Lys	0.5246	71	426
BRCA_luminal	PIK3CA:Copy:DeepGain|Point:10/21:542:ENSP00000263967.3:p.Glu542Lys|5/21	0.5174	76	427
BRCA_luminal	PIK3CA:Copy:DeepGain|Point:10/21:545|5/21:345:ENSP00000263967.3:p.Asn345Lys	0.6806	100	428
BRCA_luminal	PIK3CA:Copy:DeepGain|Point:10/21:545:ENSP00000263967.3:p.Glu545Lys|5/21:345	0.6898	95	429
BRCA_luminal	PIK3CA:Copy:DeepGain|Point:10/21:545:ENSP00000263967.3:p.Glu545Lys|5/21:345:ENSP00000263967.3:p.Asn345Lys	0.6957	93	430
BRCA_luminal	PIK3CA:Copy:DeepGain|Point:10/21:545:ENSP00000263967.3:p.Glu545Lys|5/21	0.6661	98	431
BRCA_luminal	PIK3CA:Copy:DeepGain|Point:10/21:546|5/21:345:ENSP00000263967.3:p.Asn345Lys	0.6106	46	432
BRCA_luminal	PIK3CA:Copy:DeepGain|Point:10/21|5/21:345:ENSP00000263967.3:p.Asn345Lys	0.6774	146	433
BRCA_luminal	PIK3CA:Copy:DeepGain|Point:10/21:542:ENSP00000263967.3:p.Glu542Lys|8/21	0.5682	70	434
BRCA_luminal	PIK3CA:Copy:DeepGain|Point:10/21:545:ENSP00000263967.3:p.Glu545Lys|8/21	0.6345	89	435
BRCA_luminal	PIK3CA:Copy:DeepGain|Point:14/21:726:ENSP00000263967.3:p.Glu726Lys|2/21	0.6211	46	436
BRCA_luminal	PIK3CA:Copy:DeepGain|Point:14/21:726:ENSP00000263967.3:p.Glu726Lys|21/21:1047	0.6518	142	437
BRCA_luminal	PIK3CA:Copy:DeepGain|Point:14/21:726:ENSP00000263967.3:p.Glu726Lys|21/21:1047:ENSP00000263967.3:p.His1047Arg	0.6657	131	438
BRCA_luminal	PIK3CA:Copy:DeepGain|Point:14/21:726:ENSP00000263967.3:p.Glu726Lys|21/21:1047:ENSP00000263967.3:p.His1047Leu	0.5529	40	439
BRCA_luminal	PIK3CA:Copy:DeepGain|Point:14/21:726:ENSP00000263967.3:p.Glu726Lys|21/21	0.6876	153	440
BRCA_luminal	PIK3CA:Copy:DeepGain|Point:14/21|21/21:1047:ENSP00000263967.3:p.His1047Arg	0.658	132	441
BRCA_luminal	PIK3CA:Copy:DeepGain|Point:14/21|21/21:1047:ENSP00000263967.3:p.His1047Leu	0.5709	41	442
BRCA_luminal	PIK3CA:Copy:DeepGain|Point:14/21:726:ENSP00000263967.3:p.Glu726Lys|5/21:345	0.5839	47	443
BRCA_luminal	PIK3CA:Copy:DeepGain|Point:14/21:726:ENSP00000263967.3:p.Glu726Lys|5/21:345:ENSP00000263967.3:p.Asn345Lys	0.6017	45	444
BRCA_luminal	PIK3CA:Copy:DeepGain|Point:14/21:726:ENSP00000263967.3:p.Glu726Lys|5/21	0.5346	50	445
BRCA_luminal	PIK3CA:Copy:DeepGain|Point:14/21|5/21:345:ENSP00000263967.3:p.Asn345Lys	0.5621	46	446
BRCA_luminal	PIK3CA:Copy:DeepGain|Point:14/21:726:ENSP00000263967.3:p.Glu726Lys|8/21	0.6057	44	447
BRCA_luminal	PIK3CA:Copy:DeepGain|Point:2/21|21/21:1047:ENSP00000263967.3:p.His1047Arg	0.673	141	448
BRCA_luminal	PIK3CA:Copy:DeepGain|Point:2/21|21/21:1047:ENSP00000263967.3:p.His1047Leu	0.5154	48	449
BRCA_luminal	PIK3CA:Copy:DeepGain|Point:2/21|5/21:345:ENSP00000263967.3:p.Asn345Lys	0.5389	52	450
BRCA_luminal	PIK3CA:Copy:DeepGain|Point:21/21:1047|5/21:345:ENSP00000263967.3:p.Asn345Lys	0.6883	153	451
BRCA_luminal	PIK3CA:Copy:DeepGain|Point:21/21:1047:ENSP00000263967.3:p.His1047Arg|5/21:345	0.6946	143	452
BRCA_luminal	PIK3CA:Copy:DeepGain|Point:21/21:1047:ENSP00000263967.3:p.His1047Arg|5/21:345:ENSP00000263967.3:p.Asn345Lys	0.6999	141	453
BRCA_luminal	PIK3CA:Copy:DeepGain|Point:21/21:1047:ENSP00000263967.3:p.His1047Arg|5/21	0.6993	145	454
BRCA_luminal	PIK3CA:Copy:DeepGain|Point:21/21:1047:ENSP00000263967.3:p.His1047Leu|5/21:345	0.5627	49	455
BRCA_luminal	PIK3CA:Copy:DeepGain|Point:21/21:1047:ENSP00000263967.3:p.His1047Leu|5/21:345:ENSP00000263967.3:p.Asn345Lys	0.5774	47	456
BRCA_luminal	PIK3CA:Copy:DeepGain|Point:21/21:1047:ENSP00000263967.3:p.His1047Leu|5/21	0.5523	52	457
BRCA_luminal	PIK3CA:Copy:DeepGain|Point:21/21|5/21:345:ENSP00000263967.3:p.Asn345Lys	0.7099	165	458
BRCA_luminal	PIK3CA:Copy:DeepGain|Point:21/21:1047:ENSP00000263967.3:p.His1047Arg|8/21	0.681	139	459
BRCA_luminal	PIK3CA:Copy:DeepGain|Point:21/21:1047:ENSP00000263967.3:p.His1047Leu|8/21	0.5606	46	460
BRCA_luminal	PIK3CA:Copy:DeepGain|Point:5/21:345:ENSP00000263967.3:p.Asn345Lys|8/21	0.5546	50	461
BRCA_luminal	PTEN:Copy:DeepDel|Point	0.6024	63	462
BRCA_luminal	PTEN:Copy:DeepDel|Point:missense_variant	0.5768	33	463
BRCA_luminal	PTEN:Copy:DeepDel|Point:(frameshift_variant|missense_variant)	0.5441	49	464
BRCA_luminal	PTEN:Copy:DeepDel|Point:(5/9|8/9)	0.5946	44	465
BRCA_luminal	PTEN:Copy:DeepDel|Point:none	0.6276	39	466
BRCA_luminal	PTEN:Copy:DeepDel|Point:(PF00782|PF10409)	0.5881	48	467
BRCA_luminal	PTEN:Copy:DeepDel|Point:(PF00782|none)	0.6218	51	468
BRCA_luminal	PTEN:Copy:DeepDel|Point:(PF10409|none)	0.5723	52	469
BRCA_luminal	PTEN:Copy:DeepDel|Point:SM00404	0.6664	42	470
BRCA_luminal	PTEN:Copy:DeepDel|Point:none	0.5013	45	471
BRCA_luminal	PTEN:Copy:DeepDel|Point:frameshift_variant|missense_variant:5/9	0.5403	45	472
BRCA_luminal	PTEN:Copy:DeepDel|Point:PF00782:missense_variant|PF10409:frameshift_variant	0.5358	37	473
BRCA_luminal	PTEN:Copy:DeepDel|Point:PF00782:missense_variant|PF10409	0.5571	42	474
BRCA_luminal	PTEN:Copy:DeepDel|Point:PF00782|PF10409:frameshift_variant	0.5427	43	475
BRCA_luminal	PTEN:Copy:DeepDel|Point:PF00782:missense_variant|none	0.6472	45	476
BRCA_luminal	PTEN:Copy:DeepDel|Point:PF10409:frameshift_variant|none	0.5773	48	477
BRCA_luminal	PTEN:Copy:DeepDel|Point:SM00404:missense_variant|none:frameshift_variant	0.5359	39	478
BRCA_luminal	PTEN:Copy:DeepDel|Point:SM00404:missense_variant|none	0.5465	52	479
BRCA_luminal	PTEN:Copy:DeepDel|Point:SM00404|none:frameshift_variant	0.5693	51	480
BRCA_luminal	ROS1:Copy:DeepGain|Point	0.5863	23	481
BRCA_luminal	ROS1:Copy:DeepGain|Point:none	0.5559	20	482
BRCA_luminal	RUNX1:Copy:DeepGain|Point	0.502	40	484
BRCA_luminal	RUNX1:Copy:DeepGain|Point:(frameshift_variant|missense_variant)	0.508	33	485
BRCA_luminal	RUNX1:Copy:DeepGain|Point:none	0.5363	22	486
BRCA_luminal	RUNX1:Copy:DeepGain|Point:(PF00853|none)	0.4737	40	487
BRCA_luminal	RUNX1:Copy:DeepGain|Point:PF00853|none:frameshift_variant	0.4804	31	488
BRCA_luminal	RUNX1:Copy:DeepGain|Point:none:(frameshift_variant|missense_variant)	0.508	33	489
BRCA_luminal	SF3B1:Copy:DeepGain|Point	0.7312	27	490
BRCA_luminal	SF3B1:Copy:DeepGain|Point:missense_variant	0.7632	23	491
BRCA_luminal	SF3B1:Copy:DeepGain|Point:none	0.7483	27	493
BRCA_luminal	SF3B1:Copy:DeepGain|Point:none:missense_variant	0.7784	23	495
BRCA_luminal	SF3B1:Copy:DeepGain|Point:none:missense_variant	0.7633	23	496
BRCA_nonbasal	AKT1:Copy:DeepGain|Point	0.7581	42	0
BRCA_nonbasal	AKT1:Copy:DeepGain|Point:missense_variant	0.7786	39	1
BRCA_nonbasal	AKT1:Copy:DeepGain|Point:2/13	0.7901	38	2
BRCA_nonbasal	AKT1:Copy:DeepGain|Point:PF00169	0.7989	38	3
BRCA_nonbasal	AKT1:Copy:DeepGain|Point:SM00233	0.7989	38	4
BRCA_nonbasal	AKT1:Copy:DeepGain|Point:missense_variant:2/13	0.8046	38	5
BRCA_nonbasal	AKT1:Copy:DeepGain|Point:PF00169:missense_variant	0.7807	38	6
BRCA_nonbasal	AKT1:Copy:DeepGain|Point:SM00233:missense_variant	0.7807	38	7
BRCA_nonbasal	AKT1:Copy:DeepGain|Point:2/13:17:ENSP00000451828.1:p.Glu17Lys	0.806	37	8
BRCA_nonbasal	BRCA2:Copy:DeepDel|Point	0.5569	31	46
BRCA_nonbasal	BRCA2:Copy:DeepGain|Point	0.6432	30	47
BRCA_nonbasal	CDH1:Copy:DeepDel|Point	0.7035	144	48
BRCA_nonbasal	CDH1:Copy:DeepDel|Point:frameshift_variant	0.7145	79	49
BRCA_nonbasal	CDH1:Copy:DeepDel|Point:(frameshift_variant|stop_gained)	0.6789	110	50
BRCA_nonbasal	CDH1:Copy:DeepDel|Point:(12/16|2/16)	0.5568	37	51
BRCA_nonbasal	CDH1:Copy:DeepDel|Point:PF00028	0.613	80	52
BRCA_nonbasal	CDH1:Copy:DeepDel|Point:none	0.6969	60	53
BRCA_nonbasal	CDH1:Copy:DeepDel|Point:(PF00028|none)	0.6926	122	54
BRCA_nonbasal	CDH1:Copy:DeepDel|Point:none	0.6882	88	55
BRCA_nonbasal	CDH1:Copy:DeepDel|Point:(SM00112|none)	0.7249	133	56
BRCA_nonbasal	CDH1:Copy:DeepDel|Point:PF00028:frameshift_variant	0.6996	52	57
BRCA_nonbasal	CDH1:Copy:DeepDel|Point:PF00028:frameshift_variant|none	0.7405	94	58
BRCA_nonbasal	CDH1:Copy:DeepDel|Point:none:(frameshift_variant|stop_gained)	0.6494	66	59
BRCA_nonbasal	CDH1:Copy:DeepDel|Point:(SM00112|none):frameshift_variant	0.737	75	60
BRCA_nonbasal	CDH1:Copy:DeepDel|Point:SM00112:frameshift_variant|none:stop_gained	0.6497	61	61
BRCA_nonbasal	CDH1:Copy:DeepDel|Point:SM00112:frameshift_variant|none	0.7222	114	62
BRCA_nonbasal	CDH1:Copy:DeepDel|Point:SM00112|none:frameshift_variant	0.7541	94	63
BRCA_nonbasal	CDH1:Copy:DeepDel|Point:SM00112|none:stop_gained	0.672	80	64
BRCA_nonbasal	EGFR:Copy:DeepGain|Point	0.5532	26	65
BRCA_nonbasal	EGFR:Copy:DeepGain|Point:(missense_variant|synonymous_variant)	0.5762	26	66
BRCA_nonbasal	EGFR:Copy:DeepGain|Point:none	0.6601	20	67
BRCA_nonbasal	ERBB2:Copy:DeepGain	0.8327	117	68
BRCA_nonbasal	ERBB2:Copy:DeepGain|Point	0.845	140	69
BRCA_nonbasal	ERBB2:Copy:DeepGain|Point:missense_variant	0.8324	135	70
BRCA_nonbasal	ERBB2:Copy:DeepGain|Point:(missense_variant|synonymous_variant)	0.8348	137	71
BRCA_nonbasal	ERBB2:Copy:DeepGain|Point:none	0.8187	126	72
BRCA_nonbasal	ERBB2:Copy:DeepGain|Point:(SM00219|none)	0.8487	140	73
BRCA_nonbasal	ERBB2:Copy:DeepGain|Point:(SM00219|none):missense_variant	0.8293	135	74
BRCA_nonbasal	ERBB2:Copy:DeepGain|Point:SM00219:missense_variant|none	0.828	140	75
BRCA_nonbasal	ERBB2:Copy:DeepGain|Point:SM00219|none:missense_variant	0.8439	135	76
BRCA_nonbasal	ERBB3:Copy:DeepGain|Point	0.6743	24	77
BRCA_nonbasal	ERBB3:Copy:DeepGain|Point:missense_variant	0.7191	20	78
BRCA_nonbasal	ERBB3:Copy:DeepGain|Point:none	0.6896	23	79
BRCA_nonbasal	FANCD2:Copy:DeepGain|Point	0.4871	21	80
BRCA_nonbasal	GATA3:Copy:DeepGain|Point	0.8507	130	82
BRCA_nonbasal	GATA3:Copy:DeepGain|Point:frameshift_variant	0.8446	90	83
BRCA_nonbasal	GATA3:Copy:DeepGain|Point:splice_acceptor_variant	0.8014	29	85
BRCA_nonbasal	GATA3:Copy:DeepGain|Point:(frameshift_variant|missense_variant)	0.8368	100	86
BRCA_nonbasal	GATA3:Copy:DeepGain|Point:(frameshift_variant|splice_acceptor_variant)	0.852	112	87
BRCA_nonbasal	GATA3:Copy:DeepGain|Point:(frameshift_variant|synonymous_variant)	0.8265	92	88
BRCA_nonbasal	GATA3:Copy:DeepGain|Point:(missense_variant|splice_acceptor_variant)	0.7944	40	89
BRCA_nonbasal	GATA3:Copy:DeepGain|Point:(missense_variant|synonymous_variant)	0.7042	20	90
BRCA_nonbasal	GATA3:Copy:DeepGain|Point:(splice_acceptor_variant|synonymous_variant)	0.7361	31	91
BRCA_nonbasal	GATA3:Copy:DeepGain|Point:5/6	0.8293	39	93
BRCA_nonbasal	GATA3:Copy:DeepGain|Point:6/6	0.7607	68	94
BRCA_nonbasal	GATA3:Copy:DeepGain|Point:(3/6|5/6)	0.8294	42	96
BRCA_nonbasal	GATA3:Copy:DeepGain|Point:(3/6|6/6)	0.713	71	97
BRCA_nonbasal	GATA3:Copy:DeepGain|Point:(4/6|5/6)	0.8232	45	98
BRCA_nonbasal	GATA3:Copy:DeepGain|Point:(4/6|6/6)	0.7594	74	99
BRCA_nonbasal	GATA3:Copy:DeepGain|Point:(5/6|6/6)	0.8714	100	100
BRCA_nonbasal	GATA3:Copy:DeepGain|Point:PF00320	0.8454	42	101
BRCA_nonbasal	GATA3:Copy:DeepGain|Point:none	0.7374	96	102
BRCA_nonbasal	GATA3:Copy:DeepGain|Point:SM00401	0.8038	55	103
BRCA_nonbasal	GATA3:Copy:DeepGain|Point:none	0.7415	82	104
BRCA_nonbasal	GATA3:Copy:DeepGain|Point:frameshift_variant:5/6	0.8426	34	105
BRCA_nonbasal	GATA3:Copy:DeepGain|Point:frameshift_variant:6/6	0.7737	62	106
BRCA_nonbasal	GATA3:Copy:DeepGain|Point:frameshift_variant:(5/6|6/6)	0.8474	89	107
BRCA_nonbasal	GATA3:Copy:DeepGain|Point:splice_acceptor_variant:-	0.8026	28	109
BRCA_nonbasal	GATA3:Copy:DeepGain|Point:frameshift_variant:5/6|missense_variant:4/6	0.839	39	110
BRCA_nonbasal	GATA3:Copy:DeepGain|Point:frameshift_variant:5/6|missense_variant:6/6	0.851	37	111
BRCA_nonbasal	GATA3:Copy:DeepGain|Point:frameshift_variant:5/6|missense_variant	0.8485	45	112
BRCA_nonbasal	GATA3:Copy:DeepGain|Point:frameshift_variant:6/6|missense_variant:4/6	0.7681	67	113
BRCA_nonbasal	GATA3:Copy:DeepGain|Point:(frameshift_variant|missense_variant):6/6	0.7787	64	114
BRCA_nonbasal	GATA3:Copy:DeepGain|Point:frameshift_variant:6/6|missense_variant	0.7538	72	115
BRCA_nonbasal	GATA3:Copy:DeepGain|Point:frameshift_variant|missense_variant:4/6	0.8255	95	116
BRCA_nonbasal	GATA3:Copy:DeepGain|Point:frameshift_variant|missense_variant:6/6	0.8603	92	117
BRCA_nonbasal	GATA3:Copy:DeepGain|Point:frameshift_variant:5/6|splice_acceptor_variant:-	0.8647	55	118
BRCA_nonbasal	GATA3:Copy:DeepGain|Point:frameshift_variant:5/6|splice_acceptor_variant	0.8616	56	119
BRCA_nonbasal	GATA3:Copy:DeepGain|Point:frameshift_variant:6/6|splice_acceptor_variant:-	0.815	83	120
BRCA_nonbasal	GATA3:Copy:DeepGain|Point:frameshift_variant:6/6|splice_acceptor_variant	0.817	84	121
BRCA_nonbasal	GATA3:Copy:DeepGain|Point:frameshift_variant|splice_acceptor_variant:-	0.8581	111	122
BRCA_nonbasal	GATA3:Copy:DeepGain|Point:frameshift_variant:5/6|synonymous_variant	0.8392	36	123
BRCA_nonbasal	GATA3:Copy:DeepGain|Point:frameshift_variant:6/6|synonymous_variant	0.7506	64	124
BRCA_nonbasal	GATA3:Copy:DeepGain|Point:missense_variant:4/6|splice_acceptor_variant:-	0.7995	33	125
BRCA_nonbasal	GATA3:Copy:DeepGain|Point:missense_variant:4/6|splice_acceptor_variant	0.8083	34	126
BRCA_nonbasal	GATA3:Copy:DeepGain|Point:missense_variant:6/6|splice_acceptor_variant:-	0.7772	31	127
BRCA_nonbasal	GATA3:Copy:DeepGain|Point:missense_variant:6/6|splice_acceptor_variant	0.794	32	128
BRCA_nonbasal	GATA3:Copy:DeepGain|Point:missense_variant|splice_acceptor_variant:-	0.7786	39	129
BRCA_nonbasal	GATA3:Copy:DeepGain|Point:splice_acceptor_variant:-|synonymous_variant	0.7574	30	132
BRCA_nonbasal	GATA3:Copy:DeepGain|Point:4/6:294|5/6	0.8506	43	134
BRCA_nonbasal	GATA3:Copy:DeepGain|Point:4/6:294|6/6	0.7645	72	135
BRCA_nonbasal	GATA3:Copy:DeepGain|Point:PF00320:frameshift_variant	0.8287	33	136
BRCA_nonbasal	GATA3:Copy:DeepGain|Point:PF00320:(frameshift_variant|missense_variant)	0.8347	39	137
BRCA_nonbasal	GATA3:Copy:DeepGain|Point:none:frameshift_variant	0.7766	64	138
BRCA_nonbasal	GATA3:Copy:DeepGain|Point:none:splice_acceptor_variant	0.8014	29	140
BRCA_nonbasal	GATA3:Copy:DeepGain|Point:none:(frameshift_variant|missense_variant)	0.7101	69	141
BRCA_nonbasal	GATA3:Copy:DeepGain|Point:none:(frameshift_variant|splice_acceptor_variant)	0.8074	86	142
BRCA_nonbasal	GATA3:Copy:DeepGain|Point:none:(missense_variant|splice_acceptor_variant)	0.7339	35	143
BRCA_nonbasal	GATA3:Copy:DeepGain|Point:(PF00320|none):frameshift_variant	0.8446	90	144
BRCA_nonbasal	GATA3:Copy:DeepGain|Point:PF00320:frameshift_variant|none:missense_variant	0.8169	39	145
BRCA_nonbasal	GATA3:Copy:DeepGain|Point:PF00320:frameshift_variant|none:splice_acceptor_variant	0.86	55	146
BRCA_nonbasal	GATA3:Copy:DeepGain|Point:PF00320:frameshift_variant|none	0.825	122	147
BRCA_nonbasal	GATA3:Copy:DeepGain|Point:PF00320:missense_variant|none:frameshift_variant	0.7577	70	148
BRCA_nonbasal	GATA3:Copy:DeepGain|Point:PF00320:missense_variant|none:splice_acceptor_variant	0.8261	35	150
BRCA_nonbasal	GATA3:Copy:DeepGain|Point:PF00320:missense_variant|none	0.7644	101	151
BRCA_nonbasal	GATA3:Copy:DeepGain|Point:PF00320|none:frameshift_variant	0.8366	99	152
BRCA_nonbasal	GATA3:Copy:DeepGain|Point:PF00320|none:missense_variant	0.846	47	153
BRCA_nonbasal	GATA3:Copy:DeepGain|Point:PF00320|none:splice_acceptor_variant	0.8851	64	154
BRCA_nonbasal	GATA3:Copy:DeepGain|Point:SM00401:frameshift_variant	0.801	43	155
BRCA_nonbasal	GATA3:Copy:DeepGain|Point:SM00401:(frameshift_variant|missense_variant)	0.7992	51	157
BRCA_nonbasal	GATA3:Copy:DeepGain|Point:none:frameshift_variant	0.8414	54	158
BRCA_nonbasal	GATA3:Copy:DeepGain|Point:none:splice_acceptor_variant	0.8014	29	159
BRCA_nonbasal	GATA3:Copy:DeepGain|Point:none:(frameshift_variant|missense_variant)	0.7925	56	160
BRCA_nonbasal	GATA3:Copy:DeepGain|Point:none:(frameshift_variant|splice_acceptor_variant)	0.7896	76	161
BRCA_nonbasal	GATA3:Copy:DeepGain|Point:none:(missense_variant|splice_acceptor_variant)	0.7392	32	162
BRCA_nonbasal	GATA3:Copy:DeepGain|Point:(SM00401|none):frameshift_variant	0.8446	90	163
BRCA_nonbasal	GATA3:Copy:DeepGain|Point:SM00401:frameshift_variant|none:missense_variant	0.8063	46	164
BRCA_nonbasal	GATA3:Copy:DeepGain|Point:SM00401:frameshift_variant|none:splice_acceptor_variant	0.8667	65	165
BRCA_nonbasal	GATA3:Copy:DeepGain|Point:SM00401:frameshift_variant|none	0.8323	118	166
BRCA_nonbasal	GATA3:Copy:DeepGain|Point:SM00401:missense_variant|none:frameshift_variant	0.8217	62	167
BRCA_nonbasal	GATA3:Copy:DeepGain|Point:SM00401:missense_variant|none:splice_acceptor_variant	0.8322	37	169
BRCA_nonbasal	GATA3:Copy:DeepGain|Point:SM00401:missense_variant|none	0.7541	90	170
BRCA_nonbasal	GATA3:Copy:DeepGain|Point:SM00401|none:frameshift_variant	0.8358	102	171
BRCA_nonbasal	GATA3:Copy:DeepGain|Point:SM00401|none:missense_variant	0.8182	58	172
BRCA_nonbasal	GATA3:Copy:DeepGain|Point:SM00401|none:splice_acceptor_variant	0.8812	77	173
BRCA_nonbasal	GATA3:Copy:DeepGain|Point:-:-:-	0.8044	28	174
BRCA_nonbasal	GATA3:Copy:DeepGain|Point:-:-:-|3/6	0.7124	31	175
BRCA_nonbasal	GATA3:Copy:DeepGain|Point:-:-:-|4/6:294	0.8164	32	176
BRCA_nonbasal	GATA3:Copy:DeepGain|Point:-:-:-|4/6:294:ENSP00000368632.3:p.Met294Lys	0.8164	31	177
BRCA_nonbasal	GATA3:Copy:DeepGain|Point:-:-:-|4/6	0.8021	34	178
BRCA_nonbasal	GATA3:Copy:DeepGain|Point:-:-:-|5/6	0.8913	60	179
BRCA_nonbasal	GATA3:Copy:DeepGain|Point:-:-:-|6/6	0.7878	89	180
BRCA_nonbasal	GATA3:Copy:DeepGain|Point:4/6:294:ENSP00000368632.3:p.Met294Lys|5/6	0.8303	42	182
BRCA_nonbasal	GATA3:Copy:DeepGain|Point:4/6:294:ENSP00000368632.3:p.Met294Lys|6/6	0.7664	71	183
BRCA_nonbasal	MAP2K4:Copy:DeepDel	0.7134	29	185
BRCA_nonbasal	MAP2K4:Copy:DeepDel|Point	0.6976	70	186
BRCA_nonbasal	MAP2K4:Copy:DeepDel|Point:(frameshift_variant|missense_variant)	0.6219	54	187
BRCA_nonbasal	MAP2K4:Copy:DeepDel|Point:PF00069	0.6918	59	188
BRCA_nonbasal	MAP2K4:Copy:DeepDel|Point:SM00220	0.6918	59	189
BRCA_nonbasal	MAP2K4:Copy:DeepDel|Point:PF00069:missense_variant|none	0.6748	53	190
BRCA_nonbasal	MAP2K4:Copy:DeepDel|Point:SM00220:missense_variant|none	0.6748	53	191
BRCA_nonbasal	NCOR1:Copy:DeepDel|Point	0.6182	51	192
BRCA_nonbasal	NCOR1:Copy:DeepDel|Point:missense_variant	0.5426	21	193
BRCA_nonbasal	NCOR1:Copy:DeepDel|Point:none	0.6103	51	194
BRCA_nonbasal	NCOR1:Copy:DeepDel|Point:none	0.5912	51	195
BRCA_nonbasal	NCOR1:Copy:DeepDel|Point:none:missense_variant	0.5426	21	196
BRCA_nonbasal	NCOR1:Copy:DeepDel|Point:none:missense_variant	0.5426	21	197
BRCA_nonbasal	NF1:Copy:DeepGain|Point	0.6235	61	198
BRCA_nonbasal	NF1:Copy:DeepGain|Point:missense_variant	0.5728	34	199
BRCA_nonbasal	NF1:Copy:DeepGain|Point:(missense_variant|stop_gained)	0.6352	42	200
BRCA_nonbasal	NF1:Copy:DeepGain|Point:(missense_variant|synonymous_variant)	0.6288	37	201
BRCA_nonbasal	NF1:Copy:DeepGain|Point:(stop_gained|synonymous_variant)	0.7589	34	202
BRCA_nonbasal	NF1:Copy:DeepGain|Point:none	0.6396	57	203
BRCA_nonbasal	NF1:Copy:DeepGain|Point:none	0.6191	54	204
BRCA_nonbasal	PIK3CA:Copy:DeepGain	0.7209	32	243
BRCA_nonbasal	PIK3CA:Copy:DeepGain|Point	0.7226	346	244
BRCA_nonbasal	PIK3CA:Copy:DeepGain|Point:missense_variant	0.7251	330	245
BRCA_nonbasal	PIK3CA:Copy:DeepGain|Point:(inframe_deletion|missense_variant)	0.7168	344	246
BRCA_nonbasal	PIK3CA:Copy:DeepGain|Point:10/21	0.6296	150	247
BRCA_nonbasal	PIK3CA:Copy:DeepGain|Point:2/21	0.5995	51	248
BRCA_nonbasal	PIK3CA:Copy:DeepGain|Point:21/21	0.6774	172	249
BRCA_nonbasal	PIK3CA:Copy:DeepGain|Point:5/21	0.5449	53	250
BRCA_nonbasal	PIK3CA:Copy:DeepGain|Point:(10/21|14/21)	0.6337	157	251
BRCA_nonbasal	PIK3CA:Copy:DeepGain|Point:(10/21|2/21)	0.6412	167	252
BRCA_nonbasal	PIK3CA:Copy:DeepGain|Point:(10/21|21/21)	0.7394	284	253
BRCA_nonbasal	PIK3CA:Copy:DeepGain|Point:(10/21|5/21)	0.6506	171	254
BRCA_nonbasal	PIK3CA:Copy:DeepGain|Point:(10/21|8/21)	0.6464	163	255
BRCA_nonbasal	PIK3CA:Copy:DeepGain|Point:(14/21|2/21)	0.5857	62	256
BRCA_nonbasal	PIK3CA:Copy:DeepGain|Point:(14/21|21/21)	0.6606	177	257
BRCA_nonbasal	PIK3CA:Copy:DeepGain|Point:(14/21|5/21)	0.5447	64	258
BRCA_nonbasal	PIK3CA:Copy:DeepGain|Point:(14/21|8/21)	0.6077	59	259
BRCA_nonbasal	PIK3CA:Copy:DeepGain|Point:(2/21|21/21)	0.667	190	260
BRCA_nonbasal	PIK3CA:Copy:DeepGain|Point:(2/21|5/21)	0.5504	72	261
BRCA_nonbasal	PIK3CA:Copy:DeepGain|Point:(2/21|8/21)	0.5968	67	262
BRCA_nonbasal	PIK3CA:Copy:DeepGain|Point:(21/21|5/21)	0.6791	192	263
BRCA_nonbasal	PIK3CA:Copy:DeepGain|Point:(21/21|8/21)	0.6677	186	264
BRCA_nonbasal	PIK3CA:Copy:DeepGain|Point:(5/21|8/21)	0.5596	69	265
BRCA_nonbasal	PIK3CA:Copy:DeepGain|Point:PF00792	0.6684	54	266
BRCA_nonbasal	PIK3CA:Copy:DeepGain|Point:PF02192	0.658	43	267
BRCA_nonbasal	PIK3CA:Copy:DeepGain|Point:none	0.6685	210	268
BRCA_nonbasal	PIK3CA:Copy:DeepGain|Point:(PF00792|PF02192)	0.659	65	269
BRCA_nonbasal	PIK3CA:Copy:DeepGain|Point:(PF00792|none)	0.6624	228	270
BRCA_nonbasal	PIK3CA:Copy:DeepGain|Point:(PF02192|none)	0.6762	220	271
BRCA_nonbasal	PIK3CA:Copy:DeepGain|Point:SM00142	0.5777	63	272
BRCA_nonbasal	PIK3CA:Copy:DeepGain|Point:SM00143	0.658	43	273
BRCA_nonbasal	PIK3CA:Copy:DeepGain|Point:SM00146	0.6532	175	274
BRCA_nonbasal	PIK3CA:Copy:DeepGain|Point:none	0.6533	72	275
BRCA_nonbasal	PIK3CA:Copy:DeepGain|Point:(SM00142|SM00143)	0.6016	74	276
BRCA_nonbasal	PIK3CA:Copy:DeepGain|Point:(SM00142|SM00146)	0.6578	202	277
BRCA_nonbasal	PIK3CA:Copy:DeepGain|Point:(SM00142|none)	0.5731	103	278
BRCA_nonbasal	PIK3CA:Copy:DeepGain|Point:(SM00143|SM00146)	0.669	185	279
BRCA_nonbasal	PIK3CA:Copy:DeepGain|Point:(SM00143|none)	0.621	83	280
BRCA_nonbasal	PIK3CA:Copy:DeepGain|Point:(SM00146|none)	0.6678	205	281
BRCA_nonbasal	PIK3CA:Copy:DeepGain|Point:missense_variant:10/21	0.6296	150	282
BRCA_nonbasal	PIK3CA:Copy:DeepGain|Point:missense_variant:2/21	0.6138	40	283
BRCA_nonbasal	PIK3CA:Copy:DeepGain|Point:missense_variant:21/21	0.6671	172	284
BRCA_nonbasal	PIK3CA:Copy:DeepGain|Point:missense_variant:5/21	0.5397	53	285
BRCA_nonbasal	PIK3CA:Copy:DeepGain|Point:missense_variant:(10/21|14/21)	0.6337	157	286
BRCA_nonbasal	PIK3CA:Copy:DeepGain|Point:missense_variant:(10/21|2/21)	0.636	158	287
BRCA_nonbasal	PIK3CA:Copy:DeepGain|Point:missense_variant:(10/21|21/21)	0.732	284	288
BRCA_nonbasal	PIK3CA:Copy:DeepGain|Point:missense_variant:(10/21|5/21)	0.6538	171	289
BRCA_nonbasal	PIK3CA:Copy:DeepGain|Point:missense_variant:(10/21|8/21)	0.6415	157	290
BRCA_nonbasal	PIK3CA:Copy:DeepGain|Point:missense_variant:(14/21|2/21)	0.6095	51	291
BRCA_nonbasal	PIK3CA:Copy:DeepGain|Point:missense_variant:(14/21|21/21)	0.6547	177	292
BRCA_nonbasal	PIK3CA:Copy:DeepGain|Point:missense_variant:(14/21|5/21)	0.5488	64	293
BRCA_nonbasal	PIK3CA:Copy:DeepGain|Point:missense_variant:(14/21|8/21)	0.6119	53	294
BRCA_nonbasal	PIK3CA:Copy:DeepGain|Point:missense_variant:(2/21|21/21)	0.6544	179	295
BRCA_nonbasal	PIK3CA:Copy:DeepGain|Point:missense_variant:(2/21|5/21)	0.5528	61	296
BRCA_nonbasal	PIK3CA:Copy:DeepGain|Point:missense_variant:(2/21|8/21)	0.6001	50	297
BRCA_nonbasal	PIK3CA:Copy:DeepGain|Point:missense_variant:(21/21|5/21)	0.6632	192	298
BRCA_nonbasal	PIK3CA:Copy:DeepGain|Point:missense_variant:(21/21|8/21)	0.6538	181	299
BRCA_nonbasal	PIK3CA:Copy:DeepGain|Point:missense_variant:(5/21|8/21)	0.5402	63	300
BRCA_nonbasal	PIK3CA:Copy:DeepGain|Point:inframe_deletion|missense_variant:10/21	0.6425	164	301
BRCA_nonbasal	PIK3CA:Copy:DeepGain|Point:inframe_deletion|missense_variant:14/21	0.6108	58	302
BRCA_nonbasal	PIK3CA:Copy:DeepGain|Point:inframe_deletion|missense_variant:2/21	0.6336	55	303
BRCA_nonbasal	PIK3CA:Copy:DeepGain|Point:inframe_deletion|missense_variant:21/21	0.6751	187	304
BRCA_nonbasal	PIK3CA:Copy:DeepGain|Point:inframe_deletion|missense_variant:5/21	0.5449	68	305
BRCA_nonbasal	PIK3CA:Copy:DeepGain|Point:inframe_deletion|missense_variant:8/21	0.5858	57	306
BRCA_nonbasal	PIK3CA:Copy:DeepGain|Point:10/21:545	0.6231	98	307
BRCA_nonbasal	PIK3CA:Copy:DeepGain|Point:10/21:(545|546)	0.607	108	308
BRCA_nonbasal	PIK3CA:Copy:DeepGain|Point:21/21:1047	0.6555	158	309
BRCA_nonbasal	PIK3CA:Copy:DeepGain|Point:5/21:345	0.5748	50	310
BRCA_nonbasal	PIK3CA:Copy:DeepGain|Point:10/21:545|14/21	0.6438	106	311
BRCA_nonbasal	PIK3CA:Copy:DeepGain|Point:10/21:546|14/21	0.6376	53	312
BRCA_nonbasal	PIK3CA:Copy:DeepGain|Point:10/21:545|2/21	0.6295	117	313
BRCA_nonbasal	PIK3CA:Copy:DeepGain|Point:10/21:546|2/21	0.6216	61	314
BRCA_nonbasal	PIK3CA:Copy:DeepGain|Point:10/21:545|21/21:1047	0.7091	224	315
BRCA_nonbasal	PIK3CA:Copy:DeepGain|Point:10/21:545|21/21	0.7151	237	316
BRCA_nonbasal	PIK3CA:Copy:DeepGain|Point:10/21:546|21/21:1047	0.6717	167	317
BRCA_nonbasal	PIK3CA:Copy:DeepGain|Point:10/21:546|21/21	0.6866	180	318
BRCA_nonbasal	PIK3CA:Copy:DeepGain|Point:10/21|21/21:1047	0.7346	274	319
BRCA_nonbasal	PIK3CA:Copy:DeepGain|Point:10/21:545|5/21:345	0.6371	116	320
BRCA_nonbasal	PIK3CA:Copy:DeepGain|Point:10/21:545|5/21	0.6422	119	321
BRCA_nonbasal	PIK3CA:Copy:DeepGain|Point:10/21:546|5/21:345	0.5851	60	322
BRCA_nonbasal	PIK3CA:Copy:DeepGain|Point:10/21:546|5/21	0.5566	63	323
BRCA_nonbasal	PIK3CA:Copy:DeepGain|Point:10/21|5/21:345	0.6528	168	324
BRCA_nonbasal	PIK3CA:Copy:DeepGain|Point:10/21:545|8/21	0.6372	111	325
BRCA_nonbasal	PIK3CA:Copy:DeepGain|Point:10/21:546|8/21	0.634	58	326
BRCA_nonbasal	PIK3CA:Copy:DeepGain|Point:14/21|21/21:1047	0.6482	164	327
BRCA_nonbasal	PIK3CA:Copy:DeepGain|Point:14/21|5/21:345	0.5574	61	328
BRCA_nonbasal	PIK3CA:Copy:DeepGain|Point:2/21|21/21:1047	0.6488	176	329
BRCA_nonbasal	PIK3CA:Copy:DeepGain|Point:2/21|5/21:345	0.558	69	330
BRCA_nonbasal	PIK3CA:Copy:DeepGain|Point:21/21:1047|5/21:345	0.6744	176	331
BRCA_nonbasal	PIK3CA:Copy:DeepGain|Point:21/21:1047|5/21	0.6744	178	332
BRCA_nonbasal	PIK3CA:Copy:DeepGain|Point:21/21|5/21:345	0.6811	190	333
BRCA_nonbasal	PIK3CA:Copy:DeepGain|Point:21/21:1047|8/21	0.6578	173	334
BRCA_nonbasal	PIK3CA:Copy:DeepGain|Point:5/21:345|8/21	0.5437	66	335
BRCA_nonbasal	PIK3CA:Copy:DeepGain|Point:PF00613:missense_variant	0.6324	154	336
BRCA_nonbasal	PIK3CA:Copy:DeepGain|Point:PF02192:missense_variant	0.6099	38	337
BRCA_nonbasal	PIK3CA:Copy:DeepGain|Point:none:missense_variant	0.6595	202	338
BRCA_nonbasal	PIK3CA:Copy:DeepGain|Point:(PF00613|PF00792):missense_variant	0.6496	164	339
BRCA_nonbasal	PIK3CA:Copy:DeepGain|Point:PF00613:missense_variant|PF00792	0.6568	170	340
BRCA_nonbasal	PIK3CA:Copy:DeepGain|Point:(PF00613|PF02192):missense_variant	0.6399	160	341
BRCA_nonbasal	PIK3CA:Copy:DeepGain|Point:PF00613:missense_variant|PF02192	0.6464	163	342
BRCA_nonbasal	PIK3CA:Copy:DeepGain|Point:(PF00613|none):missense_variant	0.7349	316	343
BRCA_nonbasal	PIK3CA:Copy:DeepGain|Point:PF00613:missense_variant|none	0.7364	324	344
BRCA_nonbasal	PIK3CA:Copy:DeepGain|Point:(PF00792|PF02192):missense_variant	0.6182	53	345
BRCA_nonbasal	PIK3CA:Copy:DeepGain|Point:PF00792:missense_variant|PF02192	0.6271	58	346
BRCA_nonbasal	PIK3CA:Copy:DeepGain|Point:PF00792|PF02192:missense_variant	0.6235	60	347
BRCA_nonbasal	PIK3CA:Copy:DeepGain|Point:(PF00792|none):missense_variant	0.661	214	348
BRCA_nonbasal	PIK3CA:Copy:DeepGain|Point:PF00792:missense_variant|none	0.6515	222	349
BRCA_nonbasal	PIK3CA:Copy:DeepGain|Point:PF00792|none:missense_variant	0.6525	220	350
BRCA_nonbasal	PIK3CA:Copy:DeepGain|Point:(PF02192|none):missense_variant	0.6554	207	351
BRCA_nonbasal	PIK3CA:Copy:DeepGain|Point:PF02192:missense_variant|none	0.6641	215	352
BRCA_nonbasal	PIK3CA:Copy:DeepGain|Point:PF02192|none:missense_variant	0.6565	212	353
BRCA_nonbasal	PIK3CA:Copy:DeepGain|Point:SM00142:missense_variant	0.5774	63	354
BRCA_nonbasal	PIK3CA:Copy:DeepGain|Point:SM00143:missense_variant	0.6099	38	355
BRCA_nonbasal	PIK3CA:Copy:DeepGain|Point:SM00145:missense_variant	0.6324	154	356
BRCA_nonbasal	PIK3CA:Copy:DeepGain|Point:SM00146:missense_variant	0.6557	175	357
BRCA_nonbasal	PIK3CA:Copy:DeepGain|Point:none:missense_variant	0.6773	56	358
BRCA_nonbasal	PIK3CA:Copy:DeepGain|Point:none:(inframe_deletion|missense_variant)	0.6236	67	359
BRCA_nonbasal	PIK3CA:Copy:DeepGain|Point:(SM00142|SM00143):missense_variant	0.5773	69	360
BRCA_nonbasal	PIK3CA:Copy:DeepGain|Point:SM00142:missense_variant|SM00143	0.5941	74	361
BRCA_nonbasal	PIK3CA:Copy:DeepGain|Point:SM00142|SM00143:missense_variant	0.5912	69	362
BRCA_nonbasal	PIK3CA:Copy:DeepGain|Point:(SM00142|SM00145):missense_variant	0.6502	182	363
BRCA_nonbasal	PIK3CA:Copy:DeepGain|Point:SM00142|SM00145:missense_variant	0.6514	182	364
BRCA_nonbasal	PIK3CA:Copy:DeepGain|Point:(SM00142|SM00146):missense_variant	0.6454	202	365
BRCA_nonbasal	PIK3CA:Copy:DeepGain|Point:SM00142:missense_variant|SM00146	0.657	202	366
BRCA_nonbasal	PIK3CA:Copy:DeepGain|Point:SM00142|SM00146:missense_variant	0.6475	202	367
BRCA_nonbasal	PIK3CA:Copy:DeepGain|Point:SM00142:missense_variant|none:inframe_deletion	0.5621	74	368
BRCA_nonbasal	PIK3CA:Copy:DeepGain|Point:(SM00142|none):missense_variant	0.5947	87	369
BRCA_nonbasal	PIK3CA:Copy:DeepGain|Point:SM00142:missense_variant|none	0.5778	103	370
BRCA_nonbasal	PIK3CA:Copy:DeepGain|Point:SM00142|none:inframe_deletion	0.5816	74	371
BRCA_nonbasal	PIK3CA:Copy:DeepGain|Point:SM00142|none:missense_variant	0.5779	87	372
BRCA_nonbasal	PIK3CA:Copy:DeepGain|Point:(SM00143|SM00145):missense_variant	0.6399	160	373
BRCA_nonbasal	PIK3CA:Copy:DeepGain|Point:SM00143|SM00145:missense_variant	0.6464	163	374
BRCA_nonbasal	PIK3CA:Copy:DeepGain|Point:(SM00143|SM00146):missense_variant	0.6476	180	375
BRCA_nonbasal	PIK3CA:Copy:DeepGain|Point:SM00143:missense_variant|SM00146	0.657	180	376
BRCA_nonbasal	PIK3CA:Copy:DeepGain|Point:SM00143|SM00146:missense_variant	0.6527	185	377
BRCA_nonbasal	PIK3CA:Copy:DeepGain|Point:SM00143:missense_variant|none:inframe_deletion	0.6196	49	378
BRCA_nonbasal	PIK3CA:Copy:DeepGain|Point:(SM00143|none):missense_variant	0.6156	62	379
BRCA_nonbasal	PIK3CA:Copy:DeepGain|Point:SM00143:missense_variant|none	0.6174	78	380
BRCA_nonbasal	PIK3CA:Copy:DeepGain|Point:SM00143|none:inframe_deletion	0.627	54	381
BRCA_nonbasal	PIK3CA:Copy:DeepGain|Point:SM00143|none:missense_variant	0.6084	67	382
BRCA_nonbasal	PIK3CA:Copy:DeepGain|Point:(SM00145|SM00146):missense_variant	0.7248	289	383
BRCA_nonbasal	PIK3CA:Copy:DeepGain|Point:SM00145:missense_variant|SM00146	0.7253	289	384
BRCA_nonbasal	PIK3CA:Copy:DeepGain|Point:SM00145:missense_variant|none:inframe_deletion	0.6378	165	385
BRCA_nonbasal	PIK3CA:Copy:DeepGain|Point:(SM00145|none):missense_variant	0.6382	172	386
BRCA_nonbasal	PIK3CA:Copy:DeepGain|Point:SM00145:missense_variant|none	0.6467	187	387
BRCA_nonbasal	PIK3CA:Copy:DeepGain|Point:SM00146:missense_variant|none:inframe_deletion	0.6562	186	388
BRCA_nonbasal	PIK3CA:Copy:DeepGain|Point:(SM00146|none):missense_variant	0.6475	192	389
BRCA_nonbasal	PIK3CA:Copy:DeepGain|Point:SM00146:missense_variant|none	0.6591	205	390
BRCA_nonbasal	PIK3CA:Copy:DeepGain|Point:SM00146|none:inframe_deletion	0.6584	186	391
BRCA_nonbasal	PIK3CA:Copy:DeepGain|Point:SM00146|none:missense_variant	0.6496	192	392
BRCA_nonbasal	PIK3CA:Copy:DeepGain|Point:10/21:542:ENSP00000263967.3:p.Glu542Lys	0.5469	71	393
BRCA_nonbasal	PIK3CA:Copy:DeepGain|Point:10/21:545:ENSP00000263967.3:p.Glu545Lys	0.6362	91	394
BRCA_nonbasal	PIK3CA:Copy:DeepGain|Point:10/21:542:ENSP00000263967.3:p.Glu542Lys|545:ENSP00000263967.3:p.Glu545Lys	0.6475	130	395
BRCA_nonbasal	PIK3CA:Copy:DeepGain|Point:10/21:542:ENSP00000263967.3:p.Glu542Lys|545	0.6427	136	396
BRCA_nonbasal	PIK3CA:Copy:DeepGain|Point:10/21:542:ENSP00000263967.3:p.Glu542Lys|546	0.5532	81	397
BRCA_nonbasal	PIK3CA:Copy:DeepGain|Point:10/21:545:ENSP00000263967.3:p.Glu545Lys|546	0.6231	101	398
BRCA_nonbasal	PIK3CA:Copy:DeepGain|Point:21/21:1047:ENSP00000263967.3:p.His1047Arg	0.6565	144	399
BRCA_nonbasal	PIK3CA:Copy:DeepGain|Point:21/21:1047:(ENSP00000263967.3:p.His1047Arg|ENSP00000263967.3:p.His1047Leu)	0.6539	157	400
BRCA_nonbasal	PIK3CA:Copy:DeepGain|Point:5/21:345:ENSP00000263967.3:p.Asn345Lys	0.5798	48	401
BRCA_nonbasal	PIK3CA:Copy:DeepGain|Point:10/21:542:ENSP00000263967.3:p.Glu542Lys|14/21:726:ENSP00000263967.3:p.Glu726Lys	0.5621	80	402
BRCA_nonbasal	PIK3CA:Copy:DeepGain|Point:10/21:542:ENSP00000263967.3:p.Glu542Lys|14/21	0.5647	81	403
BRCA_nonbasal	PIK3CA:Copy:DeepGain|Point:10/21:545|14/21:726:ENSP00000263967.3:p.Glu726Lys	0.6288	105	404
BRCA_nonbasal	PIK3CA:Copy:DeepGain|Point:10/21:545:ENSP00000263967.3:p.Glu545Lys|14/21:726:ENSP00000263967.3:p.Glu726Lys	0.6422	98	405
BRCA_nonbasal	PIK3CA:Copy:DeepGain|Point:10/21:545:ENSP00000263967.3:p.Glu545Lys|14/21	0.633	99	406
BRCA_nonbasal	PIK3CA:Copy:DeepGain|Point:10/21:546|14/21:726:ENSP00000263967.3:p.Glu726Lys	0.6499	52	407
BRCA_nonbasal	PIK3CA:Copy:DeepGain|Point:10/21|14/21:726:ENSP00000263967.3:p.Glu726Lys	0.6357	156	408
BRCA_nonbasal	PIK3CA:Copy:DeepGain|Point:10/21:542:ENSP00000263967.3:p.Glu542Lys|2/21	0.5581	89	409
BRCA_nonbasal	PIK3CA:Copy:DeepGain|Point:10/21:545:ENSP00000263967.3:p.Glu545Lys|2/21	0.647	110	410
BRCA_nonbasal	PIK3CA:Copy:DeepGain|Point:10/21:542:ENSP00000263967.3:p.Glu542Lys|21/21:1047	0.6609	197	411
BRCA_nonbasal	PIK3CA:Copy:DeepGain|Point:10/21:542:ENSP00000263967.3:p.Glu542Lys|21/21:1047:ENSP00000263967.3:p.His1047Arg	0.6717	183	412
BRCA_nonbasal	PIK3CA:Copy:DeepGain|Point:10/21:542:ENSP00000263967.3:p.Glu542Lys|21/21:1047:ENSP00000263967.3:p.His1047Leu	0.5437	84	413
BRCA_nonbasal	PIK3CA:Copy:DeepGain|Point:10/21:542:ENSP00000263967.3:p.Glu542Lys|21/21	0.6843	209	414
BRCA_nonbasal	PIK3CA:Copy:DeepGain|Point:10/21:545|21/21:1047:ENSP00000263967.3:p.His1047Arg	0.7006	210	415
BRCA_nonbasal	PIK3CA:Copy:DeepGain|Point:10/21:545|21/21:1047:ENSP00000263967.3:p.His1047Leu	0.6474	111	416
BRCA_nonbasal	PIK3CA:Copy:DeepGain|Point:10/21:545:ENSP00000263967.3:p.Glu545Lys|21/21:1047	0.6946	217	417
BRCA_nonbasal	PIK3CA:Copy:DeepGain|Point:10/21:545:ENSP00000263967.3:p.Glu545Lys|21/21:1047:ENSP00000263967.3:p.His1047Arg	0.695	203	418
BRCA_nonbasal	PIK3CA:Copy:DeepGain|Point:10/21:545:ENSP00000263967.3:p.Glu545Lys|21/21:1047:ENSP00000263967.3:p.His1047Leu	0.6429	104	419
BRCA_nonbasal	PIK3CA:Copy:DeepGain|Point:10/21:545:ENSP00000263967.3:p.Glu545Lys|21/21	0.7093	230	420
BRCA_nonbasal	PIK3CA:Copy:DeepGain|Point:10/21:546|21/21:1047:ENSP00000263967.3:p.His1047Arg	0.6804	153	421
BRCA_nonbasal	PIK3CA:Copy:DeepGain|Point:10/21:546|21/21:1047:ENSP00000263967.3:p.His1047Leu	0.6268	55	422
BRCA_nonbasal	PIK3CA:Copy:DeepGain|Point:10/21|21/21:1047:ENSP00000263967.3:p.His1047Arg	0.7353	260	423
BRCA_nonbasal	PIK3CA:Copy:DeepGain|Point:10/21|21/21:1047:ENSP00000263967.3:p.His1047Leu	0.6446	163	424
BRCA_nonbasal	PIK3CA:Copy:DeepGain|Point:10/21:542:ENSP00000263967.3:p.Glu542Lys|5/21:345	0.5449	89	425
BRCA_nonbasal	PIK3CA:Copy:DeepGain|Point:10/21:542:ENSP00000263967.3:p.Glu542Lys|5/21:345:ENSP00000263967.3:p.Asn345Lys	0.5383	87	426
BRCA_nonbasal	PIK3CA:Copy:DeepGain|Point:10/21:542:ENSP00000263967.3:p.Glu542Lys|5/21	0.5304	92	427
BRCA_nonbasal	PIK3CA:Copy:DeepGain|Point:10/21:545|5/21:345:ENSP00000263967.3:p.Asn345Lys	0.6529	114	428
BRCA_nonbasal	PIK3CA:Copy:DeepGain|Point:10/21:545:ENSP00000263967.3:p.Glu545Lys|5/21:345	0.6662	109	429
BRCA_nonbasal	PIK3CA:Copy:DeepGain|Point:10/21:545:ENSP00000263967.3:p.Glu545Lys|5/21:345:ENSP00000263967.3:p.Asn345Lys	0.6741	107	430
BRCA_nonbasal	PIK3CA:Copy:DeepGain|Point:10/21:545:ENSP00000263967.3:p.Glu545Lys|5/21	0.6441	112	431
BRCA_nonbasal	PIK3CA:Copy:DeepGain|Point:10/21:546|5/21:345:ENSP00000263967.3:p.Asn345Lys	0.6062	58	432
BRCA_nonbasal	PIK3CA:Copy:DeepGain|Point:10/21|5/21:345:ENSP00000263967.3:p.Asn345Lys	0.6594	166	433
BRCA_nonbasal	PIK3CA:Copy:DeepGain|Point:10/21:542:ENSP00000263967.3:p.Glu542Lys|8/21	0.5711	87	434
BRCA_nonbasal	PIK3CA:Copy:DeepGain|Point:10/21:545:ENSP00000263967.3:p.Glu545Lys|8/21	0.6306	104	435
BRCA_nonbasal	PIK3CA:Copy:DeepGain|Point:14/21:726:ENSP00000263967.3:p.Glu726Lys|2/21	0.6339	61	436
BRCA_nonbasal	PIK3CA:Copy:DeepGain|Point:14/21:726:ENSP00000263967.3:p.Glu726Lys|21/21:1047	0.6405	163	437
BRCA_nonbasal	PIK3CA:Copy:DeepGain|Point:14/21:726:ENSP00000263967.3:p.Glu726Lys|21/21:1047:ENSP00000263967.3:p.His1047Arg	0.6476	150	438
BRCA_nonbasal	PIK3CA:Copy:DeepGain|Point:14/21:726:ENSP00000263967.3:p.Glu726Lys|21/21:1047:ENSP00000263967.3:p.His1047Leu	0.5777	54	439
BRCA_nonbasal	PIK3CA:Copy:DeepGain|Point:14/21:726:ENSP00000263967.3:p.Glu726Lys|21/21	0.67	176	440
BRCA_nonbasal	PIK3CA:Copy:DeepGain|Point:14/21|21/21:1047:ENSP00000263967.3:p.His1047Arg	0.6414	151	441
BRCA_nonbasal	PIK3CA:Copy:DeepGain|Point:14/21|21/21:1047:ENSP00000263967.3:p.His1047Leu	0.581	55	442
BRCA_nonbasal	PIK3CA:Copy:DeepGain|Point:14/21:726:ENSP00000263967.3:p.Glu726Lys|5/21:345	0.5834	60	443
BRCA_nonbasal	PIK3CA:Copy:DeepGain|Point:14/21:726:ENSP00000263967.3:p.Glu726Lys|5/21:345:ENSP00000263967.3:p.Asn345Lys	0.6006	58	444
BRCA_nonbasal	PIK3CA:Copy:DeepGain|Point:14/21:726:ENSP00000263967.3:p.Glu726Lys|5/21	0.543	63	445
BRCA_nonbasal	PIK3CA:Copy:DeepGain|Point:14/21|5/21:345:ENSP00000263967.3:p.Asn345Lys	0.5572	59	446
BRCA_nonbasal	PIK3CA:Copy:DeepGain|Point:14/21:726:ENSP00000263967.3:p.Glu726Lys|8/21	0.6119	58	447
BRCA_nonbasal	PIK3CA:Copy:DeepGain|Point:2/21|21/21:1047:ENSP00000263967.3:p.His1047Arg	0.6556	162	448
BRCA_nonbasal	PIK3CA:Copy:DeepGain|Point:2/21|21/21:1047:ENSP00000263967.3:p.His1047Leu	0.5558	64	449
BRCA_nonbasal	PIK3CA:Copy:DeepGain|Point:2/21|5/21:345:ENSP00000263967.3:p.Asn345Lys	0.5762	67	450
BRCA_nonbasal	PIK3CA:Copy:DeepGain|Point:21/21:1047|5/21:345:ENSP00000263967.3:p.Asn345Lys	0.6774	174	451
BRCA_nonbasal	PIK3CA:Copy:DeepGain|Point:21/21:1047:ENSP00000263967.3:p.His1047Arg|5/21:345	0.6755	162	452
BRCA_nonbasal	PIK3CA:Copy:DeepGain|Point:21/21:1047:ENSP00000263967.3:p.His1047Arg|5/21:345:ENSP00000263967.3:p.Asn345Lys	0.6812	160	453
BRCA_nonbasal	PIK3CA:Copy:DeepGain|Point:21/21:1047:ENSP00000263967.3:p.His1047Arg|5/21	0.6784	164	454
BRCA_nonbasal	PIK3CA:Copy:DeepGain|Point:21/21:1047:ENSP00000263967.3:p.His1047Leu|5/21:345	0.5804	63	455
BRCA_nonbasal	PIK3CA:Copy:DeepGain|Point:21/21:1047:ENSP00000263967.3:p.His1047Leu|5/21:345:ENSP00000263967.3:p.Asn345Lys	0.5944	61	456
BRCA_nonbasal	PIK3CA:Copy:DeepGain|Point:21/21:1047:ENSP00000263967.3:p.His1047Leu|5/21	0.5719	66	457
[truncated: 4,965 more rows]
