# Supplementary material for: Systematic interrogation of mutation groupings reveals divergent downstream expression programs within key cancer genes
Source: BMC Bioinformatics. 2021 May 6;22:233. doi: 10.1186/s12859-021-04147-y (PMC8101181; doi:10.1186/s12859-021-04147-y)
Supplement: Supplementary file 2 — Additional file 2: Table S1. Inventories of subgrouping task information. For each cohort and sub-cohort in which subgroupings were enumerated, we list here information for the subgroupings of point mutations (Base), the subgroupings constructed by adding CNAs (Copy), as well as the cohort-specific and gene-specific randomly-chosen subgroupings (RandCoh and RandGene). We include here these files for the METABRIC(LumA) cohort: mtype-tbl for an inventory of the subgroupings tested, auc-mat for subgrouping perfomances and Delong divergence relative to the corresponding gene-wide task, coef-means for averaged logistic ridge regression model coefficients, and trnsf-aucs for transfer performances when applied to the remaining cohorts, as well as a README describing the format of each file. These files for the remaining cohorts can be found at our data portal under Datasets/Output Summaries/Ridge. [file 12859_2021_4147_MOESM2_ESM.gz › README.txt]

dryads-research_subgrouping-test - DATA SUMMARIES
=================================================

This directory contains cohort-specific digests of data produced for the April 2021 submission of the manuscript
"Systematic interrogation of mutation groupings reveals divergent downstream
expression programs within key cancer genes"

Each subdirectory corresponds to a classifier that was used in the study.
Files in subdirectories are labelled <expr-source>__<cohort>__<data-type>__<subgrouping-set>.csv

  - <source> is how the expression data for the cohort was generated
  - <cohort> refers to the TCGA label for the cohort, except for METABRIC and beatAML

  - <data-type> can be:
    - 'mtype-tbl' for the list of subgroupings in the given set in the same order they appear 
      in the other data type files, with additional metadata
    - 'auc-mat' the performance of each subgrouping classification task measured using AUC and
       cv-AUCS, as well as the Delong divergence of each subgrouping from its gene-wide 
       counterpart where applicable
    - 'trnsf-aucs' the performance of each classification task when transferred to another cohort
    - 'coef-means' the mean model coefficients for each task across the forty iterations of
      cross-validation used in tuning and training

  - <subgrouping-set> can be:
    - 'Base' the set of subgroupings enumerated by searching over combinations of point mutations
    - 'Copy' the above set with copy number alterations added where applicable
    - 'RandCoh' cohort-specific null background subgroupings constructed by sampling from
                the entire cohort
    - 'RandGene' gene-specific background tasks constructed by sampling from point-mutants for
                 the gene in the cohort


 - last edited on April 13, 2021 by Michal Grzadkowski
