# Supplementary material for: Systematic interrogation of mutation groupings reveals divergent downstream expression programs within key cancer genes
Source: BMC Bioinformatics. 2021 May 6;22:233. doi: 10.1186/s12859-021-04147-y (PMC8101181; doi:10.1186/s12859-021-04147-y)
Supplement: Supplementary file 3 — Additional file 3: Figures S2. Comparing GATA3 subgrouping model coefficients identifies genes implicated in transcriptional divergences. We compare the model gene coefficients for the gene-wide GATA3 task in METABRIC(LumA) to coefficients for selected GATA3 subgroupings, including the best performing subgrouping as measured by AUC (frameshift_variant-5-6-splice_acceptor_variant–). Genes whose coefficients are in the top ten or bottom according to coefficient value for either model are highlighted in each plot, as are genes in the top twenty-five according to absolute difference between the coefficient values of the two task models. Genes discussed in the text are given bolded labels where applicable. We include here these files for subgroupings of GATA3 cv-significantly better than the GATA3 gene-wide task in METABRIC(LumA) cohort and for similarly significant subgroupings of the remaining genes and cohorts at our data portal under Figures/S2 - Subgrouping Coefficient Comparisons. The names of these figures have the format (expr-source)__(cohort)__(gene)__(subgrouping)__divergence-scatter_Ridge.svg. [file 12859_2021_4147_MOESM3_ESM.gz]

Archive with 50 entries (50 files):
- ._GATA3__Point-------4-6-294-ENSP00000368632-3-p-Met294Lys__divergence-scatter_Ridge.svg
- GATA3__Point-------4-6-294-ENSP00000368632-3-p-Met294Lys__divergence-scatter_Ridge.svg
- ._GATA3__Point-------4-6-294__divergence-scatter_Ridge.svg
- GATA3__Point-------4-6-294__divergence-scatter_Ridge.svg
- ._GATA3__Point-------4-6__divergence-scatter_Ridge.svg
- GATA3__Point-------4-6__divergence-scatter_Ridge.svg
- ._GATA3__Point-------5-6__divergence-scatter_Ridge.svg
- GATA3__Point-------5-6__divergence-scatter_Ridge.svg
- ._GATA3__Point-------6-6__divergence-scatter_Ridge.svg
- GATA3__Point-------6-6__divergence-scatter_Ridge.svg
- ._GATA3__Point------__divergence-scatter_Ridge.svg
- GATA3__Point------__divergence-scatter_Ridge.svg
- ._GATA3__Point--frameshift_variant-splice_acceptor_variant-__divergence-scatter_Ridge.svg
- GATA3__Point--frameshift_variant-splice_acceptor_variant-__divergence-scatter_Ridge.svg
- ._GATA3__Point-4-6__divergence-scatter_Ridge.svg
- GATA3__Point-4-6__divergence-scatter_Ridge.svg
- ._GATA3__Point-PF00320-frameshift_variant-none-splice_acceptor_variant__divergence-scatter_Ridge.svg
- GATA3__Point-PF00320-frameshift_variant-none-splice_acceptor_variant__divergence-scatter_Ridge.svg
- ._GATA3__Point-PF00320-missense_variant-none-splice_acceptor_variant__divergence-scatter_Ridge.svg
- GATA3__Point-PF00320-missense_variant-none-splice_acceptor_variant__divergence-scatter_Ridge.svg
- ._GATA3__Point-PF00320-none-splice_acceptor_variant__divergence-scatter_Ridge.svg
- GATA3__Point-PF00320-none-splice_acceptor_variant__divergence-scatter_Ridge.svg
- ._GATA3__Point-SM00401-frameshift_variant-none-splice_acceptor_variant__divergence-scatter_Ridge.svg
- GATA3__Point-SM00401-frameshift_variant-none-splice_acceptor_variant__divergence-scatter_Ridge.svg
- ._GATA3__Point-SM00401-missense_variant-none-splice_acceptor_variant__divergence-scatter_Ridge.svg
- GATA3__Point-SM00401-missense_variant-none-splice_acceptor_variant__divergence-scatter_Ridge.svg
- ._GATA3__Point-SM00401-none-splice_acceptor_variant__divergence-scatter_Ridge.svg
- GATA3__Point-SM00401-none-splice_acceptor_variant__divergence-scatter_Ridge.svg
- ._GATA3__Point-frameshift_variant-5-6-splice_acceptor_variant--__divergence-scatter_Ridge.svg
- GATA3__Point-frameshift_variant-5-6-splice_acceptor_variant--__divergence-scatter_Ridge.svg
- ._GATA3__Point-frameshift_variant-5-6-splice_acceptor_variant__divergence-scatter_Ridge.svg
- GATA3__Point-frameshift_variant-5-6-splice_acceptor_variant__divergence-scatter_Ridge.svg
- ._GATA3__Point-frameshift_variant-6-6-splice_acceptor_variant--__divergence-scatter_Ridge.svg
- GATA3__Point-frameshift_variant-6-6-splice_acceptor_variant--__divergence-scatter_Ridge.svg
- ._GATA3__Point-frameshift_variant-6-6-splice_acceptor_variant__divergence-scatter_Ridge.svg
- GATA3__Point-frameshift_variant-6-6-splice_acceptor_variant__divergence-scatter_Ridge.svg
- ._GATA3__Point-frameshift_variant-splice_acceptor_variant--__divergence-scatter_Ridge.svg
- GATA3__Point-frameshift_variant-splice_acceptor_variant--__divergence-scatter_Ridge.svg
- ._GATA3__Point-missense_variant-4-6-splice_acceptor_variant--__divergence-scatter_Ridge.svg
- GATA3__Point-missense_variant-4-6-splice_acceptor_variant--__divergence-scatter_Ridge.svg
- ._GATA3__Point-missense_variant-4-6-splice_acceptor_variant__divergence-scatter_Ridge.svg
- GATA3__Point-missense_variant-4-6-splice_acceptor_variant__divergence-scatter_Ridge.svg
- ._GATA3__Point-missense_variant-6-6-splice_acceptor_variant__divergence-scatter_Ridge.svg
- GATA3__Point-missense_variant-6-6-splice_acceptor_variant__divergence-scatter_Ridge.svg
- ._GATA3__Point-none-splice_acceptor_variant__divergence-scatter_Ridge.svg
- GATA3__Point-none-splice_acceptor_variant__divergence-scatter_Ridge.svg
- ._GATA3__Point-splice_acceptor_variant--__divergence-scatter_Ridge.svg
- GATA3__Point-splice_acceptor_variant--__divergence-scatter_Ridge.svg
- ._GATA3__Point-splice_acceptor_variant__divergence-scatter_Ridge.svg
- GATA3__Point-splice_acceptor_variant__divergence-scatter_Ridge.svg
