# Supplementary material for: Systematic interrogation of mutation groupings reveals divergent downstream expression programs within key cancer genes
Source: BMC Bioinformatics. 2021 May 6;22:233. doi: 10.1186/s12859-021-04147-y (PMC8101181; doi:10.1186/s12859-021-04147-y)
Supplement: Supplementary file 8 — Additional file 8: Figure S7. Applying an expanded search space to subgrouping enumeration and classification in METABRIC(LumA). The task enumeration step in METABRIC(LumA) was modified to allow for subgroupings of up to three branches each containing at least five samples for a total of at least twenty samples. This resulted in an expanded search space of 6483 subgroupings. (a) The AUCs of the optimal subgroupings found for each gene are shown in the same style as in Fig. 1. (b) The AUCs of all subgroupings enumerated using the original search criteria (left) and the additional subgroupings enumerated using the expanded search criteria (right). Distributions of subgroupings containing at least one subgrouping with performance cv-significantly better than that of the gene-wide task are annotated with an asterisk; genes in which at least one subgrouping enumerated using the expanded criteria was cv-significantly better than the best original subgrouping are also annotated with an asterisk. [file 12859_2021_4147_MOESM8_ESM.gz]

Archive with 4 entries (4 files):
- ._7A.svg
- 7A.svg
- ._7B.svg
- 7B.svg
