# Supplementary material for: Systematic interrogation of mutation groupings reveals divergent downstream expression programs within key cancer genes
Source: BMC Bioinformatics. 2021 May 6;22:233. doi: 10.1186/s12859-021-04147-y (PMC8101181; doi:10.1186/s12859-021-04147-y)
Supplement: Supplementary file 9 — Additional file 9: Figure S8. Adding copy number alterations to subgrouping classifiers. We augmented our classification tasks by adding deep amplifications and deep deletions to each subgrouping where there were at least five of one of these two types of mutations present in the corresponding gene within the cohort. Here we compare the classification performance of the best found subgrouping containing CNAs (y-axis) to the gene-wide task (x-axis) for each cancer gene with enumerated subgroupings in each cohort. We include here these figures for the METABRIC-(LumA) and TCGA-BRCA(LumA) cohorts and for the remaining cohorts at our data portal under Figures/S8 - CNA Subgrouping AUC Comparisons. The names of these figures have the format (expr-source)__(cohort)__copy-comparisons_Ridge.svg. [file 12859_2021_4147_MOESM9_ESM.gz]

Archive with 2 entries (2 files):
- BRCA_LumA__copy-comparisons_Ridge.svg
- METABRIC_LumA__copy-comparisons_Ridge.svg
