# Supplementary material for: Systematic interrogation of mutation groupings reveals divergent downstream expression programs within key cancer genes
Source: BMC Bioinformatics. 2021 May 6;22:233. doi: 10.1186/s12859-021-04147-y (PMC8101181; doi:10.1186/s12859-021-04147-y)
Supplement: Supplementary file 11 — Additional file 11: Figure S10. Subgrouping behavior replicates across various choices of breast cancer expression datasets. We observed subgrouping classification performance similar to that in METABRIC(LumA) and TCGA-BRCA(LumA) when we repeated our prediction tasks using (a) kallisto TPM expression calls instead of Firehose RSEMs in TCGA-BRCA(LumA), (b) both luminal subtypes present in METABRIC, (c) all nonbasal subtypes present in METABRIC, (d) both luminal subtypes present in TCGA-BRCA (e) all nonbasal subtypes present in TCGA-BRCA. [file 12859_2021_4147_MOESM11_ESM.gz]

Archive with 7 entries (7 files):
- ._10A.svg
- 10A.svg
- ._10B.svg
- 10B.svg
- 10C.svg
- 10D.svg
- 10E.svg
