# Supplementary material for: Systematic interrogation of mutation groupings reveals divergent downstream expression programs within key cancer genes
Source: BMC Bioinformatics. 2021 May 6;22:233. doi: 10.1186/s12859-021-04147-y (PMC8101181; doi:10.1186/s12859-021-04147-y)
Supplement: Supplementary file 12 — Additional file 12: Figure S11. Divergent subgrouping behavior is present in many cancer cohorts. We repeated the subgrouping enumeration and classification experiment to characterize alteration divergence across fourteen TCGA cohorts in addition to TCGA-BRCA as well as METABRIC and Beat AML. The AUCs of the best found subgrouping task for each gene are compared here to the corresponding gene-wide task in the same style as Fig. 1. We include here these figures for the TCGA-BLCA and TCGA-HNSC(HPV-) cohorts and for the remaining cohorts at our data portal under Figures/S11 - Subgrouping AUC Comparisons by Cohort. The names of these figures have the format (expr-source)__(cohort)__sub-comparisons_Ridge.svg. [file 12859_2021_4147_MOESM12_ESM.gz]

Archive with 4 entries (4 files):
- ._BLCA__sub-comparisons_Ridge.svg
- BLCA__sub-comparisons_Ridge.svg
- ._HNSC_HPV-__sub-comparisons_Ridge.svg
- HNSC_HPV-__sub-comparisons_Ridge.svg
