# Supplementary material for: Systematic interrogation of mutation groupings reveals divergent downstream expression programs within key cancer genes
Source: BMC Bioinformatics. 2021 May 6;22:233. doi: 10.1186/s12859-021-04147-y (PMC8101181; doi:10.1186/s12859-021-04147-y)
Supplement: Supplementary file 15 — Additional file 15: Figure S14. Comparing subgrouping divergences across transfer contexts. Transfer performance of the optimal subgrouping across all cohort pairs for each gene chosen using the same criteria as in Additional file 12: Figures S11. Each pie chart corresponds to an instance of training the gene-wide and best found subgrouping classifiers in one cohort then asking them to make predictions in another cohort. Pie charts are sized according to the proportion of samples carrying any point mutation of the gene in the training cohort, with slices denoting the proportion of mutants belonging to the optimal subgrouping in the training cohort. We include here these figures for PIK3CA, NFE2L2, and RB1 and for the remaining genes at our data portal under Figures/S14 - Gene Transfer AUC Comparisons. The names of these figures have the format (gene)__transfer-comparisons_Ridge.svg. [file 12859_2021_4147_MOESM15_ESM.gz]

Archive with 6 entries (6 files):
- ._NFE2L2__transfer-comparisons_Ridge.svg
- NFE2L2__transfer-comparisons_Ridge.svg
- ._PIK3CA__transfer-comparisons_Ridge.svg
- PIK3CA__transfer-comparisons_Ridge.svg
- ._RB1__transfer-comparisons_Ridge.svg
- RB1__transfer-comparisons_Ridge.svg
