# Supplementary material for: Systematic interrogation of mutation groupings reveals divergent downstream expression programs within key cancer genes
Source: BMC Bioinformatics. 2021 May 6;22:233. doi: 10.1186/s12859-021-04147-y (PMC8101181; doi:10.1186/s12859-021-04147-y)
Supplement: Supplementary file 17 — Additional file 17: Figure S16. Subgrouping classifier scores reveal relationships between subgroupings and other mutations on the same gene. For genes with at least one subgrouping task with an AUC of at least 0.7 in the cohorts used in this study, we considered the distributions of scores assigned by the best found subgrouping’s classifier to samples with the subgrouping’s mutations (blue violins), samples with point mutations on the same gene but not in the subgrouping (empty grey violins), and samples that are wild-type for point mutations on the gene (filled grey violins). We include here these figures for the METABRIC-(LumA) and TCGA-BRCA(LumA) cohorts and for the remaining cohorts at our data portal under Figures/S16 - Classifier Scores by Mutated Status. The names of these figures have the format (expr-source)__(cohort)__remainder-scores_Ridge.svg. [file 12859_2021_4147_MOESM17_ESM.gz]

Archive with 4 entries (4 files):
- ._BRCA_LumA__remainder-scores_Ridge.svg
- BRCA_LumA__remainder-scores_Ridge.svg
- ._METABRIC_LumA__remainder-scores_Ridge.svg
- METABRIC_LumA__remainder-scores_Ridge.svg
