# Supplementary material for: Systematic interrogation of mutation groupings reveals divergent downstream expression programs within key cancer genes
Source: BMC Bioinformatics. 2021 May 6;22:233. doi: 10.1186/s12859-021-04147-y (PMC8101181; doi:10.1186/s12859-021-04147-y)
Supplement: Supplementary file 18 — Additional file 18: Figure S17. Subgrouping classifier scores reveal relationships between mutations within cancer genes. We dissected the scores returned by our mutation classifiers for mutations within (a) NF1 in METABRIC(LumA), (b) GATA3 in METABRIC(LumA), and (c) GATA3 in TCGA-BRCA(LumA). Within each panel, rows correspond to classification tasks, with the top row showing scores for the gene-wide task and the remaining rows showing the best found subgroupings for the gene in question. Cohort samples are divided across the panel columns according to the type of mutation on the gene they carry, if any. Points and violins with a dark outline denote samples and populations of samples respectively that carried mutations the task had to predict; if a population contained mutated samples that were in the subgrouping as well as samples that were not in it then the samples in the subgrouping are plotted as points within the violin, which contains all samples in the population in every case. [file 12859_2021_4147_MOESM18_ESM.gz]

Archive with 5 entries (5 files):
- ._17A.svg
- 17A.svg
- 17B.svg
- ._17C.svg
- 17C.svg
