# Supplementary material for: Systematic interrogation of mutation groupings reveals divergent downstream expression programs within key cancer genes
Source: BMC Bioinformatics. 2021 May 6;22:233. doi: 10.1186/s12859-021-04147-y (PMC8101181; doi:10.1186/s12859-021-04147-y)
Supplement: Supplementary file 19 — Additional file 19: Figure S18. Subgroupings divergent in performance are often also divergent with respect to association with clinical phenotypes. Correlations between drug response in cell lines and transferred subgrouping classifier predictions as shown in Fig. 5 were calculated for each subgrouping cv-significantly better than its gene-wide counterpart across all cohorts. We include here these figures for two subgroupings of GATA3 in METABRIC-(LumA) and NFE2L2 TCGA-LUSC respectively not shown in Fig. 5; the figures for the remaining cv-significant subgroupings across all cohorts are at our data portal under Figures/S18 - Drug Response Correlation Comparisons. The names of these figures have the format (expr-source)__(cohort)__(gene)__sub-comparisons__(subgrouping)_Ridge.svg. [file 12859_2021_4147_MOESM19_ESM.gz]

Archive with 4 entries (4 files):
- ._GATA3__sub-comparisons__GATA3-Point-frameshift_variant-6-6-splice_acceptor_variant__Ridge.svg
- GATA3__sub-comparisons__GATA3-Point-frameshift_variant-6-6-splice_acceptor_variant__Ridge.svg
- ._NFE2L2__sub-comparisons__NFE2L2-Point-2-5__Ridge.svg
- NFE2L2__sub-comparisons__NFE2L2-Point-2-5__Ridge.svg
